# Supplementary material for: Newly identified HMO-2011-type phages reveal genomic diversity and biogeographic distributions of this marine viral group
Source: ISME J. 2022 Jan 12;16(5):1363–75. doi: 10.1038/s41396-021-01183-7 (PMC9038755; doi:10.1038/s41396-021-01183-7)
Supplement: Supplementary file 4 — Supplementary Table 1 [file 41396_2021_1183_MOESM4_ESM.xlsx]

## Sheet: Supplementary Table 1
Supplementary Table 1. Summary of HMO-2011-type MVGs.
Subgroup	HMO-2011-type MVG	GC content	Length (bp）	# ORFs	Source	Genome completeness (%)	completeness_method	Predicted_Host	Predicted_Host_Score
I	VTLG01016337.1	0.368	36524	45	North Pacific Subtropical Gyre Station ALOHA Hawaii Ocean	65.83	AAI-based (high-confidence)	Roseobacter	0.429
I	VTLG01016226.1	0.405	49344	58	North Pacific Subtropical Gyre Station ALOHA Hawaii Ocean	89.33	AAI-based (high-confidence)	Roseobacter	0.489
I	VTLG01015678.1	0.413	54314	79	North Pacific Subtropical Gyre Station ALOHA Hawaii Ocean	98.78	AAI-based (high-confidence)	Roseobacter	0.53
I	VTLG01015670.1	0.394517	60446	80	North Pacific Subtropical Gyre Station ALOHA Hawaii Ocean	100	AAI-based (medium-confidence)	Roseobacter	0.574
I	VTLG01015661.1	0.38	55899	80	North Pacific Subtropical Gyre Station ALOHA Hawaii Ocean	100	AAI-based (high-confidence)	Roseobacter	0.513
I	VTLG01014501.1	0.403	49344	59	North Pacific Subtropical Gyre Station ALOHA Hawaii Ocean	89.33	AAI-based (high-confidence)	Roseobacter	0.575
I	VTLG01013961.1	0.378899	60330	85	North Pacific Subtropical Gyre Station ALOHA Hawaii Ocean	100	AAI-based (high-confidence)	Roseobacter	0.574
I	VTLG01012768.1	0.395	51159	58	North Pacific Subtropical Gyre Station ALOHA Hawaii Ocean	92.26	AAI-based (high-confidence)	Roseobacter	0.477
I	VTLG01012261.1	0.357	35762	31	North Pacific Subtropical Gyre Station ALOHA Hawaii Ocean	66.45	AAI-based (high-confidence)	Roseobacter	0.381
I	VTLG01012232.1	0.339	46705	77	North Pacific Subtropical Gyre Station ALOHA Hawaii Ocean	84.13	AAI-based (high-confidence)	Roseobacter	0.536
I	VTLG01012193.1	0.469	55129	76	North Pacific Subtropical Gyre Station ALOHA Hawaii Ocean	99.52	AAI-based (high-confidence)	Roseobacter	0.59
I	VTLG01012189.1	0.387	59946	82	North Pacific Subtropical Gyre Station ALOHA Hawaii Ocean	100	AAI-based (high-confidence)	Roseobacter	0.412
I	VTLG01011000.1	0.394	48952	61	North Pacific Subtropical Gyre Station ALOHA Hawaii Ocean	88.75	AAI-based (high-confidence)	Roseobacter	0.485
I	VTLG01010416.1	0.387	59982	81	North Pacific Subtropical Gyre Station ALOHA Hawaii Ocean	100	AAI-based (high-confidence)	Roseobacter	0.429
I	VTLG01010413.1	0.343	55665	80	North Pacific Subtropical Gyre Station ALOHA Hawaii Ocean	100	AAI-based (high-confidence)	Roseobacter	0.49
I	VTLG01009300.1	0.396	47684	63	North Pacific Subtropical Gyre Station ALOHA Hawaii Ocean	86.33	AAI-based (high-confidence)	Roseobacter	0.497
I	VTLG01009296.1	0.385	48708	70	North Pacific Subtropical Gyre Station ALOHA Hawaii Ocean	90.36	AAI-based (medium-confidence)	Roseobacter	0.453
I	VTLG01007587.1	0.381	42905	61	North Pacific Subtropical Gyre Station ALOHA Hawaii Ocean	80.24	AAI-based (high-confidence)	Roseobacter	0.472
I	VTLG01007554.1	0.355	48230	63	North Pacific Subtropical Gyre Station ALOHA Hawaii Ocean	87.19	AAI-based (high-confidence)	Roseobacter	0.586
I	VTLG01007514.1	0.512	55280	69	North Pacific Subtropical Gyre Station ALOHA Hawaii Ocean	100	AAI-based (medium-confidence)	Roseobacter	0.561
I	VTLG01006968.1	0.385	52124	75	North Pacific Subtropical Gyre Station ALOHA Hawaii Ocean	93.89	AAI-based (high-confidence)	Roseobacter	0.42
I	VTLG01005191.1	0.39	48132	65	North Pacific Subtropical Gyre Station ALOHA Hawaii Ocean	87.03	AAI-based (medium-confidence)	Roseobacter	0.481
I	VTLG01003506.1	0.377	37746	37	North Pacific Subtropical Gyre Station ALOHA Hawaii Ocean	67.95	AAI-based (high-confidence)	Roseobacter	0.476
I	VTLG01003492.1	0.39	41354	57	North Pacific Subtropical Gyre Station ALOHA Hawaii Ocean	74.94	AAI-based (high-confidence)	Roseobacter	0.455
I	VTLG01003480.1	0.411	48255	56	North Pacific Subtropical Gyre Station ALOHA Hawaii Ocean	86.95	AAI-based (high-confidence)	Roseobacter	0.539
I	VTLG01003477.1	0.354	49260	80	North Pacific Subtropical Gyre Station ALOHA Hawaii Ocean	88.58	AAI-based (high-confidence)	Roseobacter	0.534
I	VTLG01003473.1	0.403	52148	64	North Pacific Subtropical Gyre Station ALOHA Hawaii Ocean	95	AAI-based (high-confidence)	Roseobacter	0.5
I	VTLG01002176.1	0.382856	67976	96	North Pacific Subtropical Gyre Station ALOHA Hawaii Ocean	100	AAI-based (high-confidence)	Roseobacter	0.573
I	VTLG01001737.1	0.448	49017	70	North Pacific Subtropical Gyre Station ALOHA Hawaii Ocean	88.23	AAI-based (high-confidence)	Roseobacter	0.604
I	VTLG01001735.1	0.394	50219	73	North Pacific Subtropical Gyre Station ALOHA Hawaii Ocean	65	HMM-based (lower-bound)	Roseobacter	0.488
I	VTLG01001733.1	0.34	51198	77	North Pacific Subtropical Gyre Station ALOHA Hawaii Ocean	92.24	AAI-based (high-confidence)	Roseobacter	0.557
I	VTLG01000554.1	0.387	54556	73	North Pacific Subtropical Gyre Station ALOHA Hawaii Ocean	100	AAI-based (medium-confidence)	Roseobacter	0.586
I	VTLG01000549.1	0.512	55324	69	North Pacific Subtropical Gyre Station ALOHA Hawaii Ocean	100	AAI-based (medium-confidence)	Roseobacter	0.561
I	Station82_SUR_COMBINED_FINAL_NODE_679_length_38824_cov_5.106528	0.318592	38824	63	South Atlantic Ocean	70.61	AAI-based (high-confidence)	Roseobacter	0.272
I	Station78_MES_DO_NOT_POOL_NODE_755_length_45413_cov_13.032387	0.440072	45413	67	South Atlantic Ocean	82.27	AAI-based (medium-confidence)	Roseobacter	0.455
I	Station78_MES_COMBINED_FINAL_NODE_767_length_50572_cov_18.758260	0.436941	50572	72	South Atlantic Ocean	91.66	AAI-based (medium-confidence)	Roseobacter	0.459
I	Station76_SUR_ALL_assembly_NODE_247_length_52175_cov_12.583826	0.427829	52175	68	South Atlantic Ocean	94.63	AAI-based (medium-confidence)	Roseobacter	0.431
I	Station76_SUR_ALL_assembly_NODE_229_length_55542_cov_4.284517	0.366281	55542	83	South Atlantic Ocean	100	AAI-based (high-confidence)	Roseobacter	0.515
I	Station76_MES_COMBINED_FINAL_NODE_839_length_55748_cov_7.182249	0.436267	55748	81	South Atlantic Ocean	100	AAI-based (medium-confidence)	Roseobacter	0.455
I	Station72_DCM_ALL_assembly_NODE_96_length_53747_cov_6.088970	0.385	53747	76	South Atlantic Ocean	100	DTR (high-confidence)	Roseobacter	0.434
I	Station68_MES_COMBINED_FINAL_NODE_589_length_54561_cov_13.771566	0.345686	54561	70	South Atlantic Ocean	98.28	AAI-based (high-confidence)	Roseobacter	0.465
I	Station68_DCM_ALL_assembly_NODE_84_length_48681_cov_16.685559	0.392	48681	55	South Atlantic Ocean	87.63	AAI-based (medium-confidence)	Roseobacter	0.597
I	Station67_SUR_ALL_assembly_NODE_218_length_50168_cov_41.016323	0.404	50168	65	South Atlantic Ocean	90.64	AAI-based (high-confidence)	Roseobacter	0.519
I	Station64_SUR_ALL_assembly_NODE_259_length_56559_cov_8.352187	0.367	56559	69	Indian Ocean	100	AAI-based (medium-confidence)	Roseobacter	0.483
I	Station64_DCM_ALL_assembly_NODE_55_length_54231_cov_4.499372	0.4	54231	72	Indian Ocean	97.54	AAI-based (medium-confidence)	Roseobacter	0.548
I	Station56_MES_COMBINED_FINAL_NODE_696_length_45979_cov_7.928033	0.347	45979	58	Indian Ocean	85.39	AAI-based (high-confidence)	Roseobacter	0.393
I	Station52_SUR_ALL_assembly_NODE_69_length_51145_cov_20.899393	0.411	51145	74	Indian Ocean	92.16	AAI-based (high-confidence)	Roseobacter	0.412
I	Station52_DCM_ALL_assembly_NODE_72_length_53816_cov_18.378044	0.351	53816	76	Indian Ocean	97.05	AAI-based (high-confidence)	Roseobacter	0.591
I	Station34_SUR_ALL_assembly_NODE_364_length_37825_cov_5.189807	0.342	37825	65	Red Sea	68.09	AAI-based (high-confidence)	Roseobacter	0.501
I	Station34_DCM_ALL_assembly_NODE_137_length_54335_cov_9.487012	0.353216	54335	72	Red Sea	98.9	AAI-based (medium-confidence)	Roseobacter	0.422
I	Station32_SUR_ALL_assembly_NODE_168_length_44742_cov_34.929196	0.334	44742	62	Red Sea	80.68	AAI-based (high-confidence)	Roseobacter	0.547
I	Station32_SUR_ALL_assembly_NODE_129_length_50193_cov_15.753879	0.396	50193	73	Red Sea	90.62	AAI-based (high-confidence)	Roseobacter	0.551
I	Station31_SUR_ALL_assembly_NODE_597_length_51112_cov_4.614862	0.424	51112	69	Red Sea	92.48	AAI-based (medium-confidence)	Roseobacter	0.362
I	Station30_DCM_ALL_assembly_NODE_219_length_43386_cov_8.135330	0.355	43386	51	Mediterranean Sea	78.72	AAI-based (medium-confidence)	Roseobacter	0.271
I	Station30_DCM_ALL_assembly_NODE_183_length_47018_cov_6.980815	0.486	47018	68	Mediterranean Sea	84.65	AAI-based (high-confidence)	Roseobacter	0.502
I	Station30_DCM_ALL_assembly_NODE_173_length_48672_cov_19.356830	0.35	48672	63	Mediterranean Sea	87.67	AAI-based (high-confidence)	Roseobacter	0.491
I	Station30_DCM_ALL_assembly_NODE_171_length_49093_cov_22.523003	0.313201	49093	67	Mediterranean Sea	66.39	HMM-based (lower-bound)	Roseobacter	0.307
I	Station25_DCM_ALL_assembly_NODE_326_length_46174_cov_23.453761	0.333673	46174	72	Mediterranean Sea	83.13	AAI-based (high-confidence)	Roseobacter	0.508
I	Station23_DCM_ALL_assembly_NODE_49_length_53806_cov_10.834254	0.350909	53806	76	Mediterranean Sea	97.33	AAI-based (medium-confidence)	Roseobacter	0.416
I	Station209_MES_ALL_assembly_NODE_2103_length_35839_cov_87.226917	0.375	35839	63	Arctic Ocean	64.72	AAI-based (high-confidence)	Roseobacter	0.501
I	Station209_MES_ALL_assembly_NODE_1330_length_49909_cov_40.446504	0.42	49909	71	Arctic Ocean	90.15	AAI-based (high-confidence)	Roseobacter	0.79
I	Station206_SUR_ALL_assembly_NODE_675_length_47759_cov_5.003102	0.404	47759	64	Arctic Ocean	86.06	AAI-based (high-confidence)	Roseobacter	0.567
I	Station201_SUR_ALL_assembly_NODE_721_length_49226_cov_16.545504	0.389	49226	73	Arctic Ocean	89.36	AAI-based (high-confidence)	Roseobacter	0.511
I	Station201_MES_ALL_assembly_NODE_1020_length_38513_cov_4.586770	0.389	38513	61	Arctic Ocean	69.8	AAI-based (high-confidence)	Roseobacter	0.51
I	Station201_DCM_ALL_assembly_NODE_752_length_43608_cov_16.579937	0.371767	43608	55	Arctic Ocean	78.51	AAI-based (high-confidence)	Roseobacter	0.468
I	Station201_DCM_ALL_assembly_NODE_681_length_45812_cov_13.880084	0.389	45812	66	Arctic Ocean	83.01	AAI-based (medium-confidence)	Roseobacter	0.553
I	Station196_SUR_ALL_assembly_NODE_546_length_51837_cov_26.652910	0.42	51837	66	Arctic Ocean	93.91	AAI-based (high-confidence)	Roseobacter	0.38
I	Station188_SUR_ALL_assembly_NODE_821_length_53046_cov_10.834783	0.394808	53046	73	Arctic Ocean	95.72	AAI-based (high-confidence)	Roseobacter	0.471
I	Station180_ZZZ_ALL_assembly_NODE_837_length_52361_cov_14.843345	0.434465	52361	66	NA	100	DTR (high-confidence)	Roseobacter	0.467
I	Station180_SUR_ALL_assembly_NODE_1460_length_53452_cov_85.140064	0.409	53452	77	Arctic Ocean	100	DTR (high-confidence)	Roseobacter	0.686
I	Station175_ZZZ_ALL_assembly_NODE_735_length_49654_cov_98.119619	0.429452	49654	60	Arctic Ocean	89.96	AAI-based (high-confidence)	Roseobacter	0.478
I	Station168_IZZ_ALL_assembly_NODE_1650_length_43827_cov_77.572558	0.403	43827	63	Arctic Ocean	79.21	AAI-based (high-confidence)	Roseobacter	0.606
I	Station158_SUR_ALL_assembly_NODE_1305_length_51952_cov_7.911864	0.409	51952	71	Arctic Ocean	93.6	AAI-based (high-confidence)	Roseobacter	0.669
I	Station155_DCM_ALL_assembly_NODE_963_length_51446_cov_150.706914	0.338724	51446	68	North Atlantic Ocean	96.62	AAI-based (high-confidence)	Roseobacter	0.303
I	Station155_DCM_ALL_assembly_NODE_929_length_52434_cov_43.564291	0.412938	52434	69	North Atlantic Ocean	94.86	AAI-based (high-confidence)	Roseobacter	0.509
I	Station155_DCM_ALL_assembly_NODE_872_length_54378_cov_7.229074	0.368	54378	77	North Atlantic Ocean	98.21	AAI-based (medium-confidence)	Roseobacter	0.588
I	Station155_DCM_ALL_assembly_NODE_846_length_55300_cov_83.906688	0.343	55300	70	North Atlantic Ocean	99.62	AAI-based (high-confidence)	Roseobacter	0.414
I	Station137_MES_DO_NOT_POOL_NODE_1277_length_39768_cov_5.796087	0.468	39768	60	North Pacific Ocean	71.68	AAI-based (high-confidence)	Roseobacter	0.571
I	Station137_DCM_ALL_assembly_NODE_35_length_57516_cov_6.680740	0.389074	57516	66	North Pacific Ocean	100	DTR (high-confidence)	Roseobacter	0.604
I	Station125_SUR_ALL_assembly_NODE_176_length_53844_cov_13.480451	0.386	53844	74	South Pacific Ocean	97.57	AAI-based (high-confidence)	Roseobacter	0.642
I	Station125_MXL_ALL_assembly_NODE_201_length_52239_cov_17.971006	0.334252	52239	75	South Pacific Ocean	98.11	AAI-based (high-confidence)	Roseobacter	0.313
I	Station125_MXL_ALL_assembly_NODE_184_length_53506_cov_3.844493	0.404609	53506	73	South Pacific Ocean	96.35	AAI-based (high-confidence)	Roseobacter	0.54
I	Station124_SUR_ALL_assembly_NODE_202_length_45362_cov_4.296444	0.349	45362	47	South Pacific Ocean	82.21	AAI-based (high-confidence)	Roseobacter	0.518
I	Station124_SUR_ALL_assembly_NODE_175_length_49109_cov_24.500734	0.383	49109	72	South Pacific Ocean	88.62	AAI-based (high-confidence)	Roseobacter	0.592
I	Station124_SUR_ALL_assembly_NODE_161_length_50955_cov_9.077721	0.4	50955	66	South Pacific Ocean	91.65	AAI-based (medium-confidence)	Roseobacter	0.567
I	Station124_SUR_ALL_assembly_NODE_149_length_53200_cov_7.343965	0.341	53200	65	South Pacific Ocean	95.8	AAI-based (high-confidence)	Roseobacter	0.521
I	Station124_MXL_ALL_assembly_NODE_149_length_53138_cov_21.503852	0.335014	53138	78	South Pacific Ocean	100	DTR (high-confidence)	Roseobacter	0.313
I	Station123_SUR_ALL_assembly_NODE_131_length_52954_cov_6.687499	0.335725	52954	77	South Pacific Ocean	99.46	AAI-based (high-confidence)	Roseobacter	0.311
I	Station123_MXL_ALL_assembly_NODE_163_length_53139_cov_53.603364	0.335121	53139	77	South Pacific Ocean	100	DTR (high-confidence)	Roseobacter	0.313
I	Station122_SUR_ALL_assembly_NODE_181_length_46530_cov_23.166455	0.39	46530	69	South Pacific Ocean	83.69	AAI-based (high-confidence)	Roseobacter	0.553
I	Station122_SUR_ALL_assembly_NODE_166_length_49405_cov_6.331469	0.41	49405	73	South Pacific Ocean	89.47	AAI-based (high-confidence)	Roseobacter	0.567
I	Station122_DCM_ALL_assembly_NODE_181_length_53299_cov_30.317162	0.334472	53299	79	South Pacific Ocean	100	DTR (high-confidence)	Roseobacter	0.313
I	Station111_SUR_ALL_assembly_NODE_88_length_52870_cov_4.613159	0.433	52870	72	South Pacific Ocean	95.73	AAI-based (medium-confidence)	Roseobacter	0.362
I	Station111_SUR_ALL_assembly_NODE_80_length_53678_cov_74.079798	0.351	53678	81	South Pacific Ocean	96.83	AAI-based (high-confidence)	Roseobacter	0.449
I	Station111_SUR_ALL_assembly_NODE_177_length_39451_cov_12.005584	0.396	39451	56	South Pacific Ocean	71.15	AAI-based (high-confidence)	Roseobacter	0.498
I	Station109_DCM_ALL_assembly_NODE_73_length_52610_cov_15.844144	0.33794	52610	72	North Pacific Ocean	97.29	AAI-based (high-confidence)	Roseobacter	0.446
I	Station109_DCM_ALL_assembly_NODE_63_length_54399_cov_65.299573	0.344	54399	77	North Pacific Ocean	97.85	AAI-based (high-confidence)	Roseobacter	0.498
I	Station109_DCM_ALL_assembly_NODE_44_length_57835_cov_171.164313	0.457	57835	74	North Pacific Ocean	100	AAI-based (high-confidence)	Roseobacter	0.594
I	Station109_DCM_ALL_assembly_NODE_214_length_36053_cov_52.424246	0.41	36053	31	North Pacific Ocean	64.94	AAI-based (high-confidence)	Roseobacter	0.427
I	Station102_SUR_SMARTER_KIT_NODE_15_length_55983_cov_15.559308	0.378722	55983	81	South Pacific Ocean	100	DTR (high-confidence)	Roseobacter	0.545
I	Station102_SUR_SMARTER_KIT_NODE_13_length_57979_cov_32.405255	0.35	57979	72	South Pacific Ocean	100	AAI-based (high-confidence)	Roseobacter	0.5
I	Station102_DCM_ALL_assembly_NODE_213_length_48636_cov_5.295671	0.417839	48636	68	South Pacific Ocean	88.17	AAI-based (high-confidence)	Roseobacter	0.435
I	Station100_SUR_SMARTER_KIT_NODE_37_length_47254_cov_37.652196	0.45	47254	66	South Pacific Ocean	59.84	HMM-based (lower-bound)	Roseobacter	0.561
I	Station100_SUR_SMARTER_KIT_NODE_31_length_49658_cov_11.741064	0.365	49658	76	South Pacific Ocean	89.96	AAI-based (high-confidence)	Roseobacter	0.573
I	Station100_DCM_ALL_assembly_NODE_185_length_48277_cov_5.202999	0.324419	48277	70	South Pacific Ocean	87.18	AAI-based (high-confidence)	Roseobacter	0.502
I	Station100_DCM_ALL_assembly_NODE_115_length_56772_cov_11.658956	0.395	56772	80	South Pacific Ocean	100	AAI-based (high-confidence)	Roseobacter	0.605
I	Station100_DCM_ALL_assembly_NODE_112_length_57034_cov_80.543498	0.387	57034	84	South Pacific Ocean	100	AAI-based (high-confidence)	Roseobacter	0.522
I	GOV_bin_8622_contig-100_2	0.482	52374	67	NA	94.32	AAI-based (high-confidence)	Roseobacter	0.516
I	AFVG_25M449	0.39	56212	75	North Pacific Subtropical Gyre Station ALOHA Hawaii Ocean	100	AAI-based (medium-confidence)	Roseobacter	0.435
I	AFVG_25M368	0.358	54630	78	North Pacific Subtropical Gyre Station ALOHA Hawaii Ocean	100	DTR (high-confidence)	Roseobacter	0.448
I	AFVG_25M29	0.353	55896	82	North Pacific Subtropical Gyre Station ALOHA Hawaii Ocean	100	AAI-based (high-confidence)	Roseobacter	0.481
I	AFVG_25M121	0.413	53316	66	North Pacific Subtropical Gyre Station ALOHA Hawaii Ocean	96.2	AAI-based (high-confidence)	Roseobacter	0.525
I	AFVG_250M901	0.392	58308	83	North Pacific Subtropical Gyre Station ALOHA Hawaii Ocean	100	DTR (high-confidence)	Roseobacter	0.458
I	AFVG_250M873	0.431	54161	69	North Pacific Subtropical Gyre Station ALOHA Hawaii Ocean	100	DTR (high-confidence)	Roseobacter	0.449
I	AFVG_250M527	0.376	55624	82	North Pacific Subtropical Gyre Station ALOHA Hawaii Ocean	100	DTR (high-confidence)	Roseobacter	0.492
I	AFVG_250M349	0.43	53657	75	North Pacific Subtropical Gyre Station ALOHA Hawaii Ocean	97.42	AAI-based (medium-confidence)	Roseobacter	0.429
I	AFVG_250M348	0.43	53806	74	North Pacific Subtropical Gyre Station ALOHA Hawaii Ocean	97.69	AAI-based (medium-confidence)	Roseobacter	0.439
I	AFVG_250M347	0.43	53755	73	North Pacific Subtropical Gyre Station ALOHA Hawaii Ocean	97.53	AAI-based (medium-confidence)	Roseobacter	0.428
I	AFVG_250M1092	0.43	54597	80	North Pacific Subtropical Gyre Station ALOHA Hawaii Ocean	98.98	AAI-based (medium-confidence)	Roseobacter	0.418
I	AFVG_250M1090	0.43	53960	71	North Pacific Subtropical Gyre Station ALOHA Hawaii Ocean	99.36	AAI-based (high-confidence)	Roseobacter	0.463
I	AFVG_250M1089	0.43	53910	79	North Pacific Subtropical Gyre Station ALOHA Hawaii Ocean	97.72	AAI-based (medium-confidence)	Roseobacter	0.427
I	AFVG_250M1088	0.43	54205	75	North Pacific Subtropical Gyre Station ALOHA Hawaii Ocean	98.45	AAI-based (medium-confidence)	Roseobacter	0.435
I	AFVG_250M1087	0.43	53763	69	North Pacific Subtropical Gyre Station ALOHA Hawaii Ocean	97.33	AAI-based (medium-confidence)	Roseobacter	0.416
II	Station64_SUR_ALL_assembly_NODE_290_length_52099_cov_9.196584	0.508455	52099	71	Indian Ocean	95.98	AAI-based (high-confidence)	Roseobacter	0.413
II	VTLG01013966.1	0.524	55759	65	North Pacific Subtropical Gyre Station ALOHA Hawaii Ocean	63.93	AAI-based (medium-confidence)	Roseobacter	0.45
II	VTLG01014475.1	0.523	54907	64	North Pacific Subtropical Gyre Station ALOHA Hawaii Ocean	82.11	AAI-based (medium-confidence)	Roseobacter	0.45
II	VTLG01010971.1	0.524	54924	64	North Pacific Subtropical Gyre Station ALOHA Hawaii Ocean	79.58	AAI-based (medium-confidence)	Roseobacter	0.45
II	Station78_DCM_ALL_assembly_NODE_215_length_49227_cov_23.041141	0.387	49227	63	South Atlantic Ocean	89.46	AAI-based (medium-confidence)	Roseobacter	0.465
II	VTLG01007655.1	0.396	36537	51	North Pacific Subtropical Gyre Station ALOHA Hawaii Ocean	66.9	AAI-based (medium-confidence)	Roseobacter	0.446
II	Station123_MXL_ALL_assembly_NODE_578_length_34520_cov_6.319571	0.39748	34520	50	South Pacific Ocean	100	AAI-based (medium-confidence)	Roseobacter	0.401
II	Station56_SUR_ALL_assembly_NODE_197_length_43023_cov_20.478449	0.401506	43023	57	Indian Ocean	100	AAI-based (medium-confidence)	Roseobacter	0.479
II	Station32_SUR_ALL_assembly_NODE_173_length_44461_cov_6.338783	0.398799	44461	58	Red Sea	100	AAI-based (medium-confidence)	Roseobacter	0.484
III	VTLG01001736.1	0.346	50026	63	North Pacific Subtropical Gyre Station ALOHA Hawaii Ocean	92.97	AAI-based (medium-confidence)	Roseobacter	0.526
III	Station82_DCM_COMBINED_FINAL_NODE_388_length_55124_cov_93.429498	0.446	55124	68	South Atlantic Ocean	100	DTR (high-confidence)	Roseobacter	0.442
III	Station36_DCM_ALL_assembly_NODE_45_length_54471_cov_30.368145	0.423	54471	71	Indian Ocean	100	DTR (high-confidence)	Roseobacter	0.544
III	Station32_SUR_ALL_assembly_NODE_101_length_54290_cov_10.882751	0.385	54290	59	Red Sea	100	AAI-based (high-confidence)	Roseobacter	0.553
III	Station194_DCM_ALL_assembly_NODE_587_length_53807_cov_7.654171	0.451	53807	75	Arctic Ocean	98.81	AAI-based (medium-confidence)	Roseobacter	0.393
III	Station168_DCM_ALL_assembly_NODE_1332_length_51622_cov_8.098222	0.455194	51622	56	Arctic Ocean	95.99	AAI-based (high-confidence)	Roseobacter	0.694
III	Station82_SUR_COMBINED_FINAL_NODE_474_length_48819_cov_5.425232	0.41	48819	58	South Atlantic Ocean	89.87	AAI-based (high-confidence)	Roseobacter	0.468
III	Station168_IZZ_ALL_assembly_NODE_1362_length_48711_cov_4.802409	0.439	48711	59	Arctic Ocean	91.35	AAI-based (medium-confidence)	Roseobacter	0.272
III	Station206_SUR_ALL_assembly_NODE_681_length_47508_cov_18.322382	0.468	47508	53	Arctic Ocean	88.87	AAI-based (high-confidence)	Roseobacter	0.694
III	Station102_DCM_ALL_assembly_NODE_223_length_46690_cov_5.975319	0.409	46690	60	South Pacific Ocean	86.76	AAI-based (high-confidence)	Roseobacter	0.35
III	Station193_SUR_ALL_assembly_NODE_602_length_44751_cov_3.222951	0.44	44751	53	Arctic Ocean	83.33	AAI-based (high-confidence)	Roseobacter	0.662
III	Tp1_32_SUR_0-0d2_scaffold144765_1	0.383	44588	48	Red Sea	82.2	AAI-based (high-confidence)	Roseobacter	0.552
III	Station82_SUR_COMBINED_FINAL_NODE_669_length_39520_cov_4.827391	0.369	39520	51	South Atlantic Ocean	72.82	AAI-based (high-confidence)	Pseudomonas	0.276
III	Station206_SUR_ALL_assembly_NODE_1041_length_37544_cov_46.250020	0.455	37544	42	Arctic Ocean	70.28	AAI-based (high-confidence)	Roseobacter	0.304
III	Station201_SUR_ALL_assembly_NODE_899_length_42749_cov_5.361643	0.446022	42749	57	Arctic Ocean	85.05	AAI-based (high-confidence)	Roseobacter	0.206
III	Station82_DCM_COMBINED_FINAL_NODE_1096_length_29282_cov_13.164540	0.422	29282	38	South Atlantic Ocean	54.52	AAI-based (high-confidence)	Roseobacter	0.355
III	Station84_SUR_COMBINED_FINAL_NODE_786_length_46866_cov_5.412745	0.444352	46866	60	Southern Ocean	86.01	AAI-based (high-confidence)	Roseobacter	0.31
IV	Station76_SUR_ALL_assembly_NODE_204_length_59082_cov_8.517068	0.435	59082	78	South Atlantic Ocean	100	AAI-based (medium-confidence)	Roseobacter	0.348
IV	Station45_SUR_ALL_assembly_NODE_97_length_56359_cov_13.718386	0.413	56359	73	Indian Ocean	100	AAI-based (high-confidence)	Roseobacter	0.421
IV	Station32_SUR_ALL_assembly_NODE_148_length_47281_cov_50.120506	0.365	47281	58	Red Sea	84.34	AAI-based (high-confidence)	Roseobacter	0.364
IV	Station30_DCM_ALL_assembly_NODE_170_length_49094_cov_21.823956	0.359	49094	66	Mediterranean Sea	85.32	AAI-based (high-confidence)	Roseobacter	0.424
IV	Station111_MES_COMBINED_FINAL_NODE_1078_length_33303_cov_5.339990	0.368	33303	57	South Pacific Ocean	59.74	AAI-based (high-confidence)	Roseobacter	0.232
V	Station137_SUR_ALL_assembly_NODE_42_length_57400_cov_26.232470	0.332	57400	79	North Pacific Ocean	100	DTR (high-confidence)	Roseobacter	0.347
V	Station109_DCM_ALL_assembly_NODE_62_length_54404_cov_49.164253	0.334	54404	79	North Pacific Ocean	94.87	AAI-based (high-confidence)	Roseobacter	0.371
V	Station111_DCM_ALL_assembly_NODE_311_length_43607_cov_88.047943	0.352	43607	68	South Pacific Ocean	76.04	AAI-based (high-confidence)	Roseobacter	0.334
VI	VTLG01001739.1	0.354	48031	67	North Pacific Subtropical Gyre Station ALOHA Hawaii Ocean	89.2	AAI-based (medium-confidence)	Roseobacter	0.454
VI	VTLG01000034.1	0.366	46936	64	North Pacific Subtropical Gyre Station ALOHA Hawaii Ocean	87.24	AAI-based (medium-confidence)	Roseobacter	0.463
VI	Station67_SUR_ALL_assembly_NODE_231_length_48992_cov_20.304269	0.363	48992	64	South Atlantic Ocean	90.58	AAI-based (medium-confidence)	Roseobacter	0.439
VI	Station52_DCM_ALL_assembly_NODE_65_length_54565_cov_8.749129	0.462	54565	72	Indian Ocean	100	AAI-based (medium-confidence)	Roseobacter	0.444
VI	Station158_MES_ALL_assembly_NODE_1379_length_44907_cov_6.415478	0.456	44907	52	Arctic Ocean	83.13	AAI-based (medium-confidence)	Roseobacter	0.445
VI	Station155_MES_ALL_assembly_NODE_2832_length_29665_cov_36.671226	0.368	29665	48	North Atlantic Ocean	54.25	AAI-based (medium-confidence)	Roseobacter	0.391
VI	Station125_MXL_ALL_assembly_NODE_260_length_48211_cov_279.385082	0.366	48211	54	South Pacific Ocean	89.94	AAI-based (medium-confidence)	Roseobacter	0.422
VI	Station111_DCM_ALL_assembly_NODE_282_length_45908_cov_11.144941	0.362	45908	65	South Pacific Ocean	84.89	AAI-based (medium-confidence)	Roseobacter	0.458
VI	GOV_bin_2910_contig-100_0	0.363	47601	63	North Pacific Ocean	88.01	AAI-based (medium-confidence)	Roseobacter	0.439
VI	FUIF01004322.1	0.378	53920	70	Assembly-10155-SUB-0.75-ITER-11-ESG2011_Seq_1	100	AAI-based (medium-confidence)	Roseobacter	0.303
VI	Station85_SUR_COMBINED_FINAL_NODE_813_length_35883_cov_81.427794	0.354	35883	57	Southern Ocean	66.88	AAI-based (medium-confidence)	Candidatus Pelagibacter	0.292
VI	AFVG_250M958	0.359	53620	73	North Pacific Subtropical Gyre Station ALOHA Hawaii Ocean	100	DTR (high-confidence)	Roseobacter	0.45
VII	VTLG01014479.1	0.329	54227	90	North Pacific Subtropical Gyre Station ALOHA Hawaii Ocean	100	AAI-based (medium-confidence)	Candidatus Pelagibacter	0.267
VII	VTLG01013970.1	0.328	53361	88	North Pacific Subtropical Gyre Station ALOHA Hawaii Ocean	100	AAI-based (medium-confidence)	Candidatus Pelagibacter	0.267
VII	VTLG01016202.1	0.328	53343	88	North Pacific Subtropical Gyre Station ALOHA Hawaii Ocean	100	AAI-based (medium-confidence)	Candidatus Pelagibacter	0.276
VII	VTLG01000012.1	0.328	53215	88	North Pacific Subtropical Gyre Station ALOHA Hawaii Ocean	100	AAI-based (medium-confidence)	Candidatus Pelagibacter	0.267
VII	AFVG_25M410.1	0.337	51190	78	North Pacific Subtropical Gyre Station ALOHA Hawaii Ocean	96.9	AAI-based (medium-confidence)	Candidatus Pelagibacter	0.191
VII	Station85_SUR_COMBINED_FINAL_NODE_593_length_45535_cov_23.217700	0.339	45535	73	Southern Ocean	85.7	AAI-based (medium-confidence)	Candidatus Pelagibacter	0.206
VII	Station173_DCM_ALL_assembly_NODE_1620_length_45366_cov_16.768003	0.319	45366	71	Arctic Ocean	85.33	AAI-based (medium-confidence)	Candidatus Pelagibacter	0.264
VII	Station111_SUR_ALL_assembly_NODE_144_length_42941_cov_25.876463	0.331	42941	75	South Pacific Ocean	81.37	AAI-based (medium-confidence)	Candidatus Pelagibacter	0.232
VIII	AFVG_250M226.1	0.325	58948	81	North Pacific Subtropical Gyre Station ALOHA Hawaii Ocean	100	AAI-based (medium-confidence)	Candidatus Pelagibacter	0.198
VIII	VTLG01007500.1	0.329	58796	91	North Pacific Subtropical Gyre Station ALOHA Hawaii Ocean	100	AAI-based (medium-confidence)	Candidatus Pelagibacter	0.21
VIII	VTLG01006964.1	0.329	54809	89	North Pacific Subtropical Gyre Station ALOHA Hawaii Ocean	100	AAI-based (medium-confidence)	Candidatus Pelagibacter	0.21
VIII	VTLG01010991.1	0.327	50920	67	North Pacific Subtropical Gyre Station ALOHA Hawaii Ocean	94.52	AAI-based (medium-confidence)	Candidatus Pelagibacter	0.202
VIII	VTLG01007539.1	0.331	50597	70	North Pacific Subtropical Gyre Station ALOHA Hawaii Ocean	93.75	AAI-based (medium-confidence)	Candidatus Pelagibacter	0.222
VIII	VTLG01007544.1	0.33	49978	79	North Pacific Subtropical Gyre Station ALOHA Hawaii Ocean	92.59	AAI-based (medium-confidence)	Candidatus Pelagibacter	0.202
VIII	Station85_DCM_COMBINED_FINAL_NODE_536_length_42763_cov_12.619181	0.354	42763	72	Southern Ocean	81.68	AAI-based (medium-confidence)	Candidatus Pelagibacter	0.213
VIII	VTLG01012974.1	0.337	31134	52	North Pacific Subtropical Gyre Station ALOHA Hawaii Ocean	58.97	AAI-based (medium-confidence)	Candidatus Pelagibacter	0.188
IX	VTLG01003984.1	0.333	57003	92	North Pacific Subtropical Gyre Station ALOHA Hawaii Ocean	100	AAI-based (medium-confidence)	Candidatus Pelagibacter	0.339
IX	VTLG01009180.1	0.322	56615	93	North Pacific Subtropical Gyre Station ALOHA Hawaii Ocean	100	AAI-based (high-confidence)	Candidatus Pelagibacter	0.354
IX	VTLG01000565.1	0.325	51888	81	North Pacific Subtropical Gyre Station ALOHA Hawaii Ocean	98.88	AAI-based (high-confidence)	Candidatus Pelagibacter	0.354
IX	VTLG01009289.1	0.327	49970	83	North Pacific Subtropical Gyre Station ALOHA Hawaii Ocean	94.45	AAI-based (medium-confidence)	Candidatus Pelagibacter	0.448
IX	VTLG01007547.1	0.327	49304	83	North Pacific Subtropical Gyre Station ALOHA Hawaii Ocean	93.22	AAI-based (medium-confidence)	Candidatus Pelagibacter	0.448
IX	AFVG_250M767	0.335771	60428	89	North Pacific Subtropical Gyre Station ALOHA Hawaii Ocean	100	DTR (high-confidence)	Candidatus Pelagibacter	0.33
IX	Station66_DCM_ALL_assembly_NODE_311_length_45539_cov_88.068618	0.33	45539	77	South Atlantic Ocean	87.98	AAI-based (high-confidence)	Candidatus Pelagibacter	0.397
IX	VTLG01004047.1	0.337	43941	66	North Pacific Subtropical Gyre Station ALOHA Hawaii Ocean	84.24	AAI-based (high-confidence)	Candidatus Pelagibacter	0.296
IX	VTLG01000048.1	0.329	40101	66	North Pacific Subtropical Gyre Station ALOHA Hawaii Ocean	75.67	AAI-based (medium-confidence)	Candidatus Pelagibacter	0.277
X	Station173_DCM_ALL_assembly_NODE_1884_length_40766_cov_47.633662	0.374	40766	42	Arctic Ocean	73.62	AAI-based (high-confidence)	Roseobacter	0.261
X	Station175_SUR_ALL_assembly_NODE_1396_length_47257_cov_151.105568	0.375	47257	52	Arctic Ocean	85.34	AAI-based (high-confidence)	Roseobacter	0.263
X	Station52_SUR_ALL_assembly_NODE_62_length_51868_cov_5.910698	0.372	51868	61	Indian Ocean	97.66	AAI-based (high-confidence)	Roseobacter	0.349
X	Station76_DCM_ALL_assembly_NODE_311_length_51681_cov_14.835625	0.361	51681	65	South Atlantic Ocean	98.04	AAI-based (high-confidence)	Roseobacter	0.287
X	Tp1_124_SUR_0-0d2_scaffold105408_2	0.36	51919	75	South Pacific Ocean	93.76	AAI-based (high-confidence)	Roseobacter	0.245
X	VTLG01002205.1	0.344	55313	68	North Pacific Subtropical Gyre Station ALOHA Hawaii Ocean	100	AAI-based (medium-confidence)	Roseobacter	0.267
X	VTLG01002209.1	0.35	54633	68	North Pacific Subtropical Gyre Station ALOHA Hawaii Ocean	100	AAI-based (high-confidence)	Roseobacter	0.295
X	VTLG01007520.1	0.35	53988	64	North Pacific Subtropical Gyre Station ALOHA Hawaii Ocean	100	AAI-based (high-confidence)	Roseobacter	0.295
X	VTLG01008760.1	0.384	41846	40	North Pacific Subtropical Gyre Station ALOHA Hawaii Ocean	78.42	AAI-based (high-confidence)	Roseobacter	0.338
X	VTLG01012218.1	0.39	54054	60	North Pacific Subtropical Gyre Station ALOHA Hawaii Ocean	100	AAI-based (high-confidence)	Roseobacter	0.302
singleton	VTLG01016246.1	0.37	45931	63	North Pacific Subtropical Gyre Station ALOHA Hawaii Ocean	85.06	AAI-based (medium-confidence)	NA	NA
singleton	Station137_MES_DO_NOT_POOL_NODE_1064_length_45963_cov_7.290058	0.399	45963	53	North Pacific Ocean	86.17	AAI-based (medium-confidence)	Roseobacter	0.277
singleton	Station180_SUR_ALL_assembly_NODE_2387_length_38506_cov_3.660711	0.41	38506	50	Arctic Ocean	69.87	AAI-based (medium-confidence)	Roseobacter	0.216
	HMO-2011-type MVG	GC content	Length (bp）	# ORFs	Source	Genome completeness (%)	completeness_method	Predicted_Host	Predicted_Host_Score
Non-marine	IMGVR_UViG_3300005530_000005|3300005530|Ga0070679_100000101	0.416085	66097	109	Environmental;Terrestrial;Soil;Loam;Terrestrial(soil);	100	AAI-based (high-confidence)
Non-marine	IMGVR_UViG_3300025425_000003|3300025425|Ga0208646_1000125	0.432774	54860	80	Environmental;Aquatic;Non-marine Saline and Alkaline;Saline;Non-marine_Saline_and_Alkaline;	100	AAI-based (high-confidence)
Non-marine	IMGVR_UViG_3300027974_000003|3300027974|Ga0209299_1000053	0.420238	58474	95	Environmental;Aquatic;Freshwater;Lake;Freshwater;	100	AAI-based (high-confidence)
Non-marine	IMGVR_UViG_3300012990_000002|3300012990|Ga0159060_1000013	0.457689	67902	99	Engineered;Wastewater;Industrial wastewater;Petrochemical;Engineered;	100	AAI-based (medium-confidence)
Non-marine	IMGVR_UViG_3300013131_000064|3300013131|Ga0172373_10000863	0.436921	49842	74	Environmental;Aquatic;Freshwater;Lake;Freshwater;	90.19	AAI-based (high-confidence)
Non-marine	IMGVR_UViG_3300013132_000090|3300013132|Ga0172372_10001008	0.436673	43607	68	Environmental;Aquatic;Freshwater;Lake;Freshwater;	78.85	AAI-based (high-confidence)
Non-marine	IMGVR_UViG_3300022843_000020|3300022843|Ga0222631_1000023	0.429533	50811	74	Environmental;Aquatic;Non-marine Saline and Alkaline;Saline;Non-marine_Saline_and_Alkaline;	91.73	AAI-based (high-confidence)
Non-marine	IMGVR_UViG_3300020021_000011|3300020021|Ga0193726_1000304	0.348199	59354	92	Environmental;Terrestrial;Soil;Unclassified;Terrestrial(soil);	76.18	HMM-based (lower-bound)
Non-marine	IMGVR_UViG_3300020183_000107|3300020183|Ga0194115_10000587	0.441857	52784	86	Environmental;Aquatic;Freshwater;Lake;Freshwater;	95.8	AAI-based (high-confidence)
Non-marine	IMGVR_UViG_3300020200_000038|3300020200|Ga0194121_10000798	0.420779	54815	70	Environmental;Aquatic;Freshwater;Lake;Freshwater;	100	AAI-based (medium-confidence)
Non-marine	IMGVR_UViG_3300021093_000196|3300021093|Ga0194123_10001408	0.30117	36574	74	Environmental;Aquatic;Freshwater;Lake;Freshwater;	70.14	AAI-based (medium-confidence)
Non-marine	IMGVR_UViG_3300022822_000024|3300022822|Ga0222646_100039|1-52725	0.431275	52725	74	Environmental;Aquatic;Non-marine Saline and Alkaline;Saline;Non-marine_Saline_and_Alkaline;	95.15	AAI-based (high-confidence)
Non-marine	IMGVR_UViG_3300022839_000018|3300022839|Ga0222649_1000040	0.433124	55102	77	Environmental;Aquatic;Non-marine Saline and Alkaline;Saline;Non-marine_Saline_and_Alkaline;	99.46	AAI-based (high-confidence)
Non-marine	IMGVR_UViG_3300022853_000028|3300022853|Ga0222652_1000063	0.433124	55102	78	Environmental;Aquatic;Non-marine Saline and Alkaline;Saline;Non-marine_Saline_and_Alkaline;	76.12	HMM-based (lower-bound)
Non-marine	IMGVR_UViG_3300022866_000010|3300022866|Ga0222651_1000149|1-51906	0.431569	51906	73	Environmental;Aquatic;Non-marine Saline and Alkaline;Saline;Non-marine_Saline_and_Alkaline;	93.69	AAI-based (high-confidence)
Non-marine	IMGVR_UViG_3300023237_000036|3300023237|Ga0222650_1000358	0.330305	37868	67	Environmental;Aquatic;Non-marine Saline and Alkaline;Saline;Non-marine_Saline_and_Alkaline;	72.36	AAI-based (high-confidence)
Non-marine	IMGVR_UViG_3300023239_000012|3300023239|Ga0222660_1000080|1986-57027	0.434541	55042	77	Environmental;Aquatic;Non-marine Saline and Alkaline;Saline;Non-marine_Saline_and_Alkaline;	99.35	AAI-based (high-confidence)
Non-marine	IMGVR_UViG_3300025425_000025|3300025425|Ga0208646_1000131	0.383892	53838	79	Environmental;Aquatic;Non-marine Saline and Alkaline;Saline;Non-marine_Saline_and_Alkaline;	96.49	AAI-based (medium-confidence)
Non-marine	IMGVR_UViG_3300025438_000017|3300025438|Ga0208770_1000114	0.435495	59383	83	Environmental;Aquatic;Non-marine Saline and Alkaline;Saline;Non-marine_Saline_and_Alkaline;	100	AAI-based (high-confidence)
Non-marine	IMGVR_UViG_3300025917_000017|3300025917|Ga0207660_10000033	0.416311	66239	109	Environmental;Terrestrial;Soil;Loam;Terrestrial(soil);	100	AAI-based (high-confidence)
Non-marine	IMGVR_UViG_3300025921_000012|3300025921|Ga0207652_10000183	0.416044	66106	108	Environmental;Terrestrial;Soil;Loam;Terrestrial(soil);	100	AAI-based (high-confidence)
Non-marine	IMGVR_UViG_3300026097_000033|3300026097|Ga0209953_1000049	0.447242	48059	68	Environmental;Aquatic;Non-marine Saline and Alkaline;Saline;Non-marine_Saline_and_Alkaline;	88.47	AAI-based (high-confidence)
Non-marine	IMGVR_UViG_3300026187_000019|3300026187|Ga0209929_1000021	0.430049	55224	76	Environmental;Aquatic;Non-marine Saline and Alkaline;Saline;Non-marine_Saline_and_Alkaline;	100	AAI-based (high-confidence)
Non-marine	IMGVR_UViG_3300027963_000088|3300027963|Ga0209400_1000163	0.417095	57572	90	Environmental;Aquatic;Freshwater;Lake;Freshwater;	98.46	AAI-based (high-confidence)
Non-marine	IMGVR_UViG_3300027973_000064|3300027973|Ga0209298_10000072	0.420754	59959	98	Environmental;Aquatic;Freshwater;Lake;Freshwater;	100	AAI-based (high-confidence)
Non-marine	IMGVR_UViG_3300005336_000024|3300005336|Ga0070680_100000040	0.416147	66116	108	Environmental;Terrestrial;Soil;Loam;Terrestrial(soil);	100	AAI-based (high-confidence)
Non-marine	IMGVR_UViG_3300005512_000047|3300005512|Ga0074648_1000479	0.464806	51103	49	Environmental;Aquatic;Non-marine Saline and Alkaline;Saline;Aquatic(sediment);	94.72	AAI-based (medium-confidence)
Non-marine	IMGVR_UViG_3300005512_000050|3300005512|Ga0074648_1000489	0.378605	50076	60	Environmental;Aquatic;Non-marine Saline and Alkaline;Saline;Aquatic(sediment);	90.49	AAI-based (high-confidence)
Non-marine	IMGVR_UViG_3300005611_000016|3300005611|Ga0074647_1000057	0.435795	69239	82	Environmental;Aquatic;Non-marine Saline and Alkaline;Saline;Aquatic(sediment);	100	AAI-based (high-confidence)
Non-marine	IMGVR_UViG_3300005611_000034|3300005611|Ga0074647_1000087	0.458819	56567	85	Environmental;Aquatic;Non-marine Saline and Alkaline;Saline;Aquatic(sediment);	100	AAI-based (high-confidence)
Non-marine	IMGVR_UViG_3300005611_000035|3300005611|Ga0074647_1000091	0.42242	55717	75	Environmental;Aquatic;Non-marine Saline and Alkaline;Saline;Aquatic(sediment);	69.87	HMM-based (lower-bound)
Non-marine	IMGVR_UViG_3300007735_000760|3300007735|Ga0104988_10979	0.422058	57613	85	Environmental;Aquatic;Freshwater;Lake;Freshwater;	100	AAI-based (high-confidence)
Non-marine	IMGVR_UViG_3300009124_000020|3300009124|Ga0118687_10000037	0.371745	52119	60	Environmental;Aquatic;Sediment;Unclassified;Aquatic(sediment);	96.96	AAI-based (medium-confidence)
Non-marine	IMGVR_UViG_3300031949_000062|3300031949|Ga0214473_10000660	0.365606	48101	66	Environmental;Terrestrial;Soil;Unclassified;Terrestrial(soil);	88.24	AAI-based (medium-confidence)
Non-marine	IMGVR_UViG_3300032116_000398|3300032116|Ga0315903_10000913	0.424337	44698	79	Environmental;Aquatic;Freshwater;Unclassified;Freshwater;	79.12	AAI-based (high-confidence)
Non-marine	IMGVR_UViG_3300035662_000032|3300035662|Ga0335018_0000237	0.430575	57472	90	Environmental;Aquatic;Freshwater;Lake;Freshwater;	100	AAI-based (high-confidence)
Non-marine	IMGVR_UViG_3300035670_000245|3300035670|Ga0310129_0000463	0.445079	57992	84	Environmental;Terrestrial;Deep subsurface;Unclassified;Terrestrial(other);	100	AAI-based (high-confidence)
Non-marine	IMGVR_UViG_3300035670_000252|3300035670|Ga0310129_0000477	0.426803	57099	81	Environmental;Terrestrial;Deep subsurface;Unclassified;Terrestrial(other);	100	AAI-based (high-confidence)
Non-marine	IMGVR_UViG_3300035703_000100|3300035703|Ga0310140_0000994	0.425804	59976	100	Environmental;Terrestrial;Deep subsurface;Unclassified;Terrestrial(other);	100	AAI-based (high-confidence)
Non-marine	IMGVR_UViG_3300009152_000057|3300009152|Ga0114980_10000098	0.41965	56235	90	Environmental;Aquatic;Freshwater;Lake;Freshwater;	96.17	AAI-based (high-confidence)
Non-marine	IMGVR_UViG_3300009160_000051|3300009160|Ga0114981_10000062	0.419473	57925	94	Environmental;Aquatic;Freshwater;Lake;Freshwater;	99.06	AAI-based (high-confidence)
Non-marine	DTR_696468	0.44037	56934	81	Environmental;NA;NA;NA;NA;NA	100	AAI-based (high-confidence)
Non-marine	DTR_696488	0.437112	50264	64	Environmental;NA;NA;NA;NA;NA	100	AAI-based (high-confidence)
Non-marine	DTR_697654	0.451508	55793	78	Environmental;Aquatic;Freshwater;NA;NA;NA	100	DTR (high-confidence)
Non-marine	DTR_699117	0.450968	53618	72	Environmental;Aquatic;Freshwater;NA;NA;NA	98.26	AAI-based (high-confidence)
