# Supplementary material for: Newly identified HMO-2011-type phages reveal genomic diversity and biogeographic distributions of this marine viral group
Source: ISME J. 2022 Jan 12;16(5):1363–75. doi: 10.1038/s41396-021-01183-7 (PMC9038755; doi:10.1038/s41396-021-01183-7)
Supplement: Supplementary file 5 — Supplementary Table 2 [file 41396_2021_1183_MOESM5_ESM.xlsx]

## Sheet: Supplementary Table 2
Supplementary Table 2. List of protein orthologous groups identified from all HMO-2011-type genomes.
			Singleton	Singleton	Subgroup X	Subgroup X	Subgroup X	Subgroup X	Subgroup X	Subgroup X	Subgroup X	Subgroup X	Subgroup X	Subgroup X	Subgroup IX	Subgroup IX	Subgroup IX	Subgroup IX	Subgroup IX	Subgroup IX	Subgroup IX	Subgroup IX	Subgroup IX	Subgroup IX	Subgroup VIII	Subgroup VIII	Subgroup VIII	Subgroup VIII	Subgroup VIII	Subgroup VIII	Subgroup VIII	Subgroup VIII	Subgroup VIII	Subgroup VII	Subgroup VII	Subgroup VII	Subgroup VII	Subgroup VII	Subgroup VII	Subgroup VII	Subgroup VII	Subgroup VI	Subgroup VI	Subgroup VI	Subgroup VI	Subgroup VI	Subgroup VI	Subgroup VI	Subgroup VI
	Orthologous protein groups	Putative function	VTLG01016246	Station137_MES_DO_NOT_POOL_NODE_1064_length_45963_cov_7.290058	VTLG01012218	Station76_DCM_ALL_assembly_NODE_311_length_51681_cov_14.835625	Tp1_124_SUR_0-0d2_scaffold105408_2	Station175_SUR_ALL_assembly_NODE_1396_length_47257_cov_151.105568	Station173_DCM_ALL_assembly_NODE_1884_length_40766_cov_47.633662	VTLG01008760	Station52_SUR_ALL_assembly_NODE_62_length_51868_cov_5.910698	VTLG01002205	VTLG01007520	VTLG01002209	VTLG01000048	AFVG_250M767	VTLG01004047	VTLG01003984	VTLG01009289	VTLG01007547	Station66_DCM_ALL_assembly_NODE_311_length_45539_cov_88.068618	HTVC033P	VTLG01009180	VTLG01000565	AFVG_250M226	Station85_DCM_COMBINED_FINAL_NODE_536_length_42763_cov_12.619181	VTLG01007544	VTLG01006964	VTLG01007539	VTLG01007500	VTLG01012974	VTLG01010991	Station85_SUR_COMBINED_FINAL_NODE_813_length_35883_cov_81.427794	Station85_SUR_COMBINED_FINAL_NODE_593_length_45535_cov_23.217700	Station111_SUR_ALL_assembly_NODE_144_length_42941_cov_25.876463	AFVG_25M410	Station173_DCM_ALL_assembly_NODE_1620_length_45366_cov_16.768003	VTLG01013970	VTLG01016202	VTLG01014479	VTLG01000012	VTLG01000034	Station111_DCM_ALL_assembly_NODE_282_length_45908_cov_11.144941	VTLG01001739	AFVG_250M958	Station52_DCM_ALL_assembly_NODE_65_length_54565_cov_8.749129	Station158_MES_ALL_assembly_NODE_1379_length_44907_cov_6.415478	Station125_MXL_ALL_assembly_NODE_260_length_48211_cov_279.385082	FUIF01004322
Core gene	OG0000000	putative portal protein	VTLG01016246_51	Station137_MES_DO_NOT_POOL_NODE_1064_length_45963_cov_7.290058_45	VTLG01012218_28	Station76_DCM_ALL_assembly_NODE_311_length_51681_cov_14.835625_11	Tp1_124_SUR_0-0d2_scaffold105408_2_12	Station175_SUR_ALL_assembly_NODE_1396_length_47257_cov_151.105568_36	Station173_DCM_ALL_assembly_NODE_1884_length_40766_cov_47.633662_6	VTLG01008760_34	Station52_SUR_ALL_assembly_NODE_62_length_51868_cov_5.910698_54	VTLG01002205_46	VTLG01007520_46	VTLG01002209_20	VTLG01000048_55	AFVG_250M767_82	VTLG01004047_58	VTLG01003984_55	VTLG01009289_11	VTLG01007547_71	Station66_DCM_ALL_assembly_NODE_311_length_45539_cov_88.068618_18	HTVC033P_77	VTLG01009180_67	VTLG01000565_70	AFVG_250M226_70	Station85_DCM_COMBINED_FINAL_NODE_536_length_42763_cov_12.619181_63	VTLG01007544_58	VTLG01006964_55	VTLG01007539_19	VTLG01007500_79	VTLG01012974_48	VTLG01010991_12	Station85_SUR_COMBINED_FINAL_NODE_813_length_35883_cov_81.427794_45	Station85_SUR_COMBINED_FINAL_NODE_593_length_45535_cov_23.217700_10	Station111_SUR_ALL_assembly_NODE_144_length_42941_cov_25.876463_10	AFVG_25M410_16	Station173_DCM_ALL_assembly_NODE_1620_length_45366_cov_16.768003_63	VTLG01013970_1	VTLG01016202_67	VTLG01014479_76	VTLG01000012_66	VTLG01000034_56	Station111_DCM_ALL_assembly_NODE_282_length_45908_cov_11.144941_9	VTLG01001739_9	AFVG_250M958_9	Station52_DCM_ALL_assembly_NODE_65_length_54565_cov_8.749129_4	Station158_MES_ALL_assembly_NODE_1379_length_44907_cov_6.415478_46	Station125_MXL_ALL_assembly_NODE_260_length_48211_cov_279.385082_39	FUIF01004322_40, FUIF01004322_41
Core gene	OG0000001	DNA polymerase	VTLG01016246_9	Station137_MES_DO_NOT_POOL_NODE_1064_length_45963_cov_7.290058_13	VTLG01012218_52	Station76_DCM_ALL_assembly_NODE_311_length_51681_cov_14.835625_42	Tp1_124_SUR_0-0d2_scaffold105408_2_58	Station175_SUR_ALL_assembly_NODE_1396_length_47257_cov_151.105568_3	Station173_DCM_ALL_assembly_NODE_1884_length_40766_cov_47.633662_39	VTLG01008760_1	Station52_SUR_ALL_assembly_NODE_62_length_51868_cov_5.910698_19	VTLG01002205_16	VTLG01007520_14	VTLG01002209_52	VTLG01000048_24	AFVG_250M767_24	VTLG01004047_1	VTLG01003984_91	VTLG01009289_64	VTLG01007547_41	Station66_DCM_ALL_assembly_NODE_311_length_45539_cov_88.068618_50	HTVC033P_22	VTLG01009180_30	VTLG01000565_15	AFVG_250M226_22	Station85_DCM_COMBINED_FINAL_NODE_536_length_42763_cov_12.619181_17	VTLG01007544_9	VTLG01006964_15	VTLG01007539_68	VTLG01007500_30	VTLG01012974_14	VTLG01010991_64	Station85_SUR_COMBINED_FINAL_NODE_813_length_35883_cov_81.427794_15	Station85_SUR_COMBINED_FINAL_NODE_593_length_45535_cov_23.217700_52	Station111_SUR_ALL_assembly_NODE_144_length_42941_cov_25.876463_59	AFVG_25M410_58	Station173_DCM_ALL_assembly_NODE_1620_length_45366_cov_16.768003_21	VTLG01013970_44	VTLG01016202_23	VTLG01014479_33	VTLG01000012_23	VTLG01000034_33	Station111_DCM_ALL_assembly_NODE_282_length_45908_cov_11.144941_36	VTLG01001739_33	AFVG_250M958_57	Station52_DCM_ALL_assembly_NODE_65_length_54565_cov_8.749129_36	Station158_MES_ALL_assembly_NODE_1379_length_44907_cov_6.415478_10	Station125_MXL_ALL_assembly_NODE_260_length_48211_cov_279.385082_1	FUIF01004322_3
Core gene	OG0000002	putative coat protein	VTLG01016246_47	Station137_MES_DO_NOT_POOL_NODE_1064_length_45963_cov_7.290058_41	VTLG01012218_24	Station76_DCM_ALL_assembly_NODE_311_length_51681_cov_14.835625_7	Tp1_124_SUR_0-0d2_scaffold105408_2_6	Station175_SUR_ALL_assembly_NODE_1396_length_47257_cov_151.105568_30	Station173_DCM_ALL_assembly_NODE_1884_length_40766_cov_47.633662_12	VTLG01008760_27	Station52_SUR_ALL_assembly_NODE_62_length_51868_cov_5.910698_48	VTLG01002205_42	VTLG01007520_42	VTLG01002209_24	VTLG01000048_59	AFVG_250M767_78	VTLG01004047_54	VTLG01003984_51	VTLG01009289_15	VTLG01007547_75	Station66_DCM_ALL_assembly_NODE_311_length_45539_cov_88.068618_14	HTVC033P_73	VTLG01009180_71	VTLG01000565_66	AFVG_250M226_66	Station85_DCM_COMBINED_FINAL_NODE_536_length_42763_cov_12.619181_67	VTLG01007544_54	VTLG01006964_59	VTLG01007539_23	VTLG01007500_75	VTLG01012974_52	VTLG01010991_16	Station85_SUR_COMBINED_FINAL_NODE_813_length_35883_cov_81.427794_49	Station85_SUR_COMBINED_FINAL_NODE_593_length_45535_cov_23.217700_6	Station111_SUR_ALL_assembly_NODE_144_length_42941_cov_25.876463_6	AFVG_25M410_20	Station173_DCM_ALL_assembly_NODE_1620_length_45366_cov_16.768003_66	VTLG01013970_85	VTLG01016202_64	VTLG01014479_79	VTLG01000012_69	VTLG01000034_60	Station111_DCM_ALL_assembly_NODE_282_length_45908_cov_11.144941_5	VTLG01001739_5	AFVG_250M958_13	Station52_DCM_ALL_assembly_NODE_65_length_54565_cov_8.749129_71	Station158_MES_ALL_assembly_NODE_1379_length_44907_cov_6.415478_41	Station125_MXL_ALL_assembly_NODE_260_length_48211_cov_279.385082_35	FUIF01004322_36
Core gene	OG0000003	terminase large subunit	VTLG01016246_52	Station137_MES_DO_NOT_POOL_NODE_1064_length_45963_cov_7.290058_48	VTLG01012218_31	Station76_DCM_ALL_assembly_NODE_311_length_51681_cov_14.835625_13	Tp1_124_SUR_0-0d2_scaffold105408_2_15	Station175_SUR_ALL_assembly_NODE_1396_length_47257_cov_151.105568_39	Station173_DCM_ALL_assembly_NODE_1884_length_40766_cov_47.633662_3	VTLG01008760_37	Station52_SUR_ALL_assembly_NODE_62_length_51868_cov_5.910698_57	VTLG01002205_49	VTLG01007520_49	VTLG01002209_17	VTLG01000048_50	AFVG_250M767_87	VTLG01004047_66	VTLG01003984_63	VTLG01009289_4	VTLG01007547_64	Station66_DCM_ALL_assembly_NODE_311_length_45539_cov_88.068618_23	HTVC033P_82	VTLG01009180_60	VTLG01000565_77	AFVG_250M226_74	Station85_DCM_COMBINED_FINAL_NODE_536_length_42763_cov_12.619181_57	VTLG01007544_62	VTLG01006964_51	VTLG01007539_15	VTLG01007500_83	VTLG01012974_44	VTLG01010991_8	Station85_SUR_COMBINED_FINAL_NODE_813_length_35883_cov_81.427794_42	Station85_SUR_COMBINED_FINAL_NODE_593_length_45535_cov_23.217700_14	Station111_SUR_ALL_assembly_NODE_144_length_42941_cov_25.876463_14	AFVG_25M410_13	Station173_DCM_ALL_assembly_NODE_1620_length_45366_cov_16.768003_60	VTLG01013970_4	VTLG01016202_70	VTLG01014479_73	VTLG01000012_63	VTLG01000034_55	Station111_DCM_ALL_assembly_NODE_282_length_45908_cov_11.144941_10	VTLG01001739_10	AFVG_250M958_8	Station52_DCM_ALL_assembly_NODE_65_length_54565_cov_8.749129_5	Station158_MES_ALL_assembly_NODE_1379_length_44907_cov_6.415478_47	Station125_MXL_ALL_assembly_NODE_260_length_48211_cov_279.385082_41	FUIF01004322_42
Core gene	OG0000004	hypothetical protein	VTLG01016246_48	Station137_MES_DO_NOT_POOL_NODE_1064_length_45963_cov_7.290058_42	VTLG01012218_25	Station76_DCM_ALL_assembly_NODE_311_length_51681_cov_14.835625_8	Tp1_124_SUR_0-0d2_scaffold105408_2_7	Station175_SUR_ALL_assembly_NODE_1396_length_47257_cov_151.105568_31	Station173_DCM_ALL_assembly_NODE_1884_length_40766_cov_47.633662_11	VTLG01008760_28	Station52_SUR_ALL_assembly_NODE_62_length_51868_cov_5.910698_49	VTLG01002205_43	VTLG01007520_43	VTLG01002209_23	VTLG01000048_58	AFVG_250M767_79	VTLG01004047_55	VTLG01003984_52	VTLG01009289_14	VTLG01007547_74	Station66_DCM_ALL_assembly_NODE_311_length_45539_cov_88.068618_15	HTVC033P_74	VTLG01009180_70	VTLG01000565_67	AFVG_250M226_67	Station85_DCM_COMBINED_FINAL_NODE_536_length_42763_cov_12.619181_66	VTLG01007544_55	VTLG01006964_58	VTLG01007539_22	VTLG01007500_76	VTLG01012974_51	VTLG01010991_15	Station85_SUR_COMBINED_FINAL_NODE_813_length_35883_cov_81.427794_48	Station85_SUR_COMBINED_FINAL_NODE_593_length_45535_cov_23.217700_7	Station111_SUR_ALL_assembly_NODE_144_length_42941_cov_25.876463_7	AFVG_25M410_19	Station173_DCM_ALL_assembly_NODE_1620_length_45366_cov_16.768003_65	VTLG01013970_86	VTLG01016202_65	VTLG01014479_78	VTLG01000012_68	VTLG01000034_59	Station111_DCM_ALL_assembly_NODE_282_length_45908_cov_11.144941_6	VTLG01001739_6	AFVG_250M958_12	0	Station158_MES_ALL_assembly_NODE_1379_length_44907_cov_6.415478_42	Station125_MXL_ALL_assembly_NODE_260_length_48211_cov_279.385082_36	FUIF01004322_37
Core gene	OG0000005	putative terminase small subunit	VTLG01016246_55	Station137_MES_DO_NOT_POOL_NODE_1064_length_45963_cov_7.290058_52	VTLG01012218_32	Station76_DCM_ALL_assembly_NODE_311_length_51681_cov_14.835625_15	Tp1_124_SUR_0-0d2_scaffold105408_2_23	Station175_SUR_ALL_assembly_NODE_1396_length_47257_cov_151.105568_48	0	0	Station52_SUR_ALL_assembly_NODE_62_length_51868_cov_5.910698_61	VTLG01002205_56	VTLG01007520_58	VTLG01002209_8	VTLG01000048_49	AFVG_250M767_88	0	VTLG01003984_65	VTLG01009289_3	VTLG01007547_63	Station66_DCM_ALL_assembly_NODE_311_length_45539_cov_88.068618_26	HTVC033P_83	VTLG01009180_58	VTLG01000565_79	AFVG_250M226_75	Station85_DCM_COMBINED_FINAL_NODE_536_length_42763_cov_12.619181_55	VTLG01007544_64	VTLG01006964_49	VTLG01007539_13	VTLG01007500_85	VTLG01012974_42	VTLG01010991_6	Station85_SUR_COMBINED_FINAL_NODE_813_length_35883_cov_81.427794_40	Station85_SUR_COMBINED_FINAL_NODE_593_length_45535_cov_23.217700_15	Station111_SUR_ALL_assembly_NODE_144_length_42941_cov_25.876463_16	AFVG_25M410_11	Station173_DCM_ALL_assembly_NODE_1620_length_45366_cov_16.768003_59	VTLG01013970_5	VTLG01016202_71	VTLG01014479_72	VTLG01000012_62	VTLG01000034_54	Station111_DCM_ALL_assembly_NODE_282_length_45908_cov_11.144941_11	VTLG01001739_11	AFVG_250M958_7	Station52_DCM_ALL_assembly_NODE_65_length_54565_cov_8.749129_6	Station158_MES_ALL_assembly_NODE_1379_length_44907_cov_6.415478_48	Station125_MXL_ALL_assembly_NODE_260_length_48211_cov_279.385082_42	FUIF01004322_43
Core gene	OG0000006	DNA helicase	VTLG01016246_4	Station137_MES_DO_NOT_POOL_NODE_1064_length_45963_cov_7.290058_10	VTLG01012218_51	Station76_DCM_ALL_assembly_NODE_311_length_51681_cov_14.835625_41	Tp1_124_SUR_0-0d2_scaffold105408_2_55	0	0	0	Station52_SUR_ALL_assembly_NODE_62_length_51868_cov_5.910698_18	VTLG01002205_13	VTLG01007520_12	VTLG01002209_54	VTLG01000048_25	AFVG_250M767_23	0	VTLG01003984_90	VTLG01009289_65	VTLG01007547_42	Station66_DCM_ALL_assembly_NODE_311_length_45539_cov_88.068618_49	HTVC033P_21	VTLG01009180_31	VTLG01000565_14	AFVG_250M226_21	Station85_DCM_COMBINED_FINAL_NODE_536_length_42763_cov_12.619181_19	VTLG01007544_8	VTLG01006964_16	VTLG01007539_69	VTLG01007500_29	VTLG01012974_15	VTLG01010991_65	Station85_SUR_COMBINED_FINAL_NODE_813_length_35883_cov_81.427794_16	Station85_SUR_COMBINED_FINAL_NODE_593_length_45535_cov_23.217700_50	Station111_SUR_ALL_assembly_NODE_144_length_42941_cov_25.876463_58	AFVG_25M410_59	Station173_DCM_ALL_assembly_NODE_1620_length_45366_cov_16.768003_22	VTLG01013970_43	VTLG01016202_22	VTLG01014479_34	VTLG01000012_24	VTLG01000034_37	Station111_DCM_ALL_assembly_NODE_282_length_45908_cov_11.144941_33	VTLG01001739_29	AFVG_250M958_61	Station52_DCM_ALL_assembly_NODE_65_length_54565_cov_8.749129_34	Station158_MES_ALL_assembly_NODE_1379_length_44907_cov_6.415478_7	0	FUIF01004322_75
Core gene	OG0000007	DNA primase	0	Station137_MES_DO_NOT_POOL_NODE_1064_length_45963_cov_7.290058_9	VTLG01012218_50	Station76_DCM_ALL_assembly_NODE_311_length_51681_cov_14.835625_40	Tp1_124_SUR_0-0d2_scaffold105408_2_54	0	0	0	Station52_SUR_ALL_assembly_NODE_62_length_51868_cov_5.910698_17	VTLG01002205_11	VTLG01007520_10	VTLG01002209_56	VTLG01000048_27	AFVG_250M767_21	0	VTLG01003984_88	VTLG01009289_67	VTLG01007547_44	Station66_DCM_ALL_assembly_NODE_311_length_45539_cov_88.068618_47	HTVC033P_20	VTLG01009180_33	VTLG01000565_12	AFVG_250M226_14	Station85_DCM_COMBINED_FINAL_NODE_536_length_42763_cov_12.619181_25	VTLG01007544_1	VTLG01006964_23	0	VTLG01007500_23	VTLG01012974_21	0	Station85_SUR_COMBINED_FINAL_NODE_813_length_35883_cov_81.427794_17	Station85_SUR_COMBINED_FINAL_NODE_593_length_45535_cov_23.217700_45	Station111_SUR_ALL_assembly_NODE_144_length_42941_cov_25.876463_54	AFVG_25M410_63	Station173_DCM_ALL_assembly_NODE_1620_length_45366_cov_16.768003_23	VTLG01013970_42	VTLG01016202_21	VTLG01014479_35	VTLG01000012_25	VTLG01000034_40	Station111_DCM_ALL_assembly_NODE_282_length_45908_cov_11.144941_31	VTLG01001739_25	AFVG_250M958_66	Station52_DCM_ALL_assembly_NODE_65_length_54565_cov_8.749129_32	Station158_MES_ALL_assembly_NODE_1379_length_44907_cov_6.415478_6	0	FUIF01004322_73
Core gene	OG0000008	putative tail structure protein	VTLG01016246_44	Station137_MES_DO_NOT_POOL_NODE_1064_length_45963_cov_7.290058_38	VTLG01012218_19	Station76_DCM_ALL_assembly_NODE_311_length_51681_cov_14.835625_2	Tp1_124_SUR_0-0d2_scaffold105408_2_2	Station175_SUR_ALL_assembly_NODE_1396_length_47257_cov_151.105568_26	Station173_DCM_ALL_assembly_NODE_1884_length_40766_cov_47.633662_16	VTLG01008760_22	Station52_SUR_ALL_assembly_NODE_62_length_51868_cov_5.910698_41	VTLG01002205_38	VTLG01007520_38	VTLG01002209_28	VTLG01000048_65	AFVG_250M767_72	VTLG01004047_48	VTLG01003984_45	VTLG01009289_20	VTLG01007547_80	Station66_DCM_ALL_assembly_NODE_311_length_45539_cov_88.068618_10	HTVC033P_67	VTLG01009180_75	VTLG01000565_62	AFVG_250M226_60	Station85_DCM_COMBINED_FINAL_NODE_536_length_42763_cov_12.619181_71	VTLG01007544_49	VTLG01006964_64	VTLG01007539_29	VTLG01007500_69	0	VTLG01010991_22	Station85_SUR_COMBINED_FINAL_NODE_813_length_35883_cov_81.427794_53	Station85_SUR_COMBINED_FINAL_NODE_593_length_45535_cov_23.217700_2	Station111_SUR_ALL_assembly_NODE_144_length_42941_cov_25.876463_2	AFVG_25M410_24	Station173_DCM_ALL_assembly_NODE_1620_length_45366_cov_16.768003_70	VTLG01013970_81	VTLG01016202_60	VTLG01014479_83	VTLG01000012_73	VTLG01000034_63	Station111_DCM_ALL_assembly_NODE_282_length_45908_cov_11.144941_2	VTLG01001739_2	AFVG_250M958_16	Station52_DCM_ALL_assembly_NODE_65_length_54565_cov_8.749129_67	Station158_MES_ALL_assembly_NODE_1379_length_44907_cov_6.415478_36	Station125_MXL_ALL_assembly_NODE_260_length_48211_cov_279.385082_32	FUIF01004322_32
Core gene	OG0000009	hypothetical protein	VTLG01016246_35	Station137_MES_DO_NOT_POOL_NODE_1064_length_45963_cov_7.290058_32	VTLG01012218_9	Station76_DCM_ALL_assembly_NODE_311_length_51681_cov_14.835625_57		Station175_SUR_ALL_assembly_NODE_1396_length_47257_cov_151.105568_16	Station173_DCM_ALL_assembly_NODE_1884_length_40766_cov_47.633662_26	VTLG01008760_13	Station52_SUR_ALL_assembly_NODE_62_length_51868_cov_5.910698_31	VTLG01002205_30	VTLG01007520_30	VTLG01002209_36	0	AFVG_250M767_57	VTLG01004047_33	VTLG01003984_30	VTLG01009289_28	VTLG01007547_5	0	HTVC033P_54	VTLG01009180_91	VTLG01000565_46	AFVG_250M226_46	0	VTLG01007544_32	VTLG01006964_81	VTLG01007539_43	VTLG01007500_55	0	VTLG01010991_36	0	Station85_SUR_COMBINED_FINAL_NODE_593_length_45535_cov_23.217700_65	Station111_SUR_ALL_assembly_NODE_144_length_42941_cov_25.876463_70	AFVG_25M410_46	Station173_DCM_ALL_assembly_NODE_1620_length_45366_cov_16.768003_8	VTLG01013970_57	VTLG01016202_36	VTLG01014479_20	VTLG01000012_10	VTLG01000034_5	Station111_DCM_ALL_assembly_NODE_282_length_45908_cov_11.144941_63	VTLG01001739_60	AFVG_250M958_30	Station52_DCM_ALL_assembly_NODE_65_length_54565_cov_8.749129_57	Station158_MES_ALL_assembly_NODE_1379_length_44907_cov_6.415478_26	Station125_MXL_ALL_assembly_NODE_260_length_48211_cov_279.385082_20	FUIF01004322_20
	OG0000010	hypothetical protein	VTLG01016246_18	Station137_MES_DO_NOT_POOL_NODE_1064_length_45963_cov_7.290058_18	VTLG01012218_54	Station76_DCM_ALL_assembly_NODE_311_length_51681_cov_14.835625_44	Tp1_124_SUR_0-0d2_scaffold105408_2_60	Station175_SUR_ALL_assembly_NODE_1396_length_47257_cov_151.105568_5	Station173_DCM_ALL_assembly_NODE_1884_length_40766_cov_47.633662_37	VTLG01008760_3	Station52_SUR_ALL_assembly_NODE_62_length_51868_cov_5.910698_21	VTLG01002205_18	VTLG01007520_16	VTLG01002209_50	VTLG01000048_20	AFVG_250M767_28	VTLG01004047_6	VTLG01003984_3	VTLG01009289_60	VTLG01007547_37	Station66_DCM_ALL_assembly_NODE_311_length_45539_cov_88.068618_54	HTVC033P_25	VTLG01009180_26	VTLG01000565_19	AFVG_250M226_24	Station85_DCM_COMBINED_FINAL_NODE_536_length_42763_cov_12.619181_15	VTLG01007544_11	VTLG01006964_13	VTLG01007539_65	VTLG01007500_33	VTLG01012974_10	VTLG01010991_59	Station85_SUR_COMBINED_FINAL_NODE_813_length_35883_cov_81.427794_13	Station85_SUR_COMBINED_FINAL_NODE_593_length_45535_cov_23.217700_54	Station111_SUR_ALL_assembly_NODE_144_length_42941_cov_25.876463_61	AFVG_25M410_56	Station173_DCM_ALL_assembly_NODE_1620_length_45366_cov_16.768003_19	VTLG01013970_46	VTLG01016202_25	VTLG01014479_31	VTLG01000012_21	VTLG01000034_31	Station111_DCM_ALL_assembly_NODE_282_length_45908_cov_11.144941_38	VTLG01001739_36	AFVG_250M958_54	Station52_DCM_ALL_assembly_NODE_65_length_54565_cov_8.749129_38	Station158_MES_ALL_assembly_NODE_1379_length_44907_cov_6.415478_12	Station125_MXL_ALL_assembly_NODE_260_length_48211_cov_279.385082_3	FUIF01004322_5
	OG0000011	hypothetical protein	VTLG01016246_46	Station137_MES_DO_NOT_POOL_NODE_1064_length_45963_cov_7.290058_40	VTLG01012218_23	Station76_DCM_ALL_assembly_NODE_311_length_51681_cov_14.835625_6	Tp1_124_SUR_0-0d2_scaffold105408_2_5	Station175_SUR_ALL_assembly_NODE_1396_length_47257_cov_151.105568_29	Station173_DCM_ALL_assembly_NODE_1884_length_40766_cov_47.633662_13	VTLG01008760_26	Station52_SUR_ALL_assembly_NODE_62_length_51868_cov_5.910698_47	VTLG01002205_41	VTLG01007520_41	VTLG01002209_25	VTLG01000048_60	AFVG_250M767_77	VTLG01004047_53	VTLG01003984_50	VTLG01009289_16	VTLG01007547_76	Station66_DCM_ALL_assembly_NODE_311_length_45539_cov_88.068618_13	HTVC033P_72	VTLG01009180_72	VTLG01000565_65	AFVG_250M226_65	Station85_DCM_COMBINED_FINAL_NODE_536_length_42763_cov_12.619181_68	VTLG01007544_53	VTLG01006964_60	VTLG01007539_24	VTLG01007500_74	0	VTLG01010991_17	Station85_SUR_COMBINED_FINAL_NODE_813_length_35883_cov_81.427794_50	Station85_SUR_COMBINED_FINAL_NODE_593_length_45535_cov_23.217700_5	Station111_SUR_ALL_assembly_NODE_144_length_42941_cov_25.876463_5	AFVG_25M410_21	Station173_DCM_ALL_assembly_NODE_1620_length_45366_cov_16.768003_67	VTLG01013970_84	VTLG01016202_63	VTLG01014479_80	VTLG01000012_70	VTLG01000034_61	Station111_DCM_ALL_assembly_NODE_282_length_45908_cov_11.144941_4	VTLG01001739_4	AFVG_250M958_14	Station52_DCM_ALL_assembly_NODE_65_length_54565_cov_8.749129_70	Station158_MES_ALL_assembly_NODE_1379_length_44907_cov_6.415478_40	Station125_MXL_ALL_assembly_NODE_260_length_48211_cov_279.385082_34	FUIF01004322_35
	OG0000012	DUF3310 domain-containing protein	0	0	VTLG01012218_58	Station76_DCM_ALL_assembly_NODE_311_length_51681_cov_14.835625_48	Tp1_124_SUR_0-0d2_scaffold105408_2_64	Station175_SUR_ALL_assembly_NODE_1396_length_47257_cov_151.105568_9	Station173_DCM_ALL_assembly_NODE_1884_length_40766_cov_47.633662_33	VTLG01008760_7	Station52_SUR_ALL_assembly_NODE_62_length_51868_cov_5.910698_24	VTLG01002205_23	VTLG01007520_21	VTLG01002209_45	VTLG01000048_15	AFVG_250M767_33	VTLG01004047_10	VTLG01003984_7	VTLG01009289_56	VTLG01007547_33	Station66_DCM_ALL_assembly_NODE_311_length_45539_cov_88.068618_58	HTVC033P_29	VTLG01009180_22	VTLG01000565_23	0	0	0	0	0	0	0	0	Station85_SUR_COMBINED_FINAL_NODE_813_length_35883_cov_81.427794_8	0	0	0	Station173_DCM_ALL_assembly_NODE_1620_length_45366_cov_16.768003_16	VTLG01013970_49	VTLG01016202_28	VTLG01014479_28	VTLG01000012_18	VTLG01000034_28	Station111_DCM_ALL_assembly_NODE_282_length_45908_cov_11.144941_41	VTLG01001739_39	AFVG_250M958_51	0	0	Station125_MXL_ALL_assembly_NODE_260_length_48211_cov_279.385082_5	FUIF01004322_7
	OG0000013	hypothetical protein	VTLG01016246_37	Station137_MES_DO_NOT_POOL_NODE_1064_length_45963_cov_7.290058_34	VTLG01012218_11	Station76_DCM_ALL_assembly_NODE_311_length_51681_cov_14.835625_59	Tp1_124_SUR_0-0d2_scaffold105408_2_73	Station175_SUR_ALL_assembly_NODE_1396_length_47257_cov_151.105568_18	Station173_DCM_ALL_assembly_NODE_1884_length_40766_cov_47.633662_24	VTLG01008760_15	Station52_SUR_ALL_assembly_NODE_62_length_51868_cov_5.910698_33	VTLG01002205_32	VTLG01007520_32	VTLG01002209_34	0	AFVG_250M767_59	VTLG01004047_35	VTLG01003984_32	VTLG01009289_26	VTLG01007547_3	0	HTVC033P_56	VTLG01009180_89	VTLG01000565_48	AFVG_250M226_48	0	VTLG01007544_34	VTLG01006964_79	VTLG01007539_41	VTLG01007500_57	0	VTLG01010991_34	0	Station85_SUR_COMBINED_FINAL_NODE_593_length_45535_cov_23.217700_67	Station111_SUR_ALL_assembly_NODE_144_length_42941_cov_25.876463_72	AFVG_25M410_44	Station173_DCM_ALL_assembly_NODE_1620_length_45366_cov_16.768003_6	VTLG01013970_59	VTLG01016202_38	VTLG01014479_18	VTLG01000012_8	VTLG01000034_3	Station111_DCM_ALL_assembly_NODE_282_length_45908_cov_11.144941_65	VTLG01001739_62	AFVG_250M958_28	Station52_DCM_ALL_assembly_NODE_65_length_54565_cov_8.749129_59	Station158_MES_ALL_assembly_NODE_1379_length_44907_cov_6.415478_28	Station125_MXL_ALL_assembly_NODE_260_length_48211_cov_279.385082_22	FUIF01004322_22
	OG0000014	endonuclease I	0	0	VTLG01012218_56	Station76_DCM_ALL_assembly_NODE_311_length_51681_cov_14.835625_46	Tp1_124_SUR_0-0d2_scaffold105408_2_62	Station175_SUR_ALL_assembly_NODE_1396_length_47257_cov_151.105568_7	Station173_DCM_ALL_assembly_NODE_1884_length_40766_cov_47.633662_35	VTLG01008760_5	Station52_SUR_ALL_assembly_NODE_62_length_51868_cov_5.910698_22	VTLG01002205_21	VTLG01007520_19	VTLG01002209_47	0	0	0	0	0	0	0	0	0	0	0	0	0	0	0	0	0	0	0	0	0	0	0	0	0	0	0	0	0	0	0	0	0	0	0
	OG0000015	hypothetical protein	0	0	VTLG01012218_53	0	Tp1_124_SUR_0-0d2_scaffold105408_2_59	Station175_SUR_ALL_assembly_NODE_1396_length_47257_cov_151.105568_4	Station173_DCM_ALL_assembly_NODE_1884_length_40766_cov_47.633662_38	0	0	0	0	0	0	0	0	0	0	0	0	0	0	0	0	0	0	0	0	0	0	0	0	0	0	0	0	0	0	0	0	0	0	0	0	0	0	0	0
I and III-specific	OG0000016	phage integrase	0	0	0	0	0	0	0	0	0	0	0	0	0	0	0	0	0	0	0	0	0	0	0	0	0	0	0	0	0	0	0	0	0	0	0	0	0	0	0	0	0	0	0	0	0	0	0
	OG0000017	putative ribonucleoside-diphosphate reductase	0	0	VTLG01012218_59	Station76_DCM_ALL_assembly_NODE_311_length_51681_cov_14.835625_49	Tp1_124_SUR_0-0d2_scaffold105408_2_65	Station175_SUR_ALL_assembly_NODE_1396_length_47257_cov_151.105568_10	Station173_DCM_ALL_assembly_NODE_1884_length_40766_cov_47.633662_32	VTLG01008760_8	Station52_SUR_ALL_assembly_NODE_62_length_51868_cov_5.910698_25	VTLG01002205_24	VTLG01007520_22	VTLG01002209_44	0	0	0	0	0	0	0	0	0	0	0	0	0	0	0	0	0	0	0	0	0	0	0	0	0	0	0	0	0	0	0	0	0	0	0
	OG0000018	hypothetical protein	0	0	0	0	0	0	0	0	0	0	0	0	0	0	0	0	0	0	0	0	0	0	0	0	0	0	0	0	0	0	0	0	0	0	0	0	0	0	0	0	0	0	0	Station52_DCM_ALL_assembly_NODE_65_length_54565_cov_8.749129_42	Station158_MES_ALL_assembly_NODE_1379_length_44907_cov_6.415478_17	Station125_MXL_ALL_assembly_NODE_260_length_48211_cov_279.385082_7	FUIF01004322_8
	OG0000019	hypothetical protein	0	0	0	Station76_DCM_ALL_assembly_NODE_311_length_51681_cov_14.835625_19	0	0	0	0	0	0	0	0	0	0	0	0	VTLG01009289_47	VTLG01007547_24	Station66_DCM_ALL_assembly_NODE_311_length_45539_cov_88.068618_65	HTVC033P_39	0	0	0	0	VTLG01007544_71	VTLG01006964_42	0	0	0	0	Station85_SUR_COMBINED_FINAL_NODE_813_length_35883_cov_81.427794_37	0	Station111_SUR_ALL_assembly_NODE_144_length_42941_cov_25.876463_24	0	Station173_DCM_ALL_assembly_NODE_1620_length_45366_cov_16.768003_52	VTLG01013970_12	VTLG01016202_78	VTLG01014479_65	VTLG01000012_55	VTLG01000034_19	Station111_DCM_ALL_assembly_NODE_282_length_45908_cov_11.144941_49	0	0	Station52_DCM_ALL_assembly_NODE_65_length_54565_cov_8.749129_9	0	0	FUIF01004322_47
I-specific	OG0000020	hypothetical protein	0	0	0	0	0	0	0	0	0	0	0	0	0	0	0	0	0	0	0	0	0	0	0	0	0	0	0	0	0	0	0	0	0	0	0	0	0	0	0	0	0	0	0	0	0	0	0
	OG0000021	hypothetical protein	0	0	0	0	0	0	0	0	0	0	0	0	0	0	0	0	VTLG01009289_42	VTLG01007547_19	Station66_DCM_ALL_assembly_NODE_311_length_45539_cov_88.068618_67	HTVC033P_42	0	0	0	Station85_DCM_COMBINED_FINAL_NODE_536_length_42763_cov_12.619181_48	VTLG01007544_73	VTLG01006964_40	0	0	0	0	Station85_SUR_COMBINED_FINAL_NODE_813_length_35883_cov_81.427794_36	Station85_SUR_COMBINED_FINAL_NODE_593_length_45535_cov_23.217700_28	Station111_SUR_ALL_assembly_NODE_144_length_42941_cov_25.876463_33	0	Station173_DCM_ALL_assembly_NODE_1620_length_45366_cov_16.768003_46	VTLG01013970_18	VTLG01016202_84	VTLG01014479_59	VTLG01000012_49	VTLG01000034_16	Station111_DCM_ALL_assembly_NODE_282_length_45908_cov_11.144941_51	0	0	0	0	0	FUIF01004322_49
	OG0000022	hypothetical protein	0	0	0	0	0	0	0	0	0	0	0	0	0	0	0	0	0	0	0	0	0	0	0	0	0	0	0	0	0	0	0	0	0	0	0	0	0	0	0	0	0	0	0	0	0	0	0
	OG0000023	hypothetical protein	VTLG01016246_53	Station137_MES_DO_NOT_POOL_NODE_1064_length_45963_cov_7.290058_51	0	0	Tp1_124_SUR_0-0d2_scaffold105408_2_16	Station175_SUR_ALL_assembly_NODE_1396_length_47257_cov_151.105568_41	0	0	0	VTLG01002205_50	VTLG01007520_50	VTLG01002209_16	0	0	0	0	0	0	Station66_DCM_ALL_assembly_NODE_311_length_45539_cov_88.068618_24	0	0	0	0	Station85_DCM_COMBINED_FINAL_NODE_536_length_42763_cov_12.619181_56	VTLG01007544_63	VTLG01006964_50	VTLG01007539_14	VTLG01007500_84	VTLG01012974_43	VTLG01010991_7	Station85_SUR_COMBINED_FINAL_NODE_813_length_35883_cov_81.427794_41	0	Station111_SUR_ALL_assembly_NODE_144_length_42941_cov_25.876463_15	AFVG_25M410_12	0	0	0	0	0	0	0	0	0	0	0	0	0
	OG0000024	putative tail structure protein	VTLG01016246_45	0	0	0	0	0	0	0	0	0	0	0	0	0	0	0	0	0	0	0	0	0	0	0	0	0	0	0	0	0	0	0	0	0	0	0	0	0	0	VTLG01000034_62	Station111_DCM_ALL_assembly_NODE_282_length_45908_cov_11.144941_3	VTLG01001739_3	AFVG_250M958_15	Station52_DCM_ALL_assembly_NODE_65_length_54565_cov_8.749129_68	Station158_MES_ALL_assembly_NODE_1379_length_44907_cov_6.415478_39	Station125_MXL_ALL_assembly_NODE_260_length_48211_cov_279.385082_33	FUIF01004322_34
	OG0000025	hypothetical protein	0	0	0	0	0	0	0	0	0	0	0	0	0	0	0	0	0	0	0	0	0	0	0	0	0	0	0	0	0	0	0	0	0	0	0	0	0	0	0	VTLG01000034_57	Station111_DCM_ALL_assembly_NODE_282_length_45908_cov_11.144941_8	VTLG01001739_8	AFVG_250M958_10	Station52_DCM_ALL_assembly_NODE_65_length_54565_cov_8.749129_3	Station158_MES_ALL_assembly_NODE_1379_length_44907_cov_6.415478_45	Station125_MXL_ALL_assembly_NODE_260_length_48211_cov_279.385082_38	FUIF01004322_39
	OG0000026	hypothetical protein	0	0	0	0	0	0	0	0	0	0	0	0	0	0	0	0	0	0	0	0	0	0	0	0	0	0	0	0	0	0	0	0	0	0	0	0	0	0	0	0	0	VTLG01001739_44	AFVG_250M958_46	0	Station158_MES_ALL_assembly_NODE_1379_length_44907_cov_6.415478_19	Station125_MXL_ALL_assembly_NODE_260_length_48211_cov_279.385082_9	FUIF01004322_11
	OG0000027	hypothetical protein	0	0	0	0	0	0	0	0	0	0	0	0	0	0	0	0	0	0	0	0	0	0	0	0	0	0	0	0	0	0	Station85_SUR_COMBINED_FINAL_NODE_813_length_35883_cov_81.427794_38	Station85_SUR_COMBINED_FINAL_NODE_593_length_45535_cov_23.217700_17	Station111_SUR_ALL_assembly_NODE_144_length_42941_cov_25.876463_19	AFVG_25M410_5	Station173_DCM_ALL_assembly_NODE_1620_length_45366_cov_16.768003_58	VTLG01013970_6	VTLG01016202_72	VTLG01014479_71	VTLG01000012_61	VTLG01000034_10	Station111_DCM_ALL_assembly_NODE_282_length_45908_cov_11.144941_58	0	0	Station52_DCM_ALL_assembly_NODE_65_length_54565_cov_8.749129_15	Station158_MES_ALL_assembly_NODE_1379_length_44907_cov_6.415478_52	0	FUIF01004322_53
	OG0000028	hypothetical protein	0	0	0	0	Tp1_124_SUR_0-0d2_scaffold105408_2_10	Station175_SUR_ALL_assembly_NODE_1396_length_47257_cov_151.105568_34	Station173_DCM_ALL_assembly_NODE_1884_length_40766_cov_47.633662_8	VTLG01008760_31	Station52_SUR_ALL_assembly_NODE_62_length_51868_cov_5.910698_52	0	0	0	0	AFVG_250M767_51	VTLG01004047_27	VTLG01003984_24	VTLG01009289_34	VTLG01007547_11	0	HTVC033P_49	0	0	0	Station85_DCM_COMBINED_FINAL_NODE_536_length_42763_cov_12.619181_4	0	0	VTLG01007539_48	VTLG01007500_50	0	VTLG01010991_41	0	Station85_SUR_COMBINED_FINAL_NODE_593_length_45535_cov_23.217700_62	0	0	Station173_DCM_ALL_assembly_NODE_1620_length_45366_cov_16.768003_44	VTLG01013970_53	VTLG01016202_32	VTLG01014479_24	VTLG01000012_14	0	0	0	0	0	0	0	0
	OG0000029	hypothetical protein	0	0	0	0	0	0	0	VTLG01008760_40	Station52_SUR_ALL_assembly_NODE_62_length_51868_cov_5.910698_58	0	0	0	0	0	0	0	0	0	0	0	0	0	0	0	0	0	0	0	0	0	0	0	0	0	0	0	0	0	0	0	0	0	0	0	0	0	0
	OG0000030	hypothetical protein	0	0	VTLG01012218_34	Station76_DCM_ALL_assembly_NODE_311_length_51681_cov_14.835625_17	0	0	0	0	0	0	0	0	0	0	0	0	0	0	0	HTVC033P_65	0	0	0	0	0	0	0	0	0	0	0	0	0	0	0	0	0	0	0	0	0	0	AFVG_250M958_19	Station52_DCM_ALL_assembly_NODE_65_length_54565_cov_8.749129_64	Station158_MES_ALL_assembly_NODE_1379_length_44907_cov_6.415478_37	Station125_MXL_ALL_assembly_NODE_260_length_48211_cov_279.385082_30	FUIF01004322_30
	OG0000031	hypothetical protein	0	0	0	0	0	0	0	0	0	0	0	0	0	0	0	0	0	0	0	0	0	0	0	0	0	0	0	0	0	0	0	0	0	0	0	0	0	0	0	VTLG01000034_42	Station111_DCM_ALL_assembly_NODE_282_length_45908_cov_11.144941_27	0	0	0	Station158_MES_ALL_assembly_NODE_1379_length_44907_cov_6.415478_3	0	0
	OG0000032	MazG nucleotide pyrophosphohydrolase domain protein	0	0	0	0	0	0	0	0	0	0	0	0	0	0	0	0	0	0	0	0	0	0	0	0	0	0	0	0	0	0	0	0	0	0	0	0	0	0	0	0	0	0	0	0	Station158_MES_ALL_assembly_NODE_1379_length_44907_cov_6.415478_4	0	FUIF01004322_71
	OG0000033	hypothetical protein	0	0	0	0	0	0	0	0	Station52_SUR_ALL_assembly_NODE_62_length_51868_cov_5.910698_59	0	0	0	0	0	0	0	VTLG01009289_46	VTLG01007547_23	0	HTVC033P_40	0	0	0	0	0	0	0	0	0	0	0	Station85_SUR_COMBINED_FINAL_NODE_593_length_45535_cov_23.217700_23	Station111_SUR_ALL_assembly_NODE_144_length_42941_cov_25.876463_25	AFVG_25M410_6	0	VTLG01013970_13	VTLG01016202_79	VTLG01014479_64	VTLG01000012_54	VTLG01000034_17	0	0	0	Station52_DCM_ALL_assembly_NODE_65_length_54565_cov_8.749129_11	0	0	FUIF01004322_48
	OG0000034	cell wall hydrolase	0	0	0	0	0	0	0	0	0	0	0	0	0	0	0	0	0	0	0	0	0	0	0	0	VTLG01007544_29	VTLG01006964_84	0	0	0	0	0	0	0	0	0	0	0	0	0	VTLG01000034_34	Station111_DCM_ALL_assembly_NODE_282_length_45908_cov_11.144941_34	VTLG01001739_32	AFVG_250M958_58	0	0	0	0
	OG0000035	hypothetical protein	0	0	0	Station76_DCM_ALL_assembly_NODE_311_length_51681_cov_14.835625_21	0	0	0	0	Station52_SUR_ALL_assembly_NODE_62_length_51868_cov_5.910698_45	0	0	0	VTLG01000048_7	AFVG_250M767_41	VTLG01004047_19	VTLG01003984_16	VTLG01009289_41	VTLG01007547_18	Station66_DCM_ALL_assembly_NODE_311_length_45539_cov_88.068618_68	HTVC033P_43	VTLG01009180_15	VTLG01000565_30	0	0	0	0	0	0	0	0	0	0	Station111_SUR_ALL_assembly_NODE_144_length_42941_cov_25.876463_30	AFVG_25M410_8	Station173_DCM_ALL_assembly_NODE_1620_length_45366_cov_16.768003_48	VTLG01013970_16	VTLG01016202_82	VTLG01014479_61	VTLG01000012_51	VTLG01000034_14	Station111_DCM_ALL_assembly_NODE_282_length_45908_cov_11.144941_54	0	0	Station52_DCM_ALL_assembly_NODE_65_length_54565_cov_8.749129_13	0	0	FUIF01004322_50
	OG0000036	hypothetical protein	VTLG01016246_12	Station137_MES_DO_NOT_POOL_NODE_1064_length_45963_cov_7.290058_17	0	Station76_DCM_ALL_assembly_NODE_311_length_51681_cov_14.835625_43	0	0	0	VTLG01008760_2	Station52_SUR_ALL_assembly_NODE_62_length_51868_cov_5.910698_20	VTLG01002205_17	VTLG01007520_15	VTLG01002209_51	VTLG01000048_21	AFVG_250M767_27	VTLG01004047_5	VTLG01003984_2	VTLG01009289_61	VTLG01007547_38	Station66_DCM_ALL_assembly_NODE_311_length_45539_cov_88.068618_53	HTVC033P_24	VTLG01009180_27	VTLG01000565_18	AFVG_250M226_23	Station85_DCM_COMBINED_FINAL_NODE_536_length_42763_cov_12.619181_16	VTLG01007544_10	VTLG01006964_14	VTLG01007539_66	VTLG01007500_32	VTLG01012974_11	VTLG01010991_60	Station85_SUR_COMBINED_FINAL_NODE_813_length_35883_cov_81.427794_14	Station85_SUR_COMBINED_FINAL_NODE_593_length_45535_cov_23.217700_53	Station111_SUR_ALL_assembly_NODE_144_length_42941_cov_25.876463_60	AFVG_25M410_57	Station173_DCM_ALL_assembly_NODE_1620_length_45366_cov_16.768003_20	VTLG01013970_45	VTLG01016202_24	VTLG01014479_32	VTLG01000012_22	VTLG01000034_32	Station111_DCM_ALL_assembly_NODE_282_length_45908_cov_11.144941_37	VTLG01001739_35	AFVG_250M958_55	Station52_DCM_ALL_assembly_NODE_65_length_54565_cov_8.749129_37	Station158_MES_ALL_assembly_NODE_1379_length_44907_cov_6.415478_11	Station125_MXL_ALL_assembly_NODE_260_length_48211_cov_279.385082_2	FUIF01004322_4
	OG0000037	hypothetical protein	0	0	0	Station76_DCM_ALL_assembly_NODE_311_length_51681_cov_14.835625_20	0	0	0	0	Station52_SUR_ALL_assembly_NODE_62_length_51868_cov_5.910698_44	0	0	0	0	0	VTLG01004047_16	VTLG01003984_13	0	0	0	0	VTLG01009180_16	VTLG01000565_29	0	0	0	0	0	0	0	0	0	0	0	0	0	0	0	0	0	0	0	0	0	Station52_DCM_ALL_assembly_NODE_65_length_54565_cov_8.749129_12	0	0	0
	OG0000038	hypothetical protein	0	0	VTLG01012218_38	Station76_DCM_ALL_assembly_NODE_311_length_51681_cov_14.835625_22	0	0	0	0	Station52_SUR_ALL_assembly_NODE_62_length_51868_cov_5.910698_43	0	0	0	0	0	VTLG01004047_15	VTLG01003984_12	VTLG01009289_50	VTLG01007547_27	Station66_DCM_ALL_assembly_NODE_311_length_45539_cov_88.068618_64	HTVC033P_36	VTLG01009180_17	VTLG01000565_28	0	Station85_DCM_COMBINED_FINAL_NODE_536_length_42763_cov_12.619181_53	VTLG01007544_69	VTLG01006964_44	0	0	0	0	0	0	0	0	0	0	0	0	0	0	0	0	0	0	0	0	0
	OG0000039	hypothetical protein	0	0	0	0	0	0	0	VTLG01008760_16	Station52_SUR_ALL_assembly_NODE_62_length_51868_cov_5.910698_34	0	0	0	0	0	0	0	0	0	0	0	0	0	0	0	0	0	0	0	0	0	0	0	0	0	0	0	0	0	0	0	0	VTLG01001739_64	AFVG_250M958_26	Station52_DCM_ALL_assembly_NODE_65_length_54565_cov_8.749129_61	Station158_MES_ALL_assembly_NODE_1379_length_44907_cov_6.415478_30	Station125_MXL_ALL_assembly_NODE_260_length_48211_cov_279.385082_24	FUIF01004322_24
	OG0000040	hypothetical protein	0	0	0	0	Tp1_124_SUR_0-0d2_scaffold105408_2_17	Station175_SUR_ALL_assembly_NODE_1396_length_47257_cov_151.105568_42	0	0	Station52_SUR_ALL_assembly_NODE_62_length_51868_cov_5.910698_7	VTLG01002205_6	VTLG01007520_6	VTLG01002209_60	0	0	0	0	VTLG01009289_54	VTLG01007547_31	Station66_DCM_ALL_assembly_NODE_311_length_45539_cov_88.068618_60	HTVC033P_31	VTLG01009180_20	VTLG01000565_25	0	0	0	0	VTLG01007539_61	VTLG01007500_37	VTLG01012974_6	VTLG01010991_55	0	0	0	0	0	0	0	0	0	0	0	0	0	Station52_DCM_ALL_assembly_NODE_65_length_54565_cov_8.749129_30	0	0	0
	OG0000041	phage lysozyme	0	0	0	0	Tp1_124_SUR_0-0d2_scaffold105408_2_9	Station175_SUR_ALL_assembly_NODE_1396_length_47257_cov_151.105568_33	Station173_DCM_ALL_assembly_NODE_1884_length_40766_cov_47.633662_9	VTLG01008760_30	Station52_SUR_ALL_assembly_NODE_62_length_51868_cov_5.910698_51	0	0	0	0	0	0	0	0	0	0	0	0	0	0	Station85_DCM_COMBINED_FINAL_NODE_536_length_42763_cov_12.619181_5	0	0	VTLG01007539_57	VTLG01007500_41	VTLG01012974_2	VTLG01010991_50	0	Station85_SUR_COMBINED_FINAL_NODE_593_length_45535_cov_23.217700_61	Station111_SUR_ALL_assembly_NODE_144_length_42941_cov_25.876463_66	AFVG_25M410_50	Station173_DCM_ALL_assembly_NODE_1620_length_45366_cov_16.768003_13	VTLG01013970_52	VTLG01016202_31	VTLG01014479_25	VTLG01000012_15	0	0	0	0	0	0	0	0
	OG0000042	HNH endonuclease	0	Station137_MES_DO_NOT_POOL_NODE_1064_length_45963_cov_7.290058_53	0	0	0	0	0	0	0	0	0	0	0	0	0	0	0	0	0	0	0	0	AFVG_250M226_78	Station85_DCM_COMBINED_FINAL_NODE_536_length_42763_cov_12.619181_46	VTLG01007544_74	VTLG01006964_39	VTLG01007539_9	VTLG01007500_89	VTLG01012974_39	VTLG01010991_3	0	0	0	0	Station173_DCM_ALL_assembly_NODE_1620_length_45366_cov_16.768003_55	VTLG01013970_8	VTLG01016202_74	VTLG01014479_69	VTLG01000012_59	VTLG01000034_51	Station111_DCM_ALL_assembly_NODE_282_length_45908_cov_11.144941_15	VTLG01001739_14	AFVG_250M958_4	0	0	Station125_MXL_ALL_assembly_NODE_260_length_48211_cov_279.385082_40	0
	OG0000043	hypothetical protein	0	0	VTLG01012218_49	Station76_DCM_ALL_assembly_NODE_311_length_51681_cov_14.835625_39	Tp1_124_SUR_0-0d2_scaffold105408_2_37	0	0	0	0	VTLG01002205_68	0	0	0	0	0	VTLG01003984_79	0	0	Station66_DCM_ALL_assembly_NODE_311_length_45539_cov_88.068618_39	0	VTLG01009180_42	VTLG01000565_3	0	Station85_DCM_COMBINED_FINAL_NODE_536_length_42763_cov_12.619181_22	VTLG01007544_2	VTLG01006964_22	0	0	VTLG01012974_20	0	0	0	0	0	0	0	0	0	0	VTLG01000034_45	Station111_DCM_ALL_assembly_NODE_282_length_45908_cov_11.144941_24	0	0	0	0	0	0
	OG0000044	hypothetical protein	0	0	VTLG01012218_43	Station76_DCM_ALL_assembly_NODE_311_length_51681_cov_14.835625_28	0	0	0	0	0	0	0	0	0	0	0	0	0	0	0	0	0	0	0	0	0	0	0	0	0	0	0	0	Station111_SUR_ALL_assembly_NODE_144_length_42941_cov_25.876463_38	0	0	VTLG01013970_22	VTLG01016202_88	VTLG01014479_55	VTLG01000012_45	VTLG01000034_48	0	0	0	0	0	Station125_MXL_ALL_assembly_NODE_260_length_48211_cov_279.385082_53	0
	OG0000045	Ig-like domain-containing protein	0	0	0	0	0	0	0	0	0	0	0	0	0	0	0	0	0	0	0	0	0	0	0	0	0	0	0	0	0	0	0	0	0	0	0	0	0	0	0	0	0	0	0	0	0	0	0
	OG0000046	thymidylate synthase	VTLG01016246_27	0	0	0	0	0	0	0	0	0	0	0	0	0	0	0	0	0	0	0	0	0	0	0	0	0	0	0	0	0	0	0	0	0	0	0	0	0	0	0	0	0	0	Station52_DCM_ALL_assembly_NODE_65_length_54565_cov_8.749129_45	Station158_MES_ALL_assembly_NODE_1379_length_44907_cov_6.415478_21	0	0
	OG0000047	putative tail structural protein	0	Station137_MES_DO_NOT_POOL_NODE_1064_length_45963_cov_7.290058_37	VTLG01012218_18	Station76_DCM_ALL_assembly_NODE_311_length_51681_cov_14.835625_1	0	0	0	VTLG01008760_21	0	0	0	0	VTLG01000048_66	AFVG_250M767_71	VTLG01004047_47	VTLG01003984_44	0	0	0	0	VTLG01009180_76	VTLG01000565_61	AFVG_250M226_59	Station85_DCM_COMBINED_FINAL_NODE_536_length_42763_cov_12.619181_72	VTLG01007544_48	VTLG01006964_65	VTLG01007539_30	VTLG01007500_68	0	VTLG01010991_23	Station85_SUR_COMBINED_FINAL_NODE_813_length_35883_cov_81.427794_54	Station85_SUR_COMBINED_FINAL_NODE_593_length_45535_cov_23.217700_1	0	0	0	0	0	0	0	0	0	0	0	0	0	0	0
	OG0000048	putative tail structure protein	0	0	0	0	0	0	0	0	0	0	0	0	0	0	VTLG01004047_36	VTLG01003984_33	0	0	0	0	VTLG01009180_80, VTLG01009180_86	VTLG01000565_51, VTLG01000565_57	0	0	VTLG01007544_36, VTLG01007544_43	VTLG01006964_70, VTLG01006964_77	0	0	0	0	0	0	0	AFVG_25M410_32	0	VTLG01013970_65	VTLG01016202_44	VTLG01014479_12	VTLG01000012_2	0	0	0	0	0	0	0	0
	OG0000049	endonuclease VII	0	0	0	0	0	0	0	0	0	0	0	0	0	0	0	0	0	0	0	0	0	0	0	0	0	0	0	0	0	0	0	0	0	0	0	0	0	0	0	VTLG01000034_23	Station111_DCM_ALL_assembly_NODE_282_length_45908_cov_11.144941_46	VTLG01001739_45	AFVG_250M958_45	Station52_DCM_ALL_assembly_NODE_65_length_54565_cov_8.749129_44	0	Station125_MXL_ALL_assembly_NODE_260_length_48211_cov_279.385082_10	FUIF01004322_12
I-specific	OG0000050	hypothetical protein	0	0	0	0	0	0	0	0	0	0	0	0	0	0	0	0	0	0	0	0	0	0	0	0	0	0	0	0	0	0	0	0	0	0	0	0	0	0	0	0	0	0	0	0	0	0	0
	OG0000051	putative structural protein	0	0	0	0	0	0	0	0	0	0	0	0	0	0	VTLG01004047_46	VTLG01003984_43	0	0	Station66_DCM_ALL_assembly_NODE_311_length_45539_cov_88.068618_8	0	VTLG01009180_77	VTLG01000565_60	AFVG_250M226_58	0	VTLG01007544_47	VTLG01006964_66	VTLG01007539_31	VTLG01007500_67	0	VTLG01010991_24	Station85_SUR_COMBINED_FINAL_NODE_813_length_35883_cov_81.427794_55	0	0	AFVG_25M410_26	0	VTLG01013970_79	VTLG01016202_58	VTLG01014479_85	VTLG01000012_75	0	0	0	0	0	0	0	0
	OG0000052	hypothetical protein	VTLG01016246_19	Station137_MES_DO_NOT_POOL_NODE_1064_length_45963_cov_7.290058_20	0	0	0	0	0	0	0	0	0	0	VTLG01000048_19	AFVG_250M767_29	0	0	VTLG01009289_59	VTLG01007547_36	0	0	0	0	AFVG_250M226_25	Station85_DCM_COMBINED_FINAL_NODE_536_length_42763_cov_12.619181_14	VTLG01007544_12	VTLG01006964_12	VTLG01007539_64	VTLG01007500_34	VTLG01012974_9	VTLG01010991_58	Station85_SUR_COMBINED_FINAL_NODE_813_length_35883_cov_81.427794_12	0	0	0	0	0	0	0	0	VTLG01000034_30	Station111_DCM_ALL_assembly_NODE_282_length_45908_cov_11.144941_39	VTLG01001739_37	AFVG_250M958_53	0	Station158_MES_ALL_assembly_NODE_1379_length_44907_cov_6.415478_13	0	0
	OG0000053	hypothetical protein	0	0	0	0	0	0	0	0	Station52_SUR_ALL_assembly_NODE_62_length_51868_cov_5.910698_15	VTLG01002205_9	VTLG01007520_9	VTLG01002209_57	0	0	0	0	0	0	0	0	0	0	0	0	0	0	0	0	0	0	0	0	0	0	0	0	0	0	0	0	0	0	0	0	0	0	0
I-specific	OG0000054	hypothetical protein	0	0	0	0	0	0	0	0	0	0	0	0	0	0	0	0	0	0	0	0	0	0	0	0	0	0	0	0	0	0	0	0	0	0	0	0	0	0	0	0	0	0	0	0	0	0	0
	OG0000055	hypothetical protein	0	0	VTLG01012218_16	Station76_DCM_ALL_assembly_NODE_311_length_51681_cov_14.835625_64	Tp1_124_SUR_0-0d2_scaffold105408_2_22	Station175_SUR_ALL_assembly_NODE_1396_length_47257_cov_151.105568_47	0	0	0	VTLG01002205_55	VTLG01007520_56	VTLG01002209_10	VTLG01000048_3	AFVG_250M767_45	VTLG01004047_23	VTLG01003984_20	VTLG01009289_37	VTLG01007547_14	Station66_DCM_ALL_assembly_NODE_311_length_45539_cov_88.068618_74	HTVC033P_46	VTLG01009180_8	VTLG01000565_37	AFVG_250M226_37	0	VTLG01007544_23	VTLG01006964_1	VTLG01007539_53	VTLG01007500_45	0	VTLG01010991_45	0	Station85_SUR_COMBINED_FINAL_NODE_593_length_45535_cov_23.217700_71	0	AFVG_25M410_39	Station173_DCM_ALL_assembly_NODE_1620_length_45366_cov_16.768003_1	VTLG01013970_64	VTLG01016202_43	VTLG01014479_13	VTLG01000012_3	0	0	0	0	0	0	0	0
	OG0000056	DNA (cytosine-5)-methyltransferase	0	0	0	0	0	0	0	0	0	0	0	0	0	0	0	0	0	0	0	0	0	0	0	0	0	0	0	0	0	0	0	0	0	0	0	0	0	0	0	0	0	0	0	0	0	0	FUIF01004322_56
	OG0000057	hypothetical protein	0	0	0	0	0	0	0	VTLG01008760_32	0	0	0	0	0	0	0	0	0	0	0	0	0	0	0	0	0	0	VTLG01007539_50	VTLG01007500_48	0	VTLG01010991_42	0	0	0	0	0	0	0	0	0	0	0	0	0	0	0	0	0
	OG0000058	hypothetical protein	0	0	VTLG01012218_6	Station76_DCM_ALL_assembly_NODE_311_length_51681_cov_14.835625_54	0	0	0	0	0	0	0	0	0	0	0	0	0	0	0	0	0	0	0	0	0	0	0	0	0	0	0	0	0	0	0	0	0	0	0	0	0	0	0	0	0	0	0
	OG0000059	outer membrane protein	0	0	0	0	Tp1_124_SUR_0-0d2_scaffold105408_2_1	Station175_SUR_ALL_assembly_NODE_1396_length_47257_cov_151.105568_25	Station173_DCM_ALL_assembly_NODE_1884_length_40766_cov_47.633662_17	0	Station52_SUR_ALL_assembly_NODE_62_length_51868_cov_5.910698_40	0	0	0	0	0	0	0	VTLG01009289_21	VTLG01007547_81	Station66_DCM_ALL_assembly_NODE_311_length_45539_cov_88.068618_9	0	0	0	0	0	0	0	0	0	0	0	0	0	Station111_SUR_ALL_assembly_NODE_144_length_42941_cov_25.876463_1	AFVG_25M410_25	0	VTLG01013970_80	VTLG01016202_59	VTLG01014479_84	VTLG01000012_74	0	0	0	0	0	0	0	0
	OG0000060	2OG-Fe(II) oxygenase family protein	0	Station137_MES_DO_NOT_POOL_NODE_1064_length_45963_cov_7.290058_14	0	0	0	0	0	0	0	VTLG01002205_12	VTLG01007520_11	VTLG01002209_55	0	AFVG_250M767_64	0	0	0	0	Station66_DCM_ALL_assembly_NODE_311_length_45539_cov_88.068618_22	0	0	0	AFVG_250M226_27	0	VTLG01007544_15	VTLG01006964_9	VTLG01007539_58	VTLG01007500_40	VTLG01012974_3	VTLG01010991_52	0	Station85_SUR_COMBINED_FINAL_NODE_593_length_45535_cov_23.217700_25	0	0	0	0	0	0	0	0	0	0	0	0	0	0	0
	OG0000061	hypothetical protein	0	0	0	0	0	0	0	0	0	0	0	0	0	0	0	0	0	0	0	0	0	0	0	0	0	0	0	0	0	0	0	0	0	0	0	0	0	0	0	0	0	0	0	0	0	0	0
	OG0000062	hypothetical protein	0	0	0	0	0	0	0	0	0	0	0	0	0	0	0	0	VTLG01009289_45	VTLG01007547_22	0	HTVC033P_41	0	0	0	0	0	0	0	0	0	0	0	0	Station111_SUR_ALL_assembly_NODE_144_length_42941_cov_25.876463_26	0	0	0	0	0	0	0	0	0	0	Station52_DCM_ALL_assembly_NODE_65_length_54565_cov_8.749129_7	0	0	0
I and III-specific	OG0000063	hypothetical protein	0	0	0	0	0	0	0	0	0	0	0	0	0	0	0	0	0	0	0	0	0	0	0	0	0	0	0	0	0	0	0	0	0	0	0	0	0	0	0	0	0	0	0	0	0	0	0
	OG0000064	Concanavalin A-like lectin/glucanases superfamily	0	Station137_MES_DO_NOT_POOL_NODE_1064_length_45963_cov_7.290058_36	0	0	0	0	0	0	Station52_SUR_ALL_assembly_NODE_62_length_51868_cov_5.910698_38, Station52_SUR_ALL_assembly_NODE_62_length_51868_cov_5.910698_39	VTLG01002205_36	VTLG01007520_36	VTLG01002209_30	0	0	VTLG01004047_42, VTLG01004047_43	VTLG01003984_39, VTLG01003984_40	VTLG01009289_23, VTLG01009289_24	VTLG01007547_1	0	0	0	0	AFVG_250M226_50, AFVG_250M226_51	0	0	0	0	0	0	VTLG01010991_31, VTLG01010991_32	0	0	0	AFVG_25M410_36, AFVG_25M410_37	0	0	0	0	0	0	0	0	0	0	0	0	0
VII,VIII,IX and X-specific	OG0000065	putative tail structure protein	0	Station137_MES_DO_NOT_POOL_NODE_1064_length_45963_cov_7.290058_39	VTLG01012218_20	Station76_DCM_ALL_assembly_NODE_311_length_51681_cov_14.835625_3	Tp1_124_SUR_0-0d2_scaffold105408_2_3	Station175_SUR_ALL_assembly_NODE_1396_length_47257_cov_151.105568_27	Station173_DCM_ALL_assembly_NODE_1884_length_40766_cov_47.633662_15	VTLG01008760_23	Station52_SUR_ALL_assembly_NODE_62_length_51868_cov_5.910698_42	VTLG01002205_39	VTLG01007520_39	VTLG01002209_27	VTLG01000048_63	AFVG_250M767_74	VTLG01004047_49	VTLG01003984_46	VTLG01009289_18	VTLG01007547_78	Station66_DCM_ALL_assembly_NODE_311_length_45539_cov_88.068618_12	HTVC033P_70	VTLG01009180_74	VTLG01000565_63	AFVG_250M226_61	Station85_DCM_COMBINED_FINAL_NODE_536_length_42763_cov_12.619181_70	VTLG01007544_50	VTLG01006964_63	VTLG01007539_28	VTLG01007500_70	0	VTLG01010991_21	Station85_SUR_COMBINED_FINAL_NODE_813_length_35883_cov_81.427794_52	Station85_SUR_COMBINED_FINAL_NODE_593_length_45535_cov_23.217700_3	Station111_SUR_ALL_assembly_NODE_144_length_42941_cov_25.876463_3	AFVG_25M410_23	Station173_DCM_ALL_assembly_NODE_1620_length_45366_cov_16.768003_69	VTLG01013970_82	VTLG01016202_61	VTLG01014479_82	VTLG01000012_72	0	0	0	0	0	0	0	0
	OG0000066	hypothetical protein	0	0	0	0	0	0	0	0	0	0	0	0	0	0	0	0	0	0	0	0	0	0	0	0	0	0	0	0	0	0	0	0	Station111_SUR_ALL_assembly_NODE_144_length_42941_cov_25.876463_50	0	0	0	0	0	0	0	0	0	0	0	0	0	0
I-specific	OG0000067	hypothetical protein	0	0	0	0	0	0	0	0	0	0	0	0	0	0	0	0	0	0	0	0	0	0	0	0	0	0	0	0	0	0	0	0	0	0	0	0	0	0	0	0	0	0	0	0	0	0	0
VII,VIII,IX and X-specific	OG0000068	hypothetical protein	0	0	VTLG01012218_3	Station76_DCM_ALL_assembly_NODE_311_length_51681_cov_14.835625_51	Tp1_124_SUR_0-0d2_scaffold105408_2_66	Station175_SUR_ALL_assembly_NODE_1396_length_47257_cov_151.105568_12	Station173_DCM_ALL_assembly_NODE_1884_length_40766_cov_47.633662_30	VTLG01008760_9	Station52_SUR_ALL_assembly_NODE_62_length_51868_cov_5.910698_27	VTLG01002205_25	VTLG01007520_24	VTLG01002209_42	VTLG01000048_12	AFVG_250M767_36	VTLG01004047_14	VTLG01003984_11	VTLG01009289_52	VTLG01007547_29	Station66_DCM_ALL_assembly_NODE_311_length_45539_cov_88.068618_62	HTVC033P_33	VTLG01009180_18	VTLG01000565_27	AFVG_250M226_31	Station85_DCM_COMBINED_FINAL_NODE_536_length_42763_cov_12.619181_9	VTLG01007544_18	VTLG01006964_6	VTLG01007539_59	VTLG01007500_39	VTLG01012974_4	VTLG01010991_53	Station85_SUR_COMBINED_FINAL_NODE_813_length_35883_cov_81.427794_5	0	Station111_SUR_ALL_assembly_NODE_144_length_42941_cov_25.876463_65	0	Station173_DCM_ALL_assembly_NODE_1620_length_45366_cov_16.768003_14	VTLG01013970_51	VTLG01016202_30	VTLG01014479_26	VTLG01000012_16	0	0	0	0	0	0	0	0
	OG0000069	putative nucleoside triphosphate pyrophosphohydrolase family protein	VTLG01016246_14	0	0	0	0	0	0	0	0	0	0	0	0	0	0	0	0	0	0	0	0	0	0	0	0	0	0	0	0	0	0	0	0	0	0	0	0	0	0	VTLG01000034_27	Station111_DCM_ALL_assembly_NODE_282_length_45908_cov_11.144941_42	VTLG01001739_40	AFVG_250M958_50	0	0	0	0
	OG0000070	hypothetical protein	0	0	0	0	0	0	0	0	0	0	VTLG01007520_52	VTLG01002209_14	0	0	0	0	0	0	0	0	VTLG01009180_4	VTLG01000565_41	AFVG_250M226_40	0	VTLG01007544_26	VTLG01006964_87	0	0	0	0	0	0	Station111_SUR_ALL_assembly_NODE_144_length_42941_cov_25.876463_67	AFVG_25M410_49	0	0	0	0	0	0	0	0	0	0	Station158_MES_ALL_assembly_NODE_1379_length_44907_cov_6.415478_23	Station125_MXL_ALL_assembly_NODE_260_length_48211_cov_279.385082_16	FUIF01004322_17
I-specific	OG0000071	hypothetical protein	0	0	0	0	0	0	0	0	0	0	0	0	0	0	0	0	0	0	0	0	0	0	0	0	0	0	0	0	0	0	0	0	0	0	0	0	0	0	0	0	0	0	0	0	0	0	0
I-specific	OG0000072	hypothetical protein	0	0	0	0	0	0	0	0	0	0	0	0	0	0	0	0	0	0	0	0	0	0	0	0	0	0	0	0	0	0	0	0	0	0	0	0	0	0	0	0	0	0	0	0	0	0	0
I-specific	OG0000073	hypothetical protein	0	0	0	0	0	0	0	0	0	0	0	0	0	0	0	0	0	0	0	0	0	0	0	0	0	0	0	0	0	0	0	0	0	0	0	0	0	0	0	0	0	0	0	0	0	0	0
	OG0000074	N-acetylmuramidase/lysin	0	0	0	0	Tp1_124_SUR_0-0d2_scaffold105408_2_76	Station175_SUR_ALL_assembly_NODE_1396_length_47257_cov_151.105568_21	Station173_DCM_ALL_assembly_NODE_1884_length_40766_cov_47.633662_21	VTLG01008760_18	Station52_SUR_ALL_assembly_NODE_62_length_51868_cov_5.910698_37	VTLG01002205_35	VTLG01007520_35	VTLG01002209_31	0	0	VTLG01004047_44	VTLG01003984_41	VTLG01009289_22	VTLG01007547_82	0	0	0	0	AFVG_250M226_52	0	0	0	0	0	0	VTLG01010991_30	0	0	0	AFVG_25M410_35	0	0	0	0	0	0	0	0	0	0	0	0	0
I-specific	OG0000075	putative tail fiber protein	0	0	0	0	0	0	0	0	0	0	0	0	0	0	0	0	0	0	0	0	0	0	0	0	0	0	0	0	0	0	0	0	0	0	0	0	0	0	0	0	0	0	0	0	0	0	0
I and III-specific	OG0000076	DUF1127 domain-containing protein	0	0	0	0	0	0	0	0	0	0	0	0	0	0	0	0	0	0	0	0	0	0	0	0	0	0	0	0	0	0	0	0	0	0	0	0	0	0	0	0	0	0	0	0	0	0	0
	OG0000077	hypothetical protein	0	0	0	0	0	0	0	0	0	0	0	0	0	0	0	0	0	0	0	0	0	0	0	0	0	0	0	0	0	0	0	0	0	0	0	0	0	0	0	0	0	0	0	0	0	0	0
VII,VIII,IX and X-specific	OG0000078	hypothetical protein	0	0	VTLG01012218_29	Station76_DCM_ALL_assembly_NODE_311_length_51681_cov_14.835625_12	0	0	0	0	0	0	0	0	VTLG01000048_53	AFVG_250M767_84	VTLG01004047_60	VTLG01003984_57	VTLG01009289_10	VTLG01007547_70	Station66_DCM_ALL_assembly_NODE_311_length_45539_cov_88.068618_19	HTVC033P_78	VTLG01009180_64	VTLG01000565_73	AFVG_250M226_71	Station85_DCM_COMBINED_FINAL_NODE_536_length_42763_cov_12.619181_61, Station85_DCM_COMBINED_FINAL_NODE_536_length_42763_cov_12.619181_62	VTLG01007544_59, VTLG01007544_60	VTLG01006964_53, VTLG01006964_54	VTLG01007539_18	VTLG01007500_80	VTLG01012974_47	VTLG01010991_11	Station85_SUR_COMBINED_FINAL_NODE_813_length_35883_cov_81.427794_44	Station85_SUR_COMBINED_FINAL_NODE_593_length_45535_cov_23.217700_11	Station111_SUR_ALL_assembly_NODE_144_length_42941_cov_25.876463_11	AFVG_25M410_15	Station173_DCM_ALL_assembly_NODE_1620_length_45366_cov_16.768003_62	VTLG01013970_2	VTLG01016202_68	VTLG01014479_75	VTLG01000012_65	0	0	0	0	0	0	0	0
I-specific	OG0000079	hypothetical protein	0	0	0	0	0	0	0	0	0	0	0	0	0	0	0	0	0	0	0	0	0	0	0	0	0	0	0	0	0	0	0	0	0	0	0	0	0	0	0	0	0	0	0	0	0	0	0
I and III-specific	OG0000080	hypothetical protein	0	Station137_MES_DO_NOT_POOL_NODE_1064_length_45963_cov_7.290058_49	0	0	0	0	0	0	0	0	0	0	0	0	0	0	0	0	0	0	0	0	0	0	0	0	0	0	0	0	0	0	0	0	0	0	0	0	0	0	0	0	0	0	0	0	0
	OG0000081	putative endolysin	0	0	0	0	0	0	0	0	0	0	0	0	0	0	0	0	0	0	0	0	0	0	0	0	0	0	0	0	0	0	0	0	0	0	0	0	0	0	0	0	0	0	0	0	0	0	0
	OG0000082	phage lysozyme	0	0	0	0	0	0	0	0	0	0	0	0	0	0	0	0	0	0	0	0	0	0	0	0	0	0	0	0	0	0	0	0	0	0	0	0	0	0	0	VTLG01000034_15	Station111_DCM_ALL_assembly_NODE_282_length_45908_cov_11.144941_52	VTLG01001739_51	AFVG_250M958_40	Station52_DCM_ALL_assembly_NODE_65_length_54565_cov_8.749129_47	0	0	0
	OG0000083	hypothetical protein	0	0	0	0	0	0	0	0	0	0	0	0	0	0	0	0	0	0	0	0	0	0	AFVG_250M226_19	0	VTLG01007544_14	VTLG01006964_10	0	VTLG01007500_27	VTLG01012974_17	VTLG01010991_67	0	Station85_SUR_COMBINED_FINAL_NODE_593_length_45535_cov_23.217700_57	Station111_SUR_ALL_assembly_NODE_144_length_42941_cov_25.876463_62	0	Station173_DCM_ALL_assembly_NODE_1620_length_45366_cov_16.768003_17	VTLG01013970_48	VTLG01016202_27	VTLG01014479_29	VTLG01000012_19	0	0	0	0	0	0	0	0
	OG0000084	hypothetical protein	0	0	0	0	0	0	0	0	0	0	0	0	VTLG01000048_13	AFVG_250M767_35	VTLG01004047_13	VTLG01003984_10	VTLG01009289_53	VTLG01007547_30	Station66_DCM_ALL_assembly_NODE_311_length_45539_cov_88.068618_61	HTVC033P_32	VTLG01009180_19	VTLG01000565_26	AFVG_250M226_30	Station85_DCM_COMBINED_FINAL_NODE_536_length_42763_cov_12.619181_10	VTLG01007544_17	VTLG01006964_7	VTLG01007539_60	VTLG01007500_38	VTLG01012974_5	VTLG01010991_54	Station85_SUR_COMBINED_FINAL_NODE_813_length_35883_cov_81.427794_6	Station85_SUR_COMBINED_FINAL_NODE_593_length_45535_cov_23.217700_59	Station111_SUR_ALL_assembly_NODE_144_length_42941_cov_25.876463_64	AFVG_25M410_52	Station173_DCM_ALL_assembly_NODE_1620_length_45366_cov_16.768003_15	VTLG01013970_50	VTLG01016202_29	VTLG01014479_27	VTLG01000012_17	0	0	0	0	0	0	0	0
	OG0000085	putative peptidase	0	0	0	0	0	0	0	0	0	0	0	0	0	0	0	0	0	0	0	0	0	0	AFVG_250M226_73	Station85_DCM_COMBINED_FINAL_NODE_536_length_42763_cov_12.619181_60	VTLG01007544_61	VTLG01006964_52	VTLG01007539_16	VTLG01007500_82	VTLG01012974_45	VTLG01010991_9	Station85_SUR_COMBINED_FINAL_NODE_813_length_35883_cov_81.427794_43	Station85_SUR_COMBINED_FINAL_NODE_593_length_45535_cov_23.217700_12	Station111_SUR_ALL_assembly_NODE_144_length_42941_cov_25.876463_12	AFVG_25M410_14	Station173_DCM_ALL_assembly_NODE_1620_length_45366_cov_16.768003_61	VTLG01013970_3	VTLG01016202_69	VTLG01014479_74	VTLG01000012_64	0	0	0	0	0	0	0	0
	OG0000086	hypothetical protein	0	0	0	0	0	0	0	0	0	0	0	0	0	0	VTLG01004047_37, VTLG01004047_38, VTLG01004047_39	VTLG01003984_34, VTLG01003984_35, VTLG01003984_36	0	0	0	0	VTLG01009180_83, VTLG01009180_84, VTLG01009180_85	VTLG01000565_52, VTLG01000565_53, VTLG01000565_54	0	0	VTLG01007544_37, VTLG01007544_38, VTLG01007544_39	VTLG01006964_74, VTLG01006964_75, VTLG01006964_76	0	0	0	0	0	0	0	AFVG_25M410_29, AFVG_25M410_30, AFVG_25M410_31	0	VTLG01013970_66	VTLG01016202_45	VTLG01014479_11	VTLG01000012_88	0	0	0	0	0	0	0	0
	OG0000087	hypothetical protein	0	0	VTLG01012218_21	0	0	0	0	0	0	0	0	0	0	0	0	0	0	0	0	0	0	0	0	0	0	0	0	0	0	0	0	0	0	0	0	0	0	0	0	VTLG01000034_22	Station111_DCM_ALL_assembly_NODE_282_length_45908_cov_11.144941_47	VTLG01001739_46	AFVG_250M958_44	Station52_DCM_ALL_assembly_NODE_65_length_54565_cov_8.749129_48	Station158_MES_ALL_assembly_NODE_1379_length_44907_cov_6.415478_9	Station125_MXL_ALL_assembly_NODE_260_length_48211_cov_279.385082_11	FUIF01004322_13
	OG0000088	hypothetical protein	0	Station137_MES_DO_NOT_POOL_NODE_1064_length_45963_cov_7.290058_11	0	0	0	0	0	0	0	0	0	0	VTLG01000048_46	AFVG_250M767_2	0	VTLG01003984_81	VTLG01009289_72	VTLG01007547_49	Station66_DCM_ALL_assembly_NODE_311_length_45539_cov_88.068618_41	HTVC033P_16	VTLG01009180_39	VTLG01000565_6	AFVG_250M226_10	Station85_DCM_COMBINED_FINAL_NODE_536_length_42763_cov_12.619181_28	0	VTLG01006964_27	0	VTLG01007500_21	VTLG01012974_23	0	0	0	0	0	0	0	0	0	0	0	0	0	0	0	0	0	0
I-specific	OG0000089	hypothetical protein	0	0	0	0	0	0	0	0	0	0	0	0	0	0	0	0	0	0	0	0	0	0	0	0	0	0	0	0	0	0	0	0	0	0	0	0	0	0	0	0	0	0	0	0	0	0	0
VII,VIII,IX and X-specific	OG0000090	hypothetical protein	0	0	0	0	0	0	0	0	0	0	0	0	VTLG01000048_17	AFVG_250M767_31	VTLG01004047_8	VTLG01003984_5	VTLG01009289_58	VTLG01007547_35	Station66_DCM_ALL_assembly_NODE_311_length_45539_cov_88.068618_56	HTVC033P_27	VTLG01009180_24	VTLG01000565_21	AFVG_250M226_26	Station85_DCM_COMBINED_FINAL_NODE_536_length_42763_cov_12.619181_13	VTLG01007544_13	VTLG01006964_11	VTLG01007539_63	VTLG01007500_35	VTLG01012974_8	VTLG01010991_57	Station85_SUR_COMBINED_FINAL_NODE_813_length_35883_cov_81.427794_10	Station85_SUR_COMBINED_FINAL_NODE_593_length_45535_cov_23.217700_55	0	AFVG_25M410_55	Station173_DCM_ALL_assembly_NODE_1620_length_45366_cov_16.768003_18	VTLG01013970_47	VTLG01016202_26	VTLG01014479_30	VTLG01000012_20	0	0	0	0	0	0	0	0
	OG0000091	hypothetical protein	0	0	0	0	0	0	0	0	0	0	0	0	0	0	0	0	0	0	0	0	0	0	0	0	0	0	0	0	0	0	0	0	0	0	0	0	0	0	0	0	0	0	0	0	0	0	0
	OG0000092	putative tail fiber protein	0	0	0	0	0	0	0	0	0	0	0	0	0	0	0	0	0	0	0	0	0	0	0	0	0	0	0	0	0	0	0	0	0	0	0	VTLG01013970_67, VTLG01013970_73, VTLG01013970_74, VTLG01013970_76, VTLG01013970_77	VTLG01016202_46, VTLG01016202_52, VTLG01016202_53, VTLG01016202_55, VTLG01016202_56	VTLG01014479_10, VTLG01014479_3, VTLG01014479_4, VTLG01014479_87, VTLG01014479_88, VTLG01014479_90	VTLG01000012_77, VTLG01000012_78, VTLG01000012_80, VTLG01000012_81, VTLG01000012_87	0	0	0	0	0	0	0	0
I and III-specific	OG0000093	hypothetical protein	0	0	0	0	0	0	0	0	0	0	0	0	0	0	0	0	0	0	0	0	0	0	0	0	0	0	0	0	0	0	0	0	0	0	0	0	0	0	0	0	0	0	0	0	0	0	0
	OG0000094	hypothetical protein	0	0	0	0	0	0	0	0	0	0	0	0	0	0	0	0	0	0	0	0	0	0	0	0	0	0	0	0	0	0	0	0	0	0	0	0	0	0	0	0	0	0	0	0	0	0	FUIF01004322_70
	OG0000095	hypothetical protein	0	0	0	0	0	0	0	0	0	0	0	0	0	0	0	0	0	0	0	0	0	0	0	0	0	0	0	0	0	0	0	0	0	0	0	0	0	0	0	0	0	0	0	0	0	0	0
	OG0000096	putative C1q domain containing protein	0	0	0	0	0	0	0	0	0	0	0	0	0	0	0	0	0	0	Station66_DCM_ALL_assembly_NODE_311_length_45539_cov_88.068618_2, Station66_DCM_ALL_assembly_NODE_311_length_45539_cov_88.068618_3, Station66_DCM_ALL_assembly_NODE_311_length_45539_cov_88.068618_6	0	0	0	0	0	VTLG01007544_46	VTLG01006964_67	VTLG01007539_35, VTLG01007539_37	VTLG01007500_61, VTLG01007500_63	0	VTLG01010991_26	0	0	0	0	0	VTLG01013970_68, VTLG01013970_75	VTLG01016202_47, VTLG01016202_54	VTLG01014479_2, VTLG01014479_89, VTLG01014479_9	VTLG01000012_79, VTLG01000012_86	0	0	0	0	0	0	0	0
I and III-specific	OG0000097	putative tail fiber protein	0	0	0	0	0	0	0	0	0	0	0	0	0	0	0	0	0	0	0	0	0	0	0	0	0	0	0	0	0	0	0	0	0	0	0	0	0	0	0	0	0	0	0	0	0	0	0
	OG0000098	hypothetical protein	0	0	0	0	0	0	0	0	0	0	0	0	0	0	0	0	0	0	0	0	0	0	0	0	0	0	0	0	0	0	0	0	0	0	0	0	0	0	0	0	0	0	0	0	0	0	0
	OG0000099	putative ribonucleoside-diphosphate reductase	0	0	0	0	0	0	0	0	0	0	0	0	0	0	0	0	0	0	0	0	0	0	0	0	0	0	0	0	0	0	0	0	0	0	0	0	0	0	0	VTLG01000034_24	Station111_DCM_ALL_assembly_NODE_282_length_45908_cov_11.144941_45	VTLG01001739_43	AFVG_250M958_47	Station52_DCM_ALL_assembly_NODE_65_length_54565_cov_8.749129_43	Station158_MES_ALL_assembly_NODE_1379_length_44907_cov_6.415478_18	Station125_MXL_ALL_assembly_NODE_260_length_48211_cov_279.385082_8	FUIF01004322_9
I and III-specific	OG0000100	putative ribonucleoside-diphosphate reductase	VTLG01016246_22	Station137_MES_DO_NOT_POOL_NODE_1064_length_45963_cov_7.290058_25	0	0	0	0	0	0	0	0	0	0	0	0	0	0	0	0	0	0	0	0	0	0	0	0	0	0	0	0	0	0	0	0	0	0	0	0	0	0	0	0	0	0	0	0	0
	OG0000101	ubiquinone biosynthesis methyltransferase UbiE	0	0	0	0	0	0	0	0	0	0	0	0	0	0	0	0	0	0	0	0	0	0	0	0	0	0	0	0	0	0	0	0	0	0	0	0	0	0	0	0	0	VTLG01001739_49	0	0	0	Station125_MXL_ALL_assembly_NODE_260_length_48211_cov_279.385082_12	FUIF01004322_14
	OG0000102	yggE	0	0	VTLG01012218_2	Station76_DCM_ALL_assembly_NODE_311_length_51681_cov_14.835625_50	0	0	0	0	0	0	0	0	0	0	0	0	0	0	0	0	0	0	0	0	0	0	0	0	0	0	0	0	0	0	0	0	0	0	0	0	0	0	0	0	0	0	0
	OG0000103	Nucleotide modification associated domain 1...	0	0	0	0	0	0	0	0	0	0	0	0	0	0	0	0	0	0	0	0	0	0	AFVG_250M226_29	Station85_DCM_COMBINED_FINAL_NODE_536_length_42763_cov_12.619181_11	VTLG01007544_16	VTLG01006964_8	VTLG01007539_62	VTLG01007500_36	VTLG01012974_7	VTLG01010991_56	0	Station85_SUR_COMBINED_FINAL_NODE_593_length_45535_cov_23.217700_58	0	0	0	0	0	0	0	0	0	0	0	Station52_DCM_ALL_assembly_NODE_65_length_54565_cov_8.749129_40	Station158_MES_ALL_assembly_NODE_1379_length_44907_cov_6.415478_15	0	0
I-specific	OG0000104	hypothetical protein	0	0	0	0	0	0	0	0	0	0	0	0	0	0	0	0	0	0	0	0	0	0	0	0	0	0	0	0	0	0	0	0	0	0	0	0	0	0	0	0	0	0	0	0	0	0	0
I-specific	OG0000105	DUF932 domain-containing protein	0	0	0	0	0	0	0	0	0	0	0	0	0	0	0	0	0	0	0	0	0	0	0	0	0	0	0	0	0	0	0	0	0	0	0	0	0	0	0	0	0	0	0	0	0	0	0
	OG0000106	Fibrinogen-like coiled coil protein	0	0	0	0	0	0	0	0	0	0	0	0	0	AFVG_250M767_50	VTLG01004047_26	VTLG01003984_23	VTLG01009289_35	VTLG01007547_12	0	0	VTLG01009180_10	VTLG01000565_35	AFVG_250M226_39	0	VTLG01007544_25	VTLG01006964_88	VTLG01007539_51	VTLG01007500_47	0	VTLG01010991_43	0	Station85_SUR_COMBINED_FINAL_NODE_593_length_45535_cov_23.217700_73	0	0	0	0	0	0	0	0	0	0	0	0	Station158_MES_ALL_assembly_NODE_1379_length_44907_cov_6.415478_32	0	0
VII,VIII,IX and X-specific	OG0000107	hypothetical protein	0	0	VTLG01012218_44	Station76_DCM_ALL_assembly_NODE_311_length_51681_cov_14.835625_29	Tp1_124_SUR_0-0d2_scaffold105408_2_52	0	0	0	Station52_SUR_ALL_assembly_NODE_62_length_51868_cov_5.910698_3	0	VTLG01007520_2	VTLG01002209_64	0	0	0	VTLG01003984_73	VTLG01009289_77	VTLG01007547_54	Station66_DCM_ALL_assembly_NODE_311_length_45539_cov_88.068618_34	HTVC033P_10	VTLG01009180_46	0	0	Station85_DCM_COMBINED_FINAL_NODE_536_length_42763_cov_12.619181_38	0	0	0	VTLG01007500_22	0	0	Station85_SUR_COMBINED_FINAL_NODE_813_length_35883_cov_81.427794_18	Station85_SUR_COMBINED_FINAL_NODE_593_length_45535_cov_23.217700_43	0	0	Station173_DCM_ALL_assembly_NODE_1620_length_45366_cov_16.768003_28	VTLG01013970_37	VTLG01016202_16	VTLG01014479_40	VTLG01000012_30	0	0	0	0	0	0	0	0
I-specific	OG0000108	hypothetical protein	0	0	0	0	0	0	0	0	0	0	0	0	0	0	0	0	0	0	0	0	0	0	0	0	0	0	0	0	0	0	0	0	0	0	0	0	0	0	0	0	0	0	0	0	0	0	0
III-specific	OG0000109	hypothetical protein	0	0	0	0	0	0	0	0	0	0	0	0	0	0	0	0	0	0	0	0	0	0	0	0	0	0	0	0	0	0	0	0	0	0	0	0	0	0	0	0	0	0	0	0	0	0	0
I-specific	OG0000110	hypothetical protein	0	0	0	0	0	0	0	0	0	0	0	0	0	0	0	0	0	0	0	0	0	0	0	0	0	0	0	0	0	0	0	0	0	0	0	0	0	0	0	0	0	0	0	0	0	0	0
I-specific	OG0000111	hypothetical protein	0	0	0	0	0	0	0	0	0	0	0	0	0	0	0	0	0	0	0	0	0	0	0	0	0	0	0	0	0	0	0	0	0	0	0	0	0	0	0	0	0	0	0	0	0	0	0
	OG0000112	hypothetical protein	0	0	0	0	0	0	0	0	0	0	0	0	0	0	0	0	0	0	0	0	0	0	0	0	0	0	0	0	0	0	0	0	0	0	0	0	0	0	0	VTLG01000034_9	Station111_DCM_ALL_assembly_NODE_282_length_45908_cov_11.144941_59	VTLG01001739_56	AFVG_250M958_35	Station52_DCM_ALL_assembly_NODE_65_length_54565_cov_8.749129_46	0	0	0
III-specific	OG0000113	hypothetical protein	0	0	0	0	0	0	0	0	0	0	0	0	0	0	0	0	0	0	0	0	0	0	0	0	0	0	0	0	0	0	0	0	0	0	0	0	0	0	0	0	0	0	0	0	0	0	0
	OG0000114	hypothetical protein	0	0	0	0	0	0	0	0	Station52_SUR_ALL_assembly_NODE_62_length_51868_cov_5.910698_16	VTLG01002205_20	VTLG01007520_18	VTLG01002209_48	VTLG01000048_11	AFVG_250M767_37	0	0	0	0	0	0	0	0	0	0	0	0	0	0	0	0	0	0	0	0	0	0	0	0	0	0	0	0	0	0	0	0	0
	OG0000115	conserved Plasmodium protein	0	0	VTLG01012218_14	Station76_DCM_ALL_assembly_NODE_311_length_51681_cov_14.835625_62	Tp1_124_SUR_0-0d2_scaffold105408_2_20	Station175_SUR_ALL_assembly_NODE_1396_length_47257_cov_151.105568_45	0	0	0	VTLG01002205_53	VTLG01007520_54	VTLG01002209_12	0	0	0	0	0	0	0	0	0	0	0	0	0	0	0	0	0	0	0	Station85_SUR_COMBINED_FINAL_NODE_593_length_45535_cov_23.217700_69	Station111_SUR_ALL_assembly_NODE_144_length_42941_cov_25.876463_74	AFVG_25M410_41	Station173_DCM_ALL_assembly_NODE_1620_length_45366_cov_16.768003_3	VTLG01013970_62	VTLG01016202_41	VTLG01014479_15	VTLG01000012_5	0	0	0	0	0	0	0	0
	OG0000116	hypothetical protein	0	0	0	0	0	0	0	0	0	0	0	0	0	0	0	0	0	0	0	0	0	0	0	0	0	0	0	0	0	0	0	0	0	0	0	0	0	0	0	0	0	0	0	0	0	0	0
III-specific	OG0000117	hypothetical protein	0	0	0	0	0	0	0	0	0	0	0	0	0	0	0	0	0	0	0	0	0	0	0	0	0	0	0	0	0	0	0	0	0	0	0	0	0	0	0	0	0	0	0	0	0	0	0
III-specific	OG0000118	hypothetical protein	0	0	0	0	0	0	0	0	0	0	0	0	0	0	0	0	0	0	0	0	0	0	0	0	0	0	0	0	0	0	0	0	0	0	0	0	0	0	0	0	0	0	0	0	0	0	0
	OG0000119	hypothetical protein	0	0	0	0	0	0	0	0	0	0	0	0	0	0	0	0	0	0	0	0	0	0	0	0	0	0	0	0	0	0	0	0	0	0	0	0	0	0	0	0	0	VTLG01001739_34	AFVG_250M958_56	0	0	0	0
	OG0000120	hypothetical protein	0	0	0	0	0	0	0	0	0	0	0	0	0	0	0	0	0	0	0	0	0	0	0	0	0	0	0	0	0	0	0	0	0	0	0	0	0	0	0	0	0	0	0	0	0	0	0
	OG0000121	outer membrane protein	0	0	0	0	0	0	0	0	0	0	0	0	0	0	0	0	0	0	0	0	0	0	0	0	0	0	0	0	0	0	0	0	0	0	0	0	0	0	0	0	0	0	0	0	0	0	0
	OG0000122	hypothetical protein	0	0	0	0	0	0	0	0	0	0	0	0	0	0	0	0	0	0	0	0	0	0	0	0	0	0	0	0	0	0	0	0	0	0	0	0	0	0	0	0	0	0	0	0	0	0	0
	OG0000123	phage tail collar domain protein	0	0	0	0	0	0	0	0	0	0	0	0	0	0	0	0	0	0	Station66_DCM_ALL_assembly_NODE_311_length_45539_cov_88.068618_4	0	0	0	0	0	0	0	0	0	0	0	0	0	0	0	0	VTLG01013970_71, VTLG01013970_78	VTLG01016202_50, VTLG01016202_57	VTLG01014479_6, VTLG01014479_86	VTLG01000012_76, VTLG01000012_83	0	0	0	0	0	0	0	0
	OG0000124	putative tail fiber protein	0	0	0	0	0	0	0	0	0	0	0	0	0	0	0	0	0	0	0	0	0	0	0	0	0	0	0	0	0	0	0	0	0	0	0	0	0	0	0	0	0	0	0	0	0	0	0
	OG0000125	hypothetical protein	0	0	0	0	0	0	0	0	0	0	0	0	0	0	0	0	0	0	0	0	0	0	0	0	0	0	0	0	0	0	0	0	0	0	0	0	0	0	0	0	0	0	0	0	0	0	0
	OG0000126	hypothetical protein	0	0	0	0	0	0	0	0	0	0	0	0	0	0	0	0	0	0	0	0	0	0	0	0	0	0	0	0	0	0	0	0	0	0	0	0	0	0	0	0	0	0	0	0	0	0	0
	OG0000127	hypothetical protein	0	0	0	0	0	0	0	0	Station52_SUR_ALL_assembly_NODE_62_length_51868_cov_5.910698_46	0	0	0	VTLG01000048_61	AFVG_250M767_76	VTLG01004047_52	VTLG01003984_49	VTLG01009289_17	VTLG01007547_77	0	HTVC033P_71	VTLG01009180_73	VTLG01000565_64	AFVG_250M226_64	Station85_DCM_COMBINED_FINAL_NODE_536_length_42763_cov_12.619181_69	VTLG01007544_52	VTLG01006964_61	VTLG01007539_25	VTLG01007500_73	0	VTLG01010991_18	Station85_SUR_COMBINED_FINAL_NODE_813_length_35883_cov_81.427794_51	0	0	0	0	0	0	0	0	0	0	0	0	0	0	0	0
III-specific	OG0000128	hypothetical protein	0	0	0	0	0	0	0	0	0	0	0	0	0	0	0	0	0	0	0	0	0	0	0	0	0	0	0	0	0	0	0	0	0	0	0	0	0	0	0	0	0	0	0	0	0	0	0
III-specific	OG0000129	hypothetical protein	0	0	0	0	0	0	0	0	0	0	0	0	0	0	0	0	0	0	0	0	0	0	0	0	0	0	0	0	0	0	0	0	0	0	0	0	0	0	0	0	0	0	0	0	0	0	0
	OG0000130	iron-sulfur cluster assembly accessory protein	0	0	0	0	0	0	0	VTLG01008760_38	0	VTLG01002205_14	0	0	0	0	0	0	0	0	0	0	0	0	0	0	0	0	0	0	0	0	0	0	0	0	0	0	0	0	0	0	Station111_DCM_ALL_assembly_NODE_282_length_45908_cov_11.144941_53	VTLG01001739_52	AFVG_250M958_39	0	0	Station125_MXL_ALL_assembly_NODE_260_length_48211_cov_279.385082_46	0
	OG0000131	phage tail protein	0	0	0	0	0	0	0	VTLG01008760_20	0	0	0	0	0	0	0	0	0	0	0	0	0	0	0	0	0	0	0	0	0	0	0	0	0	0	0	0	0	0	0	0	0	0	AFVG_250M958_20, AFVG_250M958_22	0	0	Station125_MXL_ALL_assembly_NODE_260_length_48211_cov_279.385082_27, Station125_MXL_ALL_assembly_NODE_260_length_48211_cov_279.385082_28, Station125_MXL_ALL_assembly_NODE_260_length_48211_cov_279.385082_29	FUIF01004322_28, FUIF01004322_29
	OG0000132	hypothetical protein	0	0	0	0	0	0	0	0	0	0	0	0	0	0	0	0	0	0	0	0	0	0	0	0	0	0	0	0	0	0	0	0	0	0	0	0	0	0	0	0	0	0	0	0	0	0	FUIF01004322_55
I and III-specific	OG0000133	ribonucleotide-diphosphate reductase subunit beta...	VTLG01016246_24	0	0	0	0	0	0	0	0	0	0	0	0	0	0	0	0	0	0	0	0	0	0	0	0	0	0	0	0	0	0	0	0	0	0	0	0	0	0	0	0	0	0	0	0	0	0
I and III-specific	OG0000134	hypothetical protein	0	0	0	0	0	0	0	0	0	0	0	0	0	0	0	0	0	0	0	0	0	0	0	0	0	0	0	0	0	0	0	0	0	0	0	0	0	0	0	0	0	0	0	0	0	0	0
	OG0000135	hypothetical protein	0	0	0	0	0	0	0	0	0	0	0	0	0	0	0	0	0	0	0	0	0	0	0	0	0	0	0	0	0	0	0	0	0	0	0	0	0	0	0	0	0	0	0	0	0	0	0
	OG0000136	hypothetical protein	0	0	0	0	0	0	0	0	0	0	0	0	0	0	0	0	0	0	0	0	0	0	0	0	0	0	0	0	0	0	0	0	0	0	0	0	0	0	0	0	0	0	0	0	0	0	0
	OG0000137	hypothetical protein	0	0	0	0	0	0	0	0	0	0	0	0	0	0	0	0	0	0	0	0	0	0	AFVG_250M226_4	0	0	VTLG01006964_31	0	0	VTLG01012974_22	0	0	0	Station111_SUR_ALL_assembly_NODE_144_length_42941_cov_25.876463_39	0	0	VTLG01013970_25	VTLG01016202_4	VTLG01014479_52	VTLG01000012_42	0	0	0	0	0	0	0	FUIF01004322_65
	OG0000138	hypothetical protein	0	0	0	0	0	0	0	0	0	0	0	0	0	0	0	0	0	0	0	0	0	0	0	0	0	0	0	0	0	0	0	0	0	0	0	0	0	0	0	VTLG01000034_52	Station111_DCM_ALL_assembly_NODE_282_length_45908_cov_11.144941_14	VTLG01001739_13	AFVG_250M958_5	0	0	Station125_MXL_ALL_assembly_NODE_260_length_48211_cov_279.385082_45	FUIF01004322_46
	OG0000139	putative peptidase	0	0	0	0	0	0	0	0	0	0	0	0	0	0	0	0	0	0	0	0	0	0	0	0	0	0	0	0	0	0	0	0	0	0	0	0	0	0	0	VTLG01000034_64	Station111_DCM_ALL_assembly_NODE_282_length_45908_cov_11.144941_1	VTLG01001739_1	AFVG_250M958_17	0	0	Station125_MXL_ALL_assembly_NODE_260_length_48211_cov_279.385082_31	FUIF01004322_31
I-specific	OG0000140	SET domain-containing protein-lysine N-methyltransferase...	0	0	0	0	0	0	0	0	0	0	0	0	0	0	0	0	0	0	0	0	0	0	0	0	0	0	0	0	0	0	0	0	0	0	0	0	0	0	0	0	0	0	0	0	0	0	0
	OG0000141	hypothetical protein	0	0	0	0	0	0	0	0	0	0	0	0	0	0	0	0	VTLG01009289_44	VTLG01007547_21	0	0	0	0	0	0	0	0	0	0	0	0	0	0	Station111_SUR_ALL_assembly_NODE_144_length_42941_cov_25.876463_31	0	0	VTLG01013970_14	VTLG01016202_80	VTLG01014479_63	VTLG01000012_53	0	0	0	0	0	0	0	0
	OG0000142	hypothetical protein	0	0	0	0	0	0	0	0	0	0	0	0	VTLG01000048_5	AFVG_250M767_43	VTLG01004047_20	VTLG01003984_17	VTLG01009289_39	VTLG01007547_16	Station66_DCM_ALL_assembly_NODE_311_length_45539_cov_88.068618_69	HTVC033P_44	VTLG01009180_14	VTLG01000565_31	AFVG_250M226_35	0	VTLG01007544_21	VTLG01006964_3	VTLG01007539_55	VTLG01007500_43	0	VTLG01010991_47	0	0	0	0	0	0	0	0	0	0	0	0	0	0	0	0	0
	OG0000143	hypothetical protein	0	0	0	0	0	0	0	0	0	0	0	0	VTLG01000048_51	AFVG_250M767_86	VTLG01004047_64	VTLG01003984_61	VTLG01009289_6	VTLG01007547_66	Station66_DCM_ALL_assembly_NODE_311_length_45539_cov_88.068618_21	HTVC033P_80	0	0	0	0	0	0	0	0	0	0	0	0	0	0	0	0	0	0	0	0	0	0	0	0	0	0	0
I and III-specific	OG0000144	hypothetical protein	0	0	0	0	0	0	0	0	0	0	0	0	0	0	0	0	0	0	0	0	0	0	0	0	0	0	0	0	0	0	0	0	0	0	0	0	0	0	0	0	0	0	0	0	0	0	0
III-specific	OG0000145	hypothetical protein	0	0	0	0	0	0	0	0	0	0	0	0	0	0	0	0	0	0	0	0	0	0	0	0	0	0	0	0	0	0	0	0	0	0	0	0	0	0	0	0	0	0	0	0	0	0	0
	OG0000146	hypothetical protein	0	0	0	0	0	0	0	0	0	0	0	0	0	0	0	0	0	0	0	0	0	0	AFVG_250M226_76	Station85_DCM_COMBINED_FINAL_NODE_536_length_42763_cov_12.619181_54	VTLG01007544_66	VTLG01006964_47	VTLG01007539_12	VTLG01007500_86	VTLG01012974_41	VTLG01010991_5	0	Station85_SUR_COMBINED_FINAL_NODE_593_length_45535_cov_23.217700_16	Station111_SUR_ALL_assembly_NODE_144_length_42941_cov_25.876463_17	AFVG_25M410_10	Station173_DCM_ALL_assembly_NODE_1620_length_45366_cov_16.768003_68	VTLG01013970_83	VTLG01016202_62	VTLG01014479_81	VTLG01000012_71	0	0	0	0	0	0	0	0
	OG0000147	phage/plasmid-like protein TIGR03299 (TIGR03299)	0	0	VTLG01012218_42	Station76_DCM_ALL_assembly_NODE_311_length_51681_cov_14.835625_27	Tp1_124_SUR_0-0d2_scaffold105408_2_30	0	0	0	Station52_SUR_ALL_assembly_NODE_62_length_51868_cov_5.910698_1	VTLG01002205_62	VTLG01007520_63	VTLG01002209_3	0	0	0	0	0	0	0	0	0	0	0	0	0	0	0	0	VTLG01012974_31	0	0	0	0	0	Station173_DCM_ALL_assembly_NODE_1620_length_45366_cov_16.768003_36	VTLG01013970_28	VTLG01016202_7	VTLG01014479_49	VTLG01000012_39	0	0	VTLG01001739_21	AFVG_250M958_70	0	0	0	0
	OG0000148	trypsin-like peptidase domain-containing protein...	0	0	0	0	0	0	0	0	0	0	0	0	0	AFVG_250M767_49	VTLG01004047_25	VTLG01003984_22	VTLG01009289_36	VTLG01007547_13	0	0	VTLG01009180_11	VTLG01000565_34	0	0	0	0	VTLG01007539_52	VTLG01007500_46	0	0	0	Station85_SUR_COMBINED_FINAL_NODE_593_length_45535_cov_23.217700_72	0	0	0	0	0	0	0	0	0	0	0	0	0	0	0
	OG0000149	hypothetical protein	0	Station137_MES_DO_NOT_POOL_NODE_1064_length_45963_cov_7.290058_16	0	0	0	0	0	0	0	0	0	0	VTLG01000048_22	AFVG_250M767_26	VTLG01004047_4	VTLG01003984_1	VTLG01009289_62	VTLG01007547_39	Station66_DCM_ALL_assembly_NODE_311_length_45539_cov_88.068618_52	HTVC033P_23	VTLG01009180_28	VTLG01000565_17	0	0	0	0	VTLG01007539_67	VTLG01007500_31	VTLG01012974_12	VTLG01010991_61	0	0	0	0	0	0	0	0	0	0	0	0	0	0	0	0	0
	OG0000150	2OG-Fe(II) oxygenase superfamily protein	0	0	VTLG01012218_22	Station76_DCM_ALL_assembly_NODE_311_length_51681_cov_14.835625_5	0	0	0	0	0	0	0	0	0	AFVG_250M767_63	0	0	0	0	0	HTVC033P_61	0	0	0	0	0	0	0	0	0	0	0	0	0	0	0	0	0	0	0	0	0	0	0	Station52_DCM_ALL_assembly_NODE_65_length_54565_cov_8.749129_51	0	0	0
	OG0000151	hypothetical protein	0	0	0	0	0	0	0	0	0	0	0	0	VTLG01000048_52	AFVG_250M767_85	VTLG01004047_63	VTLG01003984_60	VTLG01009289_7	VTLG01007547_67	Station66_DCM_ALL_assembly_NODE_311_length_45539_cov_88.068618_20	HTVC033P_79	VTLG01009180_62	VTLG01000565_75	AFVG_250M226_72	0	0	0	VTLG01007539_17	VTLG01007500_81	VTLG01012974_46	VTLG01010991_10	0	0	0	0	0	0	0	0	0	0	0	0	0	0	0	0	0
	OG0000152	hypothetical protein	0	0	0	0	0	0	0	0	0	0	0	0	0	0	0	0	0	0	0	0	0	0	0	Station85_DCM_COMBINED_FINAL_NODE_536_length_42763_cov_12.619181_52	VTLG01007544_70	VTLG01006964_43	0	0	0	0	0	0	0	0	Station173_DCM_ALL_assembly_NODE_1620_length_45366_cov_16.768003_50	0	0	0	0	0	0	0	0	0	0	0	0
III-specific	OG0000153	hypothetical protein	0	0	0	0	0	0	0	0	0	0	0	0	0	0	0	0	0	0	0	0	0	0	0	0	0	0	0	0	0	0	0	0	0	0	0	0	0	0	0	0	0	0	0	0	0	0	0
	OG0000154	hypothetical protein	0	0	0	0	0	0	0	0	0	0	0	0	0	0	0	0	0	0	0	0	0	0	0	0	0	0	0	0	0	0	0	0	0	0	0	0	0	0	0	VTLG01000034_12	Station111_DCM_ALL_assembly_NODE_282_length_45908_cov_11.144941_56	VTLG01001739_54, VTLG01001739_55	AFVG_250M958_36, AFVG_250M958_37	0	0	Station125_MXL_ALL_assembly_NODE_260_length_48211_cov_279.385082_48	FUIF01004322_52
	OG0000155	hypothetical protein	0	0	0	0	0	0	0	0	0	0	0	0	0	0	0	0	0	0	0	0	0	0	0	0	0	0	0	0	0	0	0	0	0	0	0	0	0	0	0	0	Station111_DCM_ALL_assembly_NODE_282_length_45908_cov_11.144941_22	VTLG01001739_19	AFVG_250M958_72	0	Station158_MES_ALL_assembly_NODE_1379_length_44907_cov_6.415478_1	0	0
I-specific	OG0000156	hypothetical protein	0	0	0	0	0	0	0	0	0	0	0	0	0	0	0	0	0	0	0	0	0	0	0	0	0	0	0	0	0	0	0	0	0	0	0	0	0	0	0	0	0	0	0	0	0	0	0
	OG0000157	endosialidase	0	0	0	0	0	0	0	0	0	0	0	0	0	0	0	0	0	0	0	0	0	0	0	0	VTLG01007544_40	VTLG01006964_73	VTLG01007539_39	VTLG01007500_59	0	0	0	0	0	AFVG_25M410_34	0	0	0	0	0	0	0	0	0	0	0	0	0
	OG0000158	hypothetical protein	0	0	0	0	0	0	0	0	0	0	0	0	0	0	VTLG01004047_65	VTLG01003984_62	VTLG01009289_5	VTLG01007547_65	0	HTVC033P_81	0	0	0	0	0	0	0	0	0	0	0	0	0	AFVG_25M410_7	0	0	0	0	0	0	0	0	0	0	0	0	0
I-specific	OG0000159	hypothetical protein	0	0	0	0	0	0	0	0	0	0	0	0	0	0	0	0	0	0	0	0	0	0	0	0	0	0	0	0	0	0	0	0	0	0	0	0	0	0	0	0	0	0	0	0	0	0	0
I-specific	OG0000160	hypothetical protein	0	0	0	0	0	0	0	0	0	0	0	0	0	0	0	0	0	0	0	0	0	0	0	0	0	0	0	0	0	0	0	0	0	0	0	0	0	0	0	0	0	0	0	0	0	0	0
III-specific	OG0000161	hypothetical protein	0	0	0	0	0	0	0	0	0	0	0	0	0	0	0	0	0	0	0	0	0	0	0	0	0	0	0	0	0	0	0	0	0	0	0	0	0	0	0	0	0	0	0	0	0	0	0
I-specific	OG0000162	hypothetical protein	0	0	0	0	0	0	0	0	0	0	0	0	0	0	0	0	0	0	0	0	0	0	0	0	0	0	0	0	0	0	0	0	0	0	0	0	0	0	0	0	0	0	0	0	0	0	0
	OG0000163	hypothetical protein	0	0	0	0	0	0	0	0	0	0	0	0	0	0	0	0	0	0	0	0	0	0	0	0	0	0	0	0	0	0	0	0	0	0	0	0	0	0	0	0	0	0	0	0	0	0	0
I-specific	OG0000164	hypothetical protein	0	0	0	0	0	0	0	0	0	0	0	0	0	0	0	0	0	0	0	0	0	0	0	0	0	0	0	0	0	0	0	0	0	0	0	0	0	0	0	0	0	0	0	0	0	0	0
I-specific	OG0000165	hypothetical protein	0	0	0	0	0	0	0	0	0	0	0	0	0	0	0	0	0	0	0	0	0	0	0	0	0	0	0	0	0	0	0	0	0	0	0	0	0	0	0	0	0	0	0	0	0	0	0
	OG0000166	Phage-like element PbsX protein XkdW	0	0	0	0	0	0	0	0	0	0	0	0	0	0	0	0	0	0	Station66_DCM_ALL_assembly_NODE_311_length_45539_cov_88.068618_5	0	0	0	0	0	VTLG01007544_45	VTLG01006964_68	VTLG01007539_36, VTLG01007539_38, VTLG01007539_40	VTLG01007500_58, VTLG01007500_60, VTLG01007500_62	0	VTLG01010991_27	0	0	0	0	0	VTLG01013970_69	VTLG01016202_48	VTLG01014479_8	VTLG01000012_85	0	0	0	0	0	0	0	0
	OG0000167	hypothetical protein	0	0	0	0	0	0	0	0	0	0	0	0	0	0	0	0	0	0	0	0	0	0	0	0	0	0	0	0	0	0	0	0	0	0	0	0	0	0	0	0	0	0	0	Station52_DCM_ALL_assembly_NODE_65_length_54565_cov_8.749129_10	0	0	0
	OG0000168	hypothetical protein	0	0	0	0	0	0	0	0	Station52_SUR_ALL_assembly_NODE_62_length_51868_cov_5.910698_35	0	0	0	0	0	0	0	0	0	0	0	0	0	0	0	0	0	0	0	0	0	0	0	0	0	0	0	0	0	0	0	0	0	0	0	0	0	0
III-specific	OG0000169	hypothetical protein	0	0	0	0	0	0	0	0	0	0	0	0	0	0	0	0	0	0	0	0	0	0	0	0	0	0	0	0	0	0	0	0	0	0	0	0	0	0	0	0	0	0	0	0	0	0	0
	OG0000170	hypothetical protein	0	0	0	Station76_DCM_ALL_assembly_NODE_311_length_51681_cov_14.835625_36	0	0	0	0	0	0	0	0	0	0	0	0	0	0	0	0	0	0	0	0	0	0	0	0	0	0	0	0	0	0	0	0	0	0	0	VTLG01000034_44	0	0	0	0	0	0	0
	OG0000171	hypothetical protein	0	0	0	0	Tp1_124_SUR_0-0d2_scaffold105408_2_31	0	0	0	0	VTLG01002205_63	VTLG01007520_64	VTLG01002209_2	0	0	0	0	0	0	0	0	0	0	0	0	0	0	0	0	0	0	0	0	0	0	0	0	0	0	0	0	0	0	0	0	0	0	0
I-specific	OG0000172	hypothetical protein	0	0	0	0	0	0	0	0	0	0	0	0	0	0	0	0	0	0	0	0	0	0	0	0	0	0	0	0	0	0	0	0	0	0	0	0	0	0	0	0	0	0	0	0	0	0	0
	OG0000173	tetratricopeptide repeat protein	0	0	0	0	0	0	0	0	0	0	0	0	0	0	0	0	0	0	0	0	0	0	0	0	0	0	0	0	0	0	0	0	0	0	0	0	0	0	0	0	0	0	0	0	0	0	0
	OG0000174	hypothetical protein	0	0	0	0	0	0	0	0	0	0	0	0	0	0	0	0	0	0	0	0	0	0	0	0	0	0	0	0	0	0	0	0	0	0	0	0	0	0	0	VTLG01000034_35	0	0	0	0	0	0	FUIF01004322_61
I-specific	OG0000175	hypothetical protein	0	0	0	0	0	0	0	0	0	0	0	0	0	0	0	0	0	0	0	0	0	0	0	0	0	0	0	0	0	0	0	0	0	0	0	0	0	0	0	0	0	0	0	0	0	0	0
I-specific	OG0000176	PD-(D/E)XK nuclease family protein	0	0	0	0	0	0	0	0	0	0	0	0	0	0	0	0	0	0	0	0	0	0	0	0	0	0	0	0	0	0	0	0	0	0	0	0	0	0	0	0	0	0	0	0	0	0	0
	OG0000177	peptidase	0	0	0	0	0	0	0	0	0	0	0	0	0	0	0	0	0	0	0	0	0	0	0	0	0	0	0	0	0	0	0	0	0	0	0	0	0	0	0	0	0	0	0	0	0	0	0
	OG0000178	hypothetical protein	0	0	0	0	0	0	0	0	0	0	0	0	0	0	0	0	0	0	0	0	0	0	0	0	0	0	0	0	0	0	0	0	0	0	0	0	0	0	0	0	0	0	0	0	0	0	0
	OG0000179	DUF882 domain-containing protein	VTLG01016246_39	0	0	0	0	0	0	0	0	0	0	0	0	0	0	0	0	0	0	0	0	0	0	0	0	0	0	0	0	0	0	0	0	0	0	0	0	0	0	0	0	0	0	0	0	0	0
	OG0000180	metallophosphoesterase	0	0	0	0	0	0	0	0	0	0	0	0	VTLG01000048_16	AFVG_250M767_32	VTLG01004047_9	VTLG01003984_6	VTLG01009289_57	VTLG01007547_34	Station66_DCM_ALL_assembly_NODE_311_length_45539_cov_88.068618_57	HTVC033P_28	VTLG01009180_23	VTLG01000565_22	0	Station85_DCM_COMBINED_FINAL_NODE_536_length_42763_cov_12.619181_12	0	0	0	0	0	0	Station85_SUR_COMBINED_FINAL_NODE_813_length_35883_cov_81.427794_9	0	0	0	0	0	0	0	0	0	0	0	0	0	0	0	0
	OG0000181	hypothetical protein	0	0	0	0	0	0	0	0	0	0	0	0	0	0	0	0	0	0	0	0	0	0	0	0	0	0	0	0	0	0	0	0	0	0	0	0	0	0	0	0	0	0	0	0	0	0	0
III-specific	OG0000182	hypothetical protein	0	0	0	0	0	0	0	0	0	0	0	0	0	0	0	0	0	0	0	0	0	0	0	0	0	0	0	0	0	0	0	0	0	0	0	0	0	0	0	0	0	0	0	0	0	0	0
	OG0000183	hypothetical protein	0	0	0	0	0	0	0	0	0	0	0	0	0	0	0	0	0	0	0	0	0	0	0	0	0	VTLG01006964_30	0	0	0	0	0	0	0	0	0	0	0	0	0	0	0	0	0	0	0	0	0
	OG0000184	hypothetical protein	0	0	0	0	0	0	0	0	0	0	0	0	0	0	0	0	0	0	0	0	0	0	0	0	0	0	0	0	0	0	0	0	0	0	0	0	0	0	0	0	0	0	0	0	0	0	0
	OG0000185	hypothetical protein	0	0	0	0	0	0	0	0	0	0	0	0	0	0	0	0	0	0	0	0	0	0	0	0	0	0	0	0	0	0	0	0	0	0	0	0	0	0	0	0	0	0	0	0	0	0	0
	OG0000186	hypothetical protein	0	0	0	0	0	0	0	0	0	0	0	0	0	0	0	0	0	0	0	0	0	0	0	0	0	0	0	0	0	0	0	Station85_SUR_COMBINED_FINAL_NODE_593_length_45535_cov_23.217700_26	0	0	0	0	0	0	0	0	0	0	0	0	0	0	0
	OG0000187	hypothetical protein	0	0	0	0	0	0	0	0	0	0	0	0	0	0	0	0	0	0	0	0	0	0	0	0	0	0	0	0	0	0	0	0	0	0	0	0	0	0	0	VTLG01000034_1	0	VTLG01001739_65	AFVG_250M958_25	0	0	Station125_MXL_ALL_assembly_NODE_260_length_48211_cov_279.385082_25	FUIF01004322_25
	OG0000188	hypothetical protein	0	0	0	0	0	0	0	0	0	0	0	0	0	AFVG_250M767_55	0	0	0	0	0	0	VTLG01009180_1	VTLG01000565_44	0	0	0	0	VTLG01007539_45	VTLG01007500_53	0	VTLG01010991_38	0	0	0	AFVG_25M410_48	Station173_DCM_ALL_assembly_NODE_1620_length_45366_cov_16.768003_10	VTLG01013970_55	VTLG01016202_34	VTLG01014479_22	VTLG01000012_12	0	0	0	0	0	0	0	0
I-specific	OG0000189	DUF3846 domain-containing protein	0	0	0	0	0	0	0	0	0	0	0	0	0	0	0	0	0	0	0	0	0	0	0	0	0	0	0	0	0	0	0	0	0	0	0	0	0	0	0	0	0	0	0	0	0	0	0
	OG0000190	PI-type proteinase	0	0	0	0	Tp1_124_SUR_0-0d2_scaffold105408_2_21	Station175_SUR_ALL_assembly_NODE_1396_length_47257_cov_151.105568_46	0	0	0	VTLG01002205_54	VTLG01007520_55	VTLG01002209_11	0	0	0	0	0	0	0	0	0	0	0	0	0	0	0	0	0	0	0	Station85_SUR_COMBINED_FINAL_NODE_593_length_45535_cov_23.217700_70	0	AFVG_25M410_40	Station173_DCM_ALL_assembly_NODE_1620_length_45366_cov_16.768003_2	VTLG01013970_63	VTLG01016202_42	VTLG01014479_14	VTLG01000012_4	0	0	0	0	0	0	0	0
	OG0000191	T9SS type A sorting domain-containing protein	0	0	0	0	0	0	0	0	0	0	0	0	0	0	0	0	0	0	0	0	0	0	0	0	0	0	0	0	0	0	0	0	0	0	0	0	0	0	0	0	0	0	0	0	0	0	0
	OG0000192	hypothetical protein	0	0	0	0	0	0	0	0	0	0	0	0	0	0	0	0	0	0	0	0	0	0	0	0	0	0	0	0	0	0	0	0	0	0	0	0	0	0	0	0	0	0	0	0	0	Station125_MXL_ALL_assembly_NODE_260_length_48211_cov_279.385082_49	0
I-specific	OG0000193	methyltransferase domain-containing protein	0	0	0	0	0	0	0	0	0	0	0	0	0	0	0	0	0	0	0	0	0	0	0	0	0	0	0	0	0	0	0	0	0	0	0	0	0	0	0	0	0	0	0	0	0	0	0
	OG0000194	hypothetical protein	0	0	0	Station76_DCM_ALL_assembly_NODE_311_length_51681_cov_14.835625_65	0	0	0	0	0	0	0	0	0	0	0	0	0	0	0	0	0	0	0	0	0	0	0	0	0	0	0	0	0	0	0	0	0	0	0	0	0	0	0	0	0	0	0
I-specific	OG0000195	hypothetical protein	0	0	0	0	0	0	0	0	0	0	0	0	0	0	0	0	0	0	0	0	0	0	0	0	0	0	0	0	0	0	0	0	0	0	0	0	0	0	0	0	0	0	0	0	0	0	0
	OG0000196	mechanosensitive ion channel	0	0	0	0	0	0	0	0	0	0	0	0	0	0	0	0	0	0	0	0	0	0	0	0	0	0	0	0	0	0	0	0	0	0	0	0	0	0	0	VTLG01000034_8	Station111_DCM_ALL_assembly_NODE_282_length_45908_cov_11.144941_60	VTLG01001739_57	AFVG_250M958_34	0	Station158_MES_ALL_assembly_NODE_1379_length_44907_cov_6.415478_22	Station125_MXL_ALL_assembly_NODE_260_length_48211_cov_279.385082_17	0
VI-specific	OG0000197	hypothetical protein	0	0	0	0	0	0	0	0	0	0	0	0	0	0	0	0	0	0	0	0	0	0	0	0	0	0	0	0	0	0	0	0	0	0	0	0	0	0	0	VTLG01000034_29	Station111_DCM_ALL_assembly_NODE_282_length_45908_cov_11.144941_40	VTLG01001739_38	AFVG_250M958_52	Station52_DCM_ALL_assembly_NODE_65_length_54565_cov_8.749129_39	Station158_MES_ALL_assembly_NODE_1379_length_44907_cov_6.415478_14	Station125_MXL_ALL_assembly_NODE_260_length_48211_cov_279.385082_4	FUIF01004322_6
I-specific	OG0000198	DoxX family membrane protein	0	0	0	0	0	0	0	0	0	0	0	0	0	0	0	0	0	0	0	0	0	0	0	0	0	0	0	0	0	0	0	0	0	0	0	0	0	0	0	0	0	0	0	0	0	0	0
I-specific	OG0000199	hypothetical protein	0	0	0	0	0	0	0	0	0	0	0	0	0	0	0	0	0	0	0	0	0	0	0	0	0	0	0	0	0	0	0	0	0	0	0	0	0	0	0	0	0	0	0	0	0	0	0
I-specific	OG0000200	hypothetical protein	0	0	0	0	0	0	0	0	0	0	0	0	0	0	0	0	0	0	0	0	0	0	0	0	0	0	0	0	0	0	0	0	0	0	0	0	0	0	0	0	0	0	0	0	0	0	0
	OG0000201	c1q globular head like domain containing protein	0	0	0	0	0	0	0	0	0	0	0	0	0	0	VTLG01004047_41	VTLG01003984_38	0	0	Station66_DCM_ALL_assembly_NODE_311_length_45539_cov_88.068618_7	0	VTLG01009180_81	VTLG01000565_56	0	0	VTLG01007544_42	VTLG01006964_71	VTLG01007539_32	VTLG01007500_66	0	0	0	0	0	AFVG_25M410_27	0	0	0	0	0	0	0	0	0	0	0	0	0
	OG0000202	hypothetical protein	0	0	0	0	0	0	0	0	0	0	0	0	0	0	0	0	0	0	0	0	0	0	0	0	0	0	0	0	0	0	Station85_SUR_COMBINED_FINAL_NODE_813_length_35883_cov_81.427794_2	Station85_SUR_COMBINED_FINAL_NODE_593_length_45535_cov_23.217700_68	Station111_SUR_ALL_assembly_NODE_144_length_42941_cov_25.876463_73	AFVG_25M410_43	Station173_DCM_ALL_assembly_NODE_1620_length_45366_cov_16.768003_5	VTLG01013970_60	VTLG01016202_39	VTLG01014479_17	VTLG01000012_7	0	0	0	0	0	0	0	0
	OG0000203	hypothetical protein	0	0	0	0	0	0	0	0	Station52_SUR_ALL_assembly_NODE_62_length_51868_cov_5.910698_36	0	0	0	0	0	0	0	0	0	0	0	0	0	0	0	0	0	0	0	0	0	0	0	0	0	0	0	0	0	0	0	0	0	0	0	0	0	0
IX-specific	OG0000204	hypothetical protein	0	0	0	0	0	0	0	0	0	0	0	0	VTLG01000048_14	AFVG_250M767_34	VTLG01004047_12	VTLG01003984_9	VTLG01009289_55	VTLG01007547_32	Station66_DCM_ALL_assembly_NODE_311_length_45539_cov_88.068618_59	HTVC033P_30	VTLG01009180_21	VTLG01000565_24	0	0	0	0	0	0	0	0	0	0	0	0	0	0	0	0	0	0	0	0	0	0	0	0	0
	OG0000205	hypothetical protein	0	0	0	0	0	0	0	0	0	0	0	0	0	0	0	0	0	0	0	HTVC033P_63	0	0	0	0	0	0	0	0	0	0	0	0	0	0	0	0	0	0	0	0	0	0	0	0	0	0	0
IX-specific	OG0000206	hypothetical protein	0	0	0	0	0	0	0	0	0	0	0	0	VTLG01000048_57	AFVG_250M767_80	VTLG01004047_56	VTLG01003984_53	VTLG01009289_13	VTLG01007547_73	Station66_DCM_ALL_assembly_NODE_311_length_45539_cov_88.068618_16	HTVC033P_75	VTLG01009180_69	VTLG01000565_68	0	0	0	0	0	0	0	0	0	0	0	0	0	0	0	0	0	0	0	0	0	0	0	0	0
	OG0000207	hypothetical protein	0	0	0	0	0	0	0	0	0	0	0	0	0	0	0	0	0	0	0	0	0	0	0	0	0	0	0	0	0	0	0	0	0	0	0	0	0	0	0	0	0	0	0	0	0	0	0
	OG0000208	hypothetical protein	0	0	0	0	0	0	0	0	0	VTLG01002205_7	0	0	0	0	0	0	0	0	0	0	0	0	0	0	0	0	0	0	0	0	0	0	0	0	0	0	0	0	0	0	0	0	0	0	0	0	0
	OG0000209	hypothetical protein	0	0	0	0	0	0	0	0	0	0	0	0	0	0	0	0	0	0	0	0	0	0	0	0	0	0	0	0	0	0	0	0	0	0	0	0	0	0	0	0	0	0	0	0	0	0	0
	OG0000210	hypothetical protein	0	0	0	0	0	0	0	0	0	VTLG01002205_15	0	0	0	0	0	0	0	0	0	0	0	0	0	0	0	0	0	0	0	0	0	0	0	0	0	0	0	0	0	0	0	0	0	0	0	0	0
	OG0000211	putative tail fiber protein	0	0	0	0	0	0	0	0	0	0	0	0	0	0	0	0	0	0	0	0	0	0	0	0	0	0	0	0	0	0	0	0	0	0	0	0	0	0	0	0	0	0	0	0	0	0	0
I-specific	OG0000212	hypothetical protein	0	0	0	0	0	0	0	0	0	0	0	0	0	0	0	0	0	0	0	0	0	0	0	0	0	0	0	0	0	0	0	0	0	0	0	0	0	0	0	0	0	0	0	0	0	0	0
	OG0000213	Exonuclease	0	0	0	0	0	0	0	0	0	0	0	0	0	0	0	0	0	0	0	0	0	0	0	0	0	0	0	0	0	0	0	0	0	0	0	0	0	0	0	0	0	0	0	0	0	0	0
	OG0000214	hypothetical protein	0	0	0	0	0	0	0	0	0	0	0	0	0	0	0	0	0	0	0	0	0	0	0	0	0	0	0	0	0	0	0	0	0	0	0	0	0	0	0	0	0	0	0	0	0	0	0
	OG0000215	hypothetical protein	0	0	0	0	0	0	0	0	0	0	0	0	0	0	0	0	0	0	0	0	0	0	0	0	0	0	0	0	0	0	0	0	0	0	0	0	0	0	0	0	0	0	0	0	0	0	0
	OG0000216	hypothetical protein	0	0	0	0	0	0	0	0	0	0	0	0	0	0	0	0	0	0	0	0	0	0	0	0	0	0	0	0	0	0	0	0	0	0	0	0	0	0	0	0	0	0	0	0	0	0	0
	OG0000217	Fe-S cluster assembly scaffold IscU	0	0	0	0	0	0	0	0	0	0	0	0	0	0	0	0	0	0	0	0	0	0	0	0	0	0	0	0	0	0	0	0	0	0	0	0	0	0	0	0	0	0	0	0	0	0	0
	OG0000218	hypothetical protein	0	0	0	0	0	0	0	0	0	0	0	0	0	0	0	0	0	0	0	0	0	0	0	0	0	0	0	0	0	0	0	0	0	0	0	0	0	0	0	0	0	0	0	0	0	0	0
	OG0000219	hypothetical protein	0	0	0	0	0	0	0	0	0	0	0	0	0	0	0	0	0	0	0	0	0	0	0	0	0	0	0	0	0	0	0	0	0	0	0	0	0	0	0	0	0	0	0	0	0	0	0
	OG0000220	hypothetical protein	0	0	0	0	0	0	0	0	0	0	0	0	0	0	0	0	0	0	0	0	0	0	0	0	0	0	0	0	0	0	0	0	0	0	0	0	0	0	0	0	0	0	0	0	0	0	0
	OG0000221	hypothetical protein	0	0	0	0	0	0	0	0	0	0	0	0	0	0	0	0	0	0	0	0	0	0	0	0	0	0	0	0	0	0	0	0	0	0	0	0	0	0	0	0	0	0	0	0	0	0	0
	OG0000222	hypothetical protein	0	0	0	0	0	0	0	0	0	0	0	0	0	0	0	0	0	0	0	0	0	0	0	0	0	0	0	0	0	0	0	0	0	0	0	0	0	0	0	0	0	0	0	0	0	0	0
	OG0000223	hypothetical protein	0	0	0	0	0	0	0	0	0	0	0	0	0	0	0	0	0	0	0	0	0	0	0	0	0	0	0	0	0	0	0	0	0	0	0	0	0	0	0	0	0	0	0	0	0	0	0
	OG0000224	hypothetical protein	0	0	0	0	0	0	0	0	0	0	0	0	0	0	0	0	0	0	0	0	0	0	0	0	0	0	0	0	0	0	0	0	0	0	0	0	0	0	0	0	0	0	0	0	0	0	0
	OG0000225	hypothetical protein	0	0	0	0	0	0	0	0	0	0	0	0	0	0	0	0	0	0	0	0	0	0	0	0	0	0	0	0	0	0	0	0	0	0	0	0	0	0	0	0	0	0	0	0	0	0	0
	OG0000226	hypothetical protein	0	0	0	0	0	0	0	0	0	0	0	0	0	0	0	0	0	0	0	0	0	0	0	0	0	0	0	0	0	0	0	0	0	0	0	0	0	0	0	0	0	0	0	0	0	0	0
	OG0000227	hypothetical protein	0	0	0	0	0	0	0	0	0	0	0	0	0	0	0	0	0	0	0	0	0	0	0	0	0	0	0	0	0	0	0	0	0	0	0	0	0	0	0	0	0	0	0	0	0	0	0
	OG0000228	hypothetical protein	0	0	0	0	0	0	0	VTLG01008760_19	0	0	0	0	0	0	0	0	0	0	0	0	0	0	0	0	0	0	0	0	0	0	0	0	0	0	0	0	0	0	0	0	0	0	AFVG_250M958_23	0	0	Station125_MXL_ALL_assembly_NODE_260_length_48211_cov_279.385082_26	FUIF01004322_26
	OG0000229	putative DNA methylase	0	0	0	0	0	0	0	0	0	0	0	0	VTLG01000048_28	AFVG_250M767_20	0	0	0	0	0	0	0	0	0	Station85_DCM_COMBINED_FINAL_NODE_536_length_42763_cov_12.619181_18	0	0	0	0	0	0	0	0	0	0	0	0	0	0	0	0	0	0	0	0	0	0	0
	OG0000230	hypothetical protein	0	0	0	0	0	0	0	0	0	0	0	0	0	0	0	0	0	0	0	0	0	0	0	0	0	0	0	0	0	0	0	0	0	0	0	0	0	0	0	0	0	0	0	0	0	0	0
	OG0000231	hypothetical protein	0	0	0	0	0	0	0	0	0	0	0	0	0	0	0	0	0	0	0	0	0	0	0	0	0	0	0	0	0	0	0	0	0	0	0	0	0	0	0	0	0	0	0	Station52_DCM_ALL_assembly_NODE_65_length_54565_cov_8.749129_60	Station158_MES_ALL_assembly_NODE_1379_length_44907_cov_6.415478_29	Station125_MXL_ALL_assembly_NODE_260_length_48211_cov_279.385082_23	FUIF01004322_23
	OG0000232	hypothetical protein	0	0	0	0	0	0	0	0	0	0	0	0	0	0	0	0	0	0	0	0	0	0	0	0	0	0	0	0	0	0	0	0	0	0	0	0	0	0	0	0	0	0	0	0	0	0	0
X-specific	OG0000233	hypothetical protein	0	0	VTLG01012218_57	Station76_DCM_ALL_assembly_NODE_311_length_51681_cov_14.835625_47	Tp1_124_SUR_0-0d2_scaffold105408_2_63	Station175_SUR_ALL_assembly_NODE_1396_length_47257_cov_151.105568_8	Station173_DCM_ALL_assembly_NODE_1884_length_40766_cov_47.633662_34	VTLG01008760_6	Station52_SUR_ALL_assembly_NODE_62_length_51868_cov_5.910698_23	VTLG01002205_22	VTLG01007520_20	VTLG01002209_46	0	0	0	0	0	0	0	0	0	0	0	0	0	0	0	0	0	0	0	0	0	0	0	0	0	0	0	0	0	0	0	0	0	0	0
IX-specific	OG0000234	hypothetical protein	0	0	0	0	0	0	0	0	0	0	0	0	VTLG01000048_29	AFVG_250M767_19	0	VTLG01003984_87	VTLG01009289_68	VTLG01007547_45	Station66_DCM_ALL_assembly_NODE_311_length_45539_cov_88.068618_46	HTVC033P_19	VTLG01009180_34	VTLG01000565_11	0	0	0	0	0	0	0	0	0	0	0	0	0	0	0	0	0	0	0	0	0	0	0	0	0
	OG0000235	N-acetylmuramoyl-L-alanine amidase domain-containing protein	0	0	0	0	0	0	0	0	0	0	0	0	0	0	VTLG01004047_18	VTLG01003984_15	VTLG01009289_51	VTLG01007547_28	0	HTVC033P_35	0	0	0	0	0	0	0	VTLG01007500_17	VTLG01012974_26	0	0	0	0	0	0	0	0	0	0	0	0	0	0	0	0	0	0
	OG0000236	hypothetical protein	0	0	0	0	0	0	0	0	0	0	0	0	0	AFVG_250M767_54	VTLG01004047_30	VTLG01003984_27	VTLG01009289_31	VTLG01007547_8	0	HTVC033P_51	VTLG01009180_2	VTLG01000565_43	0	0	0	0	0	0	0	0	0	0	0	0	0	0	0	0	0	0	0	0	0	0	0	0	0
	OG0000237	hypothetical protein	0	0	0	0	0	0	0	0	0	0	0	0	0	0	0	0	0	0	0	0	0	0	0	0	0	0	0	0	0	0	0	0	0	0	0	0	0	0	0	0	0	0	0	0	0	0	FUIF01004322_27
	OG0000238	putative tail fiber protein	0	0	0	0	0	0	0	0	0	0	0	0	0	0	0	0	0	0	0	0	0	0	0	0	0	0	0	0	0	0	0	0	0	0	0	0	0	0	0	0	0	0	0	0	0	0	0
	OG0000239	hypothetical protein	0	0	0	0	0	0	0	0	0	0	0	0	0	0	0	0	0	0	0	0	0	0	0	0	0	0	0	0	0	0	0	0	0	0	0	0	0	0	0	0	0	0	0	0	0	0	0
	OG0000240	hypothetical protein	0	0	0	0	0	0	0	0	0	0	0	0	0	0	0	0	0	0	0	0	0	0	0	0	0	0	0	0	0	0	0	0	0	0	0	0	0	0	0	0	0	0	0	0	0	0	0
	OG0000241	hypothetical protein	0	0	0	0	0	0	0	0	0	0	0	0	0	0	0	0	0	0	0	0	0	0	0	0	0	0	0	0	0	0	0	0	0	0	0	0	0	0	0	0	0	VTLG01001739_48	AFVG_250M958_18, AFVG_250M958_42	0	0	Station125_MXL_ALL_assembly_NODE_260_length_48211_cov_279.385082_14	0
	OG0000242	VrlC protein	0	0	0	0	0	0	0	0	0	0	0	0	0	0	0	0	0	0	0	0	0	0	0	0	0	0	0	0	0	0	0	0	0	0	0	0	0	0	0	0	0	0	0	0	0	0	0
	OG0000243	hypothetical protein	0	0	0	0	0	0	0	0	0	0	0	0	0	0	0	0	0	0	0	0	0	0	0	0	0	0	0	0	0	0	0	0	0	0	0	0	0	0	0	0	Station111_DCM_ALL_assembly_NODE_282_length_45908_cov_11.144941_29	VTLG01001739_23	AFVG_250M958_68	0	0	0	0
	OG0000244	hypothetical protein	0	0	0	0	0	0	0	0	0	0	0	0	0	0	0	0	0	0	0	0	0	0	0	0	0	0	0	0	0	0	0	0	0	0	0	0	0	0	0	0	0	0	0	0	0	0	0
	OG0000245	hypothetical protein	0	0	0	0	0	0	0	0	0	0	0	0	0	0	0	0	0	0	0	0	0	0	0	0	0	0	0	0	0	0	0	0	0	0	0	0	0	0	0	VTLG01000034_13	Station111_DCM_ALL_assembly_NODE_282_length_45908_cov_11.144941_55	0	0	0	0	0	0
	OG0000246	hypothetical protein	0	0	0	0	0	0	0	0	0	0	0	0	0	0	0	0	0	0	0	0	0	0	0	Station85_DCM_COMBINED_FINAL_NODE_536_length_42763_cov_12.619181_59	0	0	0	0	0	0	0	Station85_SUR_COMBINED_FINAL_NODE_593_length_45535_cov_23.217700_4	Station111_SUR_ALL_assembly_NODE_144_length_42941_cov_25.876463_4	AFVG_25M410_22	Station173_DCM_ALL_assembly_NODE_1620_length_45366_cov_16.768003_11	VTLG01013970_54	VTLG01016202_33	VTLG01014479_23	VTLG01000012_13	0	0	0	0	0	0	0	0
	OG0000247	hypothetical protein	0	0	0	0	0	0	0	0	0	0	0	0	0	0	0	0	0	0	0	0	0	0	0	Station85_DCM_COMBINED_FINAL_NODE_536_length_42763_cov_12.619181_42	0	0	0	0	0	0	0	Station85_SUR_COMBINED_FINAL_NODE_593_length_45535_cov_23.217700_38	Station111_SUR_ALL_assembly_NODE_144_length_42941_cov_25.876463_51	AFVG_25M410_70	Station173_DCM_ALL_assembly_NODE_1620_length_45366_cov_16.768003_37	VTLG01013970_27	VTLG01016202_6	VTLG01014479_50	VTLG01000012_40	0	0	0	0	0	0	0	0
	OG0000248	hypothetical protein	0	0	0	0	0	0	0	0	0	0	0	0	0	0	0	0	0	0	0	0	0	0	0	0	0	0	0	0	0	0	0	0	0	0	0	0	0	0	0	0	0	0	0	0	0	0	FUIF01004322_68
	OG0000249	hypothetical protein	0	0	0	0	0	0	0	0	0	0	0	0	0	0	0	0	0	0	0	0	0	0	0	0	0	0	0	0	0	0	0	0	0	0	0	0	0	0	0	0	0	0	0	0	0	0	0
	OG0000250	hypothetical protein	0	0	0	0	0	0	0	0	0	0	0	0	0	0	0	0	0	0	0	0	0	0	0	0	0	0	0	0	0	0	0	0	0	0	0	0	0	0	0	0	0	0	0	0	0	0	0
	OG0000251	hypothetical protein	0	0	0	0	0	0	0	0	0	0	0	0	0	0	0	0	0	0	0	0	0	0	0	0	0	0	0	0	0	0	0	0	0	0	0	0	0	0	0	0	0	0	0	0	0	0	0
	OG0000252	hypothetical protein	0	0	0	0	0	0	0	0	0	0	0	0	0	0	0	0	0	0	0	0	0	0	0	0	0	0	0	0	0	0	0	0	0	0	0	0	0	0	0	0	0	0	0	0	0	0	0
	OG0000253	hypothetical protein	0	0	0	0	0	0	0	0	0	0	0	0	0	0	0	0	0	0	0	0	0	0	0	0	0	0	0	0	0	0	0	0	0	0	0	0	0	0	0	0	0	0	0	0	0	0	0
	OG0000254	hypothetical protein	0	0	0	0	0	0	0	0	0	0	0	0	0	0	0	0	0	0	0	0	0	0	0	0	0	0	0	0	0	0	0	0	0	0	0	0	0	0	0	0	0	0	0	0	0	0	0
	OG0000255	DNA endonuclease V	0	0	0	0	0	0	0	0	0	0	0	0	0	0	0	0	0	0	0	0	0	0	0	0	0	0	0	0	0	0	0	0	0	0	0	0	0	0	0	0	0	0	0	0	0	0	0
	OG0000256	hypothetical protein	0	0	0	0	0	0	0	0	0	0	0	0	0	0	0	0	0	0	0	0	0	0	0	0	0	0	0	0	0	0	0	0	0	0	0	0	0	0	0	0	0	0	0	0	0	0	0
II-specific	OG0000257	hypothetical protein	0	0	0	0	0	0	0	0	0	0	0	0	0	0	0	0	0	0	0	0	0	0	0	0	0	0	0	0	0	0	0	0	0	0	0	0	0	0	0	0	0	0	0	0	0	0	0
X-specific	OG0000258	hypothetical protein	0	0	VTLG01012218_55	Station76_DCM_ALL_assembly_NODE_311_length_51681_cov_14.835625_45	Tp1_124_SUR_0-0d2_scaffold105408_2_61	Station175_SUR_ALL_assembly_NODE_1396_length_47257_cov_151.105568_6	Station173_DCM_ALL_assembly_NODE_1884_length_40766_cov_47.633662_36	VTLG01008760_4	0	VTLG01002205_19	VTLG01007520_17	VTLG01002209_49	0	0	0	0	0	0	0	0	0	0	0	0	0	0	0	0	0	0	0	0	0	0	0	0	0	0	0	0	0	0	0	0	0	0	0
	OG0000259	hypothetical protein	VTLG01016246_41	0	VTLG01012218_37	Station76_DCM_ALL_assembly_NODE_311_length_51681_cov_14.835625_18	0	0	0	0	0	0	0	0	0	0	0	0	VTLG01009289_49	VTLG01007547_26	0	HTVC033P_37	0	0	0	0	0	0	0	0	0	0	0	0	0	0	0	0	0	0	0	0	0	0	0	0	0	0	0
IX-specific	OG0000260	hypothetical protein	0	0	0	0	0	0	0	0	0	0	0	0	VTLG01000048_2	AFVG_250M767_46	VTLG01004047_24	VTLG01003984_21	0	0	Station66_DCM_ALL_assembly_NODE_311_length_45539_cov_88.068618_75	HTVC033P_47	VTLG01009180_6	VTLG01000565_39	0	0	0	0	0	0	0	0	0	0	0	0	0	0	0	0	0	0	0	0	0	0	0	0	0
	OG0000261	putative ferrochelatase	0	0	0	0	0	0	0	0	0	0	0	0	0	AFVG_250M767_60	0	0	0	0	0	HTVC033P_58	0	0	0	0	0	0	0	0	0	0	0	0	0	0	0	0	0	0	0	0	0	0	0	Station52_DCM_ALL_assembly_NODE_65_length_54565_cov_8.749129_50	0	0	0
	OG0000262	hypothetical protein	0	0	0	0	0	0	0	0	0	0	0	0	0	0	0	0	0	0	0	0	0	0	0	0	0	0	0	0	0	0	0	0	0	0	0	0	0	0	0	0	0	0	0	0	0	0	0
	OG0000263	bacteriophage spanin2 family protein	0	0	0	0	0	0	0	0	0	0	0	0	0	0	0	0	0	0	0	0	0	0	0	0	0	0	0	0	0	0	0	0	0	0	0	0	0	0	0	0	0	0	0	0	0	0	0
	OG0000264	hypothetical protein	0	0	0	0	0	0	0	0	0	0	0	0	0	0	0	0	0	0	0	0	0	0	0	0	0	0	0	0	0	0	0	0	0	0	0	0	0	0	0	0	0	0	0	0	0	0	0
	OG0000265	hypothetical protein	0	0	0	0	0	0	0	0	0	0	0	0	0	0	0	0	0	0	0	0	0	0	0	0	0	0	0	0	0	0	0	0	0	0	0	0	0	0	0	0	0	0	0	0	0	0	0
	OG0000266	TMhelix containing protein	0	0	0	0	0	0	0	0	0	0	0	0	0	0	0	0	0	0	0	0	0	0	0	0	0	0	0	0	0	0	0	0	0	0	0	0	0	0	0	0	0	0	0	0	0	0	0
	OG0000267	hypothetical protein	0	Station137_MES_DO_NOT_POOL_NODE_1064_length_45963_cov_7.290058_5, Station137_MES_DO_NOT_POOL_NODE_1064_length_45963_cov_7.290058_6	0	0	0	0	0	0	0	0	0	0	0	0	0	0	0	0	0	0	0	0	0	0	0	0	0	0	0	0	0	0	0	0	0	0	0	0	0	0	0	0	0	Station52_DCM_ALL_assembly_NODE_65_length_54565_cov_8.749129_1, Station52_DCM_ALL_assembly_NODE_65_length_54565_cov_8.749129_72	0	0	0
	OG0000268	hypothetical protein	0	0	0	0	0	0	0	0	0	0	0	0	VTLG01000048_26	AFVG_250M767_22	0	0	0	0	0	0	0	0	AFVG_250M226_42	0	VTLG01007544_28	VTLG01006964_85	VTLG01007539_46	VTLG01007500_52	0	VTLG01010991_39	0	0	0	0	0	0	0	0	0	0	0	0	0	0	0	0	0
	OG0000269	hypothetical protein	0	0	0	0	0	0	0	0	0	0	0	0	0	0	0	0	0	0	0	0	0	0	0	0	0	0	0	0	0	0	0	0	0	0	0	0	0	0	0	0	0	0	0	0	0	0	FUIF01004322_66
	OG0000270	Putative 2OG-Fe(II) oxygenase	0	0	0	0	0	0	0	0	0	0	0	0	0	AFVG_250M767_62	0	0	0	0	0	0	0	0	0	0	0	0	0	0	0	0	0	0	0	0	0	0	0	0	0	0	0	0	0	0	0	0	0
	OG0000271	hypothetical protein	0	0	0	0	0	0	0	0	0	0	0	0	0	0	0	0	0	0	0	0	0	0	0	0	0	0	0	0	0	0	0	0	0	0	0	0	0	0	0	0	0	VTLG01001739_47	AFVG_250M958_43	0	0	Station125_MXL_ALL_assembly_NODE_260_length_48211_cov_279.385082_13	FUIF01004322_15
	OG0000272	hypothetical protein	0	0	0	0	0	0	0	0	0	0	0	0	0	0	0	0	0	0	0	0	0	0	0	0	0	0	0	0	0	0	0	0	0	0	0	0	0	0	0	0	0	0	0	0	0	0	0
	OG0000273	Na/Pi cotransporter family protein	0	0	0	0	0	0	0	0	0	0	0	0	0	0	0	0	0	0	0	0	0	0	0	0	0	0	0	0	0	0	0	0	0	0	0	0	0	0	0	0	0	0	0	0	0	0	0
	OG0000274	hypothetical protein	0	0	0	0	0	0	0	0	0	0	0	0	0	0	0	0	0	0	0	0	0	0	0	0	0	0	0	0	0	0	0	0	0	0	0	0	0	0	0	0	0	0	0	0	0	0	0
	OG0000275	hypothetical protein	0	0	0	0	0	0	0	0	0	0	0	0	0	0	0	0	0	0	0	0	0	0	0	0	0	0	0	0	0	0	0	0	0	0	0	0	0	0	0	0	0	0	0	0	0	0	0
	OG0000276	hypothetical protein	0	0	0	0	0	0	0	0	0	0	0	0	0	0	0	0	0	0	0	0	0	0	0	Station85_DCM_COMBINED_FINAL_NODE_536_length_42763_cov_12.619181_39	0	0	0	0	0	0	0	0	Station111_SUR_ALL_assembly_NODE_144_length_42941_cov_25.876463_53	AFVG_25M410_65	Station173_DCM_ALL_assembly_NODE_1620_length_45366_cov_16.768003_27	VTLG01013970_38	VTLG01016202_17	VTLG01014479_39	VTLG01000012_29	0	0	0	0	0	0	0	0
	OG0000277	hypothetical protein	0	0	0	0	0	0	0	0	0	0	0	0	0	0	0	0	0	0	0	0	0	0	0	0	0	0	0	0	0	0	0	0	Station111_SUR_ALL_assembly_NODE_144_length_42941_cov_25.876463_46	AFVG_25M410_69	0	VTLG01013970_30	VTLG01016202_9	VTLG01014479_47	VTLG01000012_37	0	0	0	0	0	0	0	0
	OG0000278	hypothetical protein	0	0	VTLG01012218_17	0	0	0	0	0	0	0	0	0	0	0	0	0	0	0	0	0	0	0	0	0	0	0	0	0	0	0	0	0	0	0	0	0	0	0	0	0	0	0	0	0	0	0	0
	OG0000279	ssDNA-binding domain-containing protein	0	0	0	0	0	0	0	0	0	0	0	0	0	0	0	0	0	0	0	0	0	0	0	0	0	0	0	0	0	0	0	0	0	0	0	0	0	0	0	0	0	0	0	Station52_DCM_ALL_assembly_NODE_65_length_54565_cov_8.749129_17	0	0	FUIF01004322_54
	OG0000280	DNA-binding protein	0	0	0	0	0	0	0	0	0	0	0	0	0	0	0	0	0	0	0	0	0	0	0	0	0	0	0	0	VTLG01012974_30	0	0	0	0	0	Station173_DCM_ALL_assembly_NODE_1620_length_45366_cov_16.768003_29	VTLG01013970_39	VTLG01016202_18	VTLG01014479_38	VTLG01000012_28	0	0	0	0	0	0	0	0
	OG0000281	hypothetical protein	0	0	0	0	0	0	0	0	0	0	0	0	0	0	0	0	0	0	0	0	0	0	0	0	0	0	0	0	0	0	0	0	0	0	0	0	0	0	0	0	0	0	0	0	0	0	0
	OG0000282	secretion activator protein	0	0	0	0	0	0	0	0	0	0	0	0	0	0	0	0	0	0	0	0	0	0	0	0	0	0	0	0	0	0	0	0	0	0	0	0	0	0	0	0	0	0	0	0	0	0	0
	OG0000283	hypothetical protein	0	0	0	0	0	0	0	0	0	0	0	0	0	0	0	0	0	0	0	0	0	0	0	0	0	0	0	0	0	0	0	0	0	0	0	0	0	0	0	0	0	0	0	0	0	0	0
	OG0000284	hypothetical protein	0	0	0	0	0	0	0	0	0	0	0	0	0	0	0	0	0	0	0	0	0	0	0	0	0	0	0	0	0	0	0	0	0	0	0	0	0	0	0	0	0	0	0	0	0	0	0
	OG0000285	holin family protein	0	0	0	0	0	0	0	0	0	0	0	0	0	0	0	0	0	0	0	0	0	0	0	0	0	0	0	0	0	0	0	0	0	0	Station173_DCM_ALL_assembly_NODE_1620_length_45366_cov_16.768003_12	0	0	0	0	0	0	0	0	0	0	0	0
	OG0000286	M28 family peptidase	0	0	0	0	0	0	0	0	0	0	0	0	0	0	0	0	0	0	0	0	0	0	0	0	0	0	0	0	0	0	0	0	0	0	0	0	0	0	0	0	0	0	0	0	0	0	0
	OG0000287	hypothetical protein	0	0	0	0	0	0	0	0	0	0	0	0	0	0	0	0	0	0	0	0	0	0	0	0	0	0	0	0	0	0	0	0	0	0	0	0	0	0	0	0	0	0	0	0	0	0	0
	OG0000288	hypothetical protein	0	0	0	0	0	0	0	0	0	0	0	0	0	0	0	0	0	0	0	0	0	0	0	0	0	0	0	0	0	0	0	0	0	0	0	0	0	0	0	0	0	0	0	0	0	0	0
	OG0000289	hypothetical protein	0	0	0	0	Tp1_124_SUR_0-0d2_scaffold105408_2_57	Station175_SUR_ALL_assembly_NODE_1396_length_47257_cov_151.105568_2	Station173_DCM_ALL_assembly_NODE_1884_length_40766_cov_47.633662_40	0	0	0	VTLG01007520_13	VTLG01002209_53	0	0	0	0	0	0	0	0	0	0	0	0	0	0	0	0	0	0	0	0	0	0	0	0	0	0	0	0	0	0	0	0	0	0	0
X-specific	OG0000290	hypothetical protein	0	0	0	0	Tp1_124_SUR_0-0d2_scaffold105408_2_68	Station175_SUR_ALL_assembly_NODE_1396_length_47257_cov_151.105568_13	Station173_DCM_ALL_assembly_NODE_1884_length_40766_cov_47.633662_29	VTLG01008760_10	Station52_SUR_ALL_assembly_NODE_62_length_51868_cov_5.910698_28	VTLG01002205_26	VTLG01007520_26	VTLG01002209_40	0	0	0	0	0	0	0	0	0	0	0	0	0	0	0	0	0	0	0	0	0	0	0	0	0	0	0	0	0	0	0	0	0	0	0
X-specific	OG0000291	hypothetical protein	0	0	0	0	Tp1_124_SUR_0-0d2_scaffold105408_2_13	Station175_SUR_ALL_assembly_NODE_1396_length_47257_cov_151.105568_37	Station173_DCM_ALL_assembly_NODE_1884_length_40766_cov_47.633662_5	VTLG01008760_35	Station52_SUR_ALL_assembly_NODE_62_length_51868_cov_5.910698_55	VTLG01002205_47	VTLG01007520_47	VTLG01002209_19	0	0	0	0	0	0	0	0	0	0	0	0	0	0	0	0	0	0	0	0	0	0	0	0	0	0	0	0	0	0	0	0	0	0	0
	OG0000292	hypothetical protein	0	0	0	0	0	0	0	0	0	0	0	0	0	0	0	0	0	0	0	0	0	0	0	0	0	0	0	0	0	0	0	0	0	0	0	0	0	0	0	0	0	0	0	0	0	0	0
IX-specific	OG0000293	hypothetical protein	0	0	0	0	0	0	0	0	0	0	0	0	0	0	0	VTLG01003984_76	VTLG01009289_75	VTLG01007547_52	Station66_DCM_ALL_assembly_NODE_311_length_45539_cov_88.068618_37	HTVC033P_12	VTLG01009180_44	VTLG01000565_1	0	0	0	0	0	0	0	0	0	0	0	0	0	0	0	0	0	0	0	0	0	0	0	0	0
IX-specific	OG0000294	hypothetical protein	0	0	0	0	0	0	0	0	0	0	0	0	0	0	0	VTLG01003984_78	VTLG01009289_73	VTLG01007547_50	Station66_DCM_ALL_assembly_NODE_311_length_45539_cov_88.068618_38	HTVC033P_14	VTLG01009180_43	VTLG01000565_2	0	0	0	0	0	0	0	0	0	0	0	0	0	0	0	0	0	0	0	0	0	0	0	0	0
	OG0000295	hypothetical protein	0	0	0	0	0	0	0	0	0	0	0	0	0	0	VTLG01004047_31	VTLG01003984_28	VTLG01009289_30	VTLG01007547_7	0	HTVC033P_52	0	0	0	0	VTLG01007544_30	VTLG01006964_83	0	0	0	0	0	0	0	0	0	0	0	0	0	0	0	0	0	0	0	0	0
IX-specific	OG0000296	hypothetical protein	0	0	0	0	0	0	0	0	0	0	0	0	0	0	0	VTLG01003984_71	VTLG01009289_79	VTLG01007547_56	Station66_DCM_ALL_assembly_NODE_311_length_45539_cov_88.068618_32	HTVC033P_9	VTLG01009180_41	VTLG01000565_4	0	0	0	0	0	0	0	0	0	0	0	0	0	0	0	0	0	0	0	0	0	0	0	0	0
	OG0000297	glutaredoxin	0	0	0	0	0	0	0	0	0	0	0	0	0	0	0	0	0	0	0	0	0	0	0	0	0	0	0	0	0	0	0	0	0	0	0	0	0	0	0	0	0	0	0	0	0	0	0
	OG0000298	phosphate starvation-inducible protein	0	0	0	0	0	0	0	0	0	0	0	0	0	0	0	0	0	0	0	0	0	0	0	0	0	0	0	0	0	0	0	0	0	0	0	0	0	0	0	0	0	0	0	0	0	0	0
	OG0000299	hypothetical protein	0	0	0	0	0	0	0	0	0	0	0	0	0	0	0	0	0	0	0	0	0	0	0	0	0	0	0	0	0	0	0	0	0	0	0	0	0	0	0	0	0	0	0	0	0	0	0
	OG0000300	putative lysozyme	0	0	0	0	0	0	0	0	0	0	0	0	0	0	0	0	0	0	0	0	0	0	0	0	0	0	0	0	0	0	0	0	0	0	0	0	0	0	0	0	0	0	0	0	0	0	0
	OG0000301	hypothetical protein	0	0	0	0	0	0	0	0	0	0	0	0	0	0	0	0	0	0	0	0	0	0	0	0	0	0	0	0	0	0	0	0	0	0	0	0	0	0	0	0	0	0	0	0	0	0	0
III-specific	OG0000302	hypothetical protein	0	0	0	0	0	0	0	0	0	0	0	0	0	0	0	0	0	0	0	0	0	0	0	0	0	0	0	0	0	0	0	0	0	0	0	0	0	0	0	0	0	0	0	0	0	0	0
III-specific	OG0000303	hypothetical protein	0	0	0	0	0	0	0	0	0	0	0	0	0	0	0	0	0	0	0	0	0	0	0	0	0	0	0	0	0	0	0	0	0	0	0	0	0	0	0	0	0	0	0	0	0	0	0
	OG0000304	hypothetical protein	0	0	0	0	0	0	0	0	0	0	0	0	0	0	0	0	0	0	0	0	0	0	0	0	0	0	0	0	0	0	0	0	0	0	0	0	0	0	0	0	0	0	0	0	0	0	0
	OG0000305	hypothetical protein	0	0	0	0	0	0	0	0	0	0	0	0	0	0	0	0	0	0	0	0	0	0	AFVG_250M226_28	0	0	0	0	0	0	VTLG01010991_51	0	0	0	0	0	0	0	0	0	0	0	0	0	0	0	0	0
	OG0000306	putative tail fiber assembly protein	0	0	0	0	0	0	0	0	0	0	0	0	0	0	VTLG01004047_40	VTLG01003984_37	0	0	0	0	0	0	AFVG_250M226_55	0	0	0	0	0	0	0	0	0	0	0	0	VTLG01013970_72	VTLG01016202_51	VTLG01014479_5	VTLG01000012_82	0	0	0	0	0	0	0	0
	OG0000307	molecular chaperone	0	0	0	0	0	0	0	0	0	0	0	0	0	AFVG_250M767_52	0	0	0	0	0	0	0	0	AFVG_250M226_63	0	0	0	VTLG01007539_26	VTLG01007500_72	0	VTLG01010991_19	0	0	Station111_SUR_ALL_assembly_NODE_144_length_42941_cov_25.876463_18	0	0	0	0	0	0	0	0	0	0	0	0	0	0
VIII-specific	OG0000308	hypothetical protein	0	0	0	0	0	0	0	0	0	0	0	0	0	0	0	0	0	0	0	0	0	0	AFVG_250M226_81	Station85_DCM_COMBINED_FINAL_NODE_536_length_42763_cov_12.619181_44	VTLG01007544_78	VTLG01006964_35	VTLG01007539_7	0	VTLG01012974_37	VTLG01010991_1	0	0	0	0	0	0	0	0	0	0	0	0	0	0	0	0	0
	OG0000309	Ig-like domain-containing protein	0	0	0	0	0	0	0	0	0	0	0	0	0	0	0	0	0	0	0	0	0	0	0	0	0	0	0	0	0	0	0	0	0	0	0	0	0	0	0	0	0	0	0	0	0	0	0
	OG0000310	Usg-like	0	0	0	0	0	0	0	0	0	0	0	0	0	0	0	0	0	0	0	0	0	0	0	0	0	0	0	0	0	0	0	0	0	0	0	0	0	0	0	0	0	0	0	0	0	0	0
	OG0000311	hypothetical protein	0	0	0	0	0	0	0	0	0	0	0	0	0	0	0	0	0	0	0	0	0	0	0	0	0	0	0	0	0	0	0	0	0	0	0	0	0	0	0	0	0	0	0	0	0	0	0
	OG0000312	hypothetical protein	0	0	0	0	0	0	0	0	0	0	0	0	0	0	0	0	0	0	0	0	0	0	0	0	0	0	0	0	0	0	0	0	0	0	0	0	0	0	0	0	0	0	0	0	0	0	0
	OG0000313	hypothetical protein	0	0	0	0	0	0	0	0	0	0	0	0	0	0	0	0	0	0	0	0	0	0	0	0	0	0	0	0	0	0	0	0	0	0	0	0	0	0	0	VTLG01000034_26	Station111_DCM_ALL_assembly_NODE_282_length_45908_cov_11.144941_43	VTLG01001739_41	AFVG_250M958_49	Station52_DCM_ALL_assembly_NODE_65_length_54565_cov_8.749129_41	0	Station125_MXL_ALL_assembly_NODE_260_length_48211_cov_279.385082_6	0
	OG0000314	hypothetical protein	0	0	0	0	0	0	0	0	0	0	0	0	0	0	0	0	0	0	0	0	0	0	0	0	0	0	0	0	0	0	0	0	0	0	0	0	0	0	0	0	0	0	0	0	0	0	0
	OG0000315	hypothetical protein	0	0	0	0	0	0	0	0	0	0	0	0	0	0	0	0	0	0	0	0	0	0	0	0	0	0	0	0	0	0	0	0	0	0	0	0	0	0	0	0	0	0	0	0	0	0	0
	OG0000316	hypothetical protein	0	0	0	0	0	0	0	0	0	0	0	0	0	0	0	0	0	0	0	0	VTLG01009180_82	VTLG01000565_55	0	0	VTLG01007544_41	VTLG01006964_72	VTLG01007539_34	VTLG01007500_64	0	0	0	0	0	AFVG_25M410_28	0	0	0	0	0	0	0	0	0	0	0	0	0
VII-specific	OG0000317	hypothetical protein	0	0	0	0	0	0	0	0	0	0	0	0	0	0	0	0	0	0	0	0	0	0	0	0	0	0	0	0	0	0	0	0	Station111_SUR_ALL_assembly_NODE_144_length_42941_cov_25.876463_48	AFVG_25M410_42	Station173_DCM_ALL_assembly_NODE_1620_length_45366_cov_16.768003_4	VTLG01013970_61	VTLG01016202_40	VTLG01014479_16	VTLG01000012_6	0	0	0	0	0	0	0	0
	OG0000318	hypothetical protein	0	0	0	0	0	0	0	0	0	0	0	0	0	0	0	0	0	0	0	0	0	0	0	0	0	0	0	0	0	0	0	0	0	0	Station173_DCM_ALL_assembly_NODE_1620_length_45366_cov_16.768003_71	0	0	0	0	0	0	0	0	0	0	0	0
	OG0000319	hypothetical protein	0	0	0	0	0	0	0	0	0	0	0	0	0	0	0	0	0	0	0	0	0	0	0	0	0	0	0	0	0	0	0	0	0	0	0	0	0	0	0	0	0	0	0	0	0	0	0
	OG0000320	hypothetical protein	0	0	0	0	0	0	0	0	0	0	0	0	0	0	0	0	0	0	0	0	0	0	0	0	0	0	0	0	0	0	0	0	0	0	0	0	0	0	0	0	0	0	0	0	0	0	0
	OG0000321	hypothetical protein	0	0	0	0	0	0	0	0	0	0	0	0	0	0	0	0	0	0	0	0	0	0	0	0	0	0	0	0	0	0	0	0	0	0	0	0	0	0	0	0	0	0	0	0	0	0	0
	OG0000322	hypothetical protein	0	0	0	0	0	0	0	0	0	0	0	0	0	0	0	0	0	0	0	0	0	0	0	0	0	0	0	0	0	0	0	0	0	0	0	0	0	0	0	0	0	0	0	Station52_DCM_ALL_assembly_NODE_65_length_54565_cov_8.749129_49	0	0	0
	OG0000323	hypothetical protein	0	0	0	0	0	0	0	0	0	0	0	0	0	0	0	0	0	0	0	0	0	0	0	0	0	0	0	0	0	0	0	0	0	0	0	0	0	0	0	0	0	0	0	0	0	0	0
	OG0000324	hypothetical protein	0	0	0	0	0	0	0	0	0	0	0	0	0	0	0	0	0	0	0	0	0	0	0	0	0	0	0	0	0	0	0	0	0	0	0	0	0	0	0	VTLG01000034_18	Station111_DCM_ALL_assembly_NODE_282_length_45908_cov_11.144941_50	0	0	0	0	0	0
	OG0000325	hypothetical protein	0	0	0	0	Tp1_124_SUR_0-0d2_scaffold105408_2_41	0	0	0	0	0	0	VTLG01002209_68	0	0	0	0	0	0	0	0	0	0	0	0	0	0	0	0	0	0	0	0	Station111_SUR_ALL_assembly_NODE_144_length_42941_cov_25.876463_36	0	0	VTLG01013970_33	VTLG01016202_12	VTLG01014479_44	VTLG01000012_34	0	0	0	0	0	0	0	0
	OG0000326	hypothetical protein	0	0	0	0	0	0	0	0	0	0	0	0	0	0	0	0	0	0	0	0	0	0	0	0	0	0	0	0	0	0	0	0	0	0	0	0	0	0	0	0	0	0	0	0	0	0	0
	OG0000327	Holin of 3TMs, for gene-transfer release	0	0	0	0	0	0	0	0	0	0	0	0	0	0	0	0	0	0	0	0	0	0	0	0	0	0	0	0	0	0	0	0	0	0	0	0	0	0	0	0	0	0	0	0	0	0	0
	OG0000328	hypothetical protein	0	0	0	0	0	0	0	0	0	0	0	0	0	0	0	0	0	0	0	0	0	0	0	0	0	0	0	0	0	0	0	0	0	0	0	0	0	0	0	0	0	0	0	0	0	0	0
	OG0000329	hypothetical protein	0	0	0	0	0	0	0	0	0	0	0	0	0	0	0	0	0	0	0	0	0	0	0	0	0	0	0	0	0	0	0	0	0	0	0	0	0	0	0	0	0	0	0	0	0	0	0
	OG0000330	DNA (cytosine-5-)-methyltransferase	0	0	0	0	0	0	0	0	0	0	0	0	0	0	0	0	0	0	0	0	0	0	0	0	0	0	0	0	0	0	0	0	0	0	0	0	0	0	0	0	0	0	0	0	0	0	0
	OG0000331	hypothetical protein	0	0	0	0	0	0	0	0	0	0	0	0	0	0	0	0	0	0	0	0	0	0	0	0	0	0	0	0	0	0	0	0	0	0	0	0	0	0	0	0	0	0	0	0	0	0	0
	OG0000332	hypothetical protein	0	0	0	0	0	0	0	0	0	0	0	0	0	0	0	0	0	0	0	0	0	0	0	0	0	0	0	0	0	0	0	0	0	0	0	0	0	0	0	0	0	0	0	0	0	0	0
	OG0000333	hypothetical protein	0	0	0	0	0	0	0	0	0	0	0	0	0	0	0	0	0	0	0	0	0	0	0	0	0	0	0	0	0	0	0	0	0	0	0	0	0	0	0	0	0	0	0	0	0	0	0
	OG0000334	hypothetical protein	0	0	0	0	0	0	0	0	0	0	0	0	0	0	0	0	0	0	0	0	0	0	0	0	0	0	0	0	0	0	0	0	0	0	0	0	0	0	0	0	0	0	0	0	0	0	0
	OG0000335	tail fiber domain-containing protein	0	0	0	0	0	0	0	0	0	0	0	0	0	0	0	0	0	0	0	0	0	0	0	0	0	0	0	0	0	0	0	0	0	0	0	0	0	0	0	0	0	0	0	0	0	0	0
	OG0000336	hypothetical protein	0	0	0	0	0	0	0	0	0	0	0	0	0	0	0	0	0	0	0	0	0	0	0	0	0	0	0	0	0	0	0	0	0	0	0	0	0	0	0	0	0	0	0	0	0	0	0
X-specific	OG0000337	hypothetical protein	0	0	0	0	Tp1_124_SUR_0-0d2_scaffold105408_2_4	Station175_SUR_ALL_assembly_NODE_1396_length_47257_cov_151.105568_28	Station173_DCM_ALL_assembly_NODE_1884_length_40766_cov_47.633662_14	VTLG01008760_25	0	VTLG01002205_40	VTLG01007520_40	VTLG01002209_26	0	0	0	0	0	0	0	0	0	0	0	0	0	0	0	0	0	0	0	0	0	0	0	0	0	0	0	0	0	0	0	0	0	0	0
X-specific	OG0000338	hypothetical protein	0	0	0	0	Tp1_124_SUR_0-0d2_scaffold105408_2_75	Station175_SUR_ALL_assembly_NODE_1396_length_47257_cov_151.105568_20	Station173_DCM_ALL_assembly_NODE_1884_length_40766_cov_47.633662_22	VTLG01008760_17	0	VTLG01002205_34	VTLG01007520_34	VTLG01002209_32	0	0	0	0	0	0	0	0	0	0	0	0	0	0	0	0	0	0	0	0	0	0	0	0	0	0	0	0	0	0	0	0	0	0	0
	OG0000339	hypothetical protein	0	0	0	0	Tp1_124_SUR_0-0d2_scaffold105408_2_26	Station175_SUR_ALL_assembly_NODE_1396_length_47257_cov_151.105568_51	0	0	0	VTLG01002205_61	VTLG01007520_61	VTLG01002209_5	0	0	0	0	0	0	0	0	0	0	0	0	0	0	0	0	0	0	0	0	0	0	0	0	0	0	0	0	0	0	0	0	0	0	0
	OG0000340	hypothetical protein	0	0	VTLG01012218_39	0	Tp1_124_SUR_0-0d2_scaffold105408_2_25	0	0	0	0	0	VTLG01007520_57	VTLG01002209_9	0	0	0	0	0	0	0	0	0	0	0	0	0	0	0	0	0	0	0	0	0	0	0	0	0	0	0	0	0	0	0	0	0	0	0
II-specific	OG0000341	thermonuclease family protein	0	0	0	0	0	0	0	0	0	0	0	0	0	0	0	0	0	0	0	0	0	0	0	0	0	0	0	0	0	0	0	0	0	0	0	0	0	0	0	0	0	0	0	0	0	0	0
	OG0000342	hypothetical protein	0	0	0	0	0	0	0	0	0	0	0	0	0	0	0	0	0	0	0	0	0	0	0	0	0	0	0	0	0	0	0	0	0	0	0	0	0	0	0	0	0	0	0	0	0	0	0
	OG0000343	hypothetical protein	0	0	0	0	0	0	0	0	0	0	0	0	0	0	0	0	0	0	0	0	0	0	0	0	0	0	0	0	0	0	0	0	0	0	0	0	0	0	0	0	0	0	0	0	0	0	0
IX-specific	OG0000344	hypothetical protein	0	0	0	0	0	0	0	0	0	0	0	0	VTLG01000048_32	AFVG_250M767_16	0	VTLG01003984_85	0	0	0	HTVC033P_17	VTLG01009180_35	VTLG01000565_10	0	0	0	0	0	0	0	0	0	0	0	0	0	0	0	0	0	0	0	0	0	0	0	0	0
IX-specific	OG0000345	hypothetical protein	0	0	0	0	0	0	0	0	0	0	0	0	0	0	VTLG01004047_7	VTLG01003984_4	0	0	Station66_DCM_ALL_assembly_NODE_311_length_45539_cov_88.068618_55	HTVC033P_26	VTLG01009180_25	VTLG01000565_20	0	0	0	0	0	0	0	0	0	0	0	0	0	0	0	0	0	0	0	0	0	0	0	0	0
	OG0000346	hypothetical protein	0	0	0	0	0	0	0	0	0	0	0	0	0	0	0	0	VTLG01009289_25	VTLG01007547_2	0	HTVC033P_57	VTLG01009180_87	VTLG01000565_50	0	0	0	0	0	0	0	0	0	0	0	0	0	0	0	0	0	0	0	0	0	0	0	0	0
	OG0000347	putative tail fiber protein	0	0	0	0	0	0	0	0	0	0	0	0	0	0	0	0	0	0	0	HTVC033P_66	0	0	0	0	0	0	0	0	0	0	0	0	0	0	0	0	0	0	0	0	0	0	0	Station52_DCM_ALL_assembly_NODE_65_length_54565_cov_8.749129_66	0	0	0
IX-specific	OG0000348	hypothetical protein	0	0	0	0	0	0	0	0	0	0	0	0	VTLG01000048_56	AFVG_250M767_81	VTLG01004047_57	VTLG01003984_54	0	0	Station66_DCM_ALL_assembly_NODE_311_length_45539_cov_88.068618_17	HTVC033P_76	0	0	0	0	0	0	0	0	0	0	0	0	0	0	0	0	0	0	0	0	0	0	0	0	0	0	0
	OG0000349	hypothetical protein	0	0	0	0	0	0	0	0	0	0	0	0	0	0	0	0	0	0	0	0	0	0	0	0	0	0	0	0	0	0	0	0	0	0	0	0	0	0	0	0	0	0	0	0	0	0	0
	OG0000350	putative HNH endonuclease	0	0	0	0	0	0	0	0	0	0	0	0	0	0	0	0	0	0	0	0	0	0	AFVG_250M226_3	0	0	0	0	0	0	0	0	0	0	0	0	0	0	0	0	0	0	0	0	0	0	0	0
	OG0000351	hypothetical protein	0	0	0	0	0	0	0	0	0	0	0	0	0	0	0	0	0	0	0	0	0	0	0	0	0	0	0	0	0	0	0	0	0	0	0	0	0	0	0	0	0	0	0	0	0	0	0
	OG0000352	methylase	0	0	0	0	0	0	0	0	0	0	0	0	0	0	0	0	0	0	0	0	0	0	0	0	0	0	0	0	0	0	0	0	0	0	0	0	0	0	0	0	0	0	0	0	0	0	0
	OG0000353	hypothetical protein	0	0	0	0	0	0	0	0	0	0	0	0	0	0	0	0	0	0	0	0	0	0	0	0	0	0	0	0	0	0	0	0	0	0	0	0	0	0	0	0	0	0	0	0	0	0	0
	OG0000354	MazG nucleotide pyrophosphohydrolase domain protein	0	0	0	0	0	0	0	0	0	0	0	0	0	0	0	0	0	0	0	0	0	0	0	0	0	0	0	0	0	0	0	0	0	0	0	0	0	0	0	0	Station111_DCM_ALL_assembly_NODE_282_length_45908_cov_11.144941_25	0	0	0	0	0	0
	OG0000355	hypothetical protein	0	0	0	0	0	0	0	0	0	0	0	0	0	0	0	0	0	0	0	0	0	0	0	0	0	0	0	0	0	0	0	0	0	0	0	0	0	0	0	0	0	0	0	0	0	0	0
III-specific	OG0000356	hypothetical protein	0	0	0	0	0	0	0	0	0	0	0	0	0	0	0	0	0	0	0	0	0	0	0	0	0	0	0	0	0	0	0	0	0	0	0	0	0	0	0	0	0	0	0	0	0	0	0
	OG0000357	helix-turn-helix transcriptional regulator	0	0	0	0	0	0	0	0	0	0	0	0	0	0	0	0	0	0	0	0	0	0	0	0	0	0	0	0	0	0	0	0	0	0	0	0	0	0	0	0	0	0	0	0	0	0	0
VIII-specific	OG0000358	putative carbohydrate binding domain containing protein...	0	0	0	0	0	0	0	0	0	0	0	0	0	0	0	0	0	0	0	0	0	0	AFVG_250M226_36	0	VTLG01007544_22	VTLG01006964_2	VTLG01007539_54	VTLG01007500_44	0	VTLG01010991_46	0	0	0	0	0	0	0	0	0	0	0	0	0	0	0	0	0
	OG0000359	hypothetical protein	0	0	0	0	0	0	0	0	0	0	0	VTLG01002209_67	0	0	0	0	0	0	0	0	0	0	AFVG_250M226_49	0	VTLG01007544_35	VTLG01006964_78	0	0	0	VTLG01010991_33	0	0	Station111_SUR_ALL_assembly_NODE_144_length_42941_cov_25.876463_28	0	0	0	0	0	0	0	0	0	0	0	0	0	0
VIII-specific	OG0000360	hypothetical protein	0	0	0	0	0	0	0	0	0	0	0	0	0	0	0	0	0	0	0	0	0	0	AFVG_250M226_62	0	VTLG01007544_51	VTLG01006964_62	VTLG01007539_27	VTLG01007500_71	0	VTLG01010991_20	0	0	0	0	0	0	0	0	0	0	0	0	0	0	0	0	0
	OG0000361	hypothetical protein	0	0	0	0	0	0	0	0	0	0	0	0	0	0	0	0	0	0	0	0	0	0	0	0	0	0	0	0	0	0	0	0	0	0	0	0	0	0	0	0	0	0	0	0	0	0	0
	OG0000362	hypothetical protein	0	0	0	0	0	0	0	0	0	0	0	0	0	0	0	0	0	0	0	0	0	0	0	0	0	0	0	0	0	0	0	0	0	0	0	0	0	0	0	0	0	0	0	0	0	0	0
	OG0000363	hypothetical protein	0	0	0	0	0	0	0	0	0	0	0	VTLG01002209_66	VTLG01000048_30	AFVG_250M767_18	0	0	VTLG01009289_70	VTLG01007547_47	0	0	0	0	0	0	0	0	0	0	0	0	0	0	0	0	0	0	0	0	0	0	0	0	0	0	0	0	0
	OG0000364	hypothetical protein	0	0	0	0	0	0	0	0	0	0	0	0	VTLG01000048_1	AFVG_250M767_47	VTLG01004047_22	VTLG01003984_19	0	0	0	0	0	0	0	0	0	0	VTLG01007539_1	VTLG01007500_6	0	0	0	0	0	0	0	0	0	0	0	0	0	0	0	0	0	0	0
	OG0000365	hypothetical protein	0	0	0	0	0	0	0	0	0	0	0	0	0	0	0	0	0	0	0	0	0	0	0	0	0	0	0	0	0	0	0	0	0	0	0	0	0	0	0	VTLG01000034_2	0	VTLG01001739_63	AFVG_250M958_27	0	0	0	0
	OG0000366	hypothetical protein	0	0	0	0	0	0	0	0	0	0	0	0	0	0	0	0	0	0	0	0	0	0	0	0	0	0	0	0	0	0	0	0	0	0	0	0	0	0	0	0	0	0	0	0	0	0	0
	OG0000367	hypothetical protein	0	0	0	0	0	0	0	0	0	0	0	0	0	0	0	0	0	0	0	0	0	0	0	0	0	0	0	0	0	0	0	0	0	0	0	0	0	0	0	0	0	0	0	0	0	0	0
	OG0000368	hypothetical protein	0	0	0	0	0	0	0	0	0	0	0	0	0	0	0	0	0	0	0	0	0	0	0	0	0	0	0	0	0	0	0	0	0	0	0	0	0	0	0	0	0	0	0	0	0	0	0
	OG0000369	putative tail fiber protein	0	0	0	0	0	0	0	0	0	0	0	0	0	0	0	0	0	0	0	0	0	0	0	0	0	0	0	0	0	0	0	0	0	0	0	0	0	0	0	0	0	0	0	0	0	0	0
	OG0000370	hypothetical protein	0	0	0	0	0	0	0	0	0	0	0	0	0	0	0	0	0	0	0	0	0	0	0	0	0	0	0	0	0	0	0	0	0	0	0	0	0	0	0	0	0	0	0	0	0	0	0
	OG0000371	putative NAD-dependent DNA ligase protein	0	0	0	0	0	0	0	0	0	0	0	0	0	0	0	0	0	0	0	0	0	0	0	0	0	0	0	0	0	0	0	0	0	0	0	0	0	0	0	0	0	0	0	0	0	0	0
	OG0000372	hypothetical protein	0	0	0	0	0	0	0	0	0	0	0	0	0	0	0	0	0	0	0	0	0	0	0	0	0	0	0	0	0	0	0	0	0	0	0	0	0	0	0	0	0	0	0	0	0	0	0
VII-specific	OG0000373	GNAT family N-acetyltransferase	0	0	0	0	0	0	0	0	0	0	0	0	0	0	0	0	0	0	0	0	0	0	0	0	0	0	0	0	0	0	0	0	Station111_SUR_ALL_assembly_NODE_144_length_42941_cov_25.876463_29	AFVG_25M410_9	0	VTLG01013970_15	VTLG01016202_81	VTLG01014479_62	VTLG01000012_52	0	0	0	0	0	0	0	0
	OG0000374	tail assembly chaperone protein	0	0	0	0	0	0	0	0	0	0	0	0	0	0	0	0	0	0	0	0	0	0	0	0	0	0	0	0	0	0	0	0	0	0	0	0	0	0	0	0	0	0	0	0	0	0	0
	OG0000375	hypothetical protein	0	0	0	0	0	0	0	0	0	0	0	0	0	0	0	0	0	0	0	0	0	0	0	0	0	0	0	0	0	0	0	0	0	0	0	0	0	0	0	0	0	0	0	0	0	0	0
	OG0000376	hypothetical protein	0	0	0	0	0	0	0	0	0	0	0	0	0	0	0	0	0	0	0	0	0	0	0	0	0	0	0	0	0	0	0	0	0	0	0	0	0	0	0	0	0	0	0	0	0	0	0
VI-specific	OG0000377	internal virion protein D	0	0	0	0	0	0	0	0	0	0	0	0	0	0	0	0	0	0	0	0	0	0	0	0	0	0	0	0	0	0	0	0	0	0	0	0	0	0	0	0	0	0	0	Station52_DCM_ALL_assembly_NODE_65_length_54565_cov_8.749129_55	Station158_MES_ALL_assembly_NODE_1379_length_44907_cov_6.415478_24	Station125_MXL_ALL_assembly_NODE_260_length_48211_cov_279.385082_18	FUIF01004322_18
	OG0000378	hypothetical protein	0	0	0	0	0	0	0	0	0	0	0	0	0	0	0	0	0	0	0	0	0	0	0	0	0	0	0	0	0	0	0	0	0	0	0	0	0	0	0	0	0	0	0	0	0	0	0
	OG0000379	hypothetical protein	0	0	0	0	0	0	0	0	0	0	0	0	0	0	0	0	0	0	0	0	0	0	0	0	0	0	0	0	0	0	0	0	0	0	0	0	0	0	0	VTLG01000034_11	Station111_DCM_ALL_assembly_NODE_282_length_45908_cov_11.144941_57	0	0	0	0	0	0
	OG0000380	hypothetical protein	0	0	0	0	0	0	0	0	0	0	0	0	0	0	0	0	0	0	0	0	0	0	0	0	0	0	0	0	0	0	0	0	0	0	0	0	0	0	0	0	0	0	0	0	0	0	0
	OG0000381	hypothetical protein	0	0	0	0	0	0	0	0	0	0	0	0	0	0	0	0	0	0	0	0	0	0	0	0	0	0	0	0	0	0	0	0	0	0	0	0	0	0	0	0	0	0	0	0	0	0	0
	OG0000382	hypothetical protein	0	0	0	0	0	0	0	0	0	0	0	0	0	0	0	0	0	0	0	0	0	0	0	0	0	0	0	0	0	0	0	0	0	0	0	0	0	0	0	0	0	0	0	0	0	0	0
	OG0000383	hypothetical protein	0	0	0	0	0	0	0	0	0	0	0	0	0	0	0	0	0	0	0	0	0	0	0	0	0	0	0	0	0	0	0	0	0	0	0	0	0	0	0	0	0	0	0	0	0	0	0
	OG0000384	hypothetical protein	0	Station137_MES_DO_NOT_POOL_NODE_1064_length_45963_cov_7.290058_24	0	0	0	0	0	0	0	0	0	0	0	0	0	0	0	0	0	0	0	0	0	0	0	0	0	0	0	0	0	0	0	0	0	0	0	0	0	0	0	0	0	0	0	0	0
	OG0000385	hypothetical protein	0	0	0	0	0	0	0	0	0	0	0	0	0	0	0	0	0	0	0	0	0	0	0	0	0	0	0	0	0	0	0	0	0	0	0	0	0	0	0	0	0	0	0	0	0	0	0
	OG0000386	hypothetical protein	0	0	0	0	0	0	0	0	0	0	0	0	0	0	0	0	0	0	0	0	0	0	0	0	0	0	0	0	0	0	0	0	0	0	0	0	0	0	0	0	0	0	0	0	0	0	0
	OG0000387	hypothetical protein	0	0	0	0	0	0	0	0	0	0	0	0	0	0	0	0	0	0	0	0	0	0	0	0	0	0	0	0	0	0	0	0	0	0	0	0	0	0	0	0	0	0	0	0	0	0	0
	OG0000388	hypothetical protein	0	0	0	0	0	0	0	0	0	0	0	0	0	0	0	0	0	0	0	0	0	0	0	0	0	0	0	0	0	0	0	0	0	0	0	0	0	0	0	0	0	0	0	0	0	0	0
	OG0000389	hypothetical protein	0	0	0	0	0	0	0	0	0	0	0	0	0	0	0	0	0	0	0	0	0	0	0	0	0	0	0	0	0	0	0	0	0	0	0	0	0	0	0	0	0	0	0	0	0	0	0
	OG0000390	hypothetical protein	0	0	0	0	0	0	0	0	0	0	0	0	0	0	0	0	0	0	0	0	0	0	0	0	0	0	0	0	0	0	0	0	0	0	0	0	0	0	0	0	0	0	0	0	0	0	0
	OG0000391	HNH endonuclease	0	0	0	0	0	0	0	0	0	0	0	0	0	0	0	0	0	0	0	0	0	0	0	0	0	0	0	0	0	0	0	0	0	0	0	0	0	0	0	0	0	0	0	0	0	0	0
	OG0000392	hypothetical protein	0	0	0	0	0	0	0	0	0	0	0	0	0	0	0	0	0	0	0	0	0	0	0	0	0	0	0	0	0	0	0	0	0	0	0	0	0	0	0	0	0	0	0	0	0	0	0
	OG0000393	hypothetical protein	0	0	0	0	0	0	0	0	0	0	0	0	0	0	0	0	0	0	0	0	0	0	0	0	0	0	0	0	0	0	0	0	0	0	0	0	0	0	0	0	0	0	0	0	0	0	0
	OG0000394	hypothetical protein	0	0	0	0	0	0	0	0	0	0	0	0	0	0	0	0	0	0	0	0	0	0	0	0	0	0	0	0	0	0	0	0	0	0	0	0	0	0	0	0	0	0	0	0	0	0	0
	OG0000395	transglycosylase SLT domain-containing protein	0	0	0	0	0	0	0	0	0	0	0	0	0	0	0	0	0	0	0	0	0	0	0	0	0	0	0	0	0	0	0	0	0	0	0	0	0	0	0	0	0	0	0	0	0	0	0
	OG0000396	hypothetical protein	0	0	0	0	0	0	0	0	0	0	0	0	0	0	0	0	0	0	0	0	0	0	0	0	0	0	0	0	0	0	0	0	0	0	0	0	0	0	0	0	0	0	0	0	0	0	0
	OG0000397	hypothetical protein	0	0	0	0	0	0	0	0	0	0	0	0	0	0	0	0	0	0	0	0	0	0	0	0	0	0	0	0	0	0	0	0	0	0	0	0	0	0	0	0	0	0	0	0	0	0	0
	OG0000398	hypothetical protein	0	0	0	0	0	0	0	0	0	0	0	0	0	0	0	0	0	0	0	0	0	0	0	0	0	0	0	0	0	0	0	0	0	0	0	0	0	0	0	0	0	0	0	0	0	0	0
	OG0000399	hypothetical protein	0	0	0	0	0	0	0	0	0	0	0	0	0	0	0	0	0	0	0	0	0	0	0	0	0	0	0	0	0	0	0	0	0	0	0	0	0	0	0	0	0	0	0	0	0	0	0
	OG0000400	hypothetical protein	0	0	0	0	0	0	0	0	0	0	0	0	0	0	0	0	0	0	0	0	0	0	0	0	0	0	0	0	0	0	0	0	0	0	0	0	0	0	0	0	0	0	0	0	0	0	0
	OG0000401	hypothetical protein	0	0	0	0	0	0	0	0	0	0	0	0	0	0	0	0	0	0	0	0	0	0	0	0	0	0	0	0	0	0	0	0	0	0	0	0	0	0	0	0	0	0	0	0	0	0	0
	OG0000402	hypothetical protein	0	0	0	0	0	0	0	0	0	0	0	0	0	0	0	0	0	0	0	0	0	0	0	0	0	0	0	0	0	0	0	0	0	0	0	0	0	0	0	0	0	0	0	0	0	0	0
II-specific	OG0000403	hypothetical protein	0	0	0	0	0	0	0	0	0	0	0	0	0	0	0	0	0	0	0	0	0	0	0	0	0	0	0	0	0	0	0	0	0	0	0	0	0	0	0	0	0	0	0	0	0	0	0
	OG0000404	hypothetical protein	0	0	0	0	0	0	0	0	0	0	0	0	0	0	0	0	0	0	0	0	0	0	0	0	0	0	0	0	0	0	0	0	0	0	0	0	0	0	0	0	0	0	0	0	0	0	0
VII-specific	OG0000405	hypothetical protein	0	0	0	0	0	0	0	0	0	0	0	0	0	0	0	0	0	0	0	0	0	0	0	0	0	0	0	0	0	0	0	Station85_SUR_COMBINED_FINAL_NODE_593_length_45535_cov_23.217700_39	0	0	Station173_DCM_ALL_assembly_NODE_1620_length_45366_cov_16.768003_38	VTLG01013970_26	VTLG01016202_5	VTLG01014479_51	VTLG01000012_41	0	0	0	0	0	0	0	0
	OG0000406	winged helix-turn-helix transcriptional regulator...	0	0	0	0	0	0	0	0	0	0	0	0	0	0	0	0	0	0	0	0	0	0	0	0	0	0	0	0	0	0	Station85_SUR_COMBINED_FINAL_NODE_813_length_35883_cov_81.427794_19	Station85_SUR_COMBINED_FINAL_NODE_593_length_45535_cov_23.217700_42	0	0	Station173_DCM_ALL_assembly_NODE_1620_length_45366_cov_16.768003_40	0	0	0	0	0	0	0	0	0	0	0	0
X-specific	OG0000407	hypothetical protein	0	0	0	0	Tp1_124_SUR_0-0d2_scaffold105408_2_8	Station175_SUR_ALL_assembly_NODE_1396_length_47257_cov_151.105568_32	Station173_DCM_ALL_assembly_NODE_1884_length_40766_cov_47.633662_10	VTLG01008760_29	Station52_SUR_ALL_assembly_NODE_62_length_51868_cov_5.910698_50	VTLG01002205_44	0	0	0	0	0	0	0	0	0	0	0	0	0	0	0	0	0	0	0	0	0	0	0	0	0	0	0	0	0	0	0	0	0	0	0	0	0
X-specific	OG0000408	hypothetical protein	0	0	0	0	Tp1_124_SUR_0-0d2_scaffold105408_2_74	Station175_SUR_ALL_assembly_NODE_1396_length_47257_cov_151.105568_19	Station173_DCM_ALL_assembly_NODE_1884_length_40766_cov_47.633662_23	0	0	VTLG01002205_33	VTLG01007520_33	VTLG01002209_33	0	0	0	0	0	0	0	0	0	0	0	0	0	0	0	0	0	0	0	0	0	0	0	0	0	0	0	0	0	0	0	0	0	0	0
	OG0000409	hypothetical protein	0	0	VTLG01012218_33	Station76_DCM_ALL_assembly_NODE_311_length_51681_cov_14.835625_16	Tp1_124_SUR_0-0d2_scaffold105408_2_18	Station175_SUR_ALL_assembly_NODE_1396_length_47257_cov_151.105568_43	0	0	0	0	0	0	0	0	0	0	0	0	0	0	0	0	0	0	0	0	0	0	0	0	0	0	0	0	0	0	0	0	0	0	0	0	0	0	0	0	0
	OG0000410	DUF1380 family protein	0	0	0	0	0	0	0	0	0	0	0	0	0	0	0	0	0	0	0	0	0	0	0	0	0	0	0	0	0	0	0	0	0	0	0	VTLG01013970_31	VTLG01016202_10	VTLG01014479_46	VTLG01000012_36	0	0	0	0	0	0	0	0
	OG0000411	hypothetical protein	0	0	0	0	0	0	0	0	0	0	0	0	0	0	0	0	VTLG01009289_48	VTLG01007547_25	Station66_DCM_ALL_assembly_NODE_311_length_45539_cov_88.068618_66	0	0	0	0	Station85_DCM_COMBINED_FINAL_NODE_536_length_42763_cov_12.619181_50	VTLG01007544_72	VTLG01006964_41	0	0	0	0	0	0	0	0	0	0	0	0	0	0	0	0	0	0	0	0	0
	OG0000412	tail fibre assembly protein	0	0	0	0	0	0	0	0	0	0	0	0	0	0	0	0	0	0	0	0	0	0	0	0	0	0	0	0	0	0	0	0	0	0	0	0	0	0	0	0	0	0	0	0	0	0	0
IX-specific	OG0000413	phage lysozyme	0	0	0	0	0	0	0	0	0	0	0	0	0	0	VTLG01004047_29	VTLG01003984_26	VTLG01009289_33	VTLG01007547_10	0	HTVC033P_50	0	0	0	0	0	0	0	0	0	0	0	0	0	0	0	0	0	0	0	0	0	0	0	0	0	0	0
	OG0000414	hypothetical protein	0	0	0	0	0	0	0	0	0	0	0	0	0	0	0	0	0	0	0	HTVC033P_7	0	0	0	0	0	0	0	0	0	0	0	0	0	0	0	0	0	0	0	0	0	0	0	0	0	0	0
	OG0000415	putative phage tail assembly chaperone	0	0	0	0	0	0	0	0	0	0	0	0	0	0	0	0	0	0	0	0	0	0	0	0	0	0	0	0	0	0	0	0	0	0	0	0	0	0	0	0	0	0	0	0	0	0	0
III-specific	OG0000416	hypothetical protein	0	0	0	0	0	0	0	0	0	0	0	0	0	0	0	0	0	0	0	0	0	0	0	0	0	0	0	0	0	0	0	0	0	0	0	0	0	0	0	0	0	0	0	0	0	0	0
III-specific	OG0000417	hypothetical protein	0	0	0	0	0	0	0	0	0	0	0	0	0	0	0	0	0	0	0	0	0	0	0	0	0	0	0	0	0	0	0	0	0	0	0	0	0	0	0	0	0	0	0	0	0	0	0
	OG0000418	hypothetical protein	0	0	0	0	0	0	0	0	0	0	0	0	0	0	0	0	0	0	0	0	VTLG01009180_49	0	0	0	0	0	0	0	0	0	0	0	0	0	0	0	0	0	0	0	0	0	0	0	0	0	0
III-specific	OG0000419	hypothetical protein	0	0	0	0	0	0	0	0	0	0	0	0	0	0	0	0	0	0	0	0	0	0	0	0	0	0	0	0	0	0	0	0	0	0	0	0	0	0	0	0	0	0	0	0	0	0	0
	OG0000420	hypothetical protein	0	0	0	0	0	0	0	0	0	0	0	0	0	0	0	0	0	0	0	0	0	0	0	0	0	0	0	0	0	0	0	0	0	0	0	0	0	0	0	0	0	0	0	0	0	0	0
	OG0000421	hypothetical protein	0	0	0	0	0	0	0	0	0	0	0	0	0	0	0	0	0	0	0	0	0	0	0	0	0	0	0	0	0	0	0	0	0	0	0	0	0	0	0	0	0	0	0	0	0	0	0
	OG0000422	zinc-finger domain-containing protein	0	0	0	0	0	0	0	0	0	0	0	0	0	0	0	0	0	0	0	0	0	0	AFVG_250M226_17	0	0	0	0	0	0	0	0	0	0	0	0	0	0	0	0	0	0	0	0	0	0	0	0
VIII-specific	OG0000423	hypothetical protein	0	0	0	0	0	0	0	0	0	0	0	0	0	0	0	0	0	0	0	0	0	0	AFVG_250M226_20	0	VTLG01007544_7	VTLG01006964_17	0	0	VTLG01012974_16	VTLG01010991_66	0	0	0	0	0	0	0	0	0	0	0	0	0	0	0	0	0
	OG0000424	putative tail fiber protein	0	0	0	0	0	0	0	0	0	0	0	0	0	0	VTLG01004047_45	VTLG01003984_42	0	0	0	0	0	0	AFVG_250M226_53	0	0	0	0	0	0	VTLG01010991_29	0	0	0	0	0	0	0	0	0	0	0	0	0	0	0	0	0
	OG0000425	hypothetical protein	0	0	0	0	0	0	0	0	0	0	0	0	0	0	0	0	0	0	0	0	0	0	AFVG_250M226_68	Station85_DCM_COMBINED_FINAL_NODE_536_length_42763_cov_12.619181_65	VTLG01007544_56	VTLG01006964_57	0	0	0	0	Station85_SUR_COMBINED_FINAL_NODE_813_length_35883_cov_81.427794_47	0	0	0	0	0	0	0	0	0	0	0	0	0	0	0	0
	OG0000426	hypothetical protein	0	0	0	0	0	0	0	0	0	0	0	0	0	0	0	0	0	0	0	0	0	0	0	0	0	0	0	0	0	0	0	0	0	0	0	0	0	0	0	0	0	0	0	0	0	0	0
	OG0000427	hypothetical protein	0	0	0	0	0	0	0	0	0	0	0	0	0	0	0	0	0	0	0	0	0	0	0	0	0	0	0	0	0	0	0	0	0	0	0	0	0	0	0	0	0	0	0	0	0	0	0
	OG0000428	hypothetical protein	0	0	0	0	0	0	0	0	0	0	0	0	0	0	0	0	0	0	0	0	0	0	0	0	0	0	0	0	0	0	0	0	0	AFVG_25M410_66	0	VTLG01013970_23	VTLG01016202_2	VTLG01014479_54	VTLG01000012_44	0	0	0	0	0	0	0	0
	OG0000429	G-I-Y Y-I-G endonuclease	0	0	0	0	0	0	0	0	0	0	0	0	0	0	0	0	0	0	0	0	0	0	0	0	0	0	0	0	0	0	0	0	0	0	0	0	0	0	0	0	0	0	0	0	0	0	0
	OG0000430	putative tail-related protein	0	0	0	0	0	0	0	0	0	0	0	0	0	0	0	0	0	0	0	0	0	0	0	0	0	0	0	0	0	0	0	0	0	0	0	0	0	0	0	0	0	0	0	0	0	0	0
	OG0000431	hypothetical protein	0	0	0	0	0	0	0	0	0	0	0	0	0	0	0	0	0	0	0	0	0	0	0	0	VTLG01007544_3	VTLG01006964_21	0	0	0	0	0	0	0	0	0	0	0	0	0	0	0	0	0	0	0	0	0
	OG0000432	hypothetical protein	0	0	0	0	0	0	0	0	0	0	0	0	0	0	0	0	0	0	0	0	0	0	0	0	0	0	0	0	0	0	0	0	0	0	0	0	0	0	0	0	0	0	0	0	0	0	0
	OG0000433	DUF4258 domain-containing protein	0	0	0	0	0	0	0	0	0	0	0	0	0	0	0	0	0	0	0	0	0	0	0	0	0	0	0	0	0	0	0	0	0	0	0	0	0	0	0	0	0	0	0	0	0	0	0
	OG0000434	hypothetical protein	0	0	0	0	0	0	0	0	0	0	0	0	0	0	0	0	0	0	0	0	0	0	0	0	0	0	0	0	0	0	0	0	0	0	0	0	0	0	0	0	0	0	0	0	0	0	0
	OG0000435	hypothetical protein	0	0	0	0	0	0	0	0	0	0	0	0	0	0	0	0	0	0	0	0	0	0	0	0	0	0	0	0	0	0	0	0	0	0	0	0	0	0	0	0	0	0	0	0	0	0	0
	OG0000436	hypothetical protein	0	0	0	0	0	0	0	0	0	0	0	0	0	0	0	0	0	0	0	0	0	0	0	0	0	0	0	0	0	0	0	0	0	0	0	0	0	0	0	0	0	0	0	0	0	0	0
	OG0000437	DUF1127 domain-containing protein	0	0	0	0	0	0	0	0	0	0	0	0	0	0	0	0	0	0	0	0	0	0	0	0	0	0	0	0	0	0	0	0	0	0	0	0	0	0	0	0	0	0	0	0	0	0	0
	OG0000438	hypothetical protein	0	0	0	0	0	0	0	0	0	0	0	0	0	0	0	0	0	0	0	0	0	0	0	0	0	0	0	0	0	0	0	0	0	0	0	0	0	0	0	0	0	0	0	0	0	0	0
	OG0000439	hypothetical protein	0	0	0	0	0	0	0	0	0	0	0	0	0	0	0	0	0	0	0	0	0	0	0	0	0	0	0	0	0	0	0	0	0	0	0	0	0	0	0	0	0	0	0	0	0	0	0
	OG0000440	hypothetical protein	0	0	0	0	0	0	0	0	0	0	0	0	0	0	0	0	0	0	0	0	0	0	0	0	0	0	0	0	0	0	0	0	0	0	0	0	0	0	0	0	0	0	0	0	0	0	0
	OG0000441	Large polyvalent protein associated domain 38...	0	0	0	0	0	0	0	0	0	0	0	0	0	0	0	0	0	0	0	0	0	0	0	0	0	0	0	0	0	0	0	0	0	0	0	0	0	0	0	0	0	0	0	0	0	0	0
	OG0000442	hypothetical protein	0	0	0	0	0	0	0	0	0	0	0	0	0	0	0	0	0	0	0	0	0	0	0	0	0	0	0	0	0	0	0	0	0	0	0	0	0	0	0	0	0	0	0	0	0	0	0
IV-specific	OG0000443	hypothetical protein	0	0	0	0	0	0	0	0	0	0	0	0	0	0	0	0	0	0	0	0	0	0	0	0	0	0	0	0	0	0	0	0	0	0	0	0	0	0	0	0	0	0	0	0	0	0	0
	OG0000444	hypothetical protein	0	0	0	0	0	0	0	0	0	0	0	0	0	0	0	0	0	0	0	0	VTLG01009180_12	VTLG01000565_33	0	Station85_DCM_COMBINED_FINAL_NODE_536_length_42763_cov_12.619181_58	0	0	0	0	0	0	0	Station85_SUR_COMBINED_FINAL_NODE_593_length_45535_cov_23.217700_13	Station111_SUR_ALL_assembly_NODE_144_length_42941_cov_25.876463_13	0	0	0	0	0	0	0	0	0	0	0	0	0	0
	OG0000445	hypothetical protein	0	0	0	0	0	0	0	0	0	0	0	0	0	0	0	0	0	0	0	0	0	0	0	0	0	0	0	0	0	0	0	0	Station111_SUR_ALL_assembly_NODE_144_length_42941_cov_25.876463_47	0	0	VTLG01013970_32	VTLG01016202_11	VTLG01014479_45	VTLG01000012_35	0	0	0	0	0	0	0	0
	OG0000446	hypothetical protein	0	0	0	0	0	0	0	0	0	0	0	0	0	0	0	0	0	0	0	0	0	0	0	0	0	0	0	0	0	0	0	0	0	0	0	0	0	0	0	0	0	0	0	0	0	0	0
	OG0000447	hypothetical protein	0	0	0	0	0	0	0	0	0	0	0	0	0	0	0	0	0	0	0	0	0	0	0	0	0	0	0	0	0	0	0	0	0	0	0	0	0	0	0	0	0	0	0	0	0	0	0
	OG0000448	hypothetical protein	0	0	0	0	0	0	0	0	0	0	0	0	0	0	0	0	0	0	0	0	0	0	0	0	0	0	0	0	0	0	0	0	0	0	0	0	0	0	0	0	0	0	0	0	0	0	0
	OG0000449	hypothetical protein	0	0	0	0	0	0	0	0	0	0	0	0	0	0	0	0	0	0	0	0	0	0	0	0	0	0	0	0	0	0	0	0	0	0	0	0	0	0	0	0	0	0	0	0	0	0	0
	OG0000450	hypothetical protein	0	0	0	0	0	0	0	0	0	0	0	0	0	0	0	0	0	0	0	0	0	0	0	0	0	0	0	0	0	0	0	0	0	0	0	0	0	0	0	0	0	0	0	0	0	0	0
	OG0000451	hypothetical protein	0	0	0	0	0	0	0	0	0	0	0	0	0	0	0	0	0	0	0	0	0	0	0	0	0	0	0	0	0	0	0	0	0	0	0	0	0	0	0	0	0	0	0	0	0	0	0
	OG0000452	hypothetical protein	0	0	0	0	0	0	0	0	0	0	0	0	0	0	0	0	0	0	0	0	0	0	0	0	0	0	0	0	0	0	0	0	0	0	0	0	0	0	0	0	0	0	0	0	0	0	0
	OG0000453	hypothetical protein	0	0	0	0	0	0	0	0	0	0	0	0	0	0	0	0	0	0	0	0	0	0	0	0	0	0	0	0	0	0	0	0	0	0	0	0	0	0	0	0	0	0	0	0	0	0	0
	OG0000454	hypothetical protein	0	0	0	0	0	0	0	0	0	0	0	0	0	0	0	0	0	0	0	0	0	0	0	0	0	0	0	0	0	0	0	0	0	0	0	0	0	0	0	0	0	0	0	0	0	0	0
	OG0000455	hypothetical protein	0	0	0	0	0	0	0	0	0	0	0	0	0	0	0	0	0	0	0	0	0	0	0	0	0	0	0	0	0	0	0	0	0	0	0	0	0	0	0	0	0	0	0	0	0	0	0
	OG0000456	hypothetical protein	0	0	0	0	0	0	0	0	0	0	0	0	0	0	0	0	0	0	0	0	0	0	0	0	0	0	0	0	0	0	0	0	0	0	0	0	0	0	0	0	0	0	0	0	0	0	0
	OG0000457	hypothetical protein	0	0	0	0	0	0	0	0	0	0	0	0	0	0	0	0	0	0	0	0	0	0	0	0	0	0	0	0	0	0	0	0	0	0	0	0	0	0	0	0	0	0	0	0	0	0	0
	OG0000458	ADP-ribosylglycohydrolase family protein	0	0	0	0	0	0	0	0	0	0	0	0	0	0	0	0	0	0	0	0	0	0	0	0	0	0	0	0	0	0	0	0	0	0	0	0	0	0	0	0	0	0	0	0	0	0	0
	OG0000459	putative structural protein	VTLG01016246_43	0	0	0	0	0	0	0	0	0	0	0	0	0	0	0	0	0	0	0	0	0	0	0	0	0	0	0	0	0	0	0	0	0	0	0	0	0	0	0	0	0	0	0	0	0	0
	OG0000460	hypothetical protein	0	0	0	0	0	0	0	0	0	0	0	0	0	0	0	0	0	0	0	0	0	0	0	0	0	0	0	0	0	0	0	0	0	0	0	0	0	0	0	0	0	0	0	0	0	0	0
	OG0000461	hypothetical protein	0	0	VTLG01012218_48	Station76_DCM_ALL_assembly_NODE_311_length_51681_cov_14.835625_37	0	0	0	0	0	0	0	0	0	0	0	0	0	0	0	0	0	0	0	0	0	0	0	0	0	0	0	0	0	0	0	0	0	0	0	0	0	0	0	0	0	0	0
	OG0000462	AAA domain protein	0	0	0	0	0	0	0	0	0	0	0	0	0	0	0	0	0	0	0	0	0	0	0	0	0	0	0	0	0	0	0	0	0	0	0	0	0	0	0	0	0	0	0	0	0	0	0
	OG0000463	hypothetical protein	0	0	0	0	0	0	0	0	0	0	0	0	0	0	0	0	0	0	0	0	0	0	0	0	0	0	0	0	0	0	0	0	0	0	0	0	0	0	0	0	0	0	0	0	Station158_MES_ALL_assembly_NODE_1379_length_44907_cov_6.415478_20	0	0
	OG0000464	putative tail fiber assembly protein	0	0	0	0	0	0	0	0	0	0	0	0	0	0	0	0	0	0	0	0	0	0	0	0	0	0	0	0	0	0	0	0	0	0	0	VTLG01013970_70	VTLG01016202_49	VTLG01014479_7	VTLG01000012_84	0	0	0	0	0	0	0	0
III-specific	OG0000465	nucleotide pyrophosphohydrolase	0	0	0	0	0	0	0	0	0	0	0	0	0	0	0	0	0	0	0	0	0	0	0	0	0	0	0	0	0	0	0	0	0	0	0	0	0	0	0	0	0	0	0	0	0	0	0
	OG0000466	hypothetical protein	0	0	0	0	0	0	0	0	0	0	0	0	0	0	0	0	0	0	0	0	0	0	0	0	0	0	0	0	0	0	0	0	0	0	Station173_DCM_ALL_assembly_NODE_1620_length_45366_cov_16.768003_24	VTLG01013970_41	VTLG01016202_20	VTLG01014479_36	VTLG01000012_26	0	0	0	0	0	0	0	0
	OG0000467	hypothetical protein	0	0	0	0	0	0	0	0	0	0	0	0	0	0	0	0	0	0	0	0	0	0	0	0	0	0	0	0	0	0	0	0	0	0	Station173_DCM_ALL_assembly_NODE_1620_length_45366_cov_16.768003_31	VTLG01013970_35	VTLG01016202_14	VTLG01014479_42	VTLG01000012_32	0	0	0	0	0	0	0	0
	OG0000468	hypothetical protein	0	0	0	0	0	0	0	0	0	0	0	0	0	0	0	0	0	0	0	0	0	0	0	0	0	0	0	0	0	0	0	0	0	0	Station173_DCM_ALL_assembly_NODE_1620_length_45366_cov_16.768003_32	VTLG01013970_34	VTLG01016202_13	VTLG01014479_43	VTLG01000012_33	0	0	0	0	0	0	0	0
	OG0000469	hypothetical protein	0	0	0	0	0	0	0	0	0	0	0	0	0	0	0	0	0	0	0	0	0	0	0	0	0	0	0	0	0	0	0	0	0	0	Station173_DCM_ALL_assembly_NODE_1620_length_45366_cov_16.768003_34	VTLG01013970_29	VTLG01016202_8	VTLG01014479_48	VTLG01000012_38	0	0	0	0	0	0	0	0
	OG0000470	hypothetical protein	0	0	0	0	0	0	0	0	0	0	0	0	0	0	0	0	0	0	0	0	0	0	0	0	0	0	0	0	0	0	0	0	0	0	Station173_DCM_ALL_assembly_NODE_1620_length_45366_cov_16.768003_47	VTLG01013970_17	VTLG01016202_83	VTLG01014479_60	VTLG01000012_50	0	0	0	0	0	0	0	0
	OG0000471	hypothetical protein	0	0	0	0	0	0	0	0	0	0	0	0	0	0	0	0	0	0	0	0	0	0	0	0	0	0	0	0	0	0	0	0	0	0	Station173_DCM_ALL_assembly_NODE_1620_length_45366_cov_16.768003_64	VTLG01013970_87	VTLG01016202_66	VTLG01014479_77	VTLG01000012_67	0	0	0	0	0	0	0	0
	OG0000472	RNA polymerase sigma-G factor	0	0	0	0	Tp1_124_SUR_0-0d2_scaffold105408_2_56	Station175_SUR_ALL_assembly_NODE_1396_length_47257_cov_151.105568_1	Station173_DCM_ALL_assembly_NODE_1884_length_40766_cov_47.633662_41	0	0	0	0	0	0	0	0	0	0	0	0	0	0	0	0	0	0	0	0	0	0	0	0	0	0	0	0	0	0	0	0	0	0	0	0	0	0	0	0
X-specific	OG0000473	hypothetical protein	0	0	0	0	Tp1_124_SUR_0-0d2_scaffold105408_2_19	Station175_SUR_ALL_assembly_NODE_1396_length_47257_cov_151.105568_44	0	0	0	VTLG01002205_52	VTLG01007520_51	VTLG01002209_15	0	0	0	0	0	0	0	0	0	0	0	0	0	0	0	0	0	0	0	0	0	0	0	0	0	0	0	0	0	0	0	0	0	0	0
	OG0000474	hypothetical protein	0	0	0	0	0	0	0	0	0	0	0	0	0	0	0	0	0	0	0	0	0	0	0	0	0	0	0	0	0	0	0	0	0	0	0	0	0	0	0	0	0	0	0	0	0	0	0
	OG0000475	hypothetical protein	0	0	0	0	0	0	0	0	0	0	0	0	0	0	0	0	0	0	0	0	0	0	0	0	0	0	0	0	0	0	0	0	0	0	0	0	0	0	0	0	0	0	0	0	0	0	0
	OG0000476	hypothetical protein	0	0	0	0	0	0	0	0	0	0	0	0	0	0	0	0	0	0	0	0	0	0	0	0	0	0	0	0	0	0	0	0	0	0	0	0	0	0	0	0	0	0	0	Station52_DCM_ALL_assembly_NODE_65_length_54565_cov_8.749129_25	0	0	0
	OG0000477	DegT/DnrJ/EryC1/StrS family aminotransferase...	0	0	0	0	0	0	0	0	0	0	0	0	0	0	0	0	0	0	0	0	0	0	0	0	0	0	0	0	0	0	0	0	0	0	0	0	0	0	0	0	0	0	0	Station52_DCM_ALL_assembly_NODE_65_length_54565_cov_8.749129_28	0	0	0
	OG0000478	glycosyltransferase	0	0	0	0	0	0	0	0	0	0	0	0	0	0	0	0	0	0	0	0	0	0	0	0	0	0	0	0	0	0	0	0	0	0	0	0	0	0	0	0	0	0	0	Station52_DCM_ALL_assembly_NODE_65_length_54565_cov_8.749129_29	0	0	0
	OG0000479	formyl transferase	0	0	0	0	0	0	0	0	0	0	0	0	0	0	0	0	0	0	0	0	0	0	0	0	0	0	0	0	0	0	0	0	0	0	0	0	0	0	0	0	0	0	0	Station52_DCM_ALL_assembly_NODE_65_length_54565_cov_8.749129_35	0	0	0
	OG0000480	DUF115 domain-containing protein	0	0	0	0	0	0	0	0	0	0	0	0	0	0	0	0	0	0	0	0	0	0	0	0	0	0	0	0	0	0	0	0	0	0	0	0	0	0	0	0	0	0	0	Station52_DCM_ALL_assembly_NODE_65_length_54565_cov_8.749129_69	0	0	0
	OG0000481	hypothetical protein	0	0	0	0	0	0	0	0	0	0	0	0	0	0	0	0	0	0	0	0	0	0	0	0	0	0	0	0	0	0	0	0	0	0	0	0	0	0	0	0	0	0	0	0	0	0	0
IX-specific	OG0000482	putative carbohydrate binding domain containing protein...	0	0	0	0	0	0	0	0	0	0	0	0	0	0	VTLG01004047_21	VTLG01003984_18	VTLG01009289_38	VTLG01007547_15	Station66_DCM_ALL_assembly_NODE_311_length_45539_cov_88.068618_71	0	0	0	0	0	0	0	0	0	0	0	0	0	0	0	0	0	0	0	0	0	0	0	0	0	0	0	0
	OG0000483	hypothetical protein	0	0	0	0	0	0	0	0	0	0	0	0	0	0	0	0	VTLG01009289_63	VTLG01007547_40	0	0	VTLG01009180_29	VTLG01000565_16	0	Station85_DCM_COMBINED_FINAL_NODE_536_length_42763_cov_12.619181_23	0	0	0	0	0	0	0	0	0	0	0	0	0	0	0	0	0	0	0	0	0	0	0
	OG0000484	hypothetical protein	0	0	0	0	0	0	0	0	0	0	0	0	0	0	0	0	0	0	0	0	0	0	0	Station85_DCM_COMBINED_FINAL_NODE_536_length_42763_cov_12.619181_6	0	0	0	0	0	0	0	0	0	0	0	VTLG01013970_11	VTLG01016202_77	VTLG01014479_66	VTLG01000012_56	0	0	0	0	0	0	0	0
	OG0000485	putative adenine-specific methylase	0	0	0	0	0	0	0	0	0	0	0	0	0	0	0	0	0	0	0	0	0	0	0	0	0	0	0	0	0	0	0	0	0	0	0	0	0	0	0	0	0	0	0	0	0	0	0
	OG0000486	hypothetical protein	0	0	0	0	0	0	0	0	0	0	0	0	0	0	0	0	0	0	0	0	0	0	0	0	0	0	0	0	0	0	0	0	0	0	0	0	0	0	0	0	0	0	0	0	0	0	0
	OG0000487	phosphoribosylamine--glycine ligase	0	0	0	0	0	0	0	0	0	0	0	0	0	0	0	0	0	0	0	0	0	0	0	0	0	0	0	0	0	0	0	0	0	0	0	0	0	0	0	0	0	0	0	0	0	0	0
	OG0000488	hypothetical protein	0	0	0	0	0	0	0	0	0	0	0	0	0	0	0	0	0	0	0	0	0	0	0	0	0	0	0	0	0	0	0	0	0	0	0	0	0	0	0	0	0	0	0	0	0	0	0
	OG0000489	hypothetical protein	0	0	0	0	0	0	0	0	0	0	0	0	0	0	0	0	0	0	0	0	0	0	0	0	0	0	0	0	0	0	0	0	0	0	0	0	0	0	0	0	0	0	0	0	0	0	0
	OG0000490	hypothetical protein	0	0	0	0	0	0	0	0	0	0	0	0	0	0	0	0	0	0	0	0	0	0	0	0	0	0	0	0	0	0	0	0	0	0	0	0	0	0	0	0	0	0	0	0	0	0	0
	OG0000491	Fe(II)-dependent oxygenase superfamily protein	0	0	0	0	0	0	0	0	0	0	0	0	0	0	0	0	0	0	0	0	0	0	0	0	0	0	0	0	0	0	0	0	0	0	0	0	0	0	0	0	0	0	0	0	0	0	0
IX-specific	OG0000492	hypothetical protein	0	0	0	0	0	0	0	0	0	0	0	0	0	0	0	VTLG01003984_75	0	0	Station66_DCM_ALL_assembly_NODE_311_length_45539_cov_88.068618_36	HTVC033P_11	VTLG01009180_45	0	0	0	0	0	0	0	0	0	0	0	0	0	0	0	0	0	0	0	0	0	0	0	0	0	0
IX-specific	OG0000493	hypothetical protein	0	0	0	0	0	0	0	0	0	0	0	0	0	0	0	0	0	0	Station66_DCM_ALL_assembly_NODE_311_length_45539_cov_88.068618_77	HTVC033P_48	VTLG01009180_5	VTLG01000565_40	0	0	0	0	0	0	0	0	0	0	0	0	0	0	0	0	0	0	0	0	0	0	0	0	0
	OG0000494	hypothetical protein	0	0	0	0	0	0	0	0	0	0	0	0	0	0	0	0	0	0	0	0	0	0	0	0	0	0	0	0	0	0	0	0	0	0	0	0	0	0	0	0	0	0	0	0	0	0	0
	OG0000495	hypothetical protein	0	0	0	0	0	0	0	0	0	0	0	0	0	0	0	0	0	0	0	0	0	0	0	0	0	0	0	0	0	0	0	0	0	0	0	0	0	0	0	0	0	0	0	0	0	0	0
	OG0000496	hypothetical protein	0	0	0	0	0	0	0	0	0	0	0	0	0	0	0	0	0	0	0	0	0	0	0	0	0	0	0	0	0	0	0	0	0	0	0	0	0	0	0	0	0	0	0	0	0	0	0
	OG0000497	hypothetical protein	0	0	0	0	0	0	0	0	0	0	0	0	0	0	0	0	0	0	0	0	0	0	0	0	0	0	0	0	0	0	0	0	0	0	0	0	0	0	0	0	0	0	0	0	0	0	0
	OG0000498	hypothetical protein	0	0	0	0	0	0	0	0	0	0	0	0	0	0	0	0	0	0	0	0	0	0	0	0	0	0	0	0	0	0	0	0	0	0	0	0	0	0	0	0	0	0	0	0	0	0	0
	OG0000499	hypothetical protein	0	0	0	0	0	0	0	0	0	0	0	0	0	0	0	0	0	0	0	0	0	0	0	0	0	0	0	0	0	0	0	0	Station111_SUR_ALL_assembly_NODE_144_length_42941_cov_25.876463_40	0	0	0	0	0	0	0	0	0	0	0	0	0	0
	OG0000500	hypothetical protein	0	0	0	0	0	0	0	0	0	0	0	0	0	0	0	0	0	0	0	0	0	0	0	0	0	0	0	0	0	0	0	0	0	0	0	0	0	0	0	0	0	0	0	0	0	0	0
III-specific	OG0000501	putative toxin-activating lysine-acyltransferase	0	0	0	0	0	0	0	0	0	0	0	0	0	0	0	0	0	0	0	0	0	0	0	0	0	0	0	0	0	0	0	0	0	0	0	0	0	0	0	0	0	0	0	0	0	0	0
III-specific	OG0000502	hypothetical protein	0	0	0	0	0	0	0	0	0	0	0	0	0	0	0	0	0	0	0	0	0	0	0	0	0	0	0	0	0	0	0	0	0	0	0	0	0	0	0	0	0	0	0	0	0	0	0
III-specific	OG0000503	hypothetical protein	0	0	0	0	0	0	0	0	0	0	0	0	0	0	0	0	0	0	0	0	0	0	0	0	0	0	0	0	0	0	0	0	0	0	0	0	0	0	0	0	0	0	0	0	0	0	0
	OG0000504	hypothetical protein	VTLG01016246_40	0	0	0	0	0	0	0	0	0	0	0	0	0	0	0	0	0	0	0	0	0	0	0	0	0	0	0	0	0	0	0	0	0	0	0	0	0	0	0	0	0	0	0	0	0	0
	OG0000505	hypothetical protein	0	0	0	0	0	0	0	0	0	0	0	0	0	0	0	0	0	0	0	0	0	0	0	0	0	0	0	0	0	0	0	0	0	0	0	0	0	0	0	0	0	0	0	0	0	0	0
	OG0000506	hypothetical protein	0	0	0	0	0	0	0	0	0	0	0	0	0	0	0	0	0	0	0	0	0	0	0	0	0	0	0	0	0	0	0	0	0	0	0	0	0	0	0	0	0	0	0	0	0	0	0
III-specific	OG0000507	DUF2786 domain-containing protein	0	0	0	0	0	0	0	0	0	0	0	0	0	0	0	0	0	0	0	0	0	0	0	0	0	0	0	0	0	0	0	0	0	0	0	0	0	0	0	0	0	0	0	0	0	0	0
	OG0000508	hypothetical protein	0	0	0	0	0	0	0	0	0	0	0	0	0	0	0	0	0	0	0	0	0	0	0	0	0	0	0	VTLG01007500_20	0	0	0	0	0	0	0	0	0	0	0	0	0	0	0	0	0	0	0
	OG0000509	hypothetical protein	0	0	0	0	0	0	0	0	0	0	0	0	0	0	0	0	0	0	0	0	0	0	0	0	0	0	0	0	0	0	0	0	0	0	0	0	0	0	0	0	0	0	0	0	0	0	0
VIII-specific	OG0000510	hypothetical protein	0	0	0	0	0	0	0	0	0	0	0	0	0	0	0	0	0	0	0	0	0	0	AFVG_250M226_11	Station85_DCM_COMBINED_FINAL_NODE_536_length_42763_cov_12.619181_27	0	VTLG01006964_25	0	VTLG01007500_10	0	0	0	0	0	0	0	0	0	0	0	0	0	0	0	0	0	0	0
VIII-specific	OG0000511	hypothetical protein	0	0	0	0	0	0	0	0	0	0	0	0	0	0	0	0	0	0	0	0	0	0	AFVG_250M226_13	Station85_DCM_COMBINED_FINAL_NODE_536_length_42763_cov_12.619181_26	0	VTLG01006964_24	0	VTLG01007500_9	0	0	0	0	0	0	0	0	0	0	0	0	0	0	0	0	0	0	0
VIII-specific	OG0000512	hypothetical protein	0	0	0	0	0	0	0	0	0	0	0	0	0	0	0	0	0	0	0	0	0	0	AFVG_250M226_33	Station85_DCM_COMBINED_FINAL_NODE_536_length_42763_cov_12.619181_8	VTLG01007544_19	VTLG01006964_5	0	0	0	0	0	0	0	0	0	0	0	0	0	0	0	0	0	0	0	0	0
VIII-specific	OG0000513	hypothetical protein	0	0	0	0	0	0	0	0	0	0	0	0	0	0	0	0	0	0	0	0	0	0	AFVG_250M226_38	0	VTLG01007544_24	VTLG01006964_89	0	0	0	VTLG01010991_44	0	0	0	0	0	0	0	0	0	0	0	0	0	0	0	0	0
	OG0000514	hypothetical protein	0	0	0	0	0	0	0	0	0	0	0	0	0	0	0	0	0	0	0	0	0	0	0	0	0	0	0	0	0	0	0	0	0	0	0	0	0	0	0	0	0	VTLG01001739_31	AFVG_250M958_59	0	0	0	0
	OG0000515	hypothetical protein	0	0	0	0	0	0	0	0	0	0	0	0	0	0	0	0	0	0	0	0	0	0	0	0	0	0	0	0	0	0	0	0	0	0	0	0	0	0	0	0	0	VTLG01001739_24	AFVG_250M958_67	0	0	0	0
	OG0000516	hypothetical protein	0	0	0	0	0	0	0	0	0	0	0	0	0	0	0	0	0	0	0	0	0	0	0	0	0	0	0	0	0	0	0	0	0	0	0	0	0	0	0	0	0	VTLG01001739_27	AFVG_250M958_64	0	0	0	0
	OG0000517	hypothetical protein	0	0	0	0	0	0	0	0	0	0	0	0	0	0	0	0	0	0	0	0	0	0	0	0	0	0	0	0	0	0	0	0	0	0	0	0	0	0	0	0	0	0	0	0	0	0	0
	OG0000518	hypothetical protein	0	0	0	0	0	0	0	0	0	0	0	0	0	0	0	0	0	0	0	0	0	0	0	0	0	0	0	0	0	0	0	0	0	0	0	0	0	0	0	0	0	0	0	0	0	0	0
	OG0000519	ParB N-terminal domain-containing protein	0	0	0	0	0	0	0	0	0	0	0	0	0	0	0	0	0	0	0	0	0	0	0	0	0	0	0	0	0	0	0	0	0	0	0	0	0	0	0	0	0	VTLG01001739_66	AFVG_250M958_24	0	0	0	0
	OG0000520	hypothetical protein	0	0	0	0	0	0	0	0	0	0	0	0	0	0	0	0	0	0	0	0	0	0	0	0	0	0	0	0	0	0	0	0	0	0	0	0	0	0	0	0	0	0	AFVG_250M958_21	0	0	0	0
	OG0000521	hypothetical protein	0	0	0	0	Tp1_124_SUR_0-0d2_scaffold105408_2_44	0	0	0	0	0	0	0	VTLG01000048_31	AFVG_250M767_17	0	0	0	0	0	0	0	0	0	0	0	0	0	0	0	0	0	0	0	0	0	0	0	0	0	0	0	0	0	0	0	0	0
	OG0000522	hypothetical protein	0	0	0	0	0	0	0	0	0	0	0	0	VTLG01000048_23	AFVG_250M767_25	VTLG01004047_2	VTLG01003984_92	0	0	0	0	0	0	0	0	0	0	0	0	0	0	0	0	0	0	0	0	0	0	0	0	0	0	0	0	0	0	0
	OG0000523	hypothetical protein	0	0	0	0	0	0	0	0	0	0	0	0	VTLG01000048_62	AFVG_250M767_75	VTLG01004047_51	VTLG01003984_48	0	0	0	0	0	0	0	0	0	0	0	0	0	0	0	0	0	0	0	0	0	0	0	0	0	0	0	0	0	0	0
	OG0000524	FeS assembly SUF system protein	0	0	0	0	0	0	0	0	0	0	0	0	0	0	0	0	0	0	0	0	0	0	0	0	0	0	0	0	0	0	0	0	0	0	0	0	0	0	0	0	0	0	0	0	0	0	0
VI-specific	OG0000525	hypothetical protein	0	0	0	0	0	0	0	0	0	0	0	0	0	0	0	0	0	0	0	0	0	0	0	0	0	0	0	0	0	0	0	0	0	0	0	0	0	0	0	VTLG01000034_4	Station111_DCM_ALL_assembly_NODE_282_length_45908_cov_11.144941_64	VTLG01001739_61	AFVG_250M958_29	0	0	0	0
VI-specific	OG0000526	hypothetical protein	0	0	0	0	0	0	0	0	0	0	0	0	0	0	0	0	0	0	0	0	0	0	0	0	0	0	0	0	0	0	0	0	0	0	0	0	0	0	0	VTLG01000034_7	Station111_DCM_ALL_assembly_NODE_282_length_45908_cov_11.144941_61	VTLG01001739_58	AFVG_250M958_32	0	0	0	0
VI-specific	OG0000527	hypothetical protein	0	0	0	0	0	0	0	0	0	0	0	0	0	0	0	0	0	0	0	0	0	0	0	0	0	0	0	0	0	0	0	0	0	0	0	0	0	0	0	VTLG01000034_25	Station111_DCM_ALL_assembly_NODE_282_length_45908_cov_11.144941_44	VTLG01001739_42	AFVG_250M958_48	0	0	0	0
VI-specific	OG0000528	hypothetical protein	0	0	0	0	0	0	0	0	0	0	0	0	0	0	0	0	0	0	0	0	0	0	0	0	0	0	0	0	0	0	0	0	0	0	0	0	0	0	0	VTLG01000034_41	Station111_DCM_ALL_assembly_NODE_282_length_45908_cov_11.144941_28	VTLG01001739_22	AFVG_250M958_69	0	0	0	0
	OG0000529	hypothetical protein	0	0	0	0	0	0	0	0	0	0	0	0	0	0	0	0	0	0	0	0	0	0	0	0	0	0	0	0	0	0	0	Station85_SUR_COMBINED_FINAL_NODE_593_length_45535_cov_23.217700_35	0	0	0	0	0	0	0	0	0	0	0	0	0	0	0
	OG0000530	hypothetical protein	0	0	0	0	0	0	0	0	0	0	0	0	0	0	0	0	0	0	0	0	0	0	0	0	0	0	0	0	0	0	0	Station85_SUR_COMBINED_FINAL_NODE_593_length_45535_cov_23.217700_8	Station111_SUR_ALL_assembly_NODE_144_length_42941_cov_25.876463_8	AFVG_25M410_18	0	0	0	0	0	0	0	0	0	0	0	0	0
	OG0000531	DUF1674 domain-containing protein	0	0	0	0	0	0	0	0	0	0	0	0	0	0	0	0	0	0	0	0	0	0	0	0	0	0	0	0	0	0	0	0	0	0	0	0	0	0	0	VTLG01000034_20	Station111_DCM_ALL_assembly_NODE_282_length_45908_cov_11.144941_48	0	0	0	0	0	0
	OG0000532	hypothetical protein	0	0	0	0	0	0	0	0	0	0	0	0	0	0	0	0	0	0	0	0	0	0	0	0	0	0	0	0	0	0	0	0	0	0	0	0	0	0	0	0	0	0	0	0	0	0	0
	OG0000533	hypothetical protein	0	0	0	0	0	0	0	0	0	0	0	0	0	0	0	0	0	0	0	0	0	0	0	0	0	0	0	0	0	0	0	0	0	0	0	0	0	0	0	0	0	0	0	0	0	0	0
VI-specific	OG0000534	hypothetical protein	0	0	0	0	0	0	0	0	0	0	0	0	0	0	0	0	0	0	0	0	0	0	0	0	0	0	0	0	0	0	0	0	0	0	0	0	0	0	0	0	0	0	0	0	0	Station125_MXL_ALL_assembly_NODE_260_length_48211_cov_279.385082_15	FUIF01004322_16
VI-specific	OG0000535	hypothetical protein	0	0	0	0	0	0	0	0	0	0	0	0	0	0	0	0	0	0	0	0	0	0	0	0	0	0	0	0	0	0	0	0	0	0	0	0	0	0	0	0	0	0	0	0	0	0	FUIF01004322_67
	OG0000536	hypothetical protein	0	0	0	0	0	0	0	0	0	0	0	0	0	0	0	0	0	0	0	0	0	0	0	0	0	0	0	0	0	0	0	0	0	0	0	0	0	0	0	0	0	0	0	0	0	0	0
	OG0000537	hypothetical protein	0	0	0	0	0	0	0	0	0	0	0	0	0	0	0	0	0	0	0	0	0	0	0	0	0	0	0	0	0	0	0	0	0	0	0	0	0	0	0	0	0	0	0	0	0	0	0
	OG0000538	hypothetical protein	0	0	0	0	0	0	0	0	0	0	0	0	0	0	0	0	0	0	0	0	0	0	0	0	0	0	0	0	0	0	0	0	0	0	0	0	0	0	0	0	0	0	0	0	0	0	0
	OG0000539	hypothetical protein	0	0	0	0	0	0	0	0	0	0	0	0	0	0	0	0	0	0	0	0	0	0	0	0	0	0	0	0	0	0	0	0	0	0	0	0	0	0	0	0	0	0	0	0	0	0	0
	OG0000540	hypothetical protein	0	0	0	0	0	0	0	0	0	0	0	0	0	0	0	0	0	0	0	0	0	0	0	0	0	0	0	0	0	0	0	0	0	0	0	0	0	0	0	0	0	0	0	0	0	0	0
	OG0000541	hypothetical protein	0	0	0	0	0	0	0	0	0	0	0	0	0	0	0	0	0	0	0	0	0	0	0	0	0	0	0	0	0	0	0	0	0	0	0	0	0	0	0	0	0	0	0	0	0	0	0
	OG0000542	hypothetical protein	0	0	0	0	0	0	0	0	0	0	0	0	0	0	0	0	0	0	0	0	0	0	0	0	0	0	0	0	0	0	0	0	0	0	0	0	0	0	0	0	0	0	0	0	0	0	0
	OG0000543	hypothetical protein	0	0	0	0	0	0	0	0	0	0	0	0	0	0	0	0	0	0	0	0	0	0	0	0	0	0	0	0	0	0	0	0	0	0	0	0	0	0	0	0	0	0	0	0	0	0	0
	OG0000544	hypothetical protein	0	0	0	0	0	0	0	0	0	0	0	0	0	0	0	0	0	0	0	0	0	0	0	0	0	0	0	0	0	0	0	0	0	0	0	0	0	0	0	0	0	0	0	0	0	0	0
	OG0000545	DNA (cytosine-5-)-methyltransferase	0	0	0	0	0	0	0	0	0	0	0	0	0	0	0	0	0	0	0	0	0	0	0	0	0	0	0	VTLG01007500_25	0	0	0	0	0	0	0	0	0	0	0	0	0	0	0	0	0	0	0
	OG0000546	hypothetical protein	0	0	0	0	0	0	0	0	0	0	0	0	0	0	0	0	0	0	0	0	0	0	0	0	0	0	0	0	0	0	0	0	0	0	0	0	0	0	0	0	0	0	0	0	0	0	0
IV-specific	OG0000547	hypothetical protein	0	0	0	0	0	0	0	0	0	0	0	0	0	0	0	0	0	0	0	0	0	0	0	0	0	0	0	0	0	0	0	0	0	0	0	0	0	0	0	0	0	0	0	0	0	0	0
	OG0000548	GMP reductase	0	0	0	0	0	0	0	0	0	0	0	0	0	0	0	0	0	0	0	0	0	0	0	0	0	0	0	0	0	0	0	0	0	0	0	0	0	0	0	0	0	0	0	0	0	0	0
	OG0000549	hypothetical protein	0	0	0	0	0	0	0	0	0	0	0	0	0	0	0	0	0	0	0	0	0	0	0	0	0	0	0	0	0	0	0	0	0	0	0	0	0	0	0	0	0	0	0	0	0	0	0
	OG0000550	hypothetical protein	0	0	0	0	0	0	0	0	0	0	0	0	0	0	0	0	0	0	0	0	0	0	0	0	0	0	0	0	0	0	0	0	0	0	0	0	0	0	0	0	0	0	0	0	0	0	0
	OG0000551	hypothetical protein	0	0	0	0	0	0	0	0	0	0	0	0	0	0	0	0	0	0	0	0	0	0	0	0	0	0	0	0	0	0	0	0	0	0	0	0	0	0	0	0	0	0	0	0	0	0	0
	OG0000552	hypothetical protein	0	0	0	0	0	0	0	0	0	0	0	0	0	0	0	0	0	0	0	0	0	0	0	0	0	0	0	0	0	0	0	0	0	0	0	0	0	0	0	0	0	0	0	0	0	0	0
	OG0000553	hypothetical protein	0	0	0	0	0	0	0	0	0	0	0	0	0	0	0	0	0	0	0	0	0	0	0	0	0	0	0	0	0	0	0	0	0	0	0	0	0	0	0	0	0	0	0	0	0	0	0
	OG0000554	hypothetical protein	0	0	0	0	0	0	0	0	0	0	0	0	0	0	0	0	0	0	0	0	0	0	0	0	0	0	0	0	0	0	0	0	0	0	0	0	0	0	0	0	0	0	0	0	0	0	0
II-specific	OG0000555	hypothetical protein	0	0	0	0	0	0	0	0	0	0	0	0	0	0	0	0	0	0	0	0	0	0	0	0	0	0	0	0	0	0	0	0	0	0	0	0	0	0	0	0	0	0	0	0	0	0	0
	OG0000556	LysM peptidoglycan-binding domain-containing protein	0	0	0	0	0	0	0	0	0	0	0	0	0	0	0	0	0	0	0	0	0	0	0	0	0	0	0	0	0	0	0	0	0	0	0	0	0	0	0	0	0	0	0	0	0	0	0
	OG0000557	hypothetical protein	0	0	0	0	0	0	0	0	0	0	0	0	0	0	0	0	0	0	0	0	0	0	0	0	0	0	0	0	0	0	0	0	0	0	0	0	0	0	0	0	0	0	0	0	0	0	0
	OG0000558	hypothetical protein	0	0	0	0	0	0	0	0	0	0	0	0	0	0	0	0	0	0	0	0	0	0	0	0	0	0	0	0	0	0	0	0	0	0	0	0	0	0	0	0	0	0	0	0	0	0	0
	OG0000559	hypothetical protein	0	0	0	0	0	0	0	0	0	0	0	0	0	0	0	0	0	0	0	0	0	0	0	0	0	0	0	0	0	0	0	0	0	0	0	0	0	0	0	0	0	0	0	0	0	Station125_MXL_ALL_assembly_NODE_260_length_48211_cov_279.385082_52	0
	OG0000560	hypothetical protein	0	0	0	0	0	0	0	0	0	0	0	0	0	0	0	0	0	0	0	0	0	0	0	0	0	0	0	0	0	0	0	0	0	0	0	0	0	0	0	0	0	0	0	0	0	0	0
	OG0000561	hypothetical protein	0	0	0	0	0	0	0	0	0	0	0	0	0	0	0	0	0	0	0	0	0	0	0	0	0	0	0	0	0	0	0	0	0	0	0	0	0	0	0	0	0	0	0	0	0	0	0
	OG0000562	hypothetical protein	0	0	0	0	0	Station175_SUR_ALL_assembly_NODE_1396_length_47257_cov_151.105568_11	Station173_DCM_ALL_assembly_NODE_1884_length_40766_cov_47.633662_31	0	0	0	VTLG01007520_23	VTLG01002209_43	0	0	0	0	0	0	0	0	0	0	0	0	0	0	0	0	0	0	0	0	0	0	0	0	0	0	0	0	0	0	0	0	0	0	0
	OG0000563	hypothetical protein	0	0	0	0	0	0	0	0	0	0	0	0	0	0	0	0	0	0	0	0	0	0	0	0	0	0	0	0	0	0	0	0	0	0	0	0	0	0	0	0	0	0	0	0	0	0	0
IV-specific	OG0000564	hypothetical protein	0	0	0	0	0	0	0	0	0	0	0	0	0	0	0	0	0	0	0	0	0	0	0	0	0	0	0	0	0	0	0	0	0	0	0	0	0	0	0	0	0	0	0	0	0	0	0
IV-specific	OG0000565	hypothetical protein	0	0	0	0	0	0	0	0	0	0	0	0	0	0	0	0	0	0	0	0	0	0	0	0	0	0	0	0	0	0	0	0	0	0	0	0	0	0	0	0	0	0	0	0	0	0	0
	OG0000566	hypothetical protein	0	0	0	0	0	0	0	0	0	0	0	0	0	0	0	0	0	0	0	0	0	0	0	0	0	0	0	0	0	0	0	0	0	0	0	0	0	0	0	0	0	0	0	0	0	0	0
	OG0000567	putative structural protein	0	0	0	0	0	0	0	0	0	0	0	0	0	0	0	0	0	0	0	0	0	0	0	0	0	0	0	0	0	0	0	0	0	0	0	0	0	0	0	0	0	0	0	0	0	0	0
	OG0000568	hypothetical protein	0	0	0	0	0	0	0	0	0	0	0	0	0	0	0	0	0	0	0	0	0	0	0	0	0	0	0	0	0	0	0	0	0	0	0	0	0	0	0	0	0	0	0	0	0	0	0
	OG0000569	hypothetical protein	0	0	0	0	0	0	0	0	0	0	0	0	0	0	0	0	0	0	0	0	0	0	0	0	0	0	0	0	0	0	0	0	0	0	0	0	0	0	0	0	0	0	0	0	0	0	0
	OG0000570	hypothetical protein	0	0	0	0	0	0	0	0	0	0	0	0	0	0	0	0	0	0	0	0	0	0	0	0	0	0	0	0	0	0	0	0	0	0	0	0	0	0	0	0	0	0	0	0	0	0	0
	OG0000571	hypothetical protein	0	0	0	0	0	0	0	0	0	0	0	0	0	0	0	0	0	0	0	0	0	0	0	0	0	0	0	0	0	0	0	0	0	0	0	0	0	0	0	0	0	0	0	0	0	0	0
	OG0000572	hypothetical protein	0	0	0	0	0	0	0	0	0	0	0	0	0	0	0	0	0	0	0	0	0	0	0	0	0	0	0	0	0	0	0	0	0	0	0	0	0	0	0	0	0	0	0	0	0	0	0
	OG0000573	hypothetical protein	0	0	0	0	0	0	0	0	0	0	0	0	0	0	0	0	0	0	0	0	0	0	0	0	0	0	0	0	0	0	0	0	0	0	0	0	0	0	0	0	0	0	0	0	0	0	0
	OG0000574	hypothetical protein	0	0	0	0	0	0	0	0	0	0	0	0	0	0	0	0	0	0	0	0	0	0	0	0	0	0	0	0	0	0	0	0	0	0	0	0	0	0	0	0	0	0	0	0	0	0	0
	OG0000575	hypothetical protein	0	0	0	0	0	0	0	0	0	0	0	0	0	0	0	0	0	0	0	0	0	0	0	0	0	0	0	0	0	0	0	0	0	0	0	0	0	0	0	0	0	0	0	0	0	0	0
	OG0000576	LamG domain-containing protein	0	0	0	0	0	0	0	0	0	0	0	0	0	0	0	0	0	0	0	0	0	0	0	0	0	0	0	0	0	0	0	0	0	0	0	0	0	0	0	0	0	0	0	0	0	0	0
	OG0000577	phage tail length tape measure family protein	0	0	0	0	0	0	0	0	0	0	0	0	0	0	0	0	0	0	0	0	0	0	0	0	0	0	0	0	0	0	0	0	0	0	0	0	0	0	0	0	0	0	0	0	0	0	0
	OG0000578	DNA cytosine methyltransferase	0	0	0	0	0	0	0	0	0	0	0	0	0	0	0	0	0	0	0	0	0	0	0	0	0	0	0	0	0	0	0	0	0	0	0	0	0	0	0	0	0	0	0	0	0	0	0
	OG0000579	hypothetical protein	0	0	0	0	0	0	0	0	0	0	0	0	0	0	0	0	0	0	0	0	0	0	0	0	0	0	0	0	0	0	0	0	0	0	0	VTLG01013970_56	VTLG01016202_35	VTLG01014479_21	VTLG01000012_11	0	0	0	0	0	0	0	0
	OG0000580	hypothetical protein	0	0	0	0	0	0	0	0	0	0	0	0	0	0	0	0	0	0	0	0	0	0	0	0	0	0	0	0	0	0	0	0	0	0	0	VTLG01013970_40	VTLG01016202_19	VTLG01014479_37	VTLG01000012_27	0	0	0	0	0	0	0	0
	OG0000581	hypothetical protein	0	0	0	0	0	0	0	0	0	0	0	0	0	0	0	0	0	0	0	0	0	0	0	0	0	0	0	0	0	0	0	0	0	0	0	VTLG01013970_36	VTLG01016202_15	VTLG01014479_41	VTLG01000012_31	0	0	0	0	0	0	0	0
	OG0000582	hypothetical protein	0	0	0	0	0	0	0	0	0	0	0	0	0	0	0	0	0	0	0	0	0	0	0	0	0	0	0	0	0	0	0	0	0	0	0	VTLG01013970_24	VTLG01016202_3	VTLG01014479_53	VTLG01000012_43	0	0	0	0	0	0	0	0
	OG0000583	hypothetical protein	0	0	0	0	0	0	0	0	0	0	0	0	0	0	0	0	0	0	0	0	0	0	0	0	0	0	0	0	0	0	0	0	0	0	0	VTLG01013970_21	VTLG01016202_87	VTLG01014479_56	VTLG01000012_46	0	0	0	0	0	0	0	0
	OG0000584	hypothetical protein	0	0	0	0	0	0	0	0	0	0	0	0	0	0	0	0	0	0	0	0	0	0	0	0	0	0	0	0	0	0	0	0	0	0	0	VTLG01013970_20	VTLG01016202_86	VTLG01014479_57	VTLG01000012_47	0	0	0	0	0	0	0	0
	OG0000585	hypothetical protein	0	0	0	0	0	0	0	0	0	0	0	0	0	0	0	0	0	0	0	0	0	0	0	0	0	0	0	0	0	0	0	0	0	0	0	VTLG01013970_19	VTLG01016202_85	VTLG01014479_58	VTLG01000012_48	0	0	0	0	0	0	0	0
	OG0000586	hypothetical protein	0	0	0	0	0	0	0	0	0	0	0	0	0	0	0	0	0	0	0	0	0	0	0	0	0	0	0	0	0	0	0	0	0	0	0	VTLG01013970_10	VTLG01016202_76	VTLG01014479_67	VTLG01000012_57	0	0	0	0	0	0	0	0
	OG0000587	hypothetical protein	0	0	0	0	0	0	0	0	0	0	0	0	0	0	0	0	0	0	0	0	0	0	0	0	0	0	0	0	0	0	0	0	0	0	0	VTLG01013970_9	VTLG01016202_75	VTLG01014479_68	VTLG01000012_58	0	0	0	0	0	0	0	0
	OG0000588	hypothetical protein	0	0	0	0	0	0	0	0	0	0	0	0	0	0	0	0	0	0	0	0	0	0	0	0	0	0	0	0	0	0	0	0	0	0	0	VTLG01013970_7	VTLG01016202_73	VTLG01014479_70	VTLG01000012_60	0	0	0	0	0	0	0	0
	OG0000589	hypothetical protein	0	0	0	0	0	0	0	0	0	0	0	0	0	0	0	0	0	0	0	0	0	0	0	0	0	0	0	0	0	0	0	0	0	0	0	VTLG01013970_58	VTLG01016202_37	VTLG01014479_19	VTLG01000012_9	0	0	0	0	0	0	0	0
	OG0000590	hypothetical protein	0	0	0	0	0	0	0	0	0	0	0	0	0	0	0	0	0	0	0	0	0	0	0	0	0	0	0	0	0	0	0	0	0	0	0	0	0	0	0	0	0	0	0	0	0	0	0
	OG0000591	2OG-Fe(II) oxygenase family protein	0	0	0	0	0	0	0	0	0	0	0	0	0	0	0	0	0	0	0	0	0	0	0	0	0	0	0	0	0	0	0	0	0	0	0	0	0	0	0	0	0	0	0	0	0	0	0
	OG0000592	hypothetical protein	0	0	0	0	0	0	0	0	0	0	0	0	0	0	0	0	0	0	0	0	0	0	0	0	0	0	0	0	0	0	0	0	0	0	0	0	0	0	0	0	0	0	0	0	0	0	0
	OG0000593	hypothetical protein	0	0	0	0	0	0	0	0	0	0	0	0	0	0	0	0	0	0	0	0	0	0	0	0	0	0	0	0	0	0	0	0	0	0	0	0	0	0	0	0	0	0	0	0	0	0	0
	OG0000594	hypothetical protein	0	0	0	0	0	0	0	0	0	0	0	0	0	0	0	0	0	0	0	0	0	0	0	0	0	0	0	0	0	0	0	0	0	0	0	0	0	0	0	0	0	0	0	0	0	0	0
	OG0000595	hypothetical protein	0	0	0	0	0	0	0	0	0	0	0	0	VTLG01000048_45	AFVG_250M767_3	0	0	0	0	0	HTVC033P_2	0	0	0	0	0	0	0	0	0	0	0	0	0	0	0	0	0	0	0	0	0	0	0	0	0	0	0
	OG0000596	hypothetical protein	0	0	0	0	0	0	0	0	0	0	0	0	0	0	VTLG01004047_34	VTLG01003984_31	0	0	0	HTVC033P_55	0	0	0	0	0	0	0	0	0	0	0	0	0	0	0	0	0	0	0	0	0	0	0	0	0	0	0
IX-specific	OG0000597	hypothetical protein	0	0	0	0	0	0	0	0	0	0	0	0	0	0	0	VTLG01003984_67	0	0	Station66_DCM_ALL_assembly_NODE_311_length_45539_cov_88.068618_28	HTVC033P_84	0	0	0	0	0	0	0	0	0	0	0	0	0	0	0	0	0	0	0	0	0	0	0	0	0	0	0
	OG0000598	hypothetical protein	0	0	0	0	0	0	0	0	0	0	0	0	0	0	0	0	0	0	0	0	0	0	0	0	0	0	0	0	0	0	0	0	0	0	0	0	0	0	0	0	0	0	0	0	0	0	0
	OG0000599	hypothetical protein	0	0	0	0	0	0	0	0	0	0	0	0	0	0	0	0	0	0	0	0	0	0	0	0	0	0	0	0	0	0	0	0	0	0	0	0	0	0	0	0	0	0	0	0	0	0	0
	OG0000600	hypothetical protein	0	0	0	0	0	0	0	0	0	0	0	0	0	0	0	0	0	0	0	0	0	0	0	0	0	0	0	0	0	0	0	0	0	0	0	0	0	0	0	0	0	0	0	0	0	0	0
	OG0000601	hypothetical protein	0	0	0	0	0	0	0	0	0	0	0	0	0	0	0	0	0	0	0	0	0	0	0	0	0	0	0	0	0	0	0	0	0	0	0	0	0	0	0	0	0	0	0	0	0	0	0
	OG0000602	hypothetical protein	0	0	0	0	0	0	0	0	0	0	0	0	0	0	0	0	0	0	0	0	0	0	0	0	0	0	0	0	0	0	0	0	0	0	0	0	0	0	0	0	0	0	0	0	0	0	0
	OG0000603	hypothetical protein	0	0	0	0	0	0	0	0	0	0	0	0	0	0	0	0	0	0	0	0	0	0	0	0	0	0	0	0	0	0	0	0	0	0	0	0	0	0	0	0	0	0	0	0	0	0	0
	OG0000604	hypothetical protein	0	0	0	0	0	0	0	0	0	0	0	0	0	0	0	0	0	0	0	0	0	0	0	0	0	0	0	0	0	0	0	0	0	0	0	0	0	0	0	0	0	0	0	0	0	0	0
	OG0000605	hypothetical protein	0	0	0	0	0	0	0	0	0	0	0	0	0	0	0	0	0	0	0	0	0	0	0	0	0	0	0	0	0	0	0	0	0	0	0	0	0	0	0	0	0	0	0	0	0	0	0
	OG0000606	hypothetical protein	0	0	0	0	0	0	0	0	0	0	0	0	0	0	0	0	0	0	0	0	0	0	0	0	0	0	0	0	0	0	0	0	0	0	0	0	0	0	0	0	0	0	0	0	0	0	0
	OG0000607	hypothetical protein	0	0	0	0	0	0	0	0	0	0	0	0	0	0	0	0	0	0	0	0	0	0	0	0	0	0	0	0	0	0	0	0	0	0	0	0	0	0	0	0	0	0	0	0	0	0	0
	OG0000608	hypothetical protein	0	0	0	0	0	0	0	0	0	0	0	0	0	0	0	0	0	0	0	0	0	0	0	0	0	0	0	0	0	0	0	0	0	0	0	0	0	0	0	0	0	0	0	0	0	0	0
	OG0000609	hypothetical protein	0	0	0	0	0	0	0	0	0	0	0	0	0	0	0	0	0	0	0	0	0	0	0	0	0	0	0	0	0	0	0	0	0	0	0	0	0	0	0	0	0	0	0	0	0	0	0
	OG0000610	hypothetical protein	0	0	0	0	0	0	0	0	0	0	0	0	0	0	0	0	0	0	0	0	0	0	0	0	0	0	0	0	0	0	0	0	0	0	0	0	0	0	0	0	0	0	0	0	0	0	0
	OG0000611	hypothetical protein	0	0	0	0	0	0	0	0	0	0	0	0	0	0	0	0	0	0	0	0	0	0	0	0	0	0	0	0	0	0	0	0	0	0	0	0	0	0	0	0	0	0	0	0	0	0	0
	OG0000612	hypothetical protein	0	0	0	0	0	0	0	0	0	0	0	0	0	0	0	0	0	0	0	0	0	0	AFVG_250M226_16	0	VTLG01007544_4	VTLG01006964_20	0	0	0	0	0	0	0	0	0	0	0	0	0	0	0	0	0	0	0	0	0
	OG0000613	hypothetical protein	0	0	0	0	0	0	0	0	0	0	0	0	0	0	0	0	0	0	0	0	0	0	AFVG_250M226_41	0	VTLG01007544_27	VTLG01006964_86	0	0	0	0	0	0	0	0	0	0	0	0	0	0	0	0	0	0	0	0	0
	OG0000614	DNA methylase	0	Station137_MES_DO_NOT_POOL_NODE_1064_length_45963_cov_7.290058_30	0	0	0	0	0	0	0	0	0	0	0	0	0	0	0	0	0	0	0	0	AFVG_250M226_44	Station85_DCM_COMBINED_FINAL_NODE_536_length_42763_cov_12.619181_3	0	0	0	0	0	0	0	0	0	0	0	0	0	0	0	0	0	0	0	0	0	0	0
	OG0000615	endosialidase	0	0	0	0	0	0	0	0	0	0	0	0	0	0	0	0	0	0	0	0	0	0	AFVG_250M226_54	0	0	0	0	0	0	VTLG01010991_28	0	0	0	0	0	0	0	0	0	0	0	0	0	0	0	0	0
	OG0000616	hypothetical protein	0	0	0	0	0	0	0	0	0	0	0	0	0	0	0	0	0	0	0	0	0	0	AFVG_250M226_57	0	0	0	0	0	0	VTLG01010991_25	Station85_SUR_COMBINED_FINAL_NODE_813_length_35883_cov_81.427794_56	0	0	0	0	0	0	0	0	0	0	0	0	0	0	0	0
	OG0000617	hypothetical protein	0	0	0	0	0	0	0	0	0	0	0	0	0	0	0	0	0	0	0	0	0	0	AFVG_250M226_80	0	VTLG01007544_77	VTLG01006964_36	0	0	0	0	0	0	0	0	0	0	0	0	0	0	0	0	0	0	0	0	0
	OG0000618	conserved phage associated protein	0	0	0	0	0	0	0	0	0	0	0	0	0	0	0	0	0	0	0	0	0	0	0	0	0	0	0	0	0	0	0	0	0	0	0	0	0	0	0	0	0	0	0	0	0	0	0
	OG0000619	hypothetical protein	0	0	0	0	0	0	0	0	0	0	0	0	0	0	0	0	0	0	0	0	0	0	0	0	0	0	0	0	0	0	0	0	0	0	0	0	0	0	0	0	0	0	0	0	0	0	0
	OG0000620	glyoxalase	0	0	0	0	0	0	0	0	0	0	0	0	0	0	0	0	0	0	0	0	0	0	0	0	0	0	0	0	0	0	0	0	0	0	0	0	0	0	0	0	0	VTLG01001739_53	AFVG_250M958_38	0	0	0	0
	OG0000621	SET domain containing protein	0	0	0	0	0	0	0	0	0	0	0	0	VTLG01000048_9	AFVG_250M767_39	0	0	0	0	0	0	0	0	0	0	0	0	0	0	0	0	0	0	0	0	0	0	0	0	0	0	0	0	0	0	0	0	0
	OG0000622	hypothetical protein	0	0	0	0	0	0	0	0	0	0	0	0	0	AFVG_250M767_53	VTLG01004047_28	VTLG01003984_25	0	0	0	0	0	0	0	0	0	0	0	0	0	0	0	0	0	0	0	0	0	0	0	0	0	0	0	0	0	0	0
	OG0000623	kelch-like protein	0	0	0	0	0	0	0	0	0	0	0	0	0	AFVG_250M767_67, AFVG_250M767_69, AFVG_250M767_70	0	0	0	0	0	0	0	0	0	0	0	0	0	0	0	0	0	0	0	0	0	0	0	0	0	0	0	0	0	0	0	0	0
	OG0000624	hypothetical protein	0	0	0	0	0	0	0	0	0	0	0	0	0	0	0	0	0	0	0	0	0	0	0	0	0	0	0	0	0	0	0	0	0	0	0	0	0	0	0	VTLG01000034_58	0	VTLG01001739_7	AFVG_250M958_11	0	0	0	0
	OG0000625	hypothetical protein	0	0	0	0	0	0	0	0	0	0	0	0	0	0	0	0	0	0	0	0	0	0	0	0	0	0	0	0	0	0	0	0	0	0	0	0	0	0	0	VTLG01000034_6	0	VTLG01001739_59	AFVG_250M958_31	0	0	0	0
	OG0000626	hypothetical protein	0	0	0	0	0	0	0	0	0	0	0	0	0	0	0	0	0	0	0	0	0	0	0	0	0	0	0	0	0	0	0	0	0	0	0	0	0	0	0	0	0	VTLG01001739_50	AFVG_250M958_41	0	0	0	0
	OG0000627	hypothetical protein	0	0	0	0	0	0	0	0	0	0	0	0	0	0	0	0	0	0	0	0	0	0	0	0	0	0	0	0	0	0	0	0	0	0	0	0	0	0	0	VTLG01000034_36	0	VTLG01001739_30	AFVG_250M958_60	0	0	0	0
	OG0000628	hypothetical protein	0	0	0	0	0	0	0	0	0	0	0	0	0	0	0	0	0	0	0	0	0	0	0	0	0	0	0	0	0	0	0	0	0	0	0	0	0	0	0	0	0	0	0	0	0	0	0
	OG0000629	hypothetical protein	0	0	0	0	0	0	0	0	0	0	0	0	0	0	0	0	0	0	0	0	0	0	0	0	0	0	0	0	0	0	0	0	0	0	0	0	0	0	0	0	0	0	0	0	0	0	0
	OG0000630	hypothetical protein	VTLG01016246_26	0	0	0	0	0	0	0	0	0	0	0	0	0	0	0	0	0	0	0	0	0	0	0	0	0	0	0	0	0	0	0	0	0	0	0	0	0	0	0	0	0	0	0	0	0	0
	OG0000631	hypothetical protein	0	0	0	0	0	0	0	0	0	0	0	0	0	0	0	0	0	0	0	0	0	0	0	0	0	0	0	0	0	0	0	0	0	0	0	0	0	0	0	0	0	0	0	0	0	0	0
	OG0000632	hypothetical protein	0	0	0	0	0	0	0	0	0	0	0	0	0	0	0	0	0	0	0	0	0	0	0	0	0	0	0	0	0	0	0	0	0	0	0	0	0	0	0	0	0	0	0	0	0	0	0
	OG0000633	hypothetical protein	0	0	0	0	0	0	0	0	0	0	0	0	0	0	0	0	0	0	0	0	0	0	0	0	0	0	0	0	0	0	0	0	0	0	0	0	0	0	0	0	0	0	0	0	0	0	0
	OG0000634	hypothetical protein	0	0	0	0	0	0	0	0	0	0	0	0	0	0	0	0	0	0	0	0	0	0	0	0	0	0	0	0	0	0	0	0	0	0	0	0	0	0	0	0	0	0	0	0	0	0	0
	OG0000635	hypothetical protein	0	0	0	0	0	0	0	0	0	0	0	0	0	0	0	0	0	0	0	0	0	0	0	0	0	0	0	0	0	0	0	0	0	0	0	0	0	0	0	0	0	0	0	0	0	0	0
	OG0000636	DUF6496 domain-containing protein	0	0	0	0	0	0	0	0	0	0	0	0	0	0	0	0	0	0	0	0	0	0	0	0	0	0	0	0	0	0	0	0	0	0	0	0	0	0	0	0	0	0	0	0	0	0	0
	OG0000637	hypothetical protein	0	0	0	0	0	0	0	0	0	0	0	0	0	0	0	0	0	0	0	0	0	0	0	0	0	0	0	0	0	0	0	0	0	0	0	0	0	0	0	0	0	0	0	0	0	0	0
	OG0000638	hypothetical protein	0	0	0	0	0	0	0	0	0	0	0	0	0	0	0	0	0	0	0	0	0	0	0	0	0	0	0	0	0	0	0	0	0	0	0	0	0	0	0	VTLG01000034_47	0	0	0	0	0	0	0
VI-specific	OG0000639	hypothetical protein	0	0	0	0	0	0	0	0	0	0	0	0	0	0	0	0	0	0	0	0	0	0	0	0	0	0	0	0	0	0	0	0	0	0	0	0	0	0	0	0	0	0	0	Station52_DCM_ALL_assembly_NODE_65_length_54565_cov_8.749129_58	0	Station125_MXL_ALL_assembly_NODE_260_length_48211_cov_279.385082_21	FUIF01004322_21
VI-specific	OG0000640	TMhelix containing protein	0	0	0	0	0	0	0	0	0	0	0	0	0	0	0	0	0	0	0	0	0	0	0	0	0	0	0	0	0	0	0	0	0	0	0	0	0	0	0	0	0	0	0	0	0	Station125_MXL_ALL_assembly_NODE_260_length_48211_cov_279.385082_37	FUIF01004322_38
VI-specific	OG0000641	hypothetical protein	0	0	0	0	0	0	0	0	0	0	0	0	0	0	0	0	0	0	0	0	0	0	0	0	0	0	0	0	0	0	0	0	0	0	0	0	0	0	0	0	0	0	0	0	0	Station125_MXL_ALL_assembly_NODE_260_length_48211_cov_279.385082_44	FUIF01004322_45
	OG0000642	hypothetical protein	0	0	0	0	0	0	0	0	0	0	0	0	0	0	0	0	0	0	0	0	0	0	0	0	0	0	0	0	0	0	0	0	0	0	0	0	0	0	0	0	0	0	0	0	0	0	FUIF01004322_60
	OG0000643	hypothetical protein	0	0	0	0	0	0	0	0	0	0	0	0	0	0	0	0	0	0	0	0	0	0	0	0	0	0	0	0	0	0	0	0	0	0	0	0	0	0	0	VTLG01000034_39	0	0	0	0	0	0	FUIF01004322_69
	OG0000644	hypothetical protein	0	0	0	0	0	0	0	0	0	0	0	0	0	0	0	0	0	0	0	0	0	0	0	0	0	0	0	0	0	0	0	0	0	0	0	0	0	0	0	0	0	0	0	0	0	0	0
	OG0000645	hypothetical protein	0	0	0	0	0	0	0	0	0	0	0	0	0	0	0	0	0	0	0	0	0	0	0	0	0	0	0	0	0	0	0	0	0	0	0	0	0	0	0	VTLG01000034_50	0	0	0	0	0	0	0
	OG0000646	hypothetical protein	0	0	0	0	0	0	0	0	0	0	0	0	0	0	0	0	0	0	0	0	0	0	0	0	0	0	0	0	0	0	0	0	0	0	0	0	0	0	0	0	0	0	0	0	0	0	0
	OG0000647	methanesulfonate monooxygenase	0	0	0	0	0	0	0	0	0	0	0	0	0	0	0	0	0	0	0	0	0	0	0	0	0	0	0	0	0	0	0	0	0	0	0	0	0	0	0	0	0	0	0	0	0	0	0
	OG0000648	outer membrane protein	0	0	0	0	0	0	0	0	0	0	0	0	0	0	0	0	0	0	0	0	0	0	0	0	0	0	0	0	0	0	0	0	0	0	0	0	0	0	0	0	0	0	0	0	0	0	0
	OG0000649	hypothetical protein	0	0	0	0	0	0	0	0	0	0	0	0	0	0	0	0	0	0	0	0	0	0	0	0	0	0	0	0	0	0	0	0	0	0	0	0	0	0	0	0	0	0	0	0	0	0	0
	OG0000650	hypothetical protein	0	0	0	0	0	0	0	0	0	0	0	0	0	0	0	0	0	0	0	0	0	0	0	0	0	0	0	0	0	0	0	0	0	0	0	0	0	0	0	0	0	0	0	0	0	0	0
	OG0000651	hypothetical protein	0	0	0	0	0	0	0	0	0	0	0	0	0	0	0	0	0	0	0	0	0	0	0	0	0	0	0	0	0	0	0	0	0	0	0	0	0	0	0	0	0	0	0	0	0	0	0
	OG0000652	peptidase	0	0	0	0	0	0	0	0	0	0	0	0	0	0	0	0	0	0	0	0	0	0	0	0	0	0	0	0	0	0	0	0	0	0	0	0	0	0	0	0	0	0	0	0	0	0	0
	OG0000653	hypothetical protein	0	0	0	0	0	0	0	0	0	0	0	0	0	0	0	0	0	0	0	0	0	0	0	0	0	0	0	0	0	0	0	0	0	0	0	0	0	0	0	0	0	0	0	0	0	0	0
	OG0000654	hypothetical protein	0	0	0	0	0	0	0	0	0	0	0	0	0	0	0	0	0	0	0	0	0	0	0	0	0	0	0	0	0	0	0	0	0	0	0	0	0	0	0	0	0	0	0	0	0	0	0
	OG0000655	hypothetical protein	0	0	0	0	0	0	0	0	0	0	0	0	0	0	0	0	0	0	0	0	0	0	0	0	0	0	0	0	0	0	0	0	0	0	0	0	0	0	0	0	0	0	0	0	0	0	0
	OG0000656	hypothetical protein	0	0	0	0	0	0	0	0	0	0	0	0	0	0	0	0	0	0	0	0	0	0	0	0	0	0	0	0	0	0	0	0	0	0	0	0	0	0	0	0	0	0	0	0	0	0	0
	OG0000657	hypothetical protein	0	0	0	0	0	0	0	0	0	0	0	0	0	0	0	0	0	0	0	0	0	0	0	0	0	0	0	0	0	0	0	0	0	0	0	0	0	0	0	0	0	0	0	0	0	0	0
	OG0000658	hypothetical protein	0	0	0	0	0	0	0	0	0	0	0	0	0	0	0	0	0	0	0	0	0	0	0	0	0	0	0	0	0	0	0	0	0	0	0	0	0	0	0	0	0	0	0	0	0	0	0
	OG0000659	hypothetical protein	0	0	0	0	0	0	0	0	0	0	0	0	0	0	0	0	0	0	0	0	0	0	0	0	0	0	0	0	0	0	0	0	0	0	0	0	0	0	0	0	0	0	0	0	0	0	0
	OG0000660	hypothetical protein	0	0	0	0	0	0	0	0	0	0	0	0	0	0	0	0	0	0	0	0	0	0	0	0	0	0	0	0	0	0	0	0	0	0	0	0	0	0	0	0	0	0	0	0	0	0	0
	OG0000661	hypothetical protein	0	0	0	0	0	0	0	0	0	0	0	0	0	0	0	0	0	0	0	0	0	0	0	0	0	0	0	0	0	0	0	0	0	0	0	0	0	0	0	0	0	0	0	0	0	0	0
	OG0000662	hypothetical protein	0	0	0	0	0	0	0	0	0	0	0	0	0	0	0	0	0	0	0	0	0	0	0	0	0	0	0	0	0	0	0	0	0	0	0	0	0	0	0	0	0	0	0	0	0	0	0
	OG0000663	hypothetical protein	0	0	0	0	0	0	0	0	0	0	0	0	0	0	0	0	0	0	0	0	0	0	0	0	0	0	0	0	0	0	0	0	0	0	0	0	0	0	0	0	0	0	0	0	0	0	0
	OG0000664	hypothetical protein	0	0	0	0	0	0	0	0	0	0	0	0	0	0	0	0	0	0	0	0	0	0	0	0	0	0	0	0	0	0	0	0	0	0	0	0	0	0	0	0	0	0	0	0	0	0	0
	OG0000665	Endo-N-acetylneuraminidase	0	0	0	0	0	0	0	0	0	0	0	0	0	0	0	0	0	0	0	0	0	0	0	0	0	0	0	0	0	0	0	0	0	0	0	0	0	0	0	0	0	0	0	0	0	0	0
	OG0000666	hypothetical protein	0	0	0	0	0	0	0	0	0	0	0	0	0	0	0	0	0	0	0	0	0	0	0	0	0	0	0	0	0	0	0	0	0	0	0	0	0	0	0	0	0	0	0	0	0	0	0
	OG0000667	hypothetical protein	0	0	0	0	0	0	0	0	0	0	0	0	0	0	0	0	0	0	0	0	0	0	0	0	0	0	0	0	0	0	0	0	0	0	0	0	0	0	0	0	0	0	0	0	0	0	0
V-specific	OG0000668	hypothetical protein	0	0	0	0	0	0	0	0	0	0	0	0	0	0	0	0	0	0	0	0	0	0	0	0	0	0	0	0	0	0	0	0	0	0	0	0	0	0	0	0	0	0	0	0	0	0	0
V-specific	OG0000669	hypothetical protein	0	0	0	0	0	0	0	0	0	0	0	0	0	0	0	0	0	0	0	0	0	0	0	0	0	0	0	0	0	0	0	0	0	0	0	0	0	0	0	0	0	0	0	0	0	0	0
V-specific	OG0000670	hypothetical protein	0	0	0	0	0	0	0	0	0	0	0	0	0	0	0	0	0	0	0	0	0	0	0	0	0	0	0	0	0	0	0	0	0	0	0	0	0	0	0	0	0	0	0	0	0	0	0
V-specific	OG0000671	hypothetical protein	0	0	0	0	0	0	0	0	0	0	0	0	0	0	0	0	0	0	0	0	0	0	0	0	0	0	0	0	0	0	0	0	0	0	0	0	0	0	0	0	0	0	0	0	0	0	0
V-specific	OG0000672	hypothetical protein	0	0	0	0	0	0	0	0	0	0	0	0	0	0	0	0	0	0	0	0	0	0	0	0	0	0	0	0	0	0	0	0	0	0	0	0	0	0	0	0	0	0	0	0	0	0	0
V-specific	OG0000673	hypothetical protein	0	0	0	0	0	0	0	0	0	0	0	0	0	0	0	0	0	0	0	0	0	0	0	0	0	0	0	0	0	0	0	0	0	0	0	0	0	0	0	0	0	0	0	0	0	0	0
V-specific	OG0000674	primase/helicase	0	0	0	0	0	0	0	0	0	0	0	0	0	0	0	0	0	0	0	0	0	0	0	0	0	0	0	0	0	0	0	0	0	0	0	0	0	0	0	0	0	0	0	0	0	0	0
V-specific	OG0000675	hypothetical protein	0	0	0	0	0	0	0	0	0	0	0	0	0	0	0	0	0	0	0	0	0	0	0	0	0	0	0	0	0	0	0	0	0	0	0	0	0	0	0	0	0	0	0	0	0	0	0
	OG0000676	hypothetical protein	0	0	0	0	0	0	0	0	0	0	0	0	0	0	0	0	0	0	0	0	0	0	0	0	0	0	0	0	0	0	0	0	0	0	0	0	0	0	0	0	0	0	0	0	0	0	0
	OG0000677	hypothetical protein	0	0	0	0	0	0	0	0	0	0	0	0	0	0	0	0	0	0	0	0	0	0	0	0	0	0	0	0	0	0	0	0	0	0	0	0	0	0	0	0	0	0	0	0	0	0	0
	OG0000678	putative DNA methylase protein	0	0	0	0	0	0	0	0	0	0	0	0	0	0	0	0	0	0	0	0	0	0	0	0	0	0	0	0	0	0	0	0	0	0	0	0	0	0	0	0	Station111_DCM_ALL_assembly_NODE_282_length_45908_cov_11.144941_17	0	0	0	0	0	0
IV-specific	OG0000679	hypothetical protein	0	0	0	0	0	0	0	0	0	0	0	0	0	0	0	0	0	0	0	0	0	0	0	0	0	0	0	0	0	0	0	0	0	0	0	0	0	0	0	0	0	0	0	0	0	0	0
	OG0000680	hypothetical protein	0	0	0	0	0	0	0	0	0	0	0	0	0	0	0	0	0	0	0	0	0	0	0	0	0	0	0	0	0	0	0	0	0	0	0	0	0	0	0	0	0	0	0	0	0	0	0
	OG0000681	hypothetical protein	0	0	0	0	0	0	0	0	0	0	0	0	0	0	0	0	0	0	0	0	0	0	0	0	0	0	0	0	0	0	0	0	0	0	0	0	0	0	0	0	0	0	0	0	0	0	0
	OG0000682	hypothetical protein	0	0	0	0	0	0	0	0	0	0	0	0	0	0	0	0	0	0	0	0	0	0	0	0	0	0	0	0	0	0	0	0	0	0	0	0	0	0	0	0	0	0	0	0	0	0	0
	OG0000683	hypothetical protein	0	0	0	0	0	0	0	0	0	0	0	0	0	0	0	0	0	0	0	0	0	0	0	0	0	0	0	0	0	0	0	0	0	0	0	0	0	0	0	0	0	0	0	0	0	0	0
	OG0000684	hypothetical protein	0	0	0	0	0	0	0	0	0	0	0	0	0	0	0	0	0	0	0	0	0	0	0	0	0	0	0	0	0	0	0	0	0	0	0	0	0	0	0	0	0	0	0	0	0	0	0
	OG0000685	putative structural protein	0	0	0	0	0	0	0	0	0	0	0	0	0	0	0	0	0	0	0	0	0	0	0	0	0	0	0	0	0	0	0	0	0	0	0	0	0	0	0	0	0	0	0	0	0	0	0
	OG0000686	hypothetical protein	0	0	0	0	0	0	0	0	0	0	0	0	0	0	0	0	0	0	0	0	0	0	0	0	0	0	0	0	0	0	0	0	0	0	0	0	0	0	0	0	0	0	0	0	0	0	0
	OG0000687	hypothetical protein	0	0	0	0	0	0	0	0	0	0	0	0	0	0	0	0	0	0	0	0	0	0	0	0	0	0	0	0	0	0	0	0	0	0	0	0	0	0	0	0	0	0	0	0	0	0	0
	OG0000688	hypothetical protein	0	0	0	0	0	0	0	0	0	0	0	0	0	0	0	0	0	0	0	0	0	0	0	0	0	0	0	0	0	0	0	0	0	0	0	0	0	0	0	0	0	0	0	0	0	0	0
	OG0000689	hypothetical protein	0	0	0	0	0	0	0	0	0	0	0	0	0	0	0	0	0	0	0	0	0	0	0	0	0	0	0	0	0	0	0	0	0	0	0	0	0	0	0	0	0	0	0	0	0	0	0
	OG0000690	hypothetical protein	0	0	0	0	0	0	0	0	0	0	0	0	0	0	0	0	0	0	0	0	0	0	0	0	0	0	0	0	0	0	0	0	0	0	0	0	0	0	0	0	0	0	0	0	0	0	0
	OG0000691	hypothetical protein	0	0	0	0	0	0	0	0	0	0	0	0	0	0	0	0	0	0	0	0	0	0	0	0	0	0	0	0	0	0	0	0	0	0	0	0	0	0	0	0	0	0	0	0	0	0	0
	OG0000692	hypothetical protein	0	0	0	0	0	0	0	0	0	0	0	0	0	0	0	0	0	0	0	0	0	0	0	0	0	0	0	0	0	0	0	0	0	0	0	0	0	0	0	0	0	0	0	0	0	0	0
	OG0000693	hypothetical protein	0	0	0	0	0	0	0	0	0	0	0	0	0	0	0	0	0	0	0	0	0	0	0	0	0	0	0	0	0	0	0	0	0	0	0	0	0	0	0	0	0	0	0	0	0	0	0
	OG0000694	hypothetical protein	0	0	0	0	0	0	0	0	0	0	0	0	0	0	0	0	0	0	0	0	0	0	0	0	0	0	0	0	0	0	0	0	0	0	0	0	0	0	0	0	0	0	0	0	0	0	0
	OG0000695	hypothetical protein	0	Station137_MES_DO_NOT_POOL_NODE_1064_length_45963_cov_7.290058_46	0	0	0	0	0	0	0	0	0	0	0	0	0	0	0	0	0	0	0	0	0	0	0	0	0	0	0	0	0	0	0	0	0	0	0	0	0	0	0	0	0	0	0	0	0
	OG0000696	hypothetical protein	0	0	0	0	0	0	0	0	0	0	0	0	0	0	0	0	0	0	0	0	0	0	0	0	0	0	0	0	0	0	0	0	0	0	0	0	0	0	0	0	0	0	0	0	0	0	0
	OG0000697	GNAT family N-acetyltransferase	0	0	0	0	0	0	0	0	0	0	0	0	0	0	0	0	0	0	0	0	0	0	0	0	0	0	0	0	0	0	0	0	0	0	0	0	0	0	0	0	0	0	0	0	0	0	0
	OG0000698	hypothetical protein	0	0	0	0	0	0	0	0	0	0	0	0	0	0	0	0	0	0	0	0	0	0	0	0	0	0	0	0	0	0	0	0	0	0	0	0	0	0	0	0	0	0	0	0	0	0	0
	OG0000699	hypothetical protein	0	0	0	0	0	0	0	0	0	0	0	0	0	0	0	0	0	0	0	0	0	0	0	0	0	0	0	0	0	0	0	0	0	0	0	0	0	0	0	0	0	0	0	0	0	0	0
	OG0000700	hypothetical protein	0	0	0	0	0	0	0	0	0	0	0	0	0	0	0	0	0	0	0	0	0	0	0	0	0	0	0	0	0	0	0	0	0	0	0	0	0	0	0	0	0	0	0	0	0	0	0
	OG0000701	hypothetical protein	0	0	0	0	0	0	0	0	0	0	0	0	0	0	0	0	0	0	0	0	0	0	0	0	0	0	0	0	0	0	0	0	0	0	0	0	0	0	0	0	0	0	0	0	0	0	0
	OG0000702	GCN5-like N-acetyltransferase	0	0	0	0	0	0	0	0	0	0	0	0	0	0	0	0	0	0	0	0	0	0	0	0	0	0	0	0	0	0	0	0	0	0	0	0	0	0	0	0	0	0	0	0	0	0	0
	OG0000703	hypothetical protein	0	0	0	0	0	0	0	0	0	0	0	0	0	0	0	0	0	0	0	0	0	0	0	0	0	0	0	0	0	0	0	0	0	0	0	0	0	0	0	0	0	0	0	0	0	0	0
	OG0000704	hypothetical protein	0	0	0	0	0	0	0	0	0	0	0	0	0	0	0	0	0	0	0	0	0	0	0	0	0	0	0	0	0	0	0	0	0	0	0	0	0	0	0	0	0	0	0	0	0	0	0
	OG0000705	hypothetical protein	0	0	0	0	0	0	0	0	0	0	0	0	0	0	0	0	0	0	0	0	0	0	0	0	0	0	0	0	0	0	0	0	0	0	0	0	0	0	0	0	0	0	0	0	0	0	0
	OG0000706	hypothetical protein	0	0	0	0	0	0	0	0	0	0	0	0	0	0	0	0	0	0	0	0	0	0	0	0	0	0	0	0	0	0	0	0	0	0	0	0	0	0	0	0	0	0	0	0	0	0	0
	OG0000707	hypothetical protein	0	0	0	0	0	0	0	0	0	0	0	0	0	0	0	0	0	0	0	0	0	0	0	0	0	0	0	0	0	0	0	0	0	0	0	0	0	0	0	0	0	0	0	0	0	0	0
	OG0000708	hypothetical protein	0	0	0	0	0	0	0	0	0	0	0	0	0	0	0	0	0	0	0	0	0	0	0	0	0	0	0	0	0	0	0	0	0	0	0	0	0	0	0	0	0	0	0	0	0	0	0
	OG0000709	phosphate ABC transporter substrate-binding protein...	0	0	0	0	0	0	0	0	0	0	0	0	0	0	0	0	0	0	0	0	0	0	0	0	0	0	0	0	0	0	0	0	0	0	0	0	0	0	0	VTLG01000034_21	0	0	0	0	0	0	0
IV-specific	OG0000710	hypothetical protein	0	0	0	0	0	0	0	0	0	0	0	0	0	0	0	0	0	0	0	0	0	0	0	0	0	0	0	0	0	0	0	0	0	0	0	0	0	0	0	0	0	0	0	0	0	0	0
IV-specific	OG0000711	hypothetical protein	0	0	0	0	0	0	0	0	0	0	0	0	0	0	0	0	0	0	0	0	0	0	0	0	0	0	0	0	0	0	0	0	0	0	0	0	0	0	0	0	0	0	0	0	0	0	0
	OG0000712	putative endosialidase	0	0	0	0	0	0	0	0	0	0	0	0	0	0	0	0	0	0	0	0	0	0	0	0	0	0	0	0	0	0	0	0	0	0	0	0	0	0	0	0	0	0	0	0	0	0	0
	OG0000713	hypothetical protein	0	0	0	0	0	0	0	0	0	0	0	0	0	0	0	0	0	0	0	0	0	0	0	0	0	0	0	0	0	0	0	0	0	0	0	0	0	0	0	0	0	0	0	0	0	0	0
	OG0000714	hypothetical protein	0	0	0	0	0	0	0	0	0	0	0	0	0	0	0	0	0	0	0	0	0	0	0	0	0	0	0	0	0	0	0	0	0	0	0	0	0	0	0	0	0	0	0	0	0	0	0
	OG0000715	hypothetical protein	0	0	0	0	0	0	0	0	0	0	0	0	0	0	0	0	VTLG01009289_71	VTLG01007547_48	0	0	0	0	0	0	0	0	0	0	0	0	0	0	0	0	0	0	0	0	0	0	0	0	0	0	0	0	0
	OG0000716	hypothetical protein	0	0	0	0	0	0	0	0	0	0	0	0	0	0	0	0	0	0	0	0	0	0	0	0	0	0	0	0	0	0	0	0	0	0	0	0	0	0	0	0	0	0	0	0	0	0	0
	OG0000717	hypothetical protein	0	0	0	0	0	0	0	0	0	0	0	0	0	0	0	0	0	0	0	0	0	0	0	0	0	0	0	0	0	0	0	0	0	0	0	0	0	0	0	0	0	0	0	0	0	0	0
	OG0000718	hypothetical protein	0	0	0	0	0	0	0	0	0	0	0	0	0	0	0	0	0	0	Station66_DCM_ALL_assembly_NODE_311_length_45539_cov_88.068618_44	0	0	0	0	0	0	0	0	0	0	0	0	0	0	0	0	0	0	0	0	0	0	0	0	0	0	0	0
	OG0000719	hypothetical protein	0	0	0	0	0	0	0	0	0	0	0	0	0	0	0	0	0	0	Station66_DCM_ALL_assembly_NODE_311_length_45539_cov_88.068618_76	0	VTLG01009180_7	VTLG01000565_38	0	0	0	0	0	0	0	0	0	0	0	0	0	0	0	0	0	0	0	0	0	0	0	0	0
	OG0000720	hypothetical protein	0	0	0	0	0	0	0	0	0	0	0	0	0	0	0	0	0	0	0	0	0	0	0	0	0	0	0	0	0	0	0	0	0	0	0	0	0	0	0	0	0	0	0	0	0	0	0
	OG0000721	hypothetical protein	0	0	0	0	0	0	0	0	0	0	0	0	0	0	0	0	0	0	0	0	0	0	0	0	0	0	0	0	0	0	0	0	0	0	0	0	0	0	0	0	0	0	0	0	0	0	0
	OG0000722	hypothetical protein	0	0	0	0	0	0	0	0	0	0	0	0	0	0	0	0	0	0	0	0	0	0	0	0	0	0	0	0	0	0	0	0	0	0	0	0	0	0	0	0	0	0	0	0	0	0	0
	OG0000723	hypothetical protein	0	0	0	0	0	0	0	0	0	0	0	0	0	0	0	0	0	0	0	0	0	0	0	0	0	0	0	0	0	0	0	0	0	0	0	0	0	0	0	0	0	0	0	0	0	0	0
	OG0000724	hypothetical protein	0	0	0	0	0	0	0	0	0	0	0	0	0	0	0	0	0	0	0	0	0	0	0	0	0	0	0	0	0	0	0	0	0	0	0	0	0	0	0	0	0	0	0	0	0	0	0
	OG0000725	hypothetical protein	0	0	0	0	0	0	0	0	0	0	0	0	0	0	0	0	0	0	0	0	0	0	0	0	0	0	0	0	0	0	0	0	0	0	0	0	0	0	0	0	0	0	0	0	0	0	0
	OG0000726	hypothetical protein	0	0	0	0	0	0	0	0	0	0	0	0	0	0	0	0	0	0	0	0	0	0	0	0	0	0	0	0	0	0	0	0	0	0	0	0	0	0	0	0	0	0	0	0	0	0	0
	OG0000727	hypothetical protein	0	0	0	0	0	0	0	0	0	0	0	0	0	0	0	0	0	0	0	0	0	0	0	0	0	0	0	0	0	0	0	0	0	0	0	0	0	0	0	0	0	0	0	0	0	0	0
	OG0000728	hypothetical protein	0	0	0	0	0	0	0	0	0	0	0	0	0	0	0	0	0	0	0	0	0	0	0	0	0	0	0	0	0	0	0	0	0	0	0	0	0	0	0	0	0	0	0	0	0	0	0
	OG0000729	hypothetical protein	0	0	0	0	0	0	0	0	0	0	0	0	0	0	0	0	0	0	0	0	0	0	0	0	0	0	0	0	0	0	0	0	0	0	0	0	0	0	0	0	0	0	0	0	0	0	0
	OG0000730	hypothetical protein	0	0	0	0	0	0	0	0	0	0	0	0	0	0	0	0	0	0	0	0	0	0	0	0	0	0	0	0	0	0	0	0	0	0	0	0	0	0	0	0	0	0	0	0	0	0	0
	OG0000731	hypothetical protein	0	0	0	0	0	0	0	0	0	0	0	0	0	0	0	0	0	0	0	0	0	0	0	0	0	0	0	0	0	0	0	0	0	0	0	0	0	0	0	0	0	0	0	0	0	0	0
	OG0000732	hypothetical protein	0	0	0	0	0	0	0	0	0	0	0	0	0	0	0	0	0	0	0	0	0	0	0	0	0	0	0	0	0	0	0	0	0	0	0	0	0	0	0	0	0	0	0	0	0	0	0
	OG0000733	hypothetical protein	0	0	0	0	0	0	0	0	0	0	0	0	0	0	0	0	0	0	0	0	0	0	0	0	0	0	0	0	0	0	0	0	0	0	0	0	0	0	0	0	0	0	0	0	0	0	0
	OG0000734	hypothetical protein	0	0	0	0	0	0	0	0	0	0	0	0	0	0	0	0	0	0	0	0	0	0	0	0	0	0	0	0	0	0	0	0	0	0	0	0	0	0	0	0	0	0	0	0	0	0	0
	OG0000735	hypothetical protein	0	0	0	0	0	0	0	0	0	0	0	0	0	0	0	0	0	0	0	0	0	0	0	0	0	0	0	0	0	0	0	0	0	0	0	0	0	0	0	0	0	0	0	0	0	0	0
	OG0000736	hypothetical protein	0	0	0	0	0	0	0	0	0	0	0	0	0	0	0	0	0	0	0	0	0	0	0	0	0	0	0	0	0	0	0	0	0	0	0	0	0	0	0	0	0	0	0	0	0	0	0
	OG0000737	hypothetical protein	0	0	0	0	0	0	0	0	0	0	0	0	0	0	0	0	0	0	0	0	0	0	0	0	0	0	0	0	0	0	0	0	0	0	0	0	0	0	0	0	0	0	0	0	0	0	0
	OG0000738	hypothetical protein	0	0	0	0	0	0	0	0	0	0	0	0	0	0	0	0	0	0	0	0	0	0	0	0	0	0	0	0	0	0	0	0	0	0	0	0	0	0	0	0	0	0	0	0	0	0	0
	OG0000739	hypothetical protein	0	0	0	0	0	0	0	0	0	0	0	0	0	0	0	0	0	0	0	0	0	0	0	0	0	0	0	0	0	0	0	0	0	0	0	0	0	0	0	0	0	0	0	0	0	0	0
	OG0000740	toxin-antitoxin system YwqK family antitoxin	0	0	0	0	0	0	0	0	0	0	0	0	0	0	0	0	0	0	0	0	0	0	0	0	0	0	0	0	0	0	0	0	0	0	0	0	0	0	0	0	0	0	0	0	0	0	0
	OG0000741	hypothetical protein	0	0	0	0	0	0	0	0	0	0	0	0	0	0	0	0	0	0	0	0	0	0	0	0	0	0	0	0	0	0	0	0	0	0	0	0	0	0	0	0	0	0	0	0	0	0	0
	OG0000742	hypothetical protein	0	0	0	0	0	0	0	0	0	0	0	0	0	0	0	0	0	0	0	0	0	0	0	Station85_DCM_COMBINED_FINAL_NODE_536_length_42763_cov_12.619181_20	VTLG01007544_6	VTLG01006964_18	0	0	0	0	0	0	0	0	0	0	0	0	0	0	0	0	0	0	0	0	0
	OG0000743	hypothetical protein	0	0	0	0	0	0	0	0	0	0	0	0	0	0	0	0	0	0	0	0	0	0	0	Station85_DCM_COMBINED_FINAL_NODE_536_length_42763_cov_12.619181_21	VTLG01007544_5	VTLG01006964_19	0	0	0	0	0	0	0	0	0	0	0	0	0	0	0	0	0	0	0	0	0
	OG0000744	hypothetical protein	0	0	0	0	Tp1_124_SUR_0-0d2_scaffold105408_2_27	0	0	0	0	0	VTLG01007520_60	VTLG01002209_6	0	0	0	0	0	0	0	0	0	0	0	0	0	0	0	0	0	0	0	0	0	0	0	0	0	0	0	0	0	0	0	0	0	0	0
	OG0000745	hypothetical protein	0	0	0	0	Tp1_124_SUR_0-0d2_scaffold105408_2_48	0	0	0	0	0	VTLG01007520_3	VTLG01002209_63	0	0	0	0	0	0	0	0	0	0	0	0	0	0	0	0	0	0	0	0	0	0	0	0	0	0	0	0	0	0	0	0	0	0	0
	OG0000746	hypothetical protein	0	0	0	0	0	0	0	0	0	0	0	0	0	0	0	0	0	0	0	0	0	0	0	0	0	0	0	0	0	0	0	0	0	0	0	0	0	0	0	0	0	0	0	0	0	0	0
	OG0000747	hypothetical protein	0	0	0	0	0	0	0	0	0	0	0	0	0	0	0	0	0	0	0	0	0	0	0	0	0	0	0	0	0	0	0	0	0	0	0	0	0	0	0	0	0	0	0	0	0	0	0
	OG0000748	hypothetical protein	0	0	0	0	0	0	0	0	0	0	0	0	0	0	0	0	0	0	0	0	0	0	0	0	0	0	0	0	0	0	0	0	0	0	0	0	0	0	0	0	0	0	0	0	0	0	0
	OG0000749	hypothetical protein	0	0	0	0	0	0	0	0	0	0	0	0	0	0	0	0	0	0	0	0	0	0	0	0	0	0	0	0	0	0	0	0	0	0	0	0	0	0	0	0	0	0	0	0	0	0	0
	OG0000750	hypothetical protein	0	0	0	0	0	0	0	0	0	0	0	0	0	0	0	0	0	0	0	0	0	0	0	0	0	0	0	0	0	0	0	0	0	0	0	0	0	0	0	0	0	0	0	0	0	0	0
	OG0000751	hypothetical protein	0	0	0	0	0	0	0	0	0	0	0	0	0	0	0	0	0	0	0	0	0	0	0	0	0	0	0	0	0	0	0	0	0	0	0	0	0	0	0	0	0	0	0	0	0	0	0
	OG0000752	hypothetical protein	0	0	0	0	0	0	0	0	0	0	0	0	0	0	0	0	0	0	0	0	0	0	0	0	0	0	0	0	0	0	0	0	0	0	0	0	0	0	0	0	0	0	0	0	0	0	0
	OG0000753	hypothetical protein	0	0	0	0	0	0	0	0	0	VTLG01002205_27	VTLG01007520_27	VTLG01002209_39	0	0	0	0	0	0	0	0	0	0	0	0	0	0	0	0	0	0	0	0	0	0	0	0	0	0	0	0	0	0	0	0	0	0	0
	OG0000754	hypothetical protein	0	0	0	0	0	0	0	0	0	VTLG01002205_3	VTLG01007520_4	VTLG01002209_62	0	0	0	0	0	0	0	0	0	0	0	0	0	0	0	0	0	0	0	0	0	0	0	0	0	0	0	0	0	0	0	0	0	0	0
	OG0000755	putative fiber protein	0	0	0	0	0	0	0	0	0	VTLG01002205_37	VTLG01007520_37	VTLG01002209_29	0	0	0	0	0	0	0	0	0	0	0	0	0	0	0	0	0	0	0	0	0	0	0	0	0	0	0	0	0	0	0	0	0	0	0
	OG0000756	hypothetical protein	0	0	0	0	0	0	0	0	0	VTLG01002205_4	VTLG01007520_5	VTLG01002209_61	0	0	0	0	0	0	0	0	0	0	0	0	0	0	0	0	0	0	0	0	0	0	0	0	0	0	0	0	0	0	0	0	0	0	0
	OG0000757	hypothetical protein	0	0	0	0	0	0	0	0	0	VTLG01002205_58	VTLG01007520_59	VTLG01002209_7	0	0	0	0	0	0	0	0	0	0	0	0	0	0	0	0	0	0	0	0	0	0	0	0	0	0	0	0	0	0	0	0	0	0	0
	OG0000758	hypothetical protein	0	0	0	0	0	0	0	0	0	VTLG01002205_8	VTLG01007520_8	VTLG01002209_58	0	0	0	0	0	0	0	0	0	0	0	0	0	0	0	0	0	0	0	0	0	0	0	0	0	0	0	0	0	0	0	0	0	0	0
VIII-specific	OG0000759	hypothetical protein	0	0	0	0	0	0	0	0	0	0	0	0	0	0	0	0	0	0	0	0	0	0	0	0	0	VTLG01006964_26	0	VTLG01007500_14	VTLG01012974_29	0	0	0	0	0	0	0	0	0	0	0	0	0	0	0	0	0	0
	OG0000760	hypothetical protein	0	0	0	0	0	0	0	0	0	0	0	0	0	0	0	0	0	0	0	0	0	0	0	0	0	0	0	0	0	0	0	0	0	0	0	0	0	0	0	0	0	0	0	0	0	0	0
	OG0000761	DUF6445 family protein	0	0	0	0	0	0	0	0	0	0	0	0	0	0	0	0	0	0	0	0	0	0	0	0	0	0	0	0	0	0	0	0	0	0	0	0	0	0	0	0	0	0	0	0	0	0	0
	OG0000762	hypothetical protein	0	0	0	0	0	0	0	0	0	0	0	0	0	0	0	0	0	0	0	0	0	0	0	0	0	0	0	0	0	0	0	0	0	0	0	0	0	0	0	0	0	0	0	0	0	0	0
	OG0000763	2OG-Fe(II) oxygenase superfamily	0	0	0	0	0	0	0	0	0	0	0	0	0	0	0	0	0	0	0	0	0	0	0	0	0	0	0	0	0	0	0	0	0	0	0	0	0	0	0	0	0	0	0	0	0	0	0
	OG0000764	hypothetical protein	0	0	0	0	0	0	0	0	0	0	0	0	0	0	0	0	0	0	0	0	0	0	0	0	0	0	0	0	0	0	0	0	0	0	0	0	0	0	0	0	0	0	0	0	0	0	0
	OG0000765	hypothetical protein	0	0	0	0	0	0	0	0	0	0	0	0	0	0	0	0	0	0	0	0	0	0	0	0	0	0	0	0	0	0	0	0	0	0	0	0	0	0	0	0	0	0	0	0	0	0	0
	OG0000766	hypothetical protein	0	0	0	0	0	0	0	0	0	0	0	0	0	0	0	0	0	0	0	0	0	0	0	0	0	0	0	0	0	0	0	0	0	0	0	0	0	0	0	0	0	0	0	0	0	0	0
	OG0000767	hypothetical protein	0	0	0	0	0	0	0	0	0	0	0	0	0	0	0	0	0	0	0	0	0	0	0	0	0	0	0	0	0	0	0	0	0	0	0	0	0	0	0	0	0	0	0	0	0	0	0
	OG0000768	hypothetical protein	0	0	0	0	0	0	0	0	0	0	0	0	0	0	0	0	0	0	0	0	0	0	0	0	0	0	0	0	0	0	0	0	0	0	0	0	0	0	0	0	0	0	0	0	0	0	0
	OG0000769	hypothetical protein	0	0	0	0	0	0	0	0	0	0	0	0	0	0	0	0	0	0	0	0	0	0	0	0	0	0	0	0	0	0	0	0	0	0	0	0	0	0	0	0	0	0	0	0	0	0	0
	OG0000770	hypothetical protein	0	0	0	0	0	0	0	0	0	0	0	0	0	0	0	0	0	0	0	0	0	0	0	0	0	0	0	0	0	0	0	0	0	0	0	0	0	0	0	0	0	0	0	0	0	0	0
	OG0000771	transglycosylase SLT domain-containing protein	0	0	0	0	0	0	0	0	0	0	0	0	0	0	0	0	0	0	0	0	0	0	0	0	0	0	0	0	0	0	0	0	0	0	0	0	0	0	0	0	0	0	0	0	0	0	0
	OG0000772	hypothetical protein	0	0	0	0	0	0	0	0	0	0	0	0	0	0	0	0	0	0	0	0	0	0	0	0	0	0	VTLG01007539_47	VTLG01007500_51	0	VTLG01010991_40	0	0	0	0	0	0	0	0	0	0	0	0	0	0	0	0	0
	OG0000773	hypothetical protein	0	0	0	0	0	0	0	0	0	0	0	0	0	0	0	0	0	0	0	0	0	0	0	0	0	0	VTLG01007539_11	VTLG01007500_87	VTLG01012974_40	0	0	0	0	0	0	0	0	0	0	0	0	0	0	0	0	0	0
VIII-specific	OG0000774	hypothetical protein	0	0	0	0	0	0	0	0	0	0	0	0	0	0	0	0	0	0	0	0	0	0	0	0	0	0	0	VTLG01007500_91	VTLG01012974_38	VTLG01010991_2	0	0	0	0	0	0	0	0	0	0	0	0	0	0	0	0	0
	OG0000775	putative Deoxyuridine 5'-triphosphate nucleotidohydrolase...	0	0	0	0	0	0	0	0	0	0	0	0	0	0	0	0	0	0	0	0	0	0	0	0	0	0	0	0	0	0	0	0	0	0	0	0	0	0	0	0	0	0	0	0	0	0	0
	OG0000776	hypothetical protein	0	0	0	0	0	0	0	0	0	0	0	0	0	0	0	0	0	0	0	0	0	0	0	0	0	0	0	0	0	0	0	0	0	0	0	0	0	0	0	0	0	0	0	0	0	0	0
	OG0000777	hypothetical protein	0	0	0	0	0	0	0	0	0	0	0	0	0	0	0	0	0	0	0	0	0	0	0	0	0	0	0	0	0	0	0	0	0	0	0	0	0	0	0	0	0	0	0	0	0	0	0
	OG0000778	hypothetical protein	0	0	0	0	0	0	0	0	0	0	0	0	0	0	0	0	0	0	0	0	0	0	0	0	0	0	0	0	0	0	0	0	0	0	0	0	0	0	0	0	0	0	0	0	0	0	0
	OG0000779	NUDIX domain-containing protein	0	0	0	0	0	0	0	0	0	0	0	0	0	0	0	0	0	0	0	0	0	0	0	0	0	0	0	0	0	0	0	0	0	0	0	0	0	0	0	0	0	0	0	0	0	0	0
	OG0000780	post-segregation killing protein PndC	0	0	0	0	0	0	0	0	0	0	0	0	0	0	0	0	0	0	0	0	0	0	0	0	0	0	0	0	0	0	0	0	0	0	0	0	0	0	0	0	0	0	0	0	0	0	0
	OG0000781	hypothetical protein	0	0	0	0	0	0	0	0	0	0	0	0	0	0	0	0	0	0	Station66_DCM_ALL_assembly_NODE_311_length_45539_cov_88.068618_45	HTVC033P_18	0	0	0	0	0	0	0	0	0	0	0	0	0	0	0	0	0	0	0	0	0	0	0	0	0	0	0
	OG0000782	hypothetical protein	0	0	0	0	0	0	0	0	0	0	0	0	0	0	0	0	0	0	Station66_DCM_ALL_assembly_NODE_311_length_45539_cov_88.068618_30	HTVC033P_4	0	0	0	0	0	0	0	0	0	0	0	0	0	0	0	0	0	0	0	0	0	0	0	0	0	0	0
	OG0000783	hypothetical protein	0	0	0	0	0	0	0	0	0	0	0	0	0	0	0	0	0	0	0	0	0	0	0	0	0	0	0	0	0	0	0	0	0	0	0	0	0	0	0	0	0	0	0	0	0	0	0
	OG0000784	hypothetical protein	0	0	0	0	0	0	0	0	0	0	0	0	0	0	0	0	0	0	0	0	0	0	0	0	0	0	0	0	0	0	0	0	0	0	0	0	0	0	0	0	0	0	0	0	0	0	0
	OG0000785	hypothetical protein	0	0	0	0	0	0	0	0	0	0	0	0	0	0	0	0	0	0	0	0	0	0	0	0	0	0	0	0	0	0	0	0	0	0	0	0	0	0	0	0	0	0	0	0	0	0	0
	OG0000786	hypothetical protein	0	0	0	0	0	0	0	0	0	0	0	0	0	0	0	0	0	0	0	0	0	0	0	0	0	0	0	0	0	0	0	0	0	0	0	0	0	0	0	0	0	0	0	0	0	0	0
	OG0000787	hypothetical protein	0	0	0	0	0	0	0	0	0	0	0	0	0	0	0	0	0	0	0	0	0	0	0	0	0	0	0	0	0	0	0	0	0	0	0	0	0	0	0	0	0	0	0	0	0	0	0
	OG0000788	hypothetical protein	0	0	0	0	0	0	0	0	0	0	0	0	0	0	0	0	0	0	0	0	0	0	0	0	0	0	0	0	0	0	0	0	0	0	0	0	0	0	0	0	0	0	0	0	0	0	0
	OG0000789	hypothetical protein	0	0	0	0	0	0	0	0	0	0	0	0	0	0	0	0	0	0	0	0	0	0	0	0	0	0	0	0	0	0	0	0	0	0	0	0	0	0	0	0	0	0	0	0	0	0	0
	OG0000790	hypothetical protein	0	0	0	0	0	0	0	0	0	0	0	0	0	0	0	0	0	0	0	0	0	0	0	0	0	0	0	0	0	0	0	0	0	0	0	0	0	0	0	0	0	0	0	0	0	0	0
	OG0000791	hypothetical protein	0	0	0	0	0	0	0	0	0	0	0	0	0	0	0	0	0	0	0	0	0	0	0	0	0	0	0	0	0	0	0	0	0	0	0	0	0	0	0	0	0	0	0	0	0	0	0
	OG0000792	hypothetical protein	0	0	0	0	0	0	0	0	0	0	0	0	0	0	0	0	0	0	0	0	0	0	0	0	0	0	0	0	0	0	0	0	0	0	0	0	0	0	0	0	0	0	0	0	0	0	0
	OG0000793	hypothetical protein	0	0	0	0	0	0	0	0	0	0	0	0	0	0	0	0	0	0	0	0	0	0	0	0	0	0	0	0	0	0	0	0	0	0	0	0	0	0	0	0	0	0	0	0	0	0	0
	OG0000794	hypothetical protein	0	0	0	0	0	0	0	0	0	0	0	0	0	0	0	0	0	0	0	0	0	0	0	0	0	0	0	0	0	0	0	0	0	0	0	0	0	0	0	0	0	0	0	0	0	0	0
	OG0000795	hypothetical protein	0	0	0	0	0	0	0	0	0	0	0	0	0	0	0	0	0	0	0	0	0	0	0	0	0	0	0	0	0	0	0	0	0	0	0	0	0	0	0	0	0	0	0	0	0	0	0
	OG0000796	hypothetical protein	0	0	0	0	0	0	0	0	0	0	0	0	0	0	0	0	0	0	0	0	0	0	0	0	0	0	0	0	0	0	0	0	0	0	0	0	0	0	0	0	0	0	0	0	0	0	0
	OG0000797	hypothetical protein	0	0	0	0	0	0	0	0	0	0	0	0	0	0	0	0	0	0	0	0	0	0	0	0	0	0	0	0	0	0	0	0	0	0	0	0	0	0	0	0	0	0	0	0	0	0	0
	OG0000798	hypothetical protein	0	0	0	0	0	0	0	0	0	0	0	0	0	0	0	0	0	0	0	0	0	0	0	0	0	0	0	0	0	0	0	0	0	0	0	0	0	0	0	0	0	0	0	0	0	0	0
	OG0000799	hypothetical protein	0	0	0	0	0	0	0	0	0	0	0	0	0	0	0	0	0	0	0	0	0	0	0	0	0	0	0	0	0	0	0	0	0	0	0	0	0	0	0	0	0	0	0	0	0	0	0
	OG0000800	hypothetical protein	0	0	0	0	0	0	0	0	0	0	0	0	0	0	0	0	0	0	0	0	0	0	0	0	0	0	0	0	0	0	0	0	0	0	0	0	0	0	0	0	0	0	0	0	0	0	0
	OG0000801	hypothetical protein	0	0	0	0	0	0	0	0	0	0	0	0	0	0	0	0	0	0	0	0	0	0	0	0	0	0	0	0	0	0	0	0	0	0	0	0	0	0	0	0	0	0	0	0	0	0	0
	OG0000802	hypothetical protein	0	0	0	0	0	0	0	0	0	0	0	0	0	0	0	0	0	0	0	0	0	0	0	0	0	0	0	0	0	0	0	0	0	0	0	0	0	0	0	0	0	0	0	0	0	0	0
	OG0000803	hypothetical protein	0	0	0	0	0	0	0	0	0	0	0	0	0	0	0	0	0	0	0	0	0	0	0	0	0	0	0	0	0	0	0	0	0	0	0	0	0	0	0	0	0	0	0	0	0	0	0
	OG0000804	recombinase family protein	0	0	0	0	0	0	0	0	0	0	0	0	0	0	0	0	0	0	0	0	0	0	0	0	0	0	0	0	0	0	0	0	0	0	0	0	0	0	0	0	0	0	0	0	0	0	0
	OG0000805	hypothetical protein	0	0	0	0	0	0	0	0	0	0	0	0	0	0	0	0	0	0	0	0	0	0	0	0	0	0	0	0	0	0	0	0	0	0	0	0	0	0	0	0	0	0	0	0	0	0	0
	OG0000806	hypothetical protein	0	0	0	0	0	0	0	0	0	0	0	0	0	0	0	0	0	0	0	0	0	0	0	0	0	0	0	0	0	0	0	0	0	0	0	0	0	0	0	0	0	0	0	0	0	0	0
	OG0000807	DUF932 domain-containing protein	0	0	0	0	0	0	0	0	0	0	0	0	VTLG01000048_47	AFVG_250M767_1	0	0	0	0	0	0	0	0	0	0	0	0	0	0	0	0	0	0	0	0	0	0	0	0	0	0	0	0	0	0	0	0	0
	OG0000808	hypothetical protein	0	0	0	0	0	0	0	0	0	0	0	0	VTLG01000048_38	AFVG_250M767_10	0	0	0	0	0	0	0	0	0	0	0	0	0	0	0	0	0	0	0	0	0	0	0	0	0	0	0	0	0	0	0	0	0
	OG0000809	hypothetical protein	0	0	0	0	0	0	0	0	0	0	0	0	VTLG01000048_37	AFVG_250M767_11	0	0	0	0	0	0	0	0	0	0	0	0	0	0	0	0	0	0	0	0	0	0	0	0	0	0	0	0	0	0	0	0	0
	OG0000810	hypothetical protein	0	0	0	0	0	0	0	0	0	0	0	0	VTLG01000048_36	AFVG_250M767_12	0	0	0	0	0	0	0	0	0	0	0	0	0	0	0	0	0	0	0	0	0	0	0	0	0	0	0	0	0	0	0	0	0
	OG0000811	hypothetical protein	0	0	0	0	0	0	0	0	0	0	0	0	VTLG01000048_35	AFVG_250M767_13	0	0	0	0	0	0	0	0	0	0	0	0	0	0	0	0	0	0	0	0	0	0	0	0	0	0	0	0	0	0	0	0	0
	OG0000812	hypothetical protein	0	0	0	0	0	0	0	0	0	0	0	0	VTLG01000048_34	AFVG_250M767_14	0	0	0	0	0	0	0	0	0	0	0	0	0	0	0	0	0	0	0	0	0	0	0	0	0	0	0	0	0	0	0	0	0
	OG0000813	hypothetical protein	0	0	0	0	0	0	0	0	0	0	0	0	VTLG01000048_33	AFVG_250M767_15	0	0	0	0	0	0	0	0	0	0	0	0	0	0	0	0	0	0	0	0	0	0	0	0	0	0	0	0	0	0	0	0	0
	OG0000814	hypothetical protein	0	0	0	0	0	0	0	0	0	0	0	0	VTLG01000048_18	AFVG_250M767_30	0	0	0	0	0	0	0	0	0	0	0	0	0	0	0	0	0	0	0	0	0	0	0	0	0	0	0	0	0	0	0	0	0
	OG0000815	hypothetical protein	0	0	0	0	0	0	0	0	0	0	0	0	VTLG01000048_10	AFVG_250M767_38	0	0	0	0	0	0	0	0	0	0	0	0	0	0	0	0	0	0	0	0	0	0	0	0	0	0	0	0	0	0	0	0	0
	OG0000816	hypothetical protein	0	0	0	0	0	0	0	0	0	0	0	0	VTLG01000048_44	AFVG_250M767_4	0	0	0	0	0	0	0	0	0	0	0	0	0	0	0	0	0	0	0	0	0	0	0	0	0	0	0	0	0	0	0	0	0
	OG0000817	glucosaminidase domain-containing protein	0	0	0	0	0	0	0	0	0	0	0	0	VTLG01000048_8	AFVG_250M767_40	0	0	0	0	0	0	0	0	0	0	0	0	0	0	0	0	0	0	0	0	0	0	0	0	0	0	0	0	0	0	0	0	0
	OG0000818	peptidase M15A	0	0	0	0	0	0	0	0	0	0	0	0	VTLG01000048_6	AFVG_250M767_42	0	0	0	0	0	0	0	0	0	0	0	0	0	0	0	0	0	0	0	0	0	0	0	0	0	0	0	0	0	0	0	0	0
	OG0000819	putative carbohydrate binding domain containing protein...	0	0	0	0	0	0	0	0	0	0	0	0	VTLG01000048_4	AFVG_250M767_44	0	0	0	0	0	0	0	0	0	0	0	0	0	0	0	0	0	0	0	0	0	0	0	0	0	0	0	0	0	0	0	0	0
	OG0000820	hypothetical protein	0	0	0	0	0	0	0	0	0	0	0	0	VTLG01000048_43	AFVG_250M767_5	0	0	0	0	0	0	0	0	0	0	0	0	0	0	0	0	0	0	0	0	0	0	0	0	0	0	0	0	0	0	0	0	0
	OG0000821	hypothetical protein	0	0	0	0	0	0	0	0	0	0	0	0	VTLG01000048_42	AFVG_250M767_6	0	0	0	0	0	0	0	0	0	0	0	0	0	0	0	0	0	0	0	0	0	0	0	0	0	0	0	0	0	0	0	0	0
	OG0000822	sulfotransferase-like protein	0	0	0	0	0	0	0	0	0	0	0	0	0	AFVG_250M767_65	0	0	0	0	0	0	0	0	0	0	0	0	0	0	0	0	0	0	0	0	0	0	0	0	0	0	0	0	0	Station52_DCM_ALL_assembly_NODE_65_length_54565_cov_8.749129_62	0	0	0
	OG0000823	hypothetical protein	0	0	0	0	0	0	0	0	0	0	0	0	VTLG01000048_41	AFVG_250M767_7	0	0	0	0	0	0	0	0	0	0	0	0	0	0	0	0	0	0	0	0	0	0	0	0	0	0	0	0	0	0	0	0	0
	OG0000824	hypothetical protein	0	0	0	0	0	0	0	0	0	0	0	0	VTLG01000048_64	AFVG_250M767_73	0	0	0	0	0	0	0	0	0	0	0	0	0	0	0	0	0	0	0	0	0	0	0	0	0	0	0	0	0	0	0	0	0
	OG0000825	hypothetical protein	0	0	0	0	0	0	0	0	0	0	0	0	VTLG01000048_40	AFVG_250M767_8	0	0	0	0	0	0	0	0	0	0	0	0	0	0	0	0	0	0	0	0	0	0	0	0	0	0	0	0	0	0	0	0	0
	OG0000826	hypothetical protein	0	0	0	0	0	0	0	0	0	0	0	0	VTLG01000048_54	AFVG_250M767_83	0	0	0	0	0	0	0	0	0	0	0	0	0	0	0	0	0	0	0	0	0	0	0	0	0	0	0	0	0	0	0	0	0
	OG0000827	hypothetical protein	0	0	0	0	0	0	0	0	0	0	0	0	VTLG01000048_48	AFVG_250M767_89	0	0	0	0	0	0	0	0	0	0	0	0	0	0	0	0	0	0	0	0	0	0	0	0	0	0	0	0	0	0	0	0	0
	OG0000828	hypothetical protein	0	0	0	0	0	0	0	0	0	0	0	0	VTLG01000048_39	AFVG_250M767_9	0	0	0	0	0	0	0	0	0	0	0	0	0	0	0	0	0	0	0	0	0	0	0	0	0	0	0	0	0	0	0	0	0
	OG0000829	hypothetical protein	0	0	0	0	0	0	0	0	0	VTLG01002205_2	0	0	0	0	0	0	0	0	0	0	0	0	0	0	0	0	0	0	0	0	0	0	0	0	0	0	0	0	0	0	0	0	0	0	0	0	0
	OG0000830	hypothetical protein	0	0	0	0	0	0	0	0	0	0	0	0	0	0	0	0	0	0	0	0	0	0	0	0	0	0	0	0	0	0	0	0	0	0	0	0	0	0	0	0	0	0	0	0	Station158_MES_ALL_assembly_NODE_1379_length_44907_cov_6.415478_50	0	0
	OG0000831	hypothetical protein	0	0	0	0	0	0	0	0	0	0	0	0	0	0	0	0	0	0	0	0	0	0	0	0	0	0	0	0	0	0	0	0	0	0	0	0	0	0	0	0	0	0	0	0	0	0	0
	OG0000832	hypothetical protein	0	0	0	0	0	0	0	0	0	0	0	0	0	0	0	0	0	0	0	0	0	0	0	0	0	0	0	0	0	0	0	0	0	0	0	0	0	0	0	0	0	VTLG01001739_17	AFVG_250M958_1	0	0	0	0
	OG0000833	Aspartyl-tRNA synthetase	0	0	0	0	0	0	0	0	0	0	0	0	0	0	0	0	0	0	0	0	0	0	0	0	0	0	0	0	0	0	0	0	0	0	0	0	0	0	0	0	0	VTLG01001739_16	AFVG_250M958_2	0	0	0	0
	OG0000834	hypothetical protein	0	0	0	0	0	0	0	0	0	0	0	0	0	0	0	0	0	0	0	0	0	0	0	0	0	0	0	0	0	0	0	0	0	0	0	0	0	0	0	0	0	VTLG01001739_15	AFVG_250M958_3	0	0	0	0
	OG0000835	mucin-5AC isoform X2	0	0	0	0	0	0	0	0	0	0	0	0	0	0	0	0	0	0	0	0	0	0	0	0	0	0	0	0	0	0	0	0	0	0	0	0	0	0	0	0	0	VTLG01001739_12	AFVG_250M958_6	0	0	0	0
	OG0000836	hypothetical protein	0	0	0	0	0	0	0	0	0	0	0	0	0	0	0	0	0	0	0	0	0	0	0	0	0	0	0	0	0	0	0	0	0	0	0	0	0	0	0	0	0	VTLG01001739_28	AFVG_250M958_63	0	0	0	0
	OG0000837	hypothetical protein	0	0	0	0	0	0	0	0	0	0	0	0	0	0	0	0	0	0	0	0	0	0	0	0	0	0	0	0	0	0	0	0	0	0	0	0	0	0	0	0	0	VTLG01001739_26	AFVG_250M958_65	0	0	0	0
	OG0000838	hypothetical protein	0	0	0	0	0	0	0	0	0	0	0	0	0	0	0	0	0	0	0	0	0	0	0	0	0	0	0	0	0	0	0	0	0	0	0	0	0	0	0	0	0	VTLG01001739_20	AFVG_250M958_71	0	0	0	0
	OG0000839	hypothetical protein	0	0	0	0	0	0	0	0	0	0	0	0	0	0	0	0	0	0	0	0	0	0	0	0	0	0	0	0	0	0	0	0	0	0	0	0	0	0	0	0	0	VTLG01001739_18	AFVG_250M958_73	0	0	0	0
	OG0000840	hypothetical protein	0	0	0	0	0	0	0	0	0	0	0	0	0	0	0	0	0	0	0	0	0	0	0	0	0	0	0	0	0	0	0	0	0	0	0	0	0	0	0	0	0	0	0	0	0	0	0
	OG0000841	hypothetical protein	0	0	0	0	0	0	0	0	0	0	0	0	0	0	0	0	0	0	0	0	0	0	0	0	0	0	0	0	0	0	0	0	0	0	0	0	0	0	0	0	0	0	0	0	0	0	0
	OG0000842	NifU family protein	0	0	0	0	0	0	0	0	0	0	0	0	0	0	0	0	0	0	0	0	0	0	0	0	0	0	0	0	0	0	0	0	0	0	0	0	0	0	0	0	0	0	0	0	0	0	0
	OG0000843	hypothetical protein	0	0	0	0	0	0	0	0	0	0	0	0	0	0	0	0	0	0	0	0	0	0	0	0	0	0	0	0	0	0	0	0	0	0	0	0	0	0	0	0	0	0	0	0	0	0	0
	OG0000844	hypothetical protein	0	0	0	0	0	0	0	0	0	0	0	0	0	0	0	0	0	0	0	0	0	0	0	0	0	0	0	0	0	0	0	0	0	0	0	0	0	0	0	0	0	0	0	0	0	0	0
	OG0000845	hypothetical protein	0	0	0	0	0	0	0	0	0	0	0	0	0	0	0	0	0	0	0	0	0	0	0	0	0	0	0	0	0	0	0	0	0	0	0	0	0	0	0	0	0	0	0	0	0	0	0
	OG0000846	hypothetical protein	0	0	0	0	0	0	0	0	0	0	0	0	0	0	0	0	0	0	0	0	0	0	0	0	0	0	0	0	0	0	0	0	0	0	0	0	0	0	0	0	0	0	0	0	0	0	0
	OG0000847	hypothetical protein	0	0	0	0	0	0	0	0	0	0	0	0	0	0	0	0	0	0	0	0	0	0	0	0	0	0	0	0	0	0	0	0	0	0	0	0	0	0	0	0	0	0	0	0	0	0	0
	OG0000848	hypothetical protein	0	0	0	0	0	0	0	0	0	0	0	0	0	0	0	0	0	0	0	0	0	0	0	0	0	0	0	0	0	0	0	0	0	0	0	0	0	0	0	0	0	0	0	0	0	0	0
	OG0000849	hypothetical protein	0	0	0	0	0	0	0	0	0	0	0	0	0	0	0	0	0	0	0	0	0	0	0	0	0	0	0	0	0	0	0	0	0	0	0	0	0	0	0	0	0	0	0	0	0	0	0
	OG0000850	hypothetical protein	0	0	0	0	0	0	0	0	0	0	0	0	0	0	0	0	0	0	0	0	0	0	0	0	0	0	0	0	0	0	0	0	Station111_SUR_ALL_assembly_NODE_144_length_42941_cov_25.876463_9	AFVG_25M410_17	0	0	0	0	0	0	0	0	0	0	0	0	0
	OG0000851	hypothetical protein	0	0	0	0	0	0	0	0	0	0	0	0	0	0	0	0	0	0	0	0	0	0	0	0	0	0	0	0	0	0	0	Station85_SUR_COMBINED_FINAL_NODE_593_length_45535_cov_23.217700_19	0	AFVG_25M410_38	0	0	0	0	0	0	0	0	0	0	0	0	0
	OG0000852	hypothetical protein	0	0	0	0	0	0	0	0	0	0	0	0	0	0	0	0	0	0	0	0	0	0	0	0	0	0	0	0	0	0	0	Station85_SUR_COMBINED_FINAL_NODE_593_length_45535_cov_23.217700_60	0	AFVG_25M410_51	0	0	0	0	0	0	0	0	0	0	0	0	0
	OG0000853	hypothetical protein	0	0	0	0	0	0	0	0	0	0	0	0	0	0	0	0	0	0	0	0	0	0	0	0	0	0	0	0	0	0	0	0	Station111_SUR_ALL_assembly_NODE_144_length_42941_cov_25.876463_63	AFVG_25M410_53	0	0	0	0	0	0	0	0	0	0	0	0	0
	OG0000854	hypothetical protein	0	0	0	0	0	0	0	0	0	0	0	0	0	0	0	0	0	0	0	0	0	0	0	0	0	0	0	0	0	0	0	0	0	0	0	0	0	0	0	0	0	0	0	0	0	0	0
	OG0000855	hypothetical protein	0	0	0	0	0	0	0	0	0	0	0	0	0	0	0	0	0	0	0	0	0	0	0	0	0	0	0	0	0	0	0	0	0	0	0	0	0	0	0	0	0	0	0	0	0	0	0
	OG0000856	putative replicative DNA helicase	0	0	0	0	0	0	0	0	0	0	0	0	0	0	0	0	0	0	0	0	0	0	0	0	0	0	0	0	0	0	0	0	0	0	0	0	0	0	0	0	0	0	0	0	0	0	0
	OG0000857	hypothetical protein	0	0	0	0	0	0	0	0	0	0	0	0	0	0	0	0	0	0	0	0	0	0	0	0	0	0	0	0	0	0	0	0	0	0	0	0	0	0	0	0	0	0	0	0	0	0	0
	OG0000858	hypothetical protein	0	0	0	0	0	0	0	0	0	0	0	0	0	0	0	0	0	0	0	0	0	0	0	0	0	0	0	0	0	0	0	0	0	0	0	0	0	0	0	0	0	0	0	0	0	0	0
	OG0000859	hypothetical protein	0	0	0	0	0	0	0	0	0	0	0	0	0	0	0	0	0	0	0	0	0	0	0	0	0	0	0	0	0	0	0	0	0	0	0	0	0	0	0	0	0	0	0	0	0	0	0
	OG0000860	sulfotransferase	0	0	0	0	0	0	0	0	0	0	0	0	0	0	0	0	0	0	0	0	0	0	0	0	0	0	0	0	0	0	0	0	0	0	0	0	0	0	0	0	0	0	0	0	0	0	0
	OG0000861	hypothetical protein	0	0	0	0	0	0	0	0	0	0	0	0	0	0	0	0	0	0	0	0	0	0	0	0	0	0	0	0	0	0	0	0	0	0	0	0	0	0	0	0	0	0	0	0	0	0	0
	OG0000862	hypothetical protein	0	0	0	0	0	0	0	0	0	0	0	0	0	0	0	0	0	0	0	0	0	0	0	0	0	0	0	0	0	0	0	0	0	0	0	0	0	0	0	0	0	0	0	0	0	0	0
	OG0000863	hypothetical protein	0	0	0	0	0	0	0	0	0	0	0	0	0	0	0	0	0	0	0	0	0	0	0	0	0	0	0	0	0	0	0	0	0	0	0	0	0	0	0	0	0	0	0	0	0	0	0
	OG0000864	hypothetical protein	0	0	0	0	0	0	0	0	0	0	0	0	0	0	0	0	0	0	0	0	0	0	0	0	0	0	0	0	0	0	0	0	0	0	0	0	0	0	0	0	0	0	0	0	0	0	0
	OG0000865	hypothetical protein	0	0	0	0	0	0	0	0	0	0	0	0	0	0	0	0	0	0	0	0	0	0	0	0	0	0	0	0	0	0	0	0	0	0	0	0	0	0	0	0	0	0	0	0	0	0	0
	OG0000866	hypothetical protein	0	0	0	0	0	0	0	0	0	0	0	0	0	0	0	0	0	0	0	0	0	0	0	0	0	0	0	0	0	0	0	0	0	0	0	0	0	0	0	0	0	0	0	0	0	0	0
	OG0000867	hypothetical protein	0	0	0	0	0	0	0	0	0	0	0	0	0	0	0	0	0	0	0	0	0	0	0	0	0	0	0	0	0	0	0	0	0	0	0	0	0	0	0	0	0	0	0	0	0	Station125_MXL_ALL_assembly_NODE_260_length_48211_cov_279.385082_19	FUIF01004322_19
	OG0000868	hypothetical protein	0	0	0	0	0	0	0	0	0	0	0	0	0	0	0	0	0	0	0	0	0	0	0	0	0	0	0	0	0	0	0	0	0	0	0	0	0	0	0	0	0	0	0	0	0	0	FUIF01004322_2
	OG0000869	conserved phage associated protein	0	0	0	0	0	0	0	0	0	0	0	0	0	0	0	0	0	0	0	0	0	0	0	0	0	0	0	0	0	0	0	0	0	0	0	0	0	0	0	0	0	0	0	0	0	0	FUIF01004322_33
	OG0000870	hypothetical protein	0	0	0	0	0	0	0	0	0	0	0	0	0	0	0	0	0	0	0	0	0	0	0	0	0	0	0	0	0	0	0	0	0	0	0	0	0	0	0	0	0	0	0	0	0	Station125_MXL_ALL_assembly_NODE_260_length_48211_cov_279.385082_43	FUIF01004322_44
	OG0000871	hypothetical protein	0	0	0	0	0	0	0	0	0	0	0	0	0	0	0	0	0	0	0	0	0	0	0	0	0	0	0	0	0	0	0	0	0	0	0	0	0	0	0	0	0	0	0	0	0	0	FUIF01004322_64
	OG0000872	hypothetical protein	0	0	0	0	0	0	0	0	0	0	0	0	0	0	0	0	0	0	0	0	0	0	0	0	0	0	0	0	0	0	0	0	0	0	0	0	0	0	0	0	0	0	0	0	0	0	FUIF01004322_72
	OG0000873	hypothetical protein	0	0	0	0	0	0	0	0	0	0	0	0	0	0	0	0	0	0	0	0	0	0	0	0	0	0	0	0	0	0	0	0	0	0	0	0	0	0	0	0	0	0	0	0	0	0	0
	OG0000874	hypothetical protein	0	0	0	0	0	0	0	0	0	0	0	0	0	0	0	0	0	0	0	0	0	0	0	0	0	0	0	0	0	0	0	0	0	0	0	0	0	0	0	0	0	0	0	0	0	0	0
	OG0000875	hypothetical protein	0	0	0	0	0	0	0	0	0	0	0	0	0	0	0	0	0	0	0	0	0	0	0	0	0	0	0	0	0	0	0	0	0	0	0	0	0	0	0	0	0	0	0	0	0	0	0
	OG0000876	hypothetical protein	0	0	0	0	0	0	0	0	0	0	0	0	0	0	0	0	0	0	0	0	0	0	0	0	0	0	0	0	0	0	0	0	0	0	0	0	0	0	0	0	0	0	0	0	0	0	0
	OG0000877	hypothetical protein	0	0	0	0	0	0	0	0	0	0	0	0	0	0	0	0	0	0	0	0	0	0	0	0	0	0	0	0	0	0	0	0	0	0	0	0	0	0	0	0	0	0	0	0	0	0	0
	OG0000878	S8 family serine peptidase	0	0	0	0	0	0	0	0	0	0	0	0	0	0	0	0	0	0	0	0	0	0	0	0	0	0	0	0	0	0	0	0	0	0	0	0	0	0	0	0	0	0	0	0	0	0	0
	OG0000879	hypothetical protein	0	0	0	0	0	0	0	0	0	0	0	0	0	0	0	0	0	0	0	0	0	0	0	0	0	0	0	0	0	0	0	0	0	0	0	0	0	0	0	0	0	0	0	0	0	0	0
	OG0000880	hypothetical protein	0	0	0	0	0	0	0	0	0	0	0	0	0	0	0	0	0	0	0	0	0	0	0	0	0	0	0	0	0	0	0	0	0	0	0	0	0	0	0	0	0	0	0	0	0	0	0
	OG0000881	HNH endonuclease	0	0	0	0	0	0	0	0	0	0	0	0	0	0	0	0	0	0	0	0	0	0	0	0	0	0	0	0	0	0	0	0	0	0	0	0	0	0	0	0	0	0	0	0	0	0	0
	OG0000882	hypothetical protein	0	0	0	0	0	0	0	0	0	0	0	0	0	0	0	0	0	0	0	0	0	0	0	0	0	0	0	0	0	0	0	0	0	0	0	0	0	0	0	0	0	0	0	0	0	0	0
	OG0000883	hypothetical protein	0	0	0	0	0	0	0	0	0	0	0	0	0	0	0	0	0	0	0	0	0	0	0	0	0	0	0	0	0	0	0	0	0	0	0	0	0	0	0	0	0	0	0	0	0	0	0
	OG0000884	hypothetical protein	0	0	0	0	0	0	0	0	0	0	0	0	0	0	0	0	0	0	0	0	0	0	0	0	0	0	0	0	0	0	0	0	0	0	0	0	0	0	0	0	0	0	0	0	0	0	0
	OG0000885	hypothetical protein	0	0	0	0	0	0	0	0	0	0	0	0	0	0	0	0	0	0	0	0	0	0	0	0	0	0	0	0	0	0	0	0	0	0	0	0	0	0	0	0	0	0	0	0	0	0	0
	OG0000886	hypothetical protein	0	0	0	0	0	0	0	0	0	0	0	0	0	0	0	0	0	0	0	0	0	0	0	0	0	0	0	0	0	0	0	0	0	0	0	0	0	0	0	0	0	0	0	0	0	0	0
	OG0000887	hypothetical protein	0	0	0	0	0	0	0	0	0	0	0	0	0	0	0	0	0	0	0	0	0	0	0	0	0	0	0	0	0	0	0	0	0	0	0	0	0	0	0	0	0	0	0	0	0	0	0
	OG0000888	hypothetical protein	0	0	0	0	0	0	0	0	0	0	0	0	0	0	0	0	0	0	0	0	0	0	0	0	0	0	0	0	0	0	0	0	0	0	0	0	0	0	0	0	0	0	0	0	0	0	0
	OG0000889	hypothetical protein	0	0	0	0	0	0	0	0	0	0	0	0	0	0	0	0	0	0	0	0	0	0	0	0	0	0	0	0	0	0	0	0	0	0	0	0	0	0	0	0	0	0	0	0	0	0	0
	OG0000890	hypothetical protein	0	0	0	0	0	0	0	0	0	0	0	0	0	0	0	0	0	0	0	0	0	0	0	0	0	0	0	0	0	0	0	0	0	0	0	0	0	0	0	0	0	0	0	0	0	0	0
	OG0000891	metallophosphoesterase	0	0	0	0	0	0	0	0	0	0	0	0	0	0	0	0	0	0	0	0	0	0	0	0	0	0	0	0	0	0	0	0	0	0	0	0	0	0	0	0	0	0	0	0	0	0	0
	OG0000892	hypothetical protein	0	0	0	0	0	0	0	0	0	0	0	0	0	0	0	0	0	0	0	0	0	0	0	0	0	0	0	0	0	0	0	0	0	0	0	0	0	0	0	0	0	0	0	0	0	0	0
	OG0000893	hypothetical protein	0	0	0	0	0	0	0	0	0	0	0	0	0	0	0	0	0	0	0	0	0	0	0	0	0	0	0	0	0	0	0	0	0	0	0	0	0	0	0	0	0	0	0	0	0	0	0
	OG0000894	hypothetical protein	0	0	0	0	0	0	0	0	0	0	0	0	0	0	0	0	0	0	0	0	0	0	0	0	0	0	0	0	0	0	0	0	0	0	0	0	0	0	0	0	0	0	0	0	0	0	0
	OG0000895	hypothetical protein	0	0	0	0	0	0	0	0	0	0	0	0	0	0	0	0	0	0	0	0	0	0	0	0	0	0	0	0	0	0	0	0	0	0	0	0	0	0	0	0	0	0	0	0	0	0	0
	OG0000896	hypothetical protein	0	0	0	0	0	0	0	0	0	0	0	0	0	0	0	0	0	0	0	0	0	0	0	0	0	0	0	0	0	0	0	0	0	0	0	0	0	0	0	0	0	0	0	0	0	0	0
	OG0000897	hypothetical protein	0	0	0	0	0	0	0	0	0	0	0	0	0	0	0	0	0	0	0	0	0	0	0	0	0	0	0	0	0	0	0	0	0	0	0	0	0	0	0	0	0	0	0	0	0	0	0
	OG0000898	hypothetical protein	0	0	0	0	0	0	0	0	0	0	0	0	0	0	0	0	0	0	0	0	0	0	0	0	0	0	0	0	0	0	0	0	0	0	0	0	0	0	0	0	0	0	0	0	0	0	0
	OG0000899	hypothetical protein	0	0	0	0	0	0	0	0	0	0	0	0	0	0	0	0	0	0	0	0	0	0	0	0	0	0	0	0	0	0	0	0	0	0	0	0	0	0	0	0	0	0	0	0	0	0	0
	OG0000900	hypothetical protein	0	0	0	0	0	0	0	0	0	0	0	0	0	0	0	0	0	0	0	0	0	0	0	0	0	0	0	0	0	0	0	0	0	0	0	0	0	0	0	0	0	0	0	0	0	0	0
	OG0000901	tail fiber	0	0	0	0	0	0	0	0	0	0	0	0	0	0	0	0	0	0	0	0	0	0	0	0	0	0	0	0	0	0	0	0	0	0	0	0	0	0	0	0	0	0	0	0	0	0	0
	OG0000902	hypothetical protein	0	0	0	0	0	0	0	0	0	0	0	0	0	0	0	0	0	0	0	0	0	0	0	0	0	0	0	0	0	0	0	0	0	0	0	0	0	0	0	0	0	0	0	0	0	0	0
	OG0000903	hypothetical protein	0	0	0	0	0	0	0	0	0	0	0	0	0	0	0	0	0	0	0	0	0	0	0	0	0	0	0	0	0	0	0	0	0	0	0	0	0	0	0	0	0	0	0	0	0	0	0
	OG0000904	Rnf protein	0	0	0	0	0	0	0	0	0	0	0	0	0	0	0	0	0	0	0	0	0	0	0	0	0	0	0	0	0	0	0	0	0	0	0	0	0	0	0	0	0	0	0	0	0	0	0
	OG0000905	hypothetical protein	0	0	0	0	0	0	0	0	0	0	0	0	0	0	0	0	0	0	0	0	0	0	0	0	0	0	0	0	0	0	0	0	0	0	0	0	0	0	0	0	0	0	0	0	0	0	0
	OG0000906	hypothetical protein	0	0	0	0	0	0	0	0	0	0	0	0	0	0	0	0	0	0	0	0	0	0	0	0	0	0	0	0	0	0	0	0	0	0	0	0	0	0	0	0	0	0	0	0	0	0	0
	OG0000907	hypothetical protein	0	0	0	0	0	0	0	0	0	0	0	0	0	0	0	0	0	0	0	0	0	0	0	0	0	0	0	0	0	0	0	0	0	0	0	0	0	0	0	0	0	0	0	0	0	0	0
	OG0000908	hypothetical protein	0	0	0	0	0	0	0	0	0	0	0	0	0	0	0	0	0	0	0	0	0	0	0	0	0	0	0	0	0	0	0	0	0	0	0	0	0	0	0	0	0	0	0	0	0	0	0
	OG0000909	hypothetical protein	0	0	0	0	0	0	0	0	0	0	0	0	0	0	0	0	0	0	0	0	0	0	0	0	0	0	0	0	0	0	0	0	0	0	0	0	0	0	0	0	0	0	0	0	0	0	0
	OG0000910	putative structural protein	0	0	0	0	0	0	0	0	0	0	0	0	0	0	0	0	0	0	0	0	0	0	0	0	0	0	0	0	0	0	0	0	0	0	0	0	0	0	0	0	0	0	0	0	0	0	0
	OG0000911	hypothetical protein	0	0	0	0	0	0	0	0	0	0	0	0	0	0	0	0	0	0	0	0	0	0	0	0	0	0	0	0	0	0	0	0	0	0	0	0	0	0	0	0	0	0	0	0	0	0	0
	OG0000912	hypothetical protein	0	0	0	0	0	0	0	0	0	0	0	0	0	0	0	0	0	0	0	0	0	0	0	0	0	0	0	0	0	0	0	0	0	0	0	0	0	0	0	0	0	0	0	0	0	0	0
	OG0000913	hypothetical protein	0	0	0	0	0	0	0	0	0	0	0	0	0	0	0	0	0	0	0	0	0	0	0	0	0	0	0	0	0	0	0	0	0	0	0	0	0	0	0	0	0	0	0	0	0	0	0
	OG0000914	hypothetical protein	0	0	0	0	0	0	0	0	0	0	0	0	0	0	0	0	0	0	0	0	0	0	0	0	0	0	0	0	0	0	0	0	0	0	0	0	0	0	0	0	0	0	0	0	0	0	0
	OG0000915	hypothetical protein	0	0	0	0	0	0	0	0	0	0	0	0	0	0	0	0	0	0	0	0	0	0	0	0	0	0	0	0	0	0	0	0	0	0	0	0	0	0	0	0	0	0	0	0	0	0	0
	OG0000916	hypothetical protein	0	0	0	0	0	0	0	0	0	0	0	0	0	0	0	0	0	0	0	0	0	0	0	0	0	0	0	0	0	0	0	0	0	0	0	0	0	0	0	0	0	0	0	0	0	0	0
	OG0000917	hypothetical protein	0	0	0	0	0	0	0	0	0	0	0	0	0	0	0	0	0	0	0	0	0	0	0	0	0	0	0	0	0	0	0	0	0	0	0	0	0	0	0	0	0	0	0	0	0	0	0
	OG0000918	hypothetical protein	0	0	0	0	0	0	0	0	0	0	0	0	0	0	0	0	0	0	0	0	0	0	0	0	0	0	0	0	0	0	0	0	0	0	0	0	0	0	0	0	0	0	0	0	0	0	0
	OG0000919	hypothetical protein	0	0	0	0	0	0	0	0	0	0	0	0	0	0	0	0	0	0	0	0	0	0	0	0	0	0	0	0	0	0	0	0	0	0	0	0	0	0	0	0	0	0	0	0	0	0	0
	OG0000920	hypothetical protein	0	0	0	0	0	0	0	0	0	0	0	0	0	0	0	0	0	0	0	0	0	0	0	0	0	0	0	0	0	0	0	0	0	0	0	0	0	0	0	0	0	0	0	0	0	0	0
	OG0000921	hypothetical protein	0	0	0	0	0	0	0	0	0	0	0	0	0	0	0	0	0	0	0	0	0	0	0	0	0	0	0	0	0	0	0	0	0	0	0	0	0	0	0	0	0	0	0	0	0	0	0
	OG0000922	hypothetical protein	0	0	0	0	0	0	0	0	0	0	0	0	0	0	0	0	0	0	0	0	0	0	0	0	0	0	0	0	0	0	0	0	0	0	0	0	0	0	0	0	0	0	0	0	0	0	0
	OG0000923	hypothetical protein	0	0	0	0	0	0	0	0	0	0	0	0	0	0	0	0	0	0	0	0	0	0	0	0	0	0	0	0	0	0	0	0	0	0	0	0	0	0	0	0	0	0	0	0	0	0	0
	OG0000924	outer membrane protein	0	0	0	0	0	0	0	0	0	0	0	0	0	0	0	0	0	0	0	0	0	0	0	0	0	0	0	0	0	0	0	0	0	0	0	0	0	0	0	0	0	0	0	0	0	0	0
	OG0000925	hypothetical protein	0	0	0	0	0	0	0	0	0	0	0	0	0	0	0	0	0	0	0	0	0	0	0	0	0	0	0	0	0	0	0	0	0	0	0	0	0	0	0	0	0	0	0	0	0	0	0
	OG0000926	hypothetical protein	0	0	0	0	0	0	0	0	0	0	0	0	0	0	0	0	0	0	0	0	0	0	0	0	0	0	0	0	0	0	0	0	0	0	0	0	0	0	0	0	0	0	0	0	0	0	0
	OG0000927	hypothetical protein	0	0	0	0	0	0	0	0	0	0	0	0	0	0	0	0	0	0	0	0	0	0	0	0	0	0	0	0	0	0	0	0	0	0	0	0	0	0	0	0	0	0	0	0	0	0	0
V-specific	OG0000928	hypothetical protein	0	0	0	0	0	0	0	0	0	0	0	0	0	0	0	0	0	0	0	0	0	0	0	0	0	0	0	0	0	0	0	0	0	0	0	0	0	0	0	0	0	0	0	0	0	0	0
V-specific	OG0000929	hypothetical protein	0	0	0	0	0	0	0	0	0	0	0	0	0	0	0	0	0	0	0	0	0	0	0	0	0	0	0	0	0	0	0	0	0	0	0	0	0	0	0	0	0	0	0	0	0	0	0
V-specific	OG0000930	hypothetical protein	0	0	0	0	0	0	0	0	0	0	0	0	0	0	0	0	0	0	0	0	0	0	0	0	0	0	0	0	0	0	0	0	0	0	0	0	0	0	0	0	0	0	0	0	0	0	0
V-specific	OG0000931	hypothetical protein	0	0	0	0	0	0	0	0	0	0	0	0	0	0	0	0	0	0	0	0	0	0	0	0	0	0	0	0	0	0	0	0	0	0	0	0	0	0	0	0	0	0	0	0	0	0	0
V-specific	OG0000932	hypothetical protein	0	0	0	0	0	0	0	0	0	0	0	0	0	0	0	0	0	0	0	0	0	0	0	0	0	0	0	0	0	0	0	0	0	0	0	0	0	0	0	0	0	0	0	0	0	0	0
V-specific	OG0000933	hypothetical protein	0	0	0	0	0	0	0	0	0	0	0	0	0	0	0	0	0	0	0	0	0	0	0	0	0	0	0	0	0	0	0	0	0	0	0	0	0	0	0	0	0	0	0	0	0	0	0
V-specific	OG0000934	hypothetical protein	0	0	0	0	0	0	0	0	0	0	0	0	0	0	0	0	0	0	0	0	0	0	0	0	0	0	0	0	0	0	0	0	0	0	0	0	0	0	0	0	0	0	0	0	0	0	0
V-specific	OG0000935	hypothetical protein	0	0	0	0	0	0	0	0	0	0	0	0	0	0	0	0	0	0	0	0	0	0	0	0	0	0	0	0	0	0	0	0	0	0	0	0	0	0	0	0	0	0	0	0	0	0	0
V-specific	OG0000936	hypothetical protein	0	0	0	0	0	0	0	0	0	0	0	0	0	0	0	0	0	0	0	0	0	0	0	0	0	0	0	0	0	0	0	0	0	0	0	0	0	0	0	0	0	0	0	0	0	0	0
V-specific	OG0000937	hypothetical protein	0	0	0	0	0	0	0	0	0	0	0	0	0	0	0	0	0	0	0	0	0	0	0	0	0	0	0	0	0	0	0	0	0	0	0	0	0	0	0	0	0	0	0	0	0	0	0
V-specific	OG0000938	hypothetical protein	0	0	0	0	0	0	0	0	0	0	0	0	0	0	0	0	0	0	0	0	0	0	0	0	0	0	0	0	0	0	0	0	0	0	0	0	0	0	0	0	0	0	0	0	0	0	0
V-specific	OG0000939	hypothetical protein	0	0	0	0	0	0	0	0	0	0	0	0	0	0	0	0	0	0	0	0	0	0	0	0	0	0	0	0	0	0	0	0	0	0	0	0	0	0	0	0	0	0	0	0	0	0	0
V-specific	OG0000940	hypothetical protein	0	0	0	0	0	0	0	0	0	0	0	0	0	0	0	0	0	0	0	0	0	0	0	0	0	0	0	0	0	0	0	0	0	0	0	0	0	0	0	0	0	0	0	0	0	0	0
V-specific	OG0000941	hypothetical protein	0	0	0	0	0	0	0	0	0	0	0	0	0	0	0	0	0	0	0	0	0	0	0	0	0	0	0	0	0	0	0	0	0	0	0	0	0	0	0	0	0	0	0	0	0	0	0
	OG0000942	hypothetical protein	0	0	0	0	0	0	0	0	0	0	0	0	0	0	0	0	0	0	0	0	0	0	0	0	0	0	0	0	0	0	0	0	0	0	0	0	0	0	0	0	0	0	0	0	0	0	0
	OG0000943	hypothetical protein	0	0	0	0	0	0	0	0	0	0	0	0	0	0	0	0	0	0	0	0	0	0	0	0	0	0	0	0	0	0	0	0	0	0	0	0	0	0	0	0	0	0	0	0	0	0	0
	OG0000944	DUF2793 domain-containing protein	0	0	0	0	0	0	0	0	0	0	0	0	0	0	0	0	0	0	0	0	0	0	0	0	0	0	0	0	0	0	0	0	0	0	0	0	0	0	0	0	0	0	0	0	0	0	0
	OG0000945	phage tail tape measure protein	0	0	0	0	0	0	0	0	0	0	0	0	0	0	0	0	0	0	0	0	0	0	0	0	0	0	0	0	0	0	0	0	0	0	0	0	0	0	0	0	0	0	0	0	0	0	0
	OG0000946	hypothetical protein	0	0	0	0	0	0	0	0	0	0	0	0	0	0	0	0	0	0	0	0	0	0	0	0	0	0	0	0	0	0	0	0	0	0	0	0	0	0	0	0	0	0	0	0	0	0	0
	OG0000947	hypothetical protein	0	0	0	0	0	0	0	0	0	0	0	0	0	0	0	0	0	0	0	0	0	0	0	0	0	0	0	0	0	0	0	0	0	0	0	0	0	0	0	0	0	0	0	0	0	0	0
	OG0000948	hypothetical protein	0	0	0	0	0	0	0	0	0	0	0	0	0	0	0	0	0	0	0	0	0	0	0	0	0	0	0	0	0	0	0	0	0	0	0	0	0	0	0	0	0	0	0	0	0	0	0
	OG0000949	hypothetical protein	0	0	0	0	0	0	0	0	0	0	0	0	0	0	0	0	0	0	0	0	0	0	0	0	0	0	0	0	0	0	0	0	0	0	0	0	0	0	0	0	0	0	0	0	0	0	0
	OG0000950	hypothetical protein	0	0	0	0	0	0	0	0	0	0	0	0	0	0	0	0	0	0	0	0	0	0	0	0	0	0	0	0	0	0	0	0	0	0	0	0	0	0	0	VTLG01000034_49	Station111_DCM_ALL_assembly_NODE_282_length_45908_cov_11.144941_19	0	0	0	0	0	0
V-specific	OG0000951	hypothetical protein	0	0	0	0	0	0	0	0	0	0	0	0	0	0	0	0	0	0	0	0	0	0	0	0	0	0	0	0	0	0	0	0	0	0	0	0	0	0	0	0	0	0	0	0	0	0	0
V-specific	OG0000952	hypothetical protein	0	0	0	0	0	0	0	0	0	0	0	0	0	0	0	0	0	0	0	0	0	0	0	0	0	0	0	0	0	0	0	0	0	0	0	0	0	0	0	0	0	0	0	0	0	0	0
	OG0000953	hypothetical protein	0	0	0	0	0	0	0	0	0	0	0	0	0	0	0	0	0	0	0	0	0	0	0	0	0	0	0	0	0	0	0	0	0	0	0	0	0	0	0	0	0	0	0	0	0	0	0
	OG0000954	hypothetical protein	0	0	0	0	0	0	0	0	0	0	0	0	0	0	0	0	0	0	0	0	0	0	0	0	0	0	0	0	0	0	0	0	0	0	0	0	0	0	0	0	0	0	0	0	0	0	0
	OG0000955	hypothetical protein	0	0	0	0	0	0	0	0	0	0	0	0	0	0	0	0	0	0	0	0	0	0	0	0	0	0	0	0	0	0	0	Station85_SUR_COMBINED_FINAL_NODE_593_length_45535_cov_23.217700_22	Station111_SUR_ALL_assembly_NODE_144_length_42941_cov_25.876463_22	0	0	0	0	0	0	0	0	0	0	0	0	0	0
	OG0000956	strawberry notch C-terminal domain-containing protein...	0	0	0	0	0	0	0	0	0	0	0	0	0	0	0	0	0	0	0	0	0	0	0	0	0	0	0	0	0	0	0	Station85_SUR_COMBINED_FINAL_NODE_593_length_45535_cov_23.217700_63	Station111_SUR_ALL_assembly_NODE_144_length_42941_cov_25.876463_68	0	0	0	0	0	0	0	0	0	0	0	0	0	0
	OG0000957	hypothetical protein	0	0	0	0	0	0	0	0	0	0	0	0	0	0	0	0	0	0	0	0	0	0	0	0	0	0	0	0	0	0	0	0	0	0	0	0	0	0	0	0	0	0	0	0	0	0	0
	OG0000958	putative endonuclease	0	0	0	0	0	0	0	0	0	0	0	0	0	0	0	0	0	0	0	0	0	0	0	0	0	0	0	0	0	0	0	0	0	0	0	0	0	0	0	0	0	0	0	0	0	0	0
	OG0000959	hypothetical protein	0	0	0	0	0	0	0	0	0	0	0	0	0	0	0	0	0	0	0	0	0	0	0	0	0	0	0	0	0	0	0	0	0	0	0	0	0	0	0	0	0	0	0	0	0	0	0
	OG0000960	hypothetical protein	0	0	0	0	0	0	0	0	0	0	0	0	0	0	0	0	0	0	0	0	0	0	0	0	0	0	0	0	0	0	0	0	0	0	0	0	0	0	0	0	0	0	0	0	0	0	0
	OG0000961	hypothetical protein	0	0	0	0	0	0	0	0	0	0	0	0	0	0	0	0	0	0	0	0	0	0	0	0	0	0	0	0	0	0	0	0	0	0	0	0	0	0	0	0	0	0	0	0	0	0	0
	OG0000962	hypothetical protein	0	0	0	0	0	0	0	0	0	0	0	0	0	0	0	0	0	0	0	0	0	0	0	0	0	0	0	0	0	0	0	0	0	0	0	0	0	0	0	0	0	0	0	0	0	0	0
	OG0000963	hypothetical protein	0	0	0	0	0	0	0	0	0	0	0	0	0	0	0	0	0	0	0	0	0	0	0	0	0	0	0	0	0	0	0	0	0	0	0	0	0	0	0	0	0	0	0	0	0	0	0
	OG0000964	helix-turn-helix domain-containing protein	0	0	0	0	0	0	0	0	0	0	0	0	0	0	0	0	0	0	0	0	0	0	0	0	0	0	0	0	0	0	0	0	0	0	0	0	0	0	0	0	0	0	0	0	0	0	0
	OG0000965	hypothetical protein	0	0	0	0	0	0	0	0	0	0	0	0	0	0	0	0	0	0	0	0	0	0	0	0	0	0	0	0	0	0	0	0	0	0	0	0	0	0	0	0	0	0	0	0	0	0	0
	OG0000966	hypothetical protein	0	0	0	0	0	0	0	0	0	0	0	0	0	0	0	0	0	0	0	0	0	0	0	0	0	0	0	0	0	0	0	0	0	0	0	0	0	0	0	0	0	0	0	0	0	0	0
	OG0000967	hypothetical protein	0	0	0	0	0	0	0	0	0	0	0	0	0	0	0	0	0	0	0	0	0	0	0	0	0	0	0	0	0	0	0	0	0	0	0	0	0	0	0	0	0	0	0	0	0	0	0
	OG0000968	hypothetical protein	0	0	0	0	0	0	0	0	0	0	0	0	0	0	0	0	0	0	0	0	0	0	0	0	0	0	0	0	0	0	0	0	0	0	0	0	0	0	0	0	0	0	0	0	0	0	0
	OG0000969	hypothetical protein	0	0	0	0	0	0	0	0	0	0	0	0	0	0	0	0	0	0	0	0	0	0	0	0	0	0	0	0	0	0	0	0	0	0	0	0	0	0	0	0	0	0	0	0	0	0	0
	OG0000970	hypothetical protein	0	0	0	0	0	0	0	0	0	0	0	0	0	0	0	0	0	0	0	0	0	0	0	0	0	0	0	0	0	0	0	0	0	0	0	0	0	0	0	0	0	0	0	0	0	0	0
	OG0000971	hypothetical protein	0	0	0	0	0	0	0	0	0	0	0	0	0	0	0	0	0	0	0	0	0	0	0	0	0	0	0	0	0	0	0	0	0	0	0	0	0	0	0	0	0	0	0	0	0	0	0
	OG0000972	hypothetical protein	0	0	0	0	0	0	0	0	0	0	0	0	0	0	0	0	0	0	0	0	0	0	0	0	0	0	0	0	0	0	0	0	0	0	0	0	0	0	0	0	0	0	0	0	0	0	0
	OG0000973	hypothetical protein	0	0	0	0	0	0	0	0	0	0	0	0	0	0	0	0	0	0	0	0	0	0	0	0	0	0	0	0	0	0	0	0	0	0	0	0	0	0	0	0	0	0	0	0	0	0	0
	OG0000974	hypothetical protein	0	0	0	0	0	0	0	0	0	0	0	0	0	0	0	0	0	0	0	0	0	0	0	0	0	0	0	0	0	0	0	0	0	0	0	0	0	0	0	0	0	0	0	0	0	0	0
	OG0000975	ig family	0	0	0	0	0	0	0	0	0	0	0	0	0	0	0	0	0	0	0	0	0	0	0	0	0	0	0	0	0	0	0	0	0	0	0	0	0	0	0	0	0	0	0	0	0	0	0
	OG0000976	hypothetical protein	0	0	0	0	0	0	0	0	0	0	0	0	0	0	0	0	0	0	0	0	0	0	0	0	0	0	0	0	0	0	0	0	0	0	0	0	0	0	0	0	0	0	0	0	0	0	0
	OG0000977	hypothetical protein	0	0	0	0	0	0	0	0	0	0	0	0	0	0	0	0	0	0	0	0	0	0	0	0	0	0	0	0	0	0	0	0	0	0	0	0	0	0	0	0	0	0	0	0	0	0	0
	OG0000978	Ig-like domain-containing protein	0	0	0	0	0	0	0	0	0	0	0	0	0	0	0	0	0	0	0	0	0	0	0	0	0	0	0	0	0	0	0	0	0	0	0	0	0	0	0	0	0	0	0	0	0	0	0
	OG0000979	hypothetical protein	0	0	0	0	0	0	0	0	0	0	0	0	0	0	0	0	0	0	0	0	0	0	0	0	0	0	0	0	0	0	0	0	0	0	0	0	0	0	0	0	0	0	0	0	0	0	0
	OG0000980	hypothetical protein	0	0	0	0	0	0	0	0	0	0	0	0	0	0	0	0	0	0	0	0	0	0	0	0	0	0	0	0	0	0	0	Station85_SUR_COMBINED_FINAL_NODE_593_length_45535_cov_23.217700_29	0	0	0	0	0	0	0	0	0	0	0	0	0	0	0
	OG0000981	hypothetical protein	0	0	0	0	0	0	0	0	0	0	0	0	0	0	0	0	0	0	0	0	0	0	0	0	0	0	0	0	0	0	0	0	0	0	0	0	0	0	0	0	0	0	0	0	0	0	0
	OG0000982	hypothetical protein	0	0	0	0	0	0	0	0	0	0	0	0	0	0	0	0	0	0	0	0	0	0	0	0	0	0	0	0	0	0	0	0	0	0	0	0	0	0	0	0	0	0	0	0	0	0	0
	OG0000983	hypothetical protein	0	0	0	0	0	0	0	0	0	0	0	0	0	0	0	0	0	0	0	0	0	0	0	0	0	0	0	0	0	0	0	0	0	0	0	0	0	0	0	0	0	0	0	0	0	0	0
	OG0000984	M15 family metallopeptidase	0	0	0	0	0	0	0	0	0	0	0	0	0	0	0	0	0	0	0	0	0	0	0	0	0	0	0	0	0	0	0	0	0	0	0	0	0	0	0	0	0	0	0	0	0	0	0
	OG0000985	hypothetical protein	VTLG01016246_32	Station137_MES_DO_NOT_POOL_NODE_1064_length_45963_cov_7.290058_29	0	0	0	0	0	0	0	0	0	0	0	0	0	0	0	0	0	0	0	0	0	0	0	0	0	0	0	0	0	0	0	0	0	0	0	0	0	0	0	0	0	0	0	0	0
	OG0000986	ATP-dependent zinc protease	0	Station137_MES_DO_NOT_POOL_NODE_1064_length_45963_cov_7.290058_47	0	0	0	0	0	0	0	0	0	0	0	0	0	0	0	0	0	0	0	0	0	0	0	0	0	0	0	0	0	0	0	0	0	0	0	0	0	0	0	0	0	0	0	0	0
	OG0000987	hypothetical protein	0	0	0	0	0	0	0	0	0	0	0	0	0	0	0	0	0	0	0	0	0	0	0	0	0	0	0	0	0	0	0	0	0	0	Station173_DCM_ALL_assembly_NODE_1620_length_45366_cov_16.768003_35	0	0	0	0	0	0	0	0	0	0	0	0
	OG0000988	hypothetical protein	0	0	0	0	Tp1_124_SUR_0-0d2_scaffold105408_2_46	0	0	0	0	0	0	0	0	0	0	0	0	0	0	0	0	0	0	0	0	0	0	0	0	0	0	0	0	0	0	0	0	0	0	0	0	0	0	0	0	0	0
	OG0000989	tail tape measure protein	0	0	0	0	0	0	0	0	0	0	0	0	0	0	0	0	0	0	0	0	0	0	0	0	0	0	0	0	0	0	0	0	0	0	0	0	0	0	0	0	0	0	0	0	0	0	0
	OG0000990	hypothetical protein	0	0	0	0	0	0	0	0	0	0	0	0	0	0	0	0	0	0	0	0	0	0	0	0	0	0	0	0	0	0	0	0	0	0	0	0	0	0	0	0	0	0	0	0	0	0	0
	OG0000991	hypothetical protein	0	0	0	0	0	0	0	0	0	0	0	0	0	0	0	0	0	0	0	0	0	0	0	0	0	0	0	0	0	0	0	0	0	0	0	0	0	0	0	0	0	0	0	0	0	0	0
	OG0000992	hypothetical protein	0	0	0	0	0	0	0	0	0	0	0	0	0	0	0	0	0	0	0	0	0	0	0	0	0	0	0	0	0	0	0	0	0	0	0	0	0	0	0	0	0	0	0	0	0	0	0
	OG0000993	hypothetical protein	0	0	0	0	0	0	0	0	0	0	0	0	0	0	0	0	0	0	0	0	0	0	0	0	0	0	0	0	0	0	0	0	0	0	0	0	0	0	0	0	0	0	0	0	0	0	0
	OG0000994	hypothetical protein	0	0	0	0	0	0	0	0	0	0	0	0	0	0	0	0	0	0	0	0	0	0	0	0	0	0	0	0	0	0	0	0	0	0	0	0	0	0	0	0	0	0	0	0	0	0	0
	OG0000995	lytic murein transglycosylase	0	0	0	0	0	0	0	0	0	0	0	0	0	0	0	0	0	0	0	0	0	0	0	0	0	0	0	0	0	0	0	0	0	0	0	0	0	0	0	0	0	0	0	0	0	0	0
	OG0000996	ComE operon protein 2	0	0	0	0	0	0	0	0	0	0	0	0	0	0	0	0	0	0	0	0	0	0	0	0	0	0	0	0	0	0	0	0	0	0	0	0	0	0	0	0	0	0	0	0	0	0	0
	OG0000997	hypothetical protein	0	0	0	0	0	0	0	0	0	0	0	0	0	0	0	0	0	0	0	0	0	0	0	0	0	0	0	0	0	0	0	0	0	0	0	0	0	0	0	0	0	0	0	0	0	0	0
	OG0000998	hypothetical protein	0	0	0	0	0	0	0	0	0	0	0	0	0	0	0	0	0	0	0	0	0	0	0	0	0	0	0	0	0	0	0	0	0	0	0	0	0	0	0	0	0	0	0	0	0	0	0
	OG0000999	hypothetical protein	0	0	0	0	0	0	0	0	0	0	0	0	0	0	0	0	0	0	0	0	0	0	0	0	0	0	0	0	0	0	0	0	0	0	0	0	0	0	0	0	0	0	0	0	0	0	0
	OG0001000	hypothetical protein	0	0	0	0	0	0	0	0	0	0	0	0	0	0	0	0	0	0	0	0	0	0	0	0	0	0	0	0	0	0	0	0	0	0	0	0	0	0	0	0	0	0	0	0	0	0	0
	OG0001001	tail fiber	0	0	0	0	0	0	0	0	0	0	0	0	0	0	0	0	0	0	0	0	0	0	0	0	0	0	0	0	0	0	0	0	0	0	0	0	0	0	0	0	0	0	0	0	Station158_MES_ALL_assembly_NODE_1379_length_44907_cov_6.415478_35	0	0
	OG0001002	hypothetical protein	0	0	0	0	0	0	0	0	0	0	0	0	0	0	0	0	0	0	0	0	0	0	0	0	0	0	0	0	0	0	0	0	0	0	0	0	0	0	0	0	0	0	0	0	0	0	0
	OG0001003	thymidylate synthase	0	0	0	0	0	0	0	0	0	0	0	0	0	0	0	0	0	0	0	0	0	0	0	0	0	0	0	0	0	0	0	0	0	0	0	0	0	0	0	0	0	0	0	0	0	0	0
	OG0001004	hypothetical protein	0	0	0	0	0	0	0	0	0	0	0	0	0	0	0	0	0	0	0	0	0	0	0	0	0	0	0	0	0	0	0	0	0	0	0	0	0	0	0	0	0	0	0	0	0	0	0
	OG0001005	hypothetical protein	0	0	0	0	0	0	0	0	0	0	0	0	0	0	0	0	0	0	0	0	0	0	0	0	0	0	0	0	0	0	0	0	0	0	0	0	0	0	0	0	0	0	0	0	0	0	0
	OG0001006	LamG domain-containing protein	0	0	0	0	0	0	0	0	0	0	0	0	0	0	0	0	0	0	0	0	0	0	0	0	0	0	0	0	0	0	0	0	0	0	0	0	0	0	0	0	0	0	0	0	0	0	0
	OG0001007	glucosaminidase domain-containing protein	0	0	0	0	0	0	0	0	0	0	0	0	0	0	0	0	0	0	0	0	0	0	0	0	0	0	0	0	0	0	0	0	0	0	0	0	0	0	0	0	0	0	0	0	0	0	0
	OG0001008	hypothetical protein	0	0	0	0	0	0	0	0	0	0	0	0	0	0	0	0	0	0	0	0	0	0	0	0	0	0	0	0	0	0	0	0	0	0	0	0	0	0	0	0	0	0	0	0	0	0	0
	OG0001009	lytic transglycosylase domain-containing protein	0	0	0	0	0	0	0	0	0	0	0	0	0	0	0	0	0	0	0	0	0	0	0	0	0	0	0	0	0	0	0	0	0	0	0	0	0	0	0	0	0	0	0	0	0	0	0
	OG0001010	hypothetical protein	0	0	0	0	0	0	0	0	0	0	0	0	0	0	0	0	0	0	0	0	0	0	0	0	0	0	0	0	0	0	0	0	0	0	0	0	0	0	0	0	0	0	0	0	0	0	0
	OG0001011	hypothetical protein	0	0	0	0	0	0	0	0	0	0	0	0	0	0	0	0	0	0	0	0	0	0	0	0	0	0	0	0	0	0	0	0	0	0	0	0	0	0	0	0	0	0	0	0	0	0	0
	OG0001012	hypothetical protein	0	0	0	0	0	0	0	0	0	0	0	0	0	0	0	0	0	0	0	0	0	0	0	0	0	0	0	0	0	0	0	0	0	0	0	0	0	0	0	0	0	0	0	0	0	0	0
	OG0001013	hypothetical protein	0	0	0	0	0	0	0	0	0	0	0	0	0	0	0	0	0	0	0	0	0	0	0	Station85_DCM_COMBINED_FINAL_NODE_536_length_42763_cov_12.619181_32	0	0	0	0	0	0	0	0	0	0	Station173_DCM_ALL_assembly_NODE_1620_length_45366_cov_16.768003_39	0	0	0	0	0	0	0	0	0	0	0	0
	OG0001014	hypothetical protein	0	0	0	0	0	0	0	0	0	0	0	0	0	0	0	0	0	0	0	0	0	0	0	0	0	0	0	0	0	0	0	Station85_SUR_COMBINED_FINAL_NODE_593_length_45535_cov_23.217700_24	0	0	Station173_DCM_ALL_assembly_NODE_1620_length_45366_cov_16.768003_51	0	0	0	0	0	0	0	0	0	0	0	0
	OG0001015	hypothetical protein	0	0	0	0	0	0	0	0	0	0	0	0	0	0	0	0	0	0	0	0	0	0	0	0	0	0	0	0	0	0	0	Station85_SUR_COMBINED_FINAL_NODE_593_length_45535_cov_23.217700_20	0	0	Station173_DCM_ALL_assembly_NODE_1620_length_45366_cov_16.768003_54	0	0	0	0	0	0	0	0	0	0	0	0
	OG0001016	hypothetical protein	0	0	0	0	0	0	0	0	0	0	0	0	0	0	0	0	0	0	0	0	0	0	0	0	0	0	0	0	0	VTLG01010991_35	0	0	0	0	Station173_DCM_ALL_assembly_NODE_1620_length_45366_cov_16.768003_7	0	0	0	0	0	0	0	0	0	0	0	0
	OG0001017	2OG-Fe(II) oxygenase	0	0	0	0	0	Station175_SUR_ALL_assembly_NODE_1396_length_47257_cov_151.105568_24	Station173_DCM_ALL_assembly_NODE_1884_length_40766_cov_47.633662_18	0	0	0	0	0	0	0	0	0	0	0	0	0	0	0	0	0	0	0	0	0	0	0	0	0	0	0	0	0	0	0	0	0	0	0	0	0	0	0	0
	OG0001018	hypothetical protein	0	0	0	0	0	Station175_SUR_ALL_assembly_NODE_1396_length_47257_cov_151.105568_23	Station173_DCM_ALL_assembly_NODE_1884_length_40766_cov_47.633662_19	0	0	0	0	0	0	0	0	0	0	0	0	0	0	0	0	0	0	0	0	0	0	0	0	0	0	0	0	0	0	0	0	0	0	0	0	0	0	0	0
	OG0001019	hypothetical protein	0	0	0	0	0	Station175_SUR_ALL_assembly_NODE_1396_length_47257_cov_151.105568_40	Station173_DCM_ALL_assembly_NODE_1884_length_40766_cov_47.633662_2	0	0	0	0	0	0	0	0	0	0	0	0	0	0	0	0	0	0	0	0	0	0	0	0	0	0	0	0	0	0	0	0	0	0	0	0	0	0	0	0
	OG0001020	hypothetical protein	0	0	0	0	0	Station175_SUR_ALL_assembly_NODE_1396_length_47257_cov_151.105568_22	Station173_DCM_ALL_assembly_NODE_1884_length_40766_cov_47.633662_20	0	0	0	0	0	0	0	0	0	0	0	0	0	0	0	0	0	0	0	0	0	0	0	0	0	0	0	0	0	0	0	0	0	0	0	0	0	0	0	0
	OG0001021	hypothetical protein	0	0	0	0	0	Station175_SUR_ALL_assembly_NODE_1396_length_47257_cov_151.105568_17	Station173_DCM_ALL_assembly_NODE_1884_length_40766_cov_47.633662_25	0	0	0	0	0	0	0	0	0	0	0	0	0	0	0	0	0	0	0	0	0	0	0	0	0	0	0	0	0	0	0	0	0	0	0	0	0	0	0	0
	OG0001022	hypothetical protein	0	0	0	0	0	Station175_SUR_ALL_assembly_NODE_1396_length_47257_cov_151.105568_15	Station173_DCM_ALL_assembly_NODE_1884_length_40766_cov_47.633662_27	0	0	0	0	0	0	0	0	0	0	0	0	0	0	0	0	0	0	0	0	0	0	0	0	0	0	0	0	0	0	0	0	0	0	0	0	0	0	0	0
	OG0001023	hypothetical protein	0	0	0	0	0	Station175_SUR_ALL_assembly_NODE_1396_length_47257_cov_151.105568_14	Station173_DCM_ALL_assembly_NODE_1884_length_40766_cov_47.633662_28	0	0	0	0	0	0	0	0	0	0	0	0	0	0	0	0	0	0	0	0	0	0	0	0	0	0	0	0	0	0	0	0	0	0	0	0	0	0	0	0
	OG0001024	hypothetical protein	0	0	0	0	0	Station175_SUR_ALL_assembly_NODE_1396_length_47257_cov_151.105568_38	Station173_DCM_ALL_assembly_NODE_1884_length_40766_cov_47.633662_4	0	0	0	0	0	0	0	0	0	0	0	0	0	0	0	0	0	0	0	0	0	0	0	0	0	0	0	0	0	0	0	0	0	0	0	0	0	0	0	0
	OG0001025	hypothetical protein	0	0	0	0	0	Station175_SUR_ALL_assembly_NODE_1396_length_47257_cov_151.105568_35	Station173_DCM_ALL_assembly_NODE_1884_length_40766_cov_47.633662_7	0	0	0	0	0	0	0	0	0	0	0	0	0	0	0	0	0	0	0	0	0	0	0	0	0	0	0	0	0	0	0	0	0	0	0	0	0	0	0	0
	OG0001026	hypothetical protein	0	0	0	0	0	0	0	0	0	0	0	0	0	0	0	0	0	0	0	0	0	0	0	0	0	0	0	0	0	0	0	0	0	0	0	0	0	0	0	0	0	0	0	0	0	0	0
	OG0001027	lysozyme	0	0	0	0	0	0	0	0	0	0	0	0	0	0	0	0	0	0	0	0	0	0	0	0	0	0	0	0	0	0	0	0	0	0	0	0	0	0	0	0	0	0	0	0	0	0	0
	OG0001028	pentapeptide repeat-containing protein	0	0	0	0	0	0	0	0	0	0	0	0	0	0	0	0	0	0	0	0	0	0	0	0	0	0	0	0	0	0	0	0	0	0	0	0	0	0	0	0	0	0	0	0	0	0	0
	OG0001029	class I SAM-dependent methyltransferase	0	0	0	0	0	0	0	0	0	0	0	0	0	0	0	0	0	0	0	0	0	0	0	0	0	0	0	0	0	0	0	0	0	0	0	0	0	0	0	0	0	0	0	0	0	0	0
	OG0001030	hypothetical protein	0	0	0	0	0	0	0	0	0	0	0	0	0	0	0	0	0	0	0	0	0	0	0	0	0	0	0	0	0	0	0	0	0	0	0	0	0	0	0	0	0	0	0	0	0	0	0
	OG0001031	hypothetical protein	0	0	0	0	0	0	0	0	0	0	0	0	0	0	0	0	0	0	0	0	0	0	0	0	0	0	0	0	0	0	0	0	0	0	0	0	0	0	0	0	0	0	0	0	0	0	0
	OG0001032	hypothetical protein	0	0	0	0	0	0	0	0	0	0	0	0	0	0	0	0	0	0	0	0	0	0	0	0	0	0	0	0	0	0	0	0	0	0	0	0	0	0	0	0	0	0	0	0	0	0	0
	OG0001033	gp113	0	0	0	0	0	0	0	0	0	0	0	0	0	0	0	0	0	0	0	0	0	0	0	0	0	0	0	0	0	0	0	0	0	0	0	0	0	0	0	0	0	0	0	0	0	0	0
	OG0001034	type II toxin-antitoxin system MqsA family antitoxin	0	0	0	0	0	0	0	0	0	0	0	0	0	0	0	0	0	0	0	0	0	0	0	0	0	0	0	0	0	0	0	0	0	0	0	0	0	0	0	0	0	0	0	0	0	0	0
	OG0001035	carboxylesterase family protein	0	0	0	0	0	0	0	0	0	0	0	0	0	0	0	0	0	0	0	0	0	0	0	0	0	0	0	0	0	0	0	0	0	0	0	0	0	0	0	0	0	0	0	0	0	0	0
	OG0001036	hypothetical protein	0	0	0	0	0	0	0	0	0	0	0	0	0	0	0	0	0	0	0	0	0	0	0	0	0	0	0	0	0	0	0	0	0	0	0	0	0	0	0	0	0	0	0	0	0	0	0
	OG0001037	putative fiber protein	0	0	0	0	0	0	0	0	0	0	0	0	0	0	0	0	0	0	0	0	0	0	0	0	0	0	0	0	0	0	0	0	0	0	0	0	0	0	0	0	0	0	0	0	0	0	0
	OG0001038	hypothetical protein	0	0	0	0	0	0	0	0	0	0	0	0	0	0	0	0	0	0	0	0	0	0	0	0	0	0	0	0	0	0	0	0	0	0	0	0	0	0	0	0	0	0	0	0	0	0	0
	OG0001039	hypothetical protein	0	0	0	0	0	0	0	0	0	0	0	0	0	0	0	0	0	0	0	0	0	0	0	0	0	0	0	0	0	0	0	0	0	0	0	0	0	0	0	0	0	0	0	0	0	0	0
	OG0001040	DUF4376 domain-containing protein	0	0	0	0	0	0	0	0	0	0	0	0	0	0	0	0	0	0	0	0	0	0	0	0	0	0	0	0	0	0	0	0	0	0	0	0	0	0	0	0	0	0	0	Station52_DCM_ALL_assembly_NODE_65_length_54565_cov_8.749129_65	0	0	0
	OG0001041	hypothetical protein	0	0	0	0	0	0	0	0	0	0	0	0	0	0	0	0	0	0	0	0	0	0	0	0	0	0	0	0	0	0	0	0	0	0	0	0	0	0	0	0	0	0	0	0	0	0	0
	OG0001042	hypothetical protein	0	0	0	0	0	0	0	0	0	0	0	0	0	0	0	0	0	0	0	0	0	0	0	0	0	0	0	0	0	0	0	0	0	0	0	0	0	0	0	0	0	0	0	0	0	0	0
	OG0001043	hypothetical protein	0	0	0	0	0	0	0	0	0	0	0	0	0	0	0	0	0	0	0	0	0	0	0	0	0	0	0	0	0	0	0	0	0	0	0	0	0	0	0	0	0	0	0	0	0	0	0
	OG0001044	hypothetical protein	0	0	0	Station76_DCM_ALL_assembly_NODE_311_length_51681_cov_14.835625_24	0	0	0	0	0	0	0	0	0	0	0	0	0	0	0	0	0	0	0	0	0	0	0	0	0	0	0	0	0	0	0	0	0	0	0	0	0	0	0	0	0	0	0
	OG0001045	hypothetical protein	0	0	0	0	0	0	0	0	0	0	0	0	0	0	0	0	0	0	0	0	0	0	0	0	0	0	0	0	0	0	0	0	0	0	0	0	0	0	0	0	0	0	0	0	0	0	0
	OG0001046	hypothetical protein	0	0	0	0	0	0	0	0	0	0	0	0	0	0	0	0	0	0	0	0	0	0	0	0	0	0	0	0	0	0	0	0	0	0	0	0	0	0	0	0	0	0	0	0	0	0	0
	OG0001047	hypothetical protein	0	0	0	0	0	0	0	0	0	0	0	0	0	0	0	0	0	0	0	0	0	0	0	0	0	0	0	0	0	0	0	0	0	0	0	0	0	0	0	0	0	0	0	0	0	0	0
	OG0001048	hypothetical protein	0	0	0	0	0	0	0	0	0	0	0	0	0	0	0	0	0	0	0	0	0	0	0	Station85_DCM_COMBINED_FINAL_NODE_536_length_42763_cov_12.619181_51	0	0	0	0	0	0	0	0	0	0	0	0	0	0	0	0	0	0	0	0	0	0	0
	OG0001049	hypothetical protein	0	0	0	0	0	0	0	0	0	0	0	0	0	0	0	0	0	0	0	0	0	0	0	0	0	0	0	0	0	0	0	0	0	0	0	0	0	0	0	0	0	0	0	0	0	0	0
	OG0001050	hypothetical protein	0	0	0	0	0	0	0	0	0	0	0	0	0	0	0	0	0	0	0	0	0	0	0	0	0	0	0	0	0	0	0	0	0	0	0	0	0	0	0	0	0	0	0	0	0	0	0
	OG0001051	hypothetical protein	0	0	0	0	0	0	0	0	0	0	0	0	0	0	0	0	0	0	0	0	0	0	0	0	0	0	0	0	0	0	0	0	0	0	0	0	0	0	0	0	0	0	0	0	0	0	0
	OG0001052	hypothetical protein	0	0	0	0	0	0	0	0	0	0	0	0	0	0	0	0	0	0	0	0	0	0	0	0	0	0	0	0	0	0	0	0	0	0	0	0	0	0	0	0	0	0	0	0	0	0	0
	OG0001053	hypothetical protein	0	0	0	0	0	0	0	0	0	0	0	0	0	0	0	0	0	0	0	0	0	0	0	0	0	0	0	0	0	0	0	0	0	0	0	0	0	0	0	0	0	0	0	0	0	0	0
	OG0001054	hypothetical protein	0	0	0	0	0	0	0	0	0	0	0	0	0	0	0	0	0	0	0	0	0	0	0	0	0	0	0	0	0	0	0	0	0	0	0	0	0	0	0	0	0	0	0	0	0	0	0
	OG0001055	hypothetical protein	0	0	0	0	0	0	0	0	0	0	0	0	0	0	0	0	0	0	0	0	0	0	0	0	0	0	0	0	0	0	0	0	0	0	0	0	0	0	0	0	0	0	0	0	0	0	0
	OG0001056	hypothetical protein	0	0	0	0	0	0	0	0	0	0	0	0	0	0	0	0	0	0	0	0	0	0	0	0	0	0	0	0	0	0	0	0	0	0	0	0	0	0	0	0	0	0	0	0	0	0	0
	OG0001057	hypothetical protein	0	0	0	0	0	0	0	0	0	0	0	0	0	0	0	0	0	0	0	0	0	0	0	0	0	0	0	0	0	0	0	0	0	0	0	0	0	0	0	0	0	0	0	0	0	0	0
	OG0001058	hypothetical protein	0	0	0	0	0	0	0	0	0	0	0	0	0	0	0	0	0	0	0	0	0	0	0	0	0	0	0	0	0	0	0	0	0	0	0	0	0	0	0	0	0	0	0	0	0	0	0
	OG0001059	hypothetical protein	0	0	0	0	0	0	0	0	0	0	0	0	0	0	0	0	0	0	0	0	0	0	0	0	0	0	0	0	0	0	0	0	0	0	0	0	0	0	0	0	0	0	0	0	0	0	0
	OG0001060	hypothetical protein	0	0	0	0	0	0	0	0	0	0	0	0	0	0	0	0	0	0	0	0	0	0	0	0	0	0	0	0	0	0	0	0	0	0	0	0	0	0	0	0	0	0	0	0	0	0	0
	OG0001061	hypothetical protein	0	0	0	0	0	0	0	0	0	0	0	0	0	0	0	0	0	0	0	0	0	0	0	0	0	0	0	0	0	0	0	0	0	0	0	0	0	0	0	0	0	0	0	0	0	0	0
	OG0001062	hypothetical protein	0	0	0	0	0	0	0	0	0	0	0	VTLG01002209_1	0	0	0	0	0	0	0	0	0	0	0	0	0	0	0	0	0	0	0	0	0	0	0	0	0	0	0	0	0	0	0	0	0	0	0
	OG0001063	hypothetical protein	0	0	0	0	0	0	0	0	0	0	0	0	0	0	0	0	0	0	0	0	0	0	0	0	0	0	0	0	0	0	0	0	0	0	0	0	0	0	0	0	0	0	0	0	0	0	0
	OG0001064	phage tail length tape measure family protein	0	0	0	0	0	0	0	0	0	0	0	0	0	0	0	0	0	0	0	0	0	0	0	0	0	0	0	0	0	0	0	0	0	0	0	0	0	0	0	0	0	0	0	0	0	0	0
	OG0001065	site-specific DNA-methyltransferase	0	0	0	0	0	0	0	0	0	0	0	0	0	0	0	0	0	0	0	0	0	0	0	0	0	0	0	0	0	0	0	0	0	0	0	0	0	0	0	0	0	0	0	0	0	0	0
	OG0001066	hypothetical protein	0	0	0	0	0	0	0	0	0	0	0	0	0	0	0	0	0	0	0	0	0	0	0	0	0	0	0	0	0	0	0	0	0	0	0	0	0	0	0	0	0	0	0	0	0	0	0
	OG0001067	hypothetical protein	0	0	0	0	0	0	0	0	0	0	0	0	0	0	0	0	0	0	0	0	0	0	0	0	0	0	0	0	0	0	0	0	0	0	0	0	0	0	0	0	0	0	0	0	0	0	0
	OG0001068	hypothetical protein	0	0	0	0	0	0	0	0	0	0	0	0	0	0	0	0	0	0	0	0	0	0	0	0	0	0	0	0	0	0	0	0	0	0	0	0	0	0	0	0	0	0	0	0	0	0	0
	OG0001069	hypothetical protein	0	0	0	0	0	0	0	0	0	0	0	0	0	0	0	0	0	0	0	0	0	0	0	0	0	0	0	0	0	0	0	0	0	0	0	0	0	0	0	0	0	0	0	0	0	0	0
	OG0001070	hypothetical protein	0	0	0	0	0	0	0	0	0	0	0	0	0	0	0	0	0	0	0	0	0	0	0	0	0	0	0	0	0	0	0	0	0	0	0	0	0	0	0	0	0	0	0	0	0	0	0
	OG0001071	hypothetical protein	0	0	0	0	0	0	0	0	0	0	0	0	0	0	0	0	0	0	0	0	0	0	0	0	0	0	0	0	0	0	0	0	0	0	0	0	0	0	0	0	0	0	0	0	0	0	0
	OG0001072	putative fiber protein	0	0	0	0	0	0	0	0	0	0	0	0	0	0	0	0	0	0	0	0	0	0	0	0	0	0	0	0	0	0	0	0	0	0	0	0	0	0	0	0	0	0	0	0	0	0	0
	OG0001073	hypothetical protein	0	0	0	0	0	0	0	0	0	0	0	0	0	0	0	0	0	0	0	0	0	0	0	0	0	0	0	0	0	0	0	0	0	0	0	0	0	0	0	0	0	0	0	0	0	0	0
	OG0001074	hypothetical protein	0	0	0	0	0	0	0	0	0	0	0	0	0	0	0	0	0	0	0	0	0	0	0	0	0	0	0	0	0	0	0	0	0	0	0	0	0	0	0	0	0	0	0	0	0	0	0
	OG0001075	hypothetical protein	0	0	0	0	0	0	0	0	0	0	0	0	0	0	0	0	0	0	0	0	0	0	0	0	0	0	0	0	0	0	0	0	0	0	0	0	0	0	0	0	0	0	0	Station52_DCM_ALL_assembly_NODE_65_length_54565_cov_8.749129_23	0	0	0
	OG0001076	hypothetical protein	0	0	0	0	0	0	0	0	Station52_SUR_ALL_assembly_NODE_62_length_51868_cov_5.910698_30	VTLG01002205_29	0	0	0	0	0	0	0	0	0	0	0	0	0	0	0	0	0	0	0	0	0	0	0	0	0	0	0	0	0	0	0	0	0	0	0	0	0
	OG0001077	hypothetical protein	0	0	0	0	Tp1_124_SUR_0-0d2_scaffold105408_2_49	0	0	0	Station52_SUR_ALL_assembly_NODE_62_length_51868_cov_5.910698_4	0	0	0	0	0	0	0	0	0	0	0	0	0	0	0	0	0	0	0	0	0	0	0	0	0	0	0	0	0	0	0	0	0	0	0	0	0	0
	OG0001078	hypothetical protein	0	0	0	0	0	0	0	0	Station52_SUR_ALL_assembly_NODE_62_length_51868_cov_5.910698_53	VTLG01002205_45	0	0	0	0	0	0	0	0	0	0	0	0	0	0	0	0	0	0	0	0	0	0	0	0	0	0	0	0	0	0	0	0	0	0	0	0	0
	OG0001079	hypothetical protein	0	0	0	0	0	0	0	0	0	0	0	0	0	0	0	0	0	0	0	0	0	0	0	0	0	0	0	0	0	0	0	0	0	0	0	0	0	0	0	0	0	0	0	0	0	0	0
	OG0001080	hypothetical protein	0	0	0	0	0	0	0	0	0	0	0	0	0	0	0	0	0	0	0	0	0	0	0	0	0	0	0	0	0	0	0	0	0	0	0	0	0	0	0	0	0	0	0	0	0	0	0
	OG0001081	hypothetical protein	0	0	0	0	0	0	0	0	0	0	0	0	0	0	0	0	0	0	0	0	0	0	0	0	0	0	0	0	0	0	0	0	0	0	0	0	0	0	0	0	0	0	0	0	0	0	0
	OG0001082	hypothetical protein	0	0	0	0	0	0	0	0	0	0	0	0	0	0	0	0	0	0	0	0	0	0	0	0	0	0	0	0	0	0	0	0	0	0	0	0	0	0	0	0	0	0	0	0	0	0	0
	OG0001083	hypothetical protein	0	0	0	0	0	0	0	0	0	0	0	0	0	0	0	0	0	0	0	0	0	0	0	0	0	0	0	0	0	0	0	0	0	0	0	0	0	0	0	0	0	0	0	0	0	0	0
	OG0001084	hypothetical protein	0	0	VTLG01012218_27	Station76_DCM_ALL_assembly_NODE_311_length_51681_cov_14.835625_10	0	0	0	0	0	0	0	0	0	0	0	0	0	0	0	0	0	0	0	0	0	0	0	0	0	0	0	0	0	0	0	0	0	0	0	0	0	0	0	0	0	0	0
	OG0001085	hypothetical protein	0	0	VTLG01012218_40	Station76_DCM_ALL_assembly_NODE_311_length_51681_cov_14.835625_26	0	0	0	0	0	0	0	0	0	0	0	0	0	0	0	0	0	0	0	0	0	0	0	0	0	0	0	0	0	0	0	0	0	0	0	0	0	0	0	0	0	0	0
	OG0001086	hypothetical protein	0	0	VTLG01012218_45	Station76_DCM_ALL_assembly_NODE_311_length_51681_cov_14.835625_30	0	0	0	0	0	0	0	0	0	0	0	0	0	0	0	0	0	0	0	0	0	0	0	0	0	0	0	0	0	0	0	0	0	0	0	0	0	0	0	0	0	0	0
	OG0001087	hypothetical protein	0	0	VTLG01012218_46	Station76_DCM_ALL_assembly_NODE_311_length_51681_cov_14.835625_32	0	0	0	0	0	0	0	0	0	0	0	0	0	0	0	0	0	0	0	0	0	0	0	0	0	0	0	0	0	0	0	0	0	0	0	0	0	0	0	0	0	0	0
	OG0001088	hypothetical protein	0	0	VTLG01012218_47	Station76_DCM_ALL_assembly_NODE_311_length_51681_cov_14.835625_33	0	0	0	0	0	0	0	0	0	0	0	0	0	0	0	0	0	0	0	0	0	0	0	0	0	0	0	0	0	0	0	0	0	0	0	0	0	0	0	0	0	0	0
	OG0001089	hypothetical protein	0	0	VTLG01012218_4	Station76_DCM_ALL_assembly_NODE_311_length_51681_cov_14.835625_52	0	0	0	0	0	0	0	0	0	0	0	0	0	0	0	0	0	0	0	0	0	0	0	0	0	0	0	0	0	0	0	0	0	0	0	0	0	0	0	0	0	0	0
	OG0001090	putative spanin inner membrane subunit	0	0	VTLG01012218_5	Station76_DCM_ALL_assembly_NODE_311_length_51681_cov_14.835625_53	0	0	0	0	0	0	0	0	0	0	0	0	0	0	0	0	0	0	0	0	0	0	0	0	0	0	0	0	0	0	0	0	0	0	0	0	0	0	0	0	0	0	0
	OG0001091	hypothetical protein	0	0	VTLG01012218_12	Station76_DCM_ALL_assembly_NODE_311_length_51681_cov_14.835625_60	0	0	0	0	0	0	0	0	0	0	0	0	0	0	0	0	0	0	0	0	0	0	0	0	0	0	0	0	0	0	0	0	0	0	0	0	0	0	0	0	0	0	0
	OG0001092	hypothetical protein	0	0	VTLG01012218_13	Station76_DCM_ALL_assembly_NODE_311_length_51681_cov_14.835625_61	0	0	0	0	0	0	0	0	0	0	0	0	0	0	0	0	0	0	0	0	0	0	0	0	0	0	0	0	0	0	0	0	0	0	0	0	0	0	0	0	0	0	0
	OG0001093	putative carbohydrate binding domain containing protein...	0	0	VTLG01012218_15	Station76_DCM_ALL_assembly_NODE_311_length_51681_cov_14.835625_63	0	0	0	0	0	0	0	0	0	0	0	0	0	0	0	0	0	0	0	0	0	0	0	0	0	0	0	0	0	0	0	0	0	0	0	0	0	0	0	0	0	0	0
	OG0001094	phage minor structural protein	0	0	VTLG01012218_26	Station76_DCM_ALL_assembly_NODE_311_length_51681_cov_14.835625_9	0	0	0	0	0	0	0	0	0	0	0	0	0	0	0	0	0	0	0	0	0	0	0	0	0	0	0	0	0	0	0	0	0	0	0	0	0	0	0	0	0	0	0
	OG0001095	hypothetical protein	0	0	0	0	0	0	0	0	0	0	0	0	0	0	0	VTLG01003984_74	0	0	0	0	0	0	0	Station85_DCM_COMBINED_FINAL_NODE_536_length_42763_cov_12.619181_35	0	0	0	0	0	0	0	0	0	0	0	0	0	0	0	0	0	0	0	0	0	0	0
	OG0001096	hypothetical protein	0	0	0	0	0	0	0	0	0	0	0	0	0	0	0	0	0	0	0	0	0	0	0	0	0	0	0	VTLG01007500_8	0	0	0	Station85_SUR_COMBINED_FINAL_NODE_593_length_45535_cov_23.217700_41	0	0	0	0	0	0	0	0	0	0	0	0	0	0	0
	OG0001097	S-adenosylmethionine decarboxylase	0	0	0	0	0	0	0	0	0	0	0	0	0	0	0	0	0	0	0	0	0	0	0	0	0	0	0	VTLG01007500_26	0	0	Station85_SUR_COMBINED_FINAL_NODE_813_length_35883_cov_81.427794_7	0	0	0	0	0	0	0	0	0	0	0	0	0	0	0	0
	OG0001098	hypothetical protein	0	0	0	0	Tp1_124_SUR_0-0d2_scaffold105408_2_28	0	0	0	0	VTLG01002205_60	0	0	0	0	0	0	0	0	0	0	0	0	0	0	0	0	0	0	0	0	0	0	0	0	0	0	0	0	0	0	0	0	0	0	0	0	0
	OG0001099	hypothetical protein	0	0	0	0	Tp1_124_SUR_0-0d2_scaffold105408_2_33	0	0	0	0	VTLG01002205_64	0	0	0	0	0	0	0	0	0	0	0	0	0	0	0	0	0	0	0	0	0	0	0	0	0	0	0	0	0	0	0	0	0	0	0	0	0
	OG0001100	hypothetical protein	0	0	0	0	Tp1_124_SUR_0-0d2_scaffold105408_2_42	0	0	0	0	0	0	0	0	0	0	VTLG01003984_82	0	0	0	0	0	0	0	0	0	0	0	0	0	0	0	0	0	0	0	0	0	0	0	0	0	0	0	0	0	0	0
	OG0001101	hypothetical protein	0	0	0	0	0	0	0	0	0	0	0	0	0	0	0	0	0	0	0	0	0	0	0	0	0	0	0	0	0	0	0	0	0	0	0	0	0	0	0	0	0	0	0	0	0	0	0
	OG0001102	hypothetical protein	0	0	0	0	0	0	0	0	0	0	0	0	0	0	0	0	0	0	0	0	0	0	0	0	0	0	0	0	0	0	0	0	0	0	0	0	0	0	0	0	0	0	0	0	0	0	0
	OG0001103	hypothetical protein	0	0	0	0	0	0	0	0	0	0	0	0	0	0	0	0	0	0	0	0	0	0	0	0	0	0	0	0	0	0	0	0	0	0	0	0	0	0	0	0	0	0	0	0	0	0	0
	OG0001104	hypothetical protein	0	0	0	0	0	0	0	0	0	0	0	0	0	0	0	0	0	0	0	0	0	0	0	0	0	0	0	0	0	0	0	0	0	0	0	0	0	0	0	0	0	0	0	0	0	0	0
	OG0001105	hypothetical protein	0	0	0	0	0	0	0	0	0	0	0	0	0	0	0	0	0	0	0	0	0	0	0	0	0	0	0	0	0	0	0	0	0	0	0	0	0	0	0	0	0	0	0	0	0	0	0
	OG0001106	hypothetical protein	0	0	0	0	0	0	0	0	0	0	0	0	0	0	0	0	0	0	0	0	0	0	0	0	0	0	0	0	0	0	0	0	0	0	0	0	0	0	0	0	0	0	0	0	0	0	0
	OG0001107	hypothetical protein	0	0	0	0	0	0	0	0	0	0	0	0	0	0	0	0	0	0	0	0	0	0	0	0	0	0	0	0	0	0	0	0	0	0	0	0	0	0	0	0	0	0	0	0	0	0	0
	OG0001108	hypothetical protein	0	0	0	0	0	0	0	0	0	0	0	0	0	0	0	0	0	0	0	0	0	0	0	0	0	0	0	0	0	0	0	0	0	0	0	0	0	0	0	0	0	0	0	0	0	0	0
	OG0001109	hypothetical protein	0	0	0	0	0	0	0	0	0	0	0	0	0	0	0	0	0	0	0	0	0	0	0	0	0	0	0	0	0	0	0	0	0	0	0	0	0	0	0	0	0	0	0	0	0	0	0
	OG0001110	hypothetical protein	0	0	0	0	0	0	0	0	0	0	0	0	0	0	0	0	0	0	0	0	0	0	0	0	0	0	0	0	0	0	0	0	0	0	0	0	0	0	0	0	0	0	0	0	0	0	0
	OG0001111	PLxRFG domain-containing protein	0	0	0	0	0	0	0	0	0	0	0	0	0	0	0	0	0	0	0	0	0	0	0	0	0	0	0	0	0	0	0	0	0	0	0	0	0	0	0	0	0	0	0	0	0	0	0
	OG0001112	hypothetical protein	0	0	0	0	0	0	0	0	0	0	0	0	0	0	0	0	0	0	0	0	0	0	0	0	0	0	0	0	0	0	0	0	0	0	0	0	0	0	0	0	0	0	0	0	0	0	0
	OG0001113	hypothetical protein	0	0	0	0	0	0	0	0	0	0	0	0	0	0	0	0	0	0	0	0	0	0	0	0	0	0	0	0	0	0	0	0	0	0	0	0	0	0	0	0	0	0	0	0	0	0	0
	OG0001114	putative tail structural protein	0	0	0	0	0	0	0	0	0	0	0	0	0	0	0	0	0	0	0	0	0	0	0	0	0	0	0	0	0	0	0	0	0	0	0	0	0	0	0	0	0	0	0	0	0	0	0
	OG0001115	2OG-Fe(II) oxygenase	0	0	0	0	0	0	0	0	0	0	0	0	0	0	0	0	0	0	0	0	0	0	0	0	0	0	0	0	0	0	0	0	0	0	0	0	0	0	0	0	0	0	0	0	0	0	0
	OG0001116	collagen-like protein	0	0	0	0	0	0	0	0	0	0	0	0	0	0	0	0	0	0	0	0	0	0	0	0	0	0	0	0	0	0	0	0	0	0	0	0	0	0	0	0	0	0	0	0	0	0	0
	OG0001117	hypothetical protein	0	0	0	0	0	0	0	0	0	0	0	0	0	0	0	0	0	0	0	0	0	0	0	0	0	0	0	0	0	0	0	0	0	0	0	0	0	0	0	0	0	0	0	0	0	0	0
	OG0001118	hypothetical protein	0	0	0	0	0	0	0	0	0	0	0	0	0	0	0	0	0	0	0	0	0	0	0	0	0	0	0	0	0	0	0	0	0	0	0	0	0	0	0	0	0	0	0	0	0	0	0
	OG0001119	hypothetical protein	0	0	0	0	0	0	0	0	0	0	0	0	0	0	0	0	0	0	0	0	0	0	0	0	0	0	0	0	0	0	0	0	0	0	0	0	0	0	0	0	0	0	0	0	0	0	0
	OG0001120	hypothetical protein	0	0	0	0	0	0	0	0	0	0	0	0	0	0	0	0	0	0	0	0	0	0	0	0	0	0	0	0	0	0	0	0	0	0	0	0	0	0	0	0	0	0	0	0	0	0	0
	OG0001121	hypothetical protein	0	0	0	0	0	0	0	0	0	0	0	0	0	0	0	0	0	0	0	0	0	0	0	0	0	0	0	0	0	0	0	0	0	0	0	0	0	0	0	0	0	0	0	0	0	0	0
	OG0001122	hypothetical protein	0	0	0	0	0	0	0	0	0	0	0	0	0	0	0	0	0	0	0	0	0	0	0	0	0	0	0	0	0	0	0	0	0	0	0	0	0	0	0	0	0	0	0	0	0	0	0
	OG0001123	hypothetical protein	0	0	0	0	0	0	0	0	0	0	0	0	0	0	0	0	0	0	0	0	VTLG01009180_32	VTLG01000565_13	0	0	0	0	0	0	0	0	0	0	0	0	0	0	0	0	0	0	0	0	0	0	0	0	0
	OG0001124	putative carbohydrate binding domain containing protein...	0	0	0	0	0	0	0	0	0	0	0	0	0	0	0	0	0	0	0	0	VTLG01009180_13	VTLG01000565_32	0	0	0	0	0	0	0	0	0	0	0	0	0	0	0	0	0	0	0	0	0	0	0	0	0
	OG0001125	hypothetical protein	0	0	0	0	0	0	0	0	0	0	0	0	0	0	0	0	0	0	0	0	VTLG01009180_9	VTLG01000565_36	0	0	0	0	0	0	0	0	0	0	0	0	0	0	0	0	0	0	0	0	0	0	0	0	0
	OG0001126	hypothetical protein	0	0	0	0	0	0	0	0	0	0	0	0	0	0	0	0	0	0	0	0	VTLG01009180_3	VTLG01000565_42	0	0	0	0	0	0	0	0	0	0	0	0	0	0	0	0	0	0	0	0	0	0	0	0	0
	OG0001127	lysozyme-like protein	0	0	0	0	0	0	0	0	0	0	0	0	0	0	0	0	0	0	0	0	VTLG01009180_92	VTLG01000565_45	0	0	0	0	0	0	0	0	0	0	0	0	0	0	0	0	0	0	0	0	0	0	0	0	0
	OG0001128	hypothetical protein	0	0	0	0	0	0	0	0	0	0	0	0	0	0	0	0	0	0	0	0	VTLG01009180_90	VTLG01000565_47	0	0	0	0	0	0	0	0	0	0	0	0	0	0	0	0	0	0	0	0	0	0	0	0	0
	OG0001129	Nitrite reductase	0	0	0	0	0	0	0	0	0	0	0	0	0	0	0	0	0	0	0	0	VTLG01009180_88	VTLG01000565_49	0	0	0	0	0	0	0	0	0	0	0	0	0	0	0	0	0	0	0	0	0	0	0	0	0
	OG0001130	hypothetical protein	0	0	0	0	0	0	0	0	0	0	0	0	0	0	0	0	0	0	0	0	VTLG01009180_40	VTLG01000565_5	0	0	0	0	0	0	0	0	0	0	0	0	0	0	0	0	0	0	0	0	0	0	0	0	0
	OG0001131	hypothetical protein	0	0	0	0	0	0	0	0	0	0	0	0	0	0	0	0	0	0	0	0	VTLG01009180_79	VTLG01000565_58	0	0	0	0	0	0	0	0	0	0	0	0	0	0	0	0	0	0	0	0	0	0	0	0	0
	OG0001132	tail fiber	0	0	0	0	0	0	0	0	0	0	0	0	0	0	0	0	0	0	0	0	VTLG01009180_78	VTLG01000565_59	0	0	0	0	0	0	0	0	0	0	0	0	0	0	0	0	0	0	0	0	0	0	0	0	0
	OG0001133	hypothetical protein	0	0	0	0	0	0	0	0	0	0	0	0	0	0	0	0	0	0	0	0	VTLG01009180_68	VTLG01000565_69	0	0	0	0	0	0	0	0	0	0	0	0	0	0	0	0	0	0	0	0	0	0	0	0	0
	OG0001134	hypothetical protein	0	0	0	0	0	0	0	0	0	0	0	0	0	0	0	0	0	0	0	0	VTLG01009180_38	VTLG01000565_7	0	0	0	0	0	0	0	0	0	0	0	0	0	0	0	0	0	0	0	0	0	0	0	0	0
	OG0001135	hypothetical protein	0	0	0	0	0	0	0	0	0	0	0	0	0	0	0	0	0	0	0	0	VTLG01009180_66	VTLG01000565_71	0	0	0	0	0	0	0	0	0	0	0	0	0	0	0	0	0	0	0	0	0	0	0	0	0
	OG0001136	hypothetical protein	0	0	0	0	0	0	0	0	0	0	0	0	0	0	0	0	0	0	0	0	VTLG01009180_65	VTLG01000565_72	0	0	0	0	0	0	0	0	0	0	0	0	0	0	0	0	0	0	0	0	0	0	0	0	0
	OG0001137	hypothetical protein	0	0	0	0	0	0	0	0	0	0	0	0	0	0	0	0	0	0	0	0	VTLG01009180_63	VTLG01000565_74	0	0	0	0	0	0	0	0	0	0	0	0	0	0	0	0	0	0	0	0	0	0	0	0	0
	OG0001138	hypothetical protein	0	0	0	0	0	0	0	0	0	0	0	0	0	0	0	0	0	0	0	0	VTLG01009180_61	VTLG01000565_76	0	0	0	0	0	0	0	0	0	0	0	0	0	0	0	0	0	0	0	0	0	0	0	0	0
	OG0001139	hypothetical protein	0	0	0	0	0	0	0	0	0	0	0	0	0	0	0	0	0	0	0	0	VTLG01009180_59	VTLG01000565_78	0	0	0	0	0	0	0	0	0	0	0	0	0	0	0	0	0	0	0	0	0	0	0	0	0
	OG0001140	hypothetical protein	0	0	0	0	0	0	0	0	0	0	0	0	0	0	0	0	0	0	0	0	VTLG01009180_37	VTLG01000565_8	0	0	0	0	0	0	0	0	0	0	0	0	0	0	0	0	0	0	0	0	0	0	0	0	0
	OG0001141	hypothetical protein	0	0	0	0	0	0	0	0	0	0	0	0	0	0	0	0	0	0	0	0	VTLG01009180_57	VTLG01000565_80	0	0	0	0	0	0	0	0	0	0	0	0	0	0	0	0	0	0	0	0	0	0	0	0	0
	OG0001142	hypothetical protein	0	0	0	0	0	0	0	0	0	0	0	0	0	0	0	0	0	0	0	0	VTLG01009180_36	VTLG01000565_9	0	0	0	0	0	0	0	0	0	0	0	0	0	0	0	0	0	0	0	0	0	0	0	0	0
	OG0001143	hypothetical protein	0	0	0	0	0	0	0	0	0	0	0	0	0	0	0	0	0	0	0	0	0	0	0	0	0	0	0	0	0	0	0	0	0	0	0	0	0	0	0	0	0	0	0	0	0	0	0
	OG0001144	hypothetical protein	0	0	0	0	0	0	0	0	0	0	0	0	0	0	0	0	0	0	0	0	0	0	0	0	0	0	0	0	0	0	0	0	0	0	0	0	0	0	0	0	0	0	0	0	0	0	0
	OG0001145	hypothetical protein	0	0	0	0	0	0	0	0	0	0	0	0	0	0	0	0	0	0	0	0	0	0	0	0	0	0	0	0	0	0	0	0	0	0	0	0	0	0	0	0	0	0	0	0	0	0	0
	OG0001146	Large polyvalent protein associated domain 23...	0	0	0	0	0	0	0	0	0	0	0	0	0	0	0	0	0	0	0	0	0	0	0	0	0	0	0	0	0	0	0	0	0	0	0	0	0	0	0	0	0	0	0	0	0	0	0
	OG0001147	hypothetical protein	0	0	0	0	0	0	0	0	0	0	0	0	0	0	0	0	0	0	0	0	0	0	0	0	0	0	0	0	0	0	0	0	0	0	0	0	0	0	0	0	0	0	0	0	0	0	0
	OG0001148	hypothetical protein	0	0	0	0	0	0	0	0	0	0	0	0	0	0	0	0	0	0	0	0	0	0	0	0	0	0	0	0	0	0	0	0	0	0	0	0	0	0	0	0	0	0	0	0	0	0	0
	OG0001149	hypothetical protein	0	0	0	0	0	0	0	0	0	0	0	0	0	0	0	0	0	0	0	0	0	0	0	0	0	0	0	0	0	0	0	0	0	0	0	0	0	0	0	0	0	0	0	0	0	0	0
	OG0001150	hypothetical protein	0	0	0	0	0	0	0	0	0	0	0	0	0	0	0	0	0	0	0	0	0	0	0	0	0	0	0	0	0	0	0	0	0	0	0	0	0	0	0	0	0	0	0	0	0	0	0
	OG0001151	hypothetical protein	0	0	0	0	0	0	0	0	0	0	0	0	0	0	0	0	0	0	0	0	0	0	0	0	0	0	0	0	0	0	0	0	0	0	0	0	0	0	0	0	0	0	0	0	0	0	0
	OG0001152	hypothetical protein	0	0	0	0	0	0	0	0	0	0	0	0	0	0	0	0	0	0	0	0	0	0	0	0	0	0	0	0	0	0	0	0	0	0	0	0	0	0	0	0	0	0	0	0	0	0	0
	OG0001153	hypothetical protein	0	0	0	0	0	0	0	0	0	0	0	0	0	0	0	0	0	0	0	0	0	0	0	0	0	0	0	0	0	0	0	0	0	0	0	0	0	0	0	0	0	0	0	0	0	0	0
	OG0001154	hypothetical protein	0	0	0	0	0	0	0	0	0	0	0	0	0	0	0	0	0	0	0	0	0	0	0	0	0	0	0	0	0	0	0	0	0	0	0	0	0	0	0	0	0	0	0	0	0	0	0
	OG0001155	structural protein	0	0	0	0	0	0	0	0	0	0	0	0	0	0	0	0	0	0	0	0	0	0	0	0	0	0	0	0	0	0	0	0	0	0	0	0	0	0	0	0	0	0	0	0	0	0	0
	OG0001156	hypothetical protein	0	0	0	0	0	0	0	0	0	0	0	0	0	0	0	0	0	0	0	0	0	0	0	0	0	0	0	0	0	0	0	0	0	0	0	0	0	0	0	0	0	0	0	0	0	0	0
	OG0001157	hypothetical protein	0	0	0	0	0	0	0	0	0	0	VTLG01007520_53	VTLG01002209_13	0	0	0	0	0	0	0	0	0	0	0	0	0	0	0	0	0	0	0	0	0	0	0	0	0	0	0	0	0	0	0	0	0	0	0
	OG0001158	hypothetical protein	0	0	0	0	0	0	0	0	0	0	VTLG01007520_48	VTLG01002209_18	0	0	0	0	0	0	0	0	0	0	0	0	0	0	0	0	0	0	0	0	0	0	0	0	0	0	0	0	0	0	0	0	0	0	0
	OG0001159	acyl-CoA dehydrogenase family protein	0	0	0	0	0	0	0	0	0	0	VTLG01007520_45	VTLG01002209_21	0	0	0	0	0	0	0	0	0	0	0	0	0	0	0	0	0	0	0	0	0	0	0	0	0	0	0	0	0	0	0	0	0	0	0
	OG0001160	hypothetical protein	0	0	0	0	0	0	0	0	0	0	VTLG01007520_44	VTLG01002209_22	0	0	0	0	0	0	0	0	0	0	0	0	0	0	0	0	0	0	0	0	0	0	0	0	0	0	0	0	0	0	0	0	0	0	0
	OG0001161	hypothetical protein	0	0	0	0	0	0	0	0	0	0	VTLG01007520_31	VTLG01002209_35	0	0	0	0	0	0	0	0	0	0	0	0	0	0	0	0	0	0	0	0	0	0	0	0	0	0	0	0	0	0	0	0	0	0	0
	OG0001162	hypothetical protein	0	0	0	0	0	0	0	0	0	0	VTLG01007520_29	VTLG01002209_37	0	0	0	0	0	0	0	0	0	0	0	0	0	0	0	0	0	0	0	0	0	0	0	0	0	0	0	0	0	0	0	0	0	0	0
	OG0001163	hypothetical protein	0	0	0	0	0	0	0	0	0	0	VTLG01007520_28	VTLG01002209_38	0	0	0	0	0	0	0	0	0	0	0	0	0	0	0	0	0	0	0	0	0	0	0	0	0	0	0	0	0	0	0	0	0	0	0
	OG0001164	hypothetical protein	0	0	0	0	0	0	0	0	0	0	VTLG01007520_62	VTLG01002209_4	0	0	0	0	0	0	0	0	0	0	0	0	0	0	0	0	0	0	0	0	0	0	0	0	0	0	0	0	0	0	0	0	0	0	0
	OG0001165	hypothetical protein	0	0	0	0	0	0	0	0	0	0	VTLG01007520_25	VTLG01002209_41	0	0	0	0	0	0	0	0	0	0	0	0	0	0	0	0	0	0	0	0	0	0	0	0	0	0	0	0	0	0	0	0	0	0	0
	OG0001166	hypothetical protein	0	0	0	0	0	0	0	0	0	0	VTLG01007520_7	VTLG01002209_59	0	0	0	0	0	0	0	0	0	0	0	0	0	0	0	0	0	0	0	0	0	0	0	0	0	0	0	0	0	0	0	0	0	0	0
	OG0001167	hypothetical protein	0	0	0	0	0	0	0	0	0	0	VTLG01007520_1	VTLG01002209_65	0	0	0	0	0	0	0	0	0	0	0	0	0	0	0	0	0	0	0	0	0	0	0	0	0	0	0	0	0	0	0	0	0	0	0
	OG0001168	hypothetical protein	0	0	0	0	0	0	0	0	0	0	0	0	0	0	0	0	0	0	0	0	0	0	0	0	0	0	0	0	0	0	0	0	0	0	0	0	0	0	0	0	0	0	0	0	0	0	0
	OG0001169	hypothetical protein	0	0	0	0	0	0	0	0	0	0	0	0	0	0	VTLG01004047_17	VTLG01003984_14	0	0	0	0	0	0	0	0	0	0	0	0	0	0	0	0	0	0	0	0	0	0	0	0	0	0	0	0	0	0	0
	OG0001170	hypothetical protein	0	0	0	0	0	0	0	0	0	0	0	0	0	0	VTLG01004047_32	VTLG01003984_29	0	0	0	0	0	0	0	0	0	0	0	0	0	0	0	0	0	0	0	0	0	0	0	0	0	0	0	0	0	0	0
	OG0001171	hypothetical protein	0	0	0	0	0	0	0	0	0	0	0	0	0	0	VTLG01004047_50	VTLG01003984_47	0	0	0	0	0	0	0	0	0	0	0	0	0	0	0	0	0	0	0	0	0	0	0	0	0	0	0	0	0	0	0
	OG0001172	hypothetical protein	0	0	0	0	0	0	0	0	0	0	0	0	0	0	VTLG01004047_59	VTLG01003984_56	0	0	0	0	0	0	0	0	0	0	0	0	0	0	0	0	0	0	0	0	0	0	0	0	0	0	0	0	0	0	0
	OG0001173	hypothetical protein	0	0	0	0	0	0	0	0	0	0	0	0	0	0	VTLG01004047_61	VTLG01003984_58	0	0	0	0	0	0	0	0	0	0	0	0	0	0	0	0	0	0	0	0	0	0	0	0	0	0	0	0	0	0	0
	OG0001174	hypothetical protein	0	0	0	0	0	0	0	0	0	0	0	0	0	0	VTLG01004047_62	VTLG01003984_59	0	0	0	0	0	0	0	0	0	0	0	0	0	0	0	0	0	0	0	0	0	0	0	0	0	0	0	0	0	0	0
	OG0001175	hypothetical protein	0	0	0	0	0	0	0	0	0	0	0	0	0	0	0	VTLG01003984_70	0	0	0	0	VTLG01009180_51	0	0	0	0	0	0	0	0	0	0	0	0	0	0	0	0	0	0	0	0	0	0	0	0	0	0
	OG0001176	hypothetical protein	0	0	0	0	0	0	0	0	0	0	0	0	0	0	VTLG01004047_11	VTLG01003984_8	0	0	0	0	0	0	0	0	0	0	0	0	0	0	0	0	0	0	0	0	0	0	0	0	0	0	0	0	0	0	0
	OG0001177	hypothetical protein	0	0	0	0	0	0	0	0	0	0	0	0	0	0	0	0	0	0	0	0	0	0	0	0	VTLG01007544_79	VTLG01006964_34	0	0	0	0	0	0	0	0	0	0	0	0	0	0	0	0	0	0	0	0	0
	OG0001178	hypothetical protein	0	0	0	0	0	0	0	0	0	0	0	0	0	0	0	0	0	0	0	0	0	0	0	0	VTLG01007544_76	VTLG01006964_37	0	0	0	0	0	0	0	0	0	0	0	0	0	0	0	0	0	0	0	0	0
	OG0001179	hypothetical protein	0	0	0	0	0	0	0	0	0	0	0	0	0	0	0	0	0	0	0	0	0	0	0	0	VTLG01007544_75	VTLG01006964_38	0	0	0	0	0	0	0	0	0	0	0	0	0	0	0	0	0	0	0	0	0
	OG0001180	hypothetical protein	0	0	0	0	0	0	0	0	0	0	0	0	0	0	0	0	0	0	0	0	0	0	0	0	VTLG01007544_20	VTLG01006964_4	0	0	0	0	0	0	0	0	0	0	0	0	0	0	0	0	0	0	0	0	0
	OG0001181	hypothetical protein	0	0	0	0	0	0	0	0	0	0	0	0	0	0	0	0	0	0	0	0	0	0	0	0	VTLG01007544_68	VTLG01006964_45	0	0	0	0	0	0	0	0	0	0	0	0	0	0	0	0	0	0	0	0	0
	OG0001182	hypothetical protein	0	0	0	0	0	0	0	0	0	0	0	0	0	0	0	0	0	0	0	0	0	0	0	0	VTLG01007544_67	VTLG01006964_46	0	0	0	0	0	0	0	0	0	0	0	0	0	0	0	0	0	0	0	0	0
	OG0001183	hypothetical protein	0	0	0	0	0	0	0	0	0	0	0	0	0	0	0	0	0	0	0	0	0	0	0	0	VTLG01007544_65	VTLG01006964_48	0	0	0	0	0	0	0	0	0	0	0	0	0	0	0	0	0	0	0	0	0
	OG0001184	hypothetical protein	0	0	0	0	0	0	0	0	0	0	0	0	0	0	0	0	0	0	0	0	0	0	0	0	VTLG01007544_57	VTLG01006964_56	0	0	0	0	0	0	0	0	0	0	0	0	0	0	0	0	0	0	0	0	0
	OG0001185	c1q globular head like domain containing protein	0	0	0	0	0	0	0	0	0	0	0	0	0	0	0	0	0	0	0	0	0	0	0	0	VTLG01007544_44	VTLG01006964_69	0	0	0	0	0	0	0	0	0	0	0	0	0	0	0	0	0	0	0	0	0
	OG0001186	hypothetical protein	0	0	0	0	0	0	0	0	0	0	0	0	0	0	0	0	0	0	0	0	0	0	0	0	VTLG01007544_33	VTLG01006964_80	0	0	0	0	0	0	0	0	0	0	0	0	0	0	0	0	0	0	0	0	0
	OG0001187	hypothetical protein	0	0	0	0	0	0	0	0	0	0	0	0	0	0	0	0	0	0	0	0	0	0	0	0	VTLG01007544_31	VTLG01006964_82	0	0	0	0	0	0	0	0	0	0	0	0	0	0	0	0	0	0	0	0	0
	OG0001188	hypothetical protein	0	0	0	0	0	0	0	0	0	0	0	0	0	0	0	0	0	0	0	0	0	0	0	0	0	0	VTLG01007539_6	VTLG01007500_1	0	0	0	0	0	0	0	0	0	0	0	0	0	0	0	0	0	0	0
	OG0001189	hypothetical protein	0	0	0	0	0	0	0	0	0	0	0	0	0	0	0	0	0	0	0	0	0	0	0	0	0	0	VTLG01007539_5	VTLG01007500_2	0	0	0	0	0	0	0	0	0	0	0	0	0	0	0	0	0	0	0
	OG0001190	hypothetical protein	0	0	0	0	0	0	0	0	0	0	0	0	0	0	0	0	0	0	0	0	0	0	0	0	0	0	VTLG01007539_70	VTLG01007500_28	0	0	0	0	0	0	0	0	0	0	0	0	0	0	0	0	0	0	0
	OG0001191	hypothetical protein	0	0	0	0	0	0	0	0	0	0	0	0	0	0	0	0	0	0	0	0	0	0	0	0	0	0	VTLG01007539_4	VTLG01007500_3	0	0	0	0	0	0	0	0	0	0	0	0	0	0	0	0	0	0	0
	OG0001192	molecular chaperone DnaJ	0	0	0	0	0	0	0	0	0	0	0	0	0	0	0	0	0	0	0	0	0	0	0	0	0	0	VTLG01007539_3	VTLG01007500_4	0	0	0	0	0	0	0	0	0	0	0	0	0	0	0	0	0	0	0
	OG0001193	hypothetical protein	0	0	0	0	0	0	0	0	0	0	0	0	0	0	0	0	0	0	0	0	0	0	0	0	0	0	VTLG01007539_56	VTLG01007500_42	0	0	0	0	0	0	0	0	0	0	0	0	0	0	0	0	0	0	0
	OG0001194	TIGR02466 family protein	0	0	0	0	0	0	0	0	0	0	0	0	0	0	0	0	0	0	0	0	0	0	0	0	0	0	VTLG01007539_49	VTLG01007500_49	0	0	0	0	0	0	0	0	0	0	0	0	0	0	0	0	0	0	0
	OG0001195	hypothetical protein	0	0	0	0	0	0	0	0	0	0	0	0	0	0	0	0	0	0	0	0	0	0	0	0	0	0	VTLG01007539_2	VTLG01007500_5	0	0	0	0	0	0	0	0	0	0	0	0	0	0	0	0	0	0	0
	OG0001196	hypothetical protein	0	0	0	0	0	0	0	0	0	0	0	0	0	0	0	0	0	0	0	0	0	0	0	0	0	0	VTLG01007539_44	VTLG01007500_54	0	0	0	0	0	0	0	0	0	0	0	0	0	0	0	0	0	0	0
	OG0001197	hypothetical protein	0	0	0	0	0	0	0	0	0	0	0	0	0	0	0	0	0	0	0	0	0	0	0	0	0	0	VTLG01007539_42	VTLG01007500_56	0	0	0	0	0	0	0	0	0	0	0	0	0	0	0	0	0	0	0
	OG0001198	hypothetical protein	0	0	0	0	0	0	0	0	0	0	0	0	0	0	0	0	0	0	0	0	0	0	0	0	0	0	VTLG01007539_33	VTLG01007500_65	0	0	0	0	0	0	0	0	0	0	0	0	0	0	0	0	0	0	0
	OG0001199	hypothetical protein	0	0	0	0	0	0	0	0	0	0	0	0	0	0	0	0	0	0	0	0	0	0	0	0	0	0	VTLG01007539_21	VTLG01007500_77	0	0	0	0	0	0	0	0	0	0	0	0	0	0	0	0	0	0	0
	OG0001200	class IIb bacteriocin, lactobin A/cerein 7B family	0	0	0	0	0	0	0	0	0	0	0	0	0	0	0	0	0	0	0	0	0	0	0	0	0	0	VTLG01007539_20	VTLG01007500_78	0	0	0	0	0	0	0	0	0	0	0	0	0	0	0	0	0	0	0
	OG0001201	hypothetical protein	0	0	0	0	0	0	0	0	0	0	0	0	0	0	0	0	0	0	0	0	0	0	0	0	0	0	VTLG01007539_10	VTLG01007500_88	0	0	0	0	0	0	0	0	0	0	0	0	0	0	0	0	0	0	0
	OG0001202	hypothetical protein	0	0	0	0	0	0	0	0	0	0	0	0	0	0	0	0	0	0	0	0	0	0	0	0	0	0	VTLG01007539_8	VTLG01007500_90	0	0	0	0	0	0	0	0	0	0	0	0	0	0	0	0	0	0	0
	OG0001203	hypothetical protein	0	0	0	0	0	0	0	0	0	0	0	0	0	0	0	0	VTLG01009289_40	VTLG01007547_17	0	0	0	0	0	0	0	0	0	0	0	0	0	0	0	0	0	0	0	0	0	0	0	0	0	0	0	0	0
	OG0001204	hypothetical protein	0	0	0	0	0	0	0	0	0	0	0	0	0	0	0	0	VTLG01009289_43	VTLG01007547_20	0	0	0	0	0	0	0	0	0	0	0	0	0	0	0	0	0	0	0	0	0	0	0	0	0	0	0	0	0
	OG0001205	hypothetical protein	0	0	0	0	0	0	0	0	0	0	0	0	0	0	0	0	VTLG01009289_27	VTLG01007547_4	0	0	0	0	0	0	0	0	0	0	0	0	0	0	0	0	0	0	0	0	0	0	0	0	0	0	0	0	0
	OG0001206	hypothetical protein	0	0	0	0	0	0	0	0	0	0	0	0	0	0	0	0	VTLG01009289_66	VTLG01007547_43	0	0	0	0	0	0	0	0	0	0	0	0	0	0	0	0	0	0	0	0	0	0	0	0	0	0	0	0	0
	OG0001207	hypothetical protein	0	0	0	0	0	0	0	0	0	0	0	0	0	0	0	0	VTLG01009289_69	VTLG01007547_46	0	0	0	0	0	0	0	0	0	0	0	0	0	0	0	0	0	0	0	0	0	0	0	0	0	0	0	0	0
	OG0001208	hypothetical protein	0	0	0	0	0	0	0	0	0	0	0	0	0	0	0	0	VTLG01009289_74	VTLG01007547_51	0	0	0	0	0	0	0	0	0	0	0	0	0	0	0	0	0	0	0	0	0	0	0	0	0	0	0	0	0
	OG0001209	hypothetical protein	0	0	0	0	0	0	0	0	0	0	0	0	0	0	0	0	VTLG01009289_76	VTLG01007547_53	0	0	0	0	0	0	0	0	0	0	0	0	0	0	0	0	0	0	0	0	0	0	0	0	0	0	0	0	0
	OG0001210	hypothetical protein	0	0	0	0	0	0	0	0	0	0	0	0	0	0	0	0	VTLG01009289_78	VTLG01007547_55	0	0	0	0	0	0	0	0	0	0	0	0	0	0	0	0	0	0	0	0	0	0	0	0	0	0	0	0	0
	OG0001211	hypothetical protein	0	0	0	0	0	0	0	0	0	0	0	0	0	0	0	0	VTLG01009289_80	VTLG01007547_57	0	0	0	0	0	0	0	0	0	0	0	0	0	0	0	0	0	0	0	0	0	0	0	0	0	0	0	0	0
	OG0001212	hypothetical protein	0	0	0	0	0	0	0	0	0	0	0	0	0	0	0	0	VTLG01009289_81	VTLG01007547_58	0	0	0	0	0	0	0	0	0	0	0	0	0	0	0	0	0	0	0	0	0	0	0	0	0	0	0	0	0
	OG0001213	hypothetical protein	0	0	0	0	0	0	0	0	0	0	0	0	0	0	0	0	VTLG01009289_82	VTLG01007547_59	0	0	0	0	0	0	0	0	0	0	0	0	0	0	0	0	0	0	0	0	0	0	0	0	0	0	0	0	0
	OG0001214	hypothetical protein	0	0	0	0	0	0	0	0	0	0	0	0	0	0	0	0	VTLG01009289_29	VTLG01007547_6	0	0	0	0	0	0	0	0	0	0	0	0	0	0	0	0	0	0	0	0	0	0	0	0	0	0	0	0	0
	OG0001215	hypothetical protein	0	0	0	0	0	0	0	0	0	0	0	0	0	0	0	0	VTLG01009289_83	VTLG01007547_60	0	0	0	0	0	0	0	0	0	0	0	0	0	0	0	0	0	0	0	0	0	0	0	0	0	0	0	0	0
	OG0001216	hypothetical protein	0	0	0	0	0	0	0	0	0	0	0	0	0	0	0	0	VTLG01009289_1	VTLG01007547_61	0	0	0	0	0	0	0	0	0	0	0	0	0	0	0	0	0	0	0	0	0	0	0	0	0	0	0	0	0
	OG0001217	hypothetical protein	0	0	0	0	0	0	0	0	0	0	0	0	0	0	0	0	VTLG01009289_2	VTLG01007547_62	0	0	0	0	0	0	0	0	0	0	0	0	0	0	0	0	0	0	0	0	0	0	0	0	0	0	0	0	0
	OG0001218	hypothetical protein	0	0	0	0	0	0	0	0	0	0	0	0	0	0	0	0	VTLG01009289_8	VTLG01007547_68	0	0	0	0	0	0	0	0	0	0	0	0	0	0	0	0	0	0	0	0	0	0	0	0	0	0	0	0	0
	OG0001219	hypothetical protein	0	0	0	0	0	0	0	0	0	0	0	0	0	0	0	0	VTLG01009289_9	VTLG01007547_69	0	0	0	0	0	0	0	0	0	0	0	0	0	0	0	0	0	0	0	0	0	0	0	0	0	0	0	0	0
	OG0001220	class IIb bacteriocin, lactobin A/cerein 7B family	0	0	0	0	0	0	0	0	0	0	0	0	0	0	0	0	VTLG01009289_12	VTLG01007547_72	0	0	0	0	0	0	0	0	0	0	0	0	0	0	0	0	0	0	0	0	0	0	0	0	0	0	0	0	0
	OG0001221	hypothetical protein	0	0	0	0	0	0	0	0	0	0	0	0	0	0	0	0	VTLG01009289_19	VTLG01007547_79	0	0	0	0	0	0	0	0	0	0	0	0	0	0	0	0	0	0	0	0	0	0	0	0	0	0	0	0	0
	OG0001222	hypothetical protein	0	0	0	0	0	0	0	0	0	0	0	0	0	0	0	0	VTLG01009289_32	VTLG01007547_9	0	0	0	0	0	0	0	0	0	0	0	0	0	0	0	0	0	0	0	0	0	0	0	0	0	0	0	0	0
	OG0001223	hypothetical protein	0	0	0	0	0	0	0	0	0	0	0	0	0	0	0	0	0	0	0	0	0	0	0	0	0	0	0	0	VTLG01012974_49	VTLG01010991_13	0	0	0	0	0	0	0	0	0	0	0	0	0	0	0	0	0
	OG0001224	hypothetical protein	0	0	0	0	0	0	0	0	0	0	0	0	0	0	0	0	0	0	0	0	0	0	0	0	0	0	0	0	VTLG01012974_50	VTLG01010991_14	0	0	0	0	0	0	0	0	0	0	0	0	0	0	0	0	0
	OG0001225	hypothetical protein	0	0	0	0	0	0	0	0	0	0	0	0	0	0	0	0	0	0	0	0	0	0	0	0	0	0	0	0	VTLG01012974_13	VTLG01010991_62	0	0	0	0	0	0	0	0	0	0	0	0	0	0	0	0	0
	OG0001226	Zeta toxin domain containing protein	0	0	0	0	0	0	0	0	0	0	0	0	0	0	0	0	0	0	0	0	0	0	0	0	0	0	0	0	0	0	0	0	0	0	0	0	0	0	0	0	0	0	0	0	0	0	0
	OG0001227	hypothetical protein	0	0	0	0	0	0	0	0	0	0	0	0	0	0	0	0	0	0	0	0	0	0	0	0	0	0	0	0	0	0	0	0	0	0	0	0	0	0	0	0	0	0	0	0	0	0	0
	OG0001228	tail fiber domain-containing protein	0	0	0	0	0	0	0	0	0	0	0	0	0	0	0	0	0	0	0	0	0	0	0	0	0	0	0	0	0	0	0	0	0	0	0	0	0	0	0	0	0	0	0	0	0	0	0
	OG0001229	hypothetical protein	0	0	0	0	0	0	0	0	0	0	0	0	0	0	0	0	0	0	0	0	0	0	0	0	0	0	0	0	0	0	0	0	0	0	0	0	0	0	0	0	0	0	0	0	0	0	0
	OG0001230	Phage tail fibre adhesin Gp38	0	0	0	0	0	0	0	0	0	0	0	0	0	0	0	0	0	0	0	0	0	0	0	0	0	0	0	0	0	0	0	0	0	0	0	0	0	0	0	0	0	0	0	0	0	0	0
	OG0001231	LysM peptidoglycan-binding domain-containing protein	0	0	0	0	0	0	0	0	0	0	0	0	0	0	0	0	0	0	0	0	0	0	0	0	0	0	0	0	0	0	0	0	0	0	0	0	0	0	0	0	0	0	0	0	0	0	0
	OG0001232	hypothetical protein	0	0	0	0	0	0	0	0	0	0	0	0	0	0	0	0	0	0	0	0	0	0	0	0	0	0	0	0	0	0	0	0	0	0	0	0	0	0	0	0	0	0	0	0	0	0	0
	OG0001233	hypothetical protein	0	0	0	0	0	0	0	0	0	0	0	0	0	0	0	0	0	0	0	0	0	0	0	0	0	0	0	0	0	0	0	0	0	0	0	0	0	0	0	0	0	0	0	0	0	0	0
	OG0001234	hypothetical protein	VTLG01016246_15, VTLG01016246_16	0	0	0	0	0	0	0	0	0	0	0	0	0	0	0	0	0	0	0	0	0	0	0	0	0	0	0	0	0	0	0	0	0	0	0	0	0	0	0	0	0	0	0	0	0	0
[truncated: 171 more columns]
