# Supplementary material for: Newly identified HMO-2011-type phages reveal genomic diversity and biogeographic distributions of this marine viral group
Source: ISME J. 2022 Jan 12;16(5):1363–75. doi: 10.1038/s41396-021-01183-7 (PMC9038755; doi:10.1038/s41396-021-01183-7)
Supplement: Supplementary file 6 — Supplementary Table 3 [file 41396_2021_1183_MOESM6_ESM.xlsx]

## Sheet: Supplementary Table 3
Supplementary Table3. HMO-2011-type DNAP sequences extracted from marine viromes.
MVGs	Sequence
AFVG_250M1088	MITTLDLENTTARTETGKLLLDPFTAGNKLVLACTKQDDGTESSFWFHHADMEINDTSEAKRLLQEQLDQTTVLVCHNAQHELIWLWDTGFTYNGPVFDTMLVEYLFQRGLKSPLSLDAVAERWQLDNQKMGTLKEHLGKGVPVDQIDKDELEKYCLADVRATQELAKALRKKMYSSDFASLQQIIDHTNTLCVLLATIYYRGFSVDKDALRQVKEEFEKERQELVKSLEHQAHDLMGDTPINLSSPEQLSALIYSRSPNDKSTWAGNFTKYMKKAAFDVAVNDHSSVIYKTTAVSCADCQGKGYNLYVKKDGTVGKAKRICRTCNHKGIVYLPQKRIAGLKFSAPSASWIANHGFSTNKVNLELLEAVARRREMEEARQFLHNIRRLSALDTYLSSFV…
AFVG_250M527	METVSHPWSDMKVRKEMKLTLDVENTVVKRNGKMHLDPFEPENTLVMVGMLDDFGNETIVTFDHSEVAATAEGHTIVQDMLDKATVLIGHNIGHDLVWLWESGFKYTGSVFDTMMMEYLVQRGIKQPLSLEACAERYELDTKKQDTLKEYLKKGTSVRDIPHAELSEYLSADLHATQQLAHRLNIKLNSDSDIGLSNIRYLTNMMVLNLAKIYMRGFKVDRDELENVRVTFEEERKDILDYLDKKVRRLMGDVPFNLSSPEQLSTLIYSRKPKNKTIWMNAHEPYMSKFNFQNLIKEQTHVVYKAKLQKCSVCYGSGKIRKERKNGLPYKKATKCSFCSGNGYHTMYSNDIAGLKFTPPSAKWATASGFSTNKNKLEVLASFARSKGMIDALTFLEKVQ…
AFVG_250M767	MITVVDVETSFQKTPNGGTDPLPFNPKNILVSVGINDEYYFTNHSERVDEGCYHKIQSILDQTTLLIGHNIKFDLTWLLEAGFKYEGRVYDTMLGEYILNRGIRKSLTLDMCCRRRKIGSKDKTIQEFLDRGVSFENIPADVVEEYGKIDVEITRKLFDSQMEDFKMEKNRGLLRTVKMTNEFLIVLTDMERNGININNETLLDVEKQYRAEFAYLRQKIDKIVYEKMGDTKINLASPEQLSWLIYSKKPKDKNEWAKIFNIGIDKSTGKNKRRPRYSFSMFRELVKRHTDLIYKTTASQCESCKGKGVIHKIKVDGTPYKKYTKCAVCDGDGYIYSSIAKLAGFNLRPRSVYDVAEAGFRTDRITLNKMVGSAEGELKEFVEAIIRHNAIDTYLNTFV…
AFVG_250M1087	MITTLDLENTTARTETGKLLLDPFTAGNKLVLACTKQDDGTESSFWFHHADMEINDTSEAKRLLQEQLDQTTVLVCHNAQHELIWLWDTGFTYNGPVFDTMLVEYLFQRGLKSPLSLDAVAERWQLDNQKMGTLKEHLGKGVPVDQIDKDELEKYCLADVRATQELAKALRKKMYSSDFASLQQIIDHTNTLCVLLATIYYRGFSVDKDALRQVKEEFEKERQELVKSLEHQAHDLMGDTPINLSSPEQLSALIYSRSPNDKSTWAGNFTKYMKKAAFDVAVNDHSSVIYKTTAVSCADCQGKGYNLYVKKDGTVGKAKRICRTCNHKGIVYLPQKRIAGLKFSAPSASWIANHGFSTNKVNLELLEAVARRREMEEARQFLHNIRRLSALDTYLSSFV…
AFVG_250M959	MKDKYVIILDLEVDLGTNRKDPSPYNKENVLAAIGYTCRNINGSTYLDPTIYGSDPVHIINIVSKKEYNKLSIFKKVLDNAEYVIAHNAKFDIAWLREIGIDCRTKFIDTMISEYVLDKGIRNKRSLKALADKYNVTRKQDSLKEAFNKGLNYSDMSEEDQQLYLYYDIIATAEVYEAQEKRFKKNSNRSLIPIRDLMCEFCDVLTDIERSGMAINMETLNQVDRDYELEQNELQQYLSSTVKKLVGDTPINLSSPEQLSQVIYSYKLHNKKSWRQYMNIGLDDRGKPKRRPKMMDSGFVKCVEDCFTVAKKTQAVRCLYCRGTGSIQKYKKNGTPYKNISKCIECDASGFVYRELSEVAGLKVTPTIAIAAVGGFKTDKNTLVELEKTQGNKEVKKFL…
AFVG_250M349	MITTLDLENTTARTETGKLLLDPFTAGNKLVLACTKQDDGTESSFWFHHADMEINDTSEAKRLLQEQLDQTTVLVCHNAQHELIWLWDTGFTYNGPVFDTMLVEYLFQRGLKSPLSLDAVAERWQLDNQKMGTLKEHLGKGVPVDQIDKDELEKYCLADVRATQELAKALRKKMYSSDFASLQQIIDHTNTLCVLLATIYYRGFSVDKDALRQVKEEFEKERQELVKSLEHQAHDLMGDTPINLSSPEQLSALIYSRSPNDKSTWAGNFTKYMKKAAFDVAVNDHSSVIYKTTAVSCADCQGKGYNLYVKKDGTVGKAKRICRTCNHKGIVYLPQKRIAGLKFSAPSASWIANHGFSTNKVNLELLEAVARRREMEEARQFLHNIRRLSALDTYLSSFV…
AFVG_250M310	MTIKRKQRIVVDIENSVTRIEYAHAPDVIDNKPHNKNNSLVSIGILDVDTGEEDYVAVYHNAMLSPLSRINEVKKKIQEADLLIGHNIKYDLQWLWASGVTYSKQVYDTMIAEYILARGERLSVSLESCCERRNLENKKSDITKEYWKNGYGYEAMPWPIVEEYGRSDIRATRDLYINQLKDLDETTLQSTVNLSNNMCICLAEMEFKGLAININTLDKVERNYRMEKAQLTSRLQEIVYKYMGDTPLNLSSPEQVSSMIFSHVPINKKSHAIAYQLDRPFRPRIPSTKFKEMIRRGCKKIKKTVATHCHTCDGSGKLRKTRKDGSPYVKAHTCYRCGGAGTLYTETKETAGLKILPPDSTWATAHGFSTDKNRLKILSRQLQSINKNKYSDVIEFLEK…
AFVG_250M226	MITVFDIETSFQIIDKKKDPSFNNPDNFIVSIGINDEYFFFKHKEYSGEPDVKKIQDILNKTTLLVGHNIKFDLAWLYATGFTYSGKIYDTMIGEYVLSRGMKKSLKLKHCCERRNVHRKSDLTESYMERDISFENIPIKIVNEYGRQDIIATRALFNSQMEDFKLKKNKGLINTVRIMCQFCATLTRMEMNGIKIDMNTLQEVESEFQQEHNKLRVDIDEIIHKKMGDTKVNPSSPEQLSWLVYGVRVIDKKEWAQIFNVGIDKFTKKQKKRPRMTKLEFKKTLMEHLMPVYKTKAIRCGECLGKGYIQKIKVNGDPYKNLSKCSRCKSEGVVYDDTKEQAGFSAIPRSVFDVSEGGFKTDRFTLEKVCGNDIELKQFVEKITRYNALETYLSTFIYG…
AFVG_250M1090	MITTLDLENTTARTETGKLLLDPFTAGNKLVLACTKQDDGTESSFWFHHADMEINDTSEAKRLLQEQLDQTTVLVCHNAQHELIWLWDTGFTYNGPVFDTMLVEYLFQRGLKSPLSLDAVAERWQLDNQKMGTLKEHLGKGVPVDQIDKDELEKYCLADVRATQELAKALRKKMYSSDFASLQQIIDHTNTLCVLLATIYYRGFSVDKDALRQVKEEFEKERQDLVKSLEHQAHDLMGDTPINLSSPEQLSALIYSRSPNDKATWAGNFTKYMKKAAFDVAVNDHSSVIYKTTAVSCADCQGKGYNLYVKKDGTVGKAKRICRTCNHKGIVYLPQKRIAGLKFSAPSASWIANHGFSTNKVNLELLEAVARRREMEEARQFLHNIRRLSALDTYLSSFV…
AFVG_250M901	MKVVLDIENSVTQRGGKTHFDPFEPTNEMVLIGLLEETGKEHHYHRDGEGVAWVQEILNKTTLLIGHNIAYDLVWLWECGFVYDGPVFDTMLGEYLLQRGQKQPLSLEACAQRYELETQKESTLKDYLKKGVGVEDIPLNELSDYLSADLHATQQLYNKIHNRLQSDKDNRLNNTIKMTNRVACVLARIFQRGFTVNRDELEKVKEEFEAEKLSLQRTLGQEVQQLMGDTPINLNSPEQLSWVIYSRKVYDKSTWVYDTNFVSGKEFQDKIKENSTVMYKTVASKCSVCYGNGKVRKTRKDGKPFTKATKCGACDGEGFTLTPTKEIAGLKFHVPNKGWVTAGGFTTNKSKLEILEATARGRKKIVAANFLRDVRRLSALDTYLSAFVDGIDLYTKPDG…
AFVG_250M873	MITTLDLENTTARTETGKLLLDPFTAGNKLVLACTKQDDGTESSFWFHHADMEINDTSEAKRLLQEQLDQTTVLVCHNAQHELIWLWDTGFTYNGPVFDTMLVEYLFQRGLKSPLSLDAVAERWQLDNQKMGTLKEHLGKGVPVDQIDKDELEKYCLADVRATQELAKALRKKMYSSDFASLQQIIDHTNTLCVLLATIYYRGFSVDKDALRQVKDEFEKERQELVKSLEHQAHDLMGDTPINLSSPEQLSALIYSRSPNDKSTWAGNFTKYMKKAAFDVAVNDHSSVIYKTTAVSCADCQGKGYNLYVKKDGTVGKAKRICRTCNHKGIVYLPQKRIAGLKFSAPSASWIANHGFSTNKVNLELLEAVARRREMEEARQFLHNIRRLSALDTYLSSFV…
AFVG_250M348	MITTLDLENTTARTETGKLLLDPFTAGNKLVLACTKQDDGTESSFWFHHADMEINDTSEAKRLLQEQLDQTTVLVCHNAQHELIWLWDTGFTYNGPVFDTMLVEYLFQRGLKSPLSLDAVAERWQLDNQKMGTLKEHLGKGVPVDQIDKDELEKYCLADVRATQELAKALRKKMYSSDFASLQQIIDHTNTLCVLLATIYYRGFSVDKDALRQVKEEFEKERQELVKSLEHQAHDLMGDTPINLSSPEQLSALIYSRSPNDKSTWAGNFTKYMKKAAFDVAVNDHSSVIYKTTAVSCADCQGKGYNLYVKKDGTVGKAKRICRTCNHKGIVYLPQKRIAGLKFSAPSASWIANHGFSTNKVNLELLEAVARRREMEEARQFLHNIRRLSALDTYLSSFV…
AFVG_250M958	MKDKYVIILDLEVDLGTNRKDPSPYNKENVLAAIGYTCRNINGSTYLDPTIYGSDPVHIINIVSKKEYNKLSIFKKVLDNAEYVIAHNAKFDIAWLREIGIDCRTKFIDTMISEYVLDKGIRNKRSLKALADKYNVTRKQDSLKEAFNKGLNYSDMSEEDQQLYLYYDIIATAEVYEAQEKRFKKNSNRSLIPIRDLMCEFCDVLTDIERSGMAINMETLNQVDRDYELEQNELQQYLSSTVKKLVGDTPINLSSPEQLSQVIYSYKLHNKKSWRQYMNIGLDDRGKPKRRPKMMDSGFVKCVEDCFTVAKKTQAVRCLYCRGTGSIQKYKKNGTPYKNISKCIECDASGFVYRELSEVAGLKVTPTIAIAAVGGFKTDKNTLVELEKTQGNKEVKKFL…
AFVG_250M1089	MITTLDLENTTARTETGKLLLDPFTAGNKLVLACTKQDDGTESSFWFHHADMEINDTSEAKRLLQEQLDQTTVLVCHNAQHELIWLWDTGFTYNGPVFDTMLVEYLFQRGLKSPLSLDAVAERWQLDNQKMGTLKEHLGKGVPVDQIDKDELEKYCLADVRATQELAKALRKKMYSSDFASLQQIIDHTNTLCVLLATIYYRGFSVDKDALRQVKEEFEKERQDLVKSLEHQAHDLMGDTPINLSSPEQLSALIYSRSPNDKSTWAGNFTKYMKKAAFDVAVNDHSSVIYKTTAVSCADCQGKGYNLYVKKDGTVGKAKRICRTCNHKGIVYLPQKRIAGLKFSAPSASWIANHGFSTNKVNLELLEAVARRREMEEARQFLHNIRRLSALDTYLSSFV…
AFVG_250M1092	MITTLDLENTTARTETGKLLLDPFTAGNKLVLACTKQDDGTESSFWFHHADMEINDTSEAKRLLQEQLDQTTVLVCHNAQHELIWLWDTGFTYNGPVFDTMLVEYLFQRGLKSPLSLDAVAERWQLDNQKMGTLKEHLGKGVPVDQIDKDELEKYCLADVRATQELAKALRKKMYSSDFASLQQIIDHTNTLCVLLATIYYRGFSVDKDALRQVKEEFEKERQDLVKSLEHQAHDLMGDTPINLSSPEQLSALIYSRSPNDKSTWAGNFTKYMKKAAFDVAVNDHSSVIYKTTAVSCADCQGKGYNLYVKKDGTVGKAKRICRTCNHKGIVYLPQKRIAGLKFSAPSASWIANHGFSTNKVNLELLEAVARRREMEEARQFLHNIRRLSALDTYLSSFV…
AFVG_250M604	MKLTIDIENTVVTLPSGKVLLDPFTEGNKLVLVCTKTDTGKESSFWFGHSTHHTKNAQRLLQAQLDEATVLICHNAQHELVWLWETGFKYDGPVFDTMLVEYLFQRAIKEPLSLQAVAERYELENQKLDTLSESLKKGTSVDDIDGDELEEYCLVDVRATQELANCLRKKMFTKEYATLQNIITLTNDLCVLLSKIYYRGFSVNKNVLYEVKKEFEEEQREIKRVLSEHTYELMGDTPINLSSPEQLSTVIYSLKPKDKATWSINFSKYMKKADFDVAVKAHSEIVYRTTAVQCKSCFGKGYNTLTKKDGSLGKARRICRECDKTGILYLPTKKIAGLKFSAPAASWVANHGFSTSKLNIEMLEEAAKRRNLQEAVKFLKNVRRLSALDTYLSSFVDGI…
AFVG_250M347	MITTLDLENTTARTETGKLLLDPFTAGNKLVLACTKQDDGTESSFWFHHADMEINDTSEAKRLLQEQLDQTTVLVCHNAQHELIWLWDTGFTYNGPVFDTMLVEYLFQRGLKSPLSLDAVAERWQLDNQKMGTLKEHLGKGVPVDQIDKDELEKYCLADVRATQELAKALRKKMYSSDFASLQQIIDHTNTLCVLLATIYYRGFSVDKDALRQVKEEFEKERQELVKSLEHQAHDLMGDTPINLSSPEQLSALIYSRSPNDKSTWAGNFTKYMKKAAFDVAVNDHSSVIYKTTAVSCADCQGKGYNLYVKKDGTVGKAKRICRTCNHKGIVYLPQKRIAGLKFSAPSASWIANHGFSTNKVNLELLEAVARRREMEEARQFLHNIRRLSALDTYLSSFV…
AFVG_25M410	MITTLDIETTFQEGDPSPYNEKNKLVSVGINDEYYFFEHKDNRNGHDNRKKIQDILDKSKLIIGHNLKFDMSWLYWVGFKYDGELYDTMIAEYILQRGNKFDKFHKRISLSLKESCIRNNLPVKSDILSNYTNDGFNIDEIPMKELEEYGRKDVEITYKLYKAQAFNYNKQHNKKLIPVRVMSNRFLKVIIDMEMNGNCLDLDCLSKVEKDLTEQYYKHKNHIDNITKEVMGDTPILVSSGEDLSKVIYSRQIQDKDVWSSIFNIGIDSETGRAKRKPHITDPEFRGIIDKHTDWVYKTIANDCPECQGLGLVRHTKVDGTPFKSMNKCKKCKSLGKLYVETEAVAGFKEKPRGVMDVIEGGFKTDRFALERISKNSVGKTKEFVDSLAKFNGVSKLLN…
AFVG_25M72	MKLTLDVENTVTKRDGKMHLDPFEADNKLVMVGCLEDNGTRHLFNMDGEENNFDAIQSLLDRATILIGHNFVYDLMWLWESGFKYDGAIFCTMLTEYVLQRGVKEPLHLKDCANRYDLPTKKQDTLKDYFAKGYATDEIPRDELTEYLIADLEATQQLSQRQYMRLNSLEDAGLMETVILTNKVAVALAKIYKRGFKVDVDTLQKVKTEFENEKTAIENRLKEQVIQLMGDTPINLSSPEQMSWVIYSRKPKDKAMWANSFTPYMPDKDFKKTVKDNSDIVYKTKAERCQTCLGTGKIRKVRKNGIPYANTNNCTDCNSNGYHFQHTSAIAGLKFTPPNAKWVSANGFTVNKTNLVILQNIAKSKNLTNAQNFLEDLQRLSALETYLSSFVEGITTHLK…
AFVG_25M71	MKLTLDVENTVTKRDGKMHLDPFEADNKLVMVGCLEDNGTRHLFNMDGEENNFDAIQSLLDRATILIGHNFVYDLMWLWESGFKYDGAIFCTMLTEYVLQRGVKEPLHLKDCANRYDLPTKKQDTLKDYFAKGYATDEIPRDELTEYLIADLEATQQLSQRQYMRLNSLEDAGLMETVILTNKVAVALAKIYKRGFKVDVDTLQKVKTEFENEKIDIENRLKEQVIQLMGDTPINLSSPEQMSWVIYSRKPKDKAMWANSFTPYMPDKDFKKTVKDNSDIVYKTKAERCQTCLGTGKIRKVRKNGIPYANTNNCTDCNSNGYHFQHTSAIAGLKFTPPNAKWVSANGFTVNKTNLVILQNIAKSKNLTNAQNFLEDLQRLSALETYLSSFVEGITTHLK…
AFVG_25M368	MKLTLDVENTVTKRDGKMHLDPFEPDNKLVMVGCLTDQGNEYLYSMDRDGTPHVEIQELLDQATILIGHNIAYDLMWLWESGFRYDDPVYCTMLSEYILQRGLKEPLHLKDCAERYDLETKKEDTLKQYFAKGYATDEIPRDELSQYLSADLHATQQLCDAQYKKLNSTEYAGLMESVILTNKVCVSLAKIYKNGFKVDQDKLLEVKQEFEQEKKDIEERLTAQVRELMGDTPINLNSPEQMSWVIYSRKIKDKATWGNYFHPNMNEKQFKNNVAYNSSVVYKTKAEQCGYCKGTGYIRKIKKDGSPYAKPSVCPICDGNGYKFIPTKEIAGLKFSAPNQKWISANGFSVNKHNLELLQNVAKDRHMTDAKSFLQDIQRLSALDTYLSSFVEGIETYVK…
AFVG_25M29	MKLTIDVENTVTKRDGKMHLDPFESTNKLVMVGCRTDQGVEYLYDMENDGQASVGIQELLDATTILIGHNIAYDLMWLWESGFRYDGPVFDTMLAEYILQRGIKQPLSLEACAERHDLATKKQDTLKQYFAKDMGVDEIPRAELSQYLSADLRATQQLCDMQYKRLNSTDDARLMDTVIFTNKVCLALAKIYRRGFKVDVDVLNDVKDEFEKEKQEIEDRLNKQVKEIMGDTPINLNSPEQLSWIIYSRKPKDKTTWMNNFTPYMSKEELLSNVKANSSIVYKTVAERCPVCHGTGRIKKLKKDGTPYANLPKCVNCHALGYVFTPTTKIAGFRFNPPNVKWVSANGFSVNKKMLDVLQHMTKRTNSMKAYNFLSDIQRLSALDTYLSSFVEGIRAYTK…
AFVG_25M449	MEQLKHLSLVKKGDRQVKLTLDVENTTIKRNGKLHLDPFEPENTLVMVGMLDDHGNETIVTFDHSEVSPTTDGHKIVQDALDKATVLIGHNISHDLVWLWESGFKYYGAVFDTMMMEYIVQRGIKQPLSLEACAERYELETKKQDTLKQYFKKGKSVRDIPHAELSEYLSADLHATQQLAHELNIKLNSTNDVGLNKIRYLTNMMVVELSKIHMRGFKVDSDALEEVRITFEEERKEIIKYLDVKVRELMGDVPINLSSPEQLSTLIYSRKPKNKTVWMNAHEPYMSDASFKDLVRDETDIVYKASLKQCKTCYGSGKIRKVKKDGNPFAKETRCPTCGGNGYHVIPTNTIAGLKFVPPSAKWATASGFSTNKRNLELLANAARRKDMPEALEFLEKVQ…
AFVG_25M121	MRRVVDVENSITLRDGKIYNDPYEEANTLTEVGVLCLDTGDKRLLPFDHKEATERDKNNSCVLQRMLDTTTLLIGHNLQYDLAWLWCNGFKYDGEIYDTMLAEYLLMRGQKQPLSLEQCALRRGLKYQKDDTLKTYYKKGYNTNEIPLDELSHYLDLDLLTTGELYKATVETFRSSDSASLRSVRDVTFRTCRVLAKMSVAGIRVDRTTLQHVRHDYEQERCDILQRLQVKTRELMGGTPINLNSPEQLSWVIFSRKPNDKKEWADLFEYVDPNDFKSAVKNNSKAVFKTEANTCPECDGTGKVYKIKKDGTRYARPHKCPKCDGKGYLLTDTNEMAGLGFFPPSKKWVSANGFGVGKQNLDALIATAKNNNMENAIDFLQDVKRLSAVSSYLSSFVDG…
GOV_bin_1308_contig-100_0	MTKITVFDVETTEDGFKGSPSPYYPDNKLISLGIDDEYLFFWHPDLPDLDLVKNKKIVQNILDKTDILVGHNIKFDLSWLYSCGFKYQGKIYDTMIGEYVLYRGIKTRISLAECCIRRGLIKKATSIIDTYRGQGMKFKDIAPNDIEYYGRRDVECTRQLFHSQVSDFNKKANSTLVPTVRMMNRFTSVLTKMEMNGIYIDKETLDKVKSDFEKEYKELRVNIDNTIWDVMGDTKIEPSSGEQLSWLIYGLKVIDKKKWAEVFNIGINKETKRQKRRPKMSVTEFNNYVKKYTKPLHKTKSEQCKECQGKGKVQKLKVDGTPYKNLTKCDKCDGGGLIYHQLKQLAGFKINLKNIVENFSRDSKDTSNKLVNLVCNGGFKTDKITLMTISKYSKNGIVD…
GOV_bin_1559_contig-100_2	LITVFDIETSFQVIDKKKDPSFNNPNNFIVSIGLNDEYFFFNHNEITDDKKLAWNVMTNKIKVQEILDKTTLLVGHNIKFDLAWILSAEFTYSGKIYDTMIGEYVLNRGVKKSLKLKHCCERRHVHRKSDLTESYMERDISFENIPMKIVDEYGRQDVIATRALFNDQMEDFKQPNNKGLINTVRVMCQFCAILTRMETNGIKIDTEKLEEVAEEFKQEHAKLRVELDEIIHSRMGDTKVNPSSPEQLSWLVYGVRIIDKKSWVEEFNIGIDKFTRRQKKRPKMSKLEFKKTLMEYTMPVYKTKAIRCGECLGKGYIQKIKVNGDPYKNLSKCSRCKSQGVIYEDTKEYAGFNATPRGVFDVSEGGFKTDRITLDKVKGNDESLKIFVEKITRYNALET…
GOV_bin_1874_contig-100_1	MKLILDVENTVTKRDGKMHLDPFEPDNSLVMVGILPVDVDGQPRIYTFDHAELEPTFNGKEELQLNLDRTTLLIGHNIAYDLLWLWESGFKYDGEVYDTMLNEYILQRGVKEPLTLEACAERCGATPKSDTLKEYFAKGYSTRDIPHAELCEYLRVDLYATRDVFHSLMRRYNQADNAGLRDTAELTDQVAVCLAKIYQRGFAVDLHKLQEVRDEFELEKNQIEKSLTQQTRELMGDIPINLNSPEQLSWIIYSRKPHDKTMWGNSFDPYMSDEDFRNVIQSKSSVVYKQRAIRCQTCYGTGYTRKIKKDGTPFAKPNRCVLCNAIGYQFIDTDPPAVAGLKFSPPNPKWASANGFTTSKTNLEILEKVARSRGMKDAELFLQRVRRLSALDTYLSSFI…
GOV_bin_1874_contig-100_8	VKLTLDVENTVTKVDNKTHFDPFEPNNKLVMVGCLTDKGEEYLYRFDEYVFGTACVGTKQKIQDLLDSATVLIGHNIVHDLLWLWECGFKYDGVVFDTMLAEYILQEGQKKPLSLEMCAERYNLTTKKQDTLKEYFKQGVGVDEIPKHELSEYLQADLHATQELSDALYKKLNTKEYSKLMDSVILTNRVALTLANIYRNGFTVDVDELHKVREQFSNEKRDIEEYLKKEIGNLMGHTPINLNSPEQLSSVIYSRTPINKAEWSVLFSPYMKQSDYNKKIKEHSKLVYKTEARKCNVCHGKGQITKTKKDGKPYAKPTRCATCEGYGYLFISRNEIAGLKFSTPSPKWVSAHGWSTSKTNLDFLLKVAKHKGLKQAEMFLGKVIRLSALDTYLSSFVDG…
GOV_bin_2158_contig-100_5	MKVTLDVENTITVRNRKKHMDPFEPNNSLTMVGVLTDQGVCQTFPFDHAEIDSNADYHKHVQWFLDEATVLIMHNAAHDLLWLWECGFKYDGPVFDTMLAAYIVQRGIKEPLSLEACAERYDLDTKKQDTLKEYFKMGYTTRTIPYNELTEYLIADLEATQQLSDTLMRKLMTEEYASLMSSVDLTNQVAVCLSRIYQRGFSVDLDALEVVRQEYEDERKELIDDLRNHVKQVMGDTPINLNSPEQLSWVIYGRRVLDKQNWTTQIDPYMDDADFRSLINAGTEKLHKTVAMRCPDCNGSGSIRKIKKNGQPFARPTKCGTCNARGYIFKPTDEYAGFKFKPPSPKWASANGFTTSKGNLEILENAARAKGMANASAFLEKVRRLSAVETYLSAFVEGI…
GOV_bin_2258_contig-100_2	MTTVCFLDVETSFSKTDIGTVSSPFFGQQLVSVGFQLWNMEPPFGPHKIENHYLFFNHNSAPYFSDGHEVLQNALDKTDILVGHNIKFDLTWLRECGFKYSKKLYCTMVSEYVLLRSKKLPLSLAECCKRRGIQEKNAHILDEYISKDVSFEDIPPEIVEEYGSNDVEIAKLLAEHQLKSFNFSWKDYHLNNIKPDSELGLMSTLTLSNELTNVLTDVERRGIKISNENLQKIKIAYQKEWATLEHDLQKIIEEVMGDTPINLESPDDRSLLVYSRKVTDKKAWKEAFNLGWEVNGNTKRQKFRRRMSRRIFVDIVKNLAPVQRKTRGKPCDHCGGKGKIRSYTKSGVLSKVQKTCKKCGGKGVLYDTLQQPAGLKVVPRDQHDVASAGFKTDKQTLMS…
GOV_bin_2365_contig-100_12	MKTVLDVENTVTKRDGKLHLDPYEQTNSLVMIGVHVEGEEPKHYTFDHEEYDCKYEYRKKDCDEIQSILDKTTLLIGHNINHDLLWLWETGFKYSGAVWDTMLAEYLLQRAQKEPLSLEAVAERRDLSVKKQDTLKNYMKQGTAISAIPYEELKEYLYADLQTTFELYYEQSLDYRDDVNRILMPVVDLTMETCMVLSRIYQNGFTVDTEALDEVRVQFETERAQIQNELQSVVRELMGDTPINLNSPEQLSWVVYSRKPKNKTQWAMDADPYMKNDQFKRLISSSTMPVRKTVAKQCSACKGKGTYYKKKKDGSNFKKPSKCATCNGAGYILKPVNELAGLKFTAPSVKWHSANGFSTSKNNLEYLERVAKSKGMDEAVNFLSKIRRLNALDTYLSSF…
GOV_bin_2368_contig-100_0	MKIVLDVENTVTHRNGKMHLDPFEPENTLVMVGVLTDQGVEQHFPFDHADVSNQKDYHERVQWFLDEATVLIMHNAAHDLLWLWESGFKYNGPVFDTMLAEYVLQRGIKEPLSLEACAERYELDTKKQDTLKEYFKKGLSTRDIPYNELCEYLSADLNATQQLADKLVYRLNSKDASLMNTVQLTNQVCVSLARIYQTGFKVDRDALDSVKKEFEQEREELVNGLQTHIHNLMGDTPINLNSPEQLSWVIYGRRVKDKTYWANSIDPYMDNADFRSLIASGTDRIYKTKAEKCGDCNGTGYVRKLKKDGTPYAKENRCNTCGNMGFLFNPTSDLAGLKFKPPSPKWASANGFSTSKQNLELLETSARAKGMDDAVDFLSKVRRLSAVETYLSSFVEGIN…
GOV_bin_2486_contig-100_0	MKRVLDVENSITLRDGKIYNDPYEAANTLTQVGVLCLDTTDKHILNFDHDEAVDTDGNNACRLQRLLNSTTLLILHNAQYDLCWLWASGFKYDGDIYDTMLAEYILLRGQKQPLSLEQCAIRRQLQYQKDDTLKTYYKKGYNTNEIPLDELSHYLEYDLRTTGELYYATNRDYQTPASASLRTIRDVTFRTCKALTRMSMSGIRVDQSALAFVADEFRREQSGIQNRLYRQVRTLMGATPINLNSPEQLSQIIFSRKVTNKKEWAELFEFVNNPKDFKDIVEANSKFIYRTRAIYCRQCDGKGKTYKTKKDGTPYSKPNKCSNCNGMGYILKDTEQLAGLRLRAPSKKWISANGFSTGKDKLDVLIATAKNNSMHDAATFLEDVKRLNAISSYLSSFVD…
GOV_bin_2571_contig-100_0	MRVTVFDVETTEEGYKGSPNPYYPENKLISLGINKEYLFFWHPDLSDIDLKKNKKIVQDILDNTDLLVGHNIKFDLSWIYSCGFKYEGKIYDTMIAEYVLHRGAKTKISLAECCLRRGLVRKATSIIDTYRGQGMTFKDIPPKDIEFYGRRDVDCTEELFNSQMQDLKKKVNNPLVTTIRMMNRFTKVLTEMEMNGIYIDKSKLGEVKEEFEKEHKKLKAQIDDTIWDVMGDTRVDPSSPEQLSWLIYGVKINNKKKWAELFNIGMNKDTNKPKRRPKLTITDFNNIVKKYAKPLHKTKSEQCPTCYGKGKVQKMKVDGNPYKNLSKCETCEGDGYVYHQLKELAGFKVNLKSVIENFSRDSKDTASKLVAYTSTGGFKTDKITLMTIAKYSKNGIVDF…
GOV_bin_2618_contig-100_2	MTTVCFLDVETSFSKTDIGTVSSPFFGQQLVSVGFQLWNMEPPFGPHKIENHYLFFNHNSAPYFSDGHEVLQNALDKTDILVGHNIKFDLTWLRECGFKYSKKLYCTMVSEYVLLRSKKLPLSLAECCKRRGIQEKNAHILDEYISKDVSFEDIPPEIVEEYGSNDVEIAKLLAEHQLKSFNFSWKDYHLNNIKPDSELGLMSTLTLSNELTNVLTDVERRGIKISNENLQKIKIAYQKEWATLEHDLQKIIEEVMGDTPINLESPDDRSLLVYSRKVTDKKAWKEAFNLGWEVNGNTKRQKFRRRMSRRIFVDIVKNLAPVQRKTRGKPCDHCGGKGKIRSYTKSGVLSKVQKTCKKCGGKGVLYDTLQQPAGLKVVPRDQHDVASAGFKTDKQTLMS…
GOV_bin_2910_contig-100_0	MTEYAIVLDLEIDLGGDRKDPSPYNKDNTFVALGYTLRSPHGYLIGSELVTKYFDNEVVILNIEDSNFTEFNTFKRTLSNAKYVVAHNAKFDVAWLREIGIDCDVKIIDTMISEYVLNKGVRNKLSLEALSHKYDSVRKQDVLKDMLSKGLNYSDLPKNLQISYLRDDVLATADIFQKQERLFREDHNYSLLPIRNLMCEFCSVLTDIERSGMAIDMDVLDQVDVDYQKEQEELTRYLQMETRKLMGDKDVNLSSPEQLSSVVYSCNLKDKKLWKEVMDIGVDDKGKPKRRPYMTQEGFMSAAKECFKKAYKTRVIKCGSCYGKGTYYKLKKDGSNFKKPSKCEYCEGLGVLYLEVDEVAGLGIKPKLELASAGGFKTDKITLTEHLRTNTDPGVKKFL…
GOV_bin_2969_contig-100_0	MRRVLDVENSITLRDGKIYNDPYEEANTLTEVGVLCLDSGMKRLLPFDHNEATEKDKMNSCILQRLLGSTTLLIGHNLQYDLQWLWANGFEYDGEIYDTMLAEYLLMRGQKQPLSLEQCAIRRGLKYQKDDTLKTYYKKGYNTNEIPLDELSHYLEHDLLTTGELYYATDRDFKTPASASLQSVQGVTFRTCKALARMSRSGIRVDTDALEHVRHDYERERNEILERLHSRTRALMGGTPINLNSPEQLSWVIFSRKPNDKKEWAELFDFVDPPDFKDAVKKNSTLMLKTNVKTCPQCDGTGKVYKIRKDGTRYARPNKCPKCGGRGYLLINTNEMAGLGFFPPSKKWISANGFGVGKKNLDTLIATAKNNYMEKAIGFLQDVKRLSAISSYLSSFVDG…
GOV_bin_3005_contig-100_2	MITVLDVETSFVEHNGKTDPLPFHPDNKLVSVGANNDYYFFYHNDHEFDIQKNHRQLQETLDKTTLLVGHNVKFDLVWLLESGFKYEGRLYDTMIAEYVLLRGVRKPLSLKEICKRRSISQKSDAVDQYMKDKISFEYIPIDITETYGRQDVISTRALFDAQIADFKKADNNPLLKSVKMMNEFLPVLGNMERNGINIDVPGLDEVEIQFKEEFGTVAQKIKTIIWEQMGDTPINPGSTEQLSWLIYSRKVTDKKKWSEMFNIGVDKQTKRNKKRPIFSKAKFKIAVATYTVPIKKTVADQCTACSGDGTMQRRKVNGDVYKNLSRCDVCQGQGLIYSELNRLAGFDQTPLGVSEVADGGFKTDRETLKKISMKARGELKEFVDLIIRYNAIGTYLNTF…
GOV_bin_3069_contig-100_0	MKLVLDVENTVTNRDGKMHLDPFEPTNTLVMVGMLDEVGKETQVVFDHSEKSNTLNGTKMVQYTLDNTTLLIGHNIAYDLVWLWESGFTYTGKVFDTMLGEYVLQRGIKQPLSLEACAERYELDTKKQDTLKEYFKKGYTTRDIPFDELSEYLSCDLFATKQLYDKLESRLQSAEDQVLRDTIDLTNELCPVIAKIYQRGFSINVDALDAVKKEFEEERTEIQKALGTMVTTLMGDTPINLNSPEQLSTVIYSRKPIDKSMWANNFSQYMKSEDYRKEVRTNSFVVYKTKAEQCNNCKGKGYYTRTKKDGNPFAKPSVCHSCNKAGYHFIDTNKQAGLKFNAPNAKWVSANGFSTSKSNLEVLEKAAREKGMKLAEEFLSKVRRLSAVDTYLSSFVEGI…
GOV_bin_3135_contig-100_6	MITIVDVETTFQVDSKRPDPSPFNPHNQLVSVGINDEYVCFYHKDHTGYSVKDNHKVVQDVLDKTTLLVGHNLKFDLSWLLECGFKYTGRVYDTMVGEYVIGRGFRKPLSLKEVCKRRNVSLKSDIIDHYMDNRISFENIPWRVIEQYGRQDILSTKEVFHSQMEDLKLPRNAGLLTTVKMMNEFLPVLTDMEMNGIKIDTQALEDVRTEFLLEFNSLKETIDQTIWEKMGDTSINPSSPEQLSWLIYGKKVQDKKTWTQLFNIGIDKTTKKSKRRPRFSRTMFSRLVKENTMGIMKTQSEQCPSCKGRGTYRKYKKDGEPFKNTSKCEQCFGEGVIYTDLNDVAGFGQEPRSISDVSEGGFRTDKLTLNYLLSSENEELRQFLKDIIRYNSIDTYLNT…
GOV_bin_3312_contig-100_2	MKRVLDVENTTTKRNNKLHLDPFESGNTLTQVGVQDVDTHRQYIYTFDHEEQQDYSGDAFKAVQNILDTTTLLIMHNAQHDLAWLWASGFKYDGKIYDTMLAEYVLMRGDHLEILVTGSVKKKSLSLDNCAKRRELYYQKDDTLKRYFKDGYGTNQIPLKELTHYLSCDLKTTAALYKATEVDYNAPESKSLHTIRDITFNVCKTLTRIYMNGIKIDQDALDVVQQEFEKEKAEIEERLQKKTRELMGDTPINLNSPEQSSQVLFSRKVNNKKEWADLFEYTSTVEEYKDAVNKNSTLLRKTKALTCPTCDGEGKAFKKKKDGSRYSKANKCKDCDARGYQLQQTNEMAGLGFFPPSKSWVSANGFSTGKDNMDALIATAKTNNMESAVSFLSDLKRLS…
GOV_bin_3312_contig-100_3	MKLTLDVENTTTDRDGKLHLDPFEKNNTLVMVGMLSDQGVERIVTFDHSEVDADDFGHTVVQDWLDKATVLIMHNAAHDLLWLWESGFTYDGPVFDTMLAEYVLQRGIKEPLSLEACADRYLLDTRKQDTLKEYFAKGYSTRDIPYELLASYLSHDLEATQQLSDKLMYRLNTIEDSGLRNTVDLTNEVAVCLTRIYQRGFCVNLDILDEVRQEYQKEKEVLTKELQAYVHRLMGDTPINLNSPEQLSWVIYSRKPKDKNVWMNAITPYMKPKDFRDAIAKNTTLVYKTEARQCPDCKGTGHIRKTKKDGTPFAKPNKCGRCVTTGFLYEKQNTVAGLKFNAMNPKWASANGFSTSKANLKILEGIAVQNNMEEAKDFLGKVSRLSAVDTYLSSFVEGI…
GOV_bin_3327_contig-100_0	MTITYLDVETTFVINENRRTDPSPFNSENKLVSVQYSHDSGPIHFHWFHHNDLDEADAELTIGESFNLVQDVLDKTTVLIGHNIKFDLMWLWESGFNYTGGVYDTMIGEYILLREQKWGLSLADSCIRRNVAMKKSDLTHDYLKAGTGFDAMPMETVEEYGIADIESTRQLHQAQEEIFRNSHNSPMRKHLELMNKFLPTLAVIERNGIKIDFVTLEKVRKEYEIEQAQLRIKMEETCRDVMGDTHVNFASPEQVSQLIYSRKIINKKNWAETFNTGLNEKGKPLRRPYMSVSKFASLVKSMTTRVHKTQAQHCHKCHGRGEFFKTKKDGNKWKKSSKCPACFGAGYIYIPLPKIGGLTLNPRDVMDVSANGFATDKATLVRLQGIAKYNGNTKAQEFL…
GOV_bin_3363_contig-100_3	MKHLTLDVENTTVKRNGKLHLDPFEPENTLVQVGMLDDLGNENIITFDHSEQQPTTAGRQIVQDALDATPLLIAHNAPHDLLWLWESGFVYDGAVYDTLLGEYVLQRGQKQPLSLDACAERYDLDTKKQDTLKEYFKNGYSTRDIPHAELSEYLSHDLHATQELYYCLQTQYEECKSLIPTIDLTNQLAVHLARIYQRGFAVDMDALNAVRVEFEQERNLLMMALEEHASDLMGDRPINLNSPEQLSWVIYSRKPKDKKMWADLFDERMPDAEYRRNVNAYSDKLYKQKAHQCRECKGSGQVWKEKKDGTPYARSNKCNTCSASGYTFTDNISAVAGLKFSPPNSKWISANGFGTGKDNLIFLEGIARSKGMKDAELFLQNVRRLSAVETYLSSFVEGI…
GOV_bin_3845_contig-100_1	MHLVIDVENTVTDRGGKMHLDPYEPTNTLTMVGLGNADTEGKPHVFTFDHAEVPSQDATKLKSILKQAKLVIMHNAQHDLQWLWACGFEFDCDIYDTMLAEYILCRGMKKRISLQECAERYDLAYSKQDTLKEYFKKGYTTRDIPHAELSEYLRADINVTRALYKALRTRYQDKENESLHTVLDVANKVCKTLTRIYMNGMKVDSDELESVKQEFEREKKQIEDTLQVQVREFMGDTPINLNSPEQLSQLIYSRRVRDKKVWGEELFKFTNDRTTFRGCVEANTKIVYKTKARQCDECRGEKKVFKIRKDGTLFKKANICKRCTGNGYLLESTGVVGGLQFNPLGKSWVSANGFSTAKGHLDSLENLAVSRNRMQQSKFIANVKRLSALDSYLSSFVQG…
GOV_bin_4091_contig-100_1	MKLVLDVENTVTHRDGKLHLDPFERDNQLVLVGVLDDHDNEFQFTFHHNEADGSLIPYETETLQAMLDDTAVLIGHNIAHDLLWLWECGFTYDGPVFDTMLAEYIMQCGVKQPLSLEACAERYELDTQKQDTMKKYLADGVSVADIPYEELSMYLSADLKATYELCQAQRKRLHSNKYNSLWPTVDLTNEVCVTLARIYQRGFTVDRDRLASVREEFLQEHTQIKRSLDRQVKHLMGDTPVNLSSPEQLSQLIYSRAPNEKSMWPLKFQPYDSADKFRTTVKKNSSLVHKTVAKMCKTCNGYGKVFKKKKDGSNFKNRTKCPDCLGAGVIYNKSNTVAGLRLIAPSAKWVTANGFSTNKIHLEVLENAARSKGLPEAAEFLSNVRRLSALETYLSSFID…
GOV_bin_4093_contig-100_3	MKVTLDVENTVTHRDGKMHLDPFEPENSLVMVGILTDQGQCLTFPFDHADYPNQDDYHERVQMILDEATVLICHNAAYDLVWLWESGFKYDGPVFDTMLAEYVLQRGVKEPLSLEACAERYDLDTKKQDTLKEYFKKGMSVRDIPYNELTDYLVADLEATQQLADRINRRLNSVEDSQLLSTVNLTNQVAACLARIYQRGFSVDSNVLDDVRQEFEQEKADLLDSLQSQVRELMGDTPINLNSPEQLSWVVYSRKVKDKNVWSNSIEPYMKATPFNALINSQTERVYRTYAEQCPDCKGTGYIRKTKKDGTPFAKPNKCVTCAASGFLYKATDKVAGLKFMPPNAKWASAGGFSTSKNNLEILERAARSKGMDDAVKFLSDVRRLSAVDTYLSSFVEGI…
GOV_bin_4100_contig-100_7	MRIVLDVENTVTKRDGKTLLDPFEETNFLVQVGTKNVDAPEQRNIFTFEHVEYNDRCGDNSRLLQSILDKTTLLIMHNAQHDLMWLWSTGFKYDGEIYDTMLAEYLLQRGQKQPLSLQACAERRKLNFQKDDTLKQYFKEGYNTNEIPLKELTHYLGCDIDTTAELFLATLAEGFAKSEYNGMDRIRDITFRVCRALTRMYMRGFRVDRRALQGVREEFEKEKIAIENRLAIQIRELMGDTPVNLNSPEQISQVIYSRAVIDKKEWVDIINFTKNKKEFEEAIRTNSRIIKRTVAFSCPKCNGEGSHYKIKKDGSNFKNPSKCSDCLSRGYQLKDTQKIAGLMFKPPKKEWVSNNGFSTSKGNLDILMATAKTNNHTTALQFLTDIQRLSAVSTYLSSF…
GOV_bin_4247_contig-100_2	MKILVLDLETTVQKIAGKTDNSPFNPQNKCVSAHFGWLGWDSVEDVTNLVFYHDDYPHPDDHKSLEDALKECDLAVLQNAKFDFNWLKAMGFTLPRKVYDTMIAEYVLSKGQRRPLSLKVIAERRDVTRKKSDLVDEMFHAGVGFERMPLEIMLEYAEADVRSTAEVYLSQQDDFSKPSHASLVPVIDMMNEMLFFLVDIESNGVQVDQDVLNQVADEFSAEKAVLFKRLNEIVEQVMGDTPINLNSGADLTKVIYSRMVIDRDKHKLAWNIGMQPNGRPMMPPRMNRSQFVTAVRATTKTMKRTVAICCPDCGGRGTIQKYKQITRQRNGKKYRIQGDPYIHPTKCPTCNGAGAIYENTGVTAGLKLNPENSSYASINGFKTDKTTIQSLILQATNKN…
GOV_bin_4769_contig-100_1	MNRLLSSTSLSRPLNILILDLETTVERIFGRIDNSPKNPKNRCVSAHYGWLGETTVDFVKNDIFFHNECNNPDGRDCLEEHLAYADVLVCHNAKFDVEWLLEMGFKLPPSIYCTLIGEYILAKGRRNGIGLKDTALRRKTDSFKKSDLVDENFKSGIGFEAMPLDEVIEYAEADVRTCGEIYLAQQVDFEREHNQSLSTVVSFMNDMLMFLVEIEMNGTKIDLDVLSEVKEEFEAEKEGLTVRLNQIVEQVMGDTPINLNSGADMTKVVYSRVVLDRHIHQNTFNIGTNEAGKSLMPPRMSANQFSDAVRACTRIVEKTTAICCPDCQGVGSIQKYKVKTKVKNKKKYRVQGEPYKNRTRCAVCKGLGALYQPTGQTAGLKMVPSGPMDASINGFKTDK…
GOV_bin_5001_contig-100_1	MKLTIDVENTGVTRDGKLHIDPFESGNELVMVGAKSDQGDLHTFTFSHDEVSEPDDPSKLQELLDQATILIGHNIAYDLVWLWECGFKYDGPVFDTMLSEYILRRGIKSPLTLEACAEQYKLETQKQTALKEHLNSGGTAKNMDYKKLHEYLCADVNATQELSVKLNTRLNTKPDISLMSTVLLTNKVAVCLAKINKRGFKIDKETLQEVRKEFETEQKQLLEKVYWQTKELMGDVPINLSSPEQLSWVIYSRKPKDKNNWADSIKFFSDPKKFKREVENLSELVYVSNAEQCKKCMGRGKIRKTKKDGSPFARENNCPDCGGQGYIVVPTKKLAGLKFRVPNADWISNHGFSTSKNKIDMLEKIAVRNKMEDAALFLKRVRRLSALDTYLSAFVEGVE…
GOV_bin_5207_contig-100_0	MTNILVLDLETTVRRIEGRIDNSPKNPENKLISAHYGWLGSETVDVVHTDIFYHTQCYEPDGISRLVDHLNDADILLVHNAKFDVEWLQEMDLPIPPKVICTMIVEYCLLKGRFFEFDFEGNANRTKISLKETALRRKTESYKKSELIDEKFKSGMDFSEIPLADVVEYAEADVKVCGEIYLSQLKDLTKAENLSLNNVIDFMSDMLMFLCEIEMNGVKIDMEALKQVEEEFLAEKNELTERLQEIVTQVMGDKPINLNSGADMTKVVYSREVIDRDVHKNTFNIGTNAAGKSLRPPYMSSKEFVIAVRATTKVVMKTQARTCPDCNGIGSIQKYKSKTKTVQGKKYKVKGDPYKNRTKCKTCDGKGALYISTGEEAGLGLNPLDPYYASINGFKTDKE…
GOV_bin_5332_contig-100_1	NTLVMVGMLDDNDNETIVTFDHSEQSPTANGRGIVQDKLDNTRLLVAHNAPHDLLWLWESGFTYDGEVFDTMLGEYVLQRGQKQPLSLEACAERYMLDTQKQDTLKEYFKNGYSTRDIPHDELAEYLSHDLHATQQLYNRLQTSYEGCKSLEPTIKLTNQLAIHLARIYQRGLKVDMVALDKVRIEFEEERNTLKLAVEQQASDLMGDRPINLNSPEQLSWVIYSRKPNDKKEWVDLFSDRMADADYKRTLNAYSTKLYKQKANQCRTCNGSGQIWKQKKDGTPYAKSNRCTDCSATGYTFTDISGKFAGLKFTPPTAKWVSANGFGTGKDNLVLLEGVARSRGMKEAETFLQNVRRLSAVETYLNSFVGGIANNVKPDGLLHVRLLQHRTGTGRLSGA…
GOV_bin_534_contig-100_2	MKLTLDVENTTTKRDGKLHLDPFEPNNKLVMVGCLTDKGEEYLFRDNFDGVQELLDQATILIGHNIAYDLMWIWECGFKYDGPVFDTMLGEYILQRGIKEPLHLKDCALRYELDTQKEDTLKDYFAKGYNTDEIPAEELSFYLSADLHATQQLADAIYKKLNTEEYSSLMKSVILTNKVCVTLAKIYKNGFKVDKKALDEVRVEFEQEKHEVETRLKKQVQHLMGDTPINLNSPEQMSWVIYSRKPKDKTMWANNFHPYMDISEYKEKVGDYSDIVYKTKAVKCDECRGDGYIRKVKKDGSLYSKPNRCNTCNTFGYLFNPTKSIAGLKFSAPNAKWVSANGFTINKTYLEILANVAKKNDMQDAVNFLTDLQRLSALDTYLSSFVEGINAYVKDDGML…
GOV_bin_5559_contig-100_0	MTKITVFDVETTEDGYKGSPTPYYPDNKLISLGIDNEYLFFWHPDLPDVDLKKNKKIVQDILDKTDILVGHNIKFDLSWIYSCGFTYEGVIYDTMIAEYVLYRGIKTKISLSECCLRRGLIHKATSIIDTYRSQGMTFKDIIPKDIEFYGRRDVECTRQLFDAQVADLNKKPNSSLVATVKMMNKFTKVLTDMEMNGIYIDKDTLSQVKDEFEKEHKQLRVKIDDTIWDMMGDTKIEPSSGEQLSWLVYGLKVTNKKKWAEVFNIGVNKQTNKPKRRPKMSIADFNKYVKMYTKPLHKTRSERCTTCYGNGKVQKMKVDGNPYKNLSKCETCDGQGLIYHQLKELAGFKVNLKTIVENFSRDSKDTASKLVGLVCNTGFKTDKITLMTIAKYSKNGVID…
GOV_bin_5567_contig-100_1	MLTVLDVETTFVMGEGRRTDPSPFNPDNSLVSVQYWSCVKDKTMFSNSYIPPQIAWFYHKDLSPDTAKSHEEVQKVLDKTTLLVGHNIKFDLMWLQESGFKYSGKVYDTMIGEYVLLRCKKLGLSLADSCIRRKVSAKKSELVDNYLKDGVGFDTMPPETVEEYGLADIVSTRELYMEQQKLFGQQKNSNLKPHLNLMNAFLRVLATIERNGIMINTTTLDNVREEYKTEKAHLERTMEDIAYSVMGDTKVNFASPEQLSNMVYSRKVIDKKKWAEIFNIGLDENGKPFRRSFMTQKKFIQNIQENTSRIFKTKARHCHYCSGKGQFYKQKKNGEQWKNPTKCKTCSGRGYILDNLPKVGGLTMNPQDMKDVSANGFATDKSTMLRLLKSAKMRGNDTA…
GOV_bin_5628_contig-100_1	MRLILDVENSVTWRDGKIFNDPFEPENTLTQIGVVNADNHEELQIVTLDHDEAKDEDGLGKAFIQSLLDKTELLIMHNANHDLMWLWECGYKYDGAIWDTMLAEYILHRGVEKPLSLAAVAEERNLSEQKEDYLGKCIKQGINTNETDLHSLSVYLRADLLTTSELFHSQERDFQTSEATSLYRVRDITFETCRTLTHLRMHGFRVNVQELQRVREDYENEKAEIEERLQEKVRELMGDTPINIGSPEQKSQVIFSRKPHDKRDWQGLFEFTSTTKEFKDAVRLNSSTVYRTKAYQCETCKGSGKTYKVRKNGERYAKPNKCKDCDARGFKLMETKQVAGLRFTAPSKEWASANGFSTSKKHLEKLLVTAKNNNMADAINFLTDLMRHAAVSSYLSSFV…
GOV_bin_5680_contig-100_0	MKLVLDVENTTTQRGGKNHMDPFEQGNKLVQVGMLDVQDANKETHIITLDHRDSKDTDATGSVFVQAMLNKTSLLIGHNLQHDLAWLWECGFKYDGNIYDTMLAEYLLLRGQKEPLSLAACAERRRLSVQKDDTLKRYFKEGYNTDEIPLQELCHYLRADLRTTGELYLSIERDFADSASASLEAVKASTFAATKTLTRMYMSGFAVDKDELDKVGQDFEEEKAALEGTLQKEVRSLMGDTPINLNSPEQMSHVIFSRRVKDKSTWEEQFDGVDTKKEFKDAVEENSILLKKTRCFTCPTCEGEGKVYKTKKDGSRYAKPNKCKDCLARGYQLEELSERAGLGFAAPSAAWVTANGFGTGKDRLDSLIATARTNNMDTAVSFLSNLKRLSAVSSYLSSF…
GOV_bin_5688_contig-100_2	MKTIVLDLETTVQFNEVKDNSPFNPKNRIVSAHWRIIEDGNICPAQRAIFNHNEVLVPESPKKLREDLAACDTIVAHNAKFDVLYLLEAGFDLPENVYCTMIGEYIFARGQHVELSLAKTAIRRDVTRKKGDLVGDMFKKGIGFEAMPLDTVIEYADADVLSCAEVYLAQLEELEASPGLKPTFKLMNQMLMFLSEIERNGIKIDLDRLNDVESEFKAEKAQLEKDLNEIVLDVMGDTPINLNSGADMTKVIYSRSVKDKALHKETFNIGVNAKGKPLMPPRMSATGFAKAVRTTTEVVKQTVAEHCHRCKGTGKIQKFKKDGTPWKNKSKCPACNGAGALYIDNGKVAGLRLVPSSPRDASINGFKTDKVTIKRLVAQAEGKNNLKAIQFLTKLVRLN…
GOV_bin_619_contig-100_0	MKLVLDVENTVTNRNGKMHLDPFEPTNSLVMVGMLTEDNREIQVVFDHAKEPNTLNGTNLVQNTLNNTTLLIGHNIAYDLVWLWESGFTYTGSVFDTMLGEYVLQRGIKQSLKLQDCAERYMLDTKKQDTLKEYFSKGYTTRDIPFGELSEYLSCDLHATKQLYDKICNRLVQQDGVPLIDTIKLTNELCPVIAKIYQRGFAVDTNALNKVQQEFEQEQIQLQKDLSNIVKDLMGDTPINLNSPEQLSTVIYSRKPQDKATWSSKFAPNMHTADFKKEVSINSQVVYKTVAKQCSNCKGKGYYTKTKKDGNPYSKPSRCSSCDTQGYHFIPTDRQAGLRFNAPKSKWISAHGFSTSKVNLEVLEKAAKQKGLKIAEEFLYKVRRLSAVDTYLSSFVEGI…
GOV_bin_6591_contig-100_1	MMKLTIDIENTVQKLPSGKVLLDPFTTGNKLVLVCTKQNDGKESSFWFNHDTHSTDNAKELLQKQLDETTVLICHNAQHELIWLWDTGFKYDGPIFDTLLVEYLFQRGQKEPLSLAVIAERWQLQNQKLDTLQQNLKQGISVASVDGDELVEYCLTDVRATQELAENLRKKMFTSEYAPLQNIIELTNSLCILLAKIYCRGFYVNKEALQKVRTEFQNEREELILSLSRQTATLMGDTPVNLSSPEQLSAVIYSRKPKDKGVWSTSFNKYMKLGEFKKAVTDNSEIVYKTKAVQCSKCQGKGYNLAIKKDGTIGKAKRICKVCNHVGVLYLPQKQIAGLKFSAPAASWVANHGFSTSKTNLTVLEATAKNKKMSEAQEFLYNIRRLSALDTYISAFIDG…
GOV_bin_6709_contig-100_0	MITVFDVETSFQVVDGQKDPSTKNPDNFLICMGLNDDYIFFKHREFKGVPDRKRVQDILDKTTLLVGHNIKFDLIWLWESGFTYNGRIYDTMIGEYVLQRGVKTSLKLKHLCQRRGVIQKSDLMEKYLEQNISFENVPMSELDEYGRFDIKSTRALFDSQMAQFNKPSNKGLLKTVKVMCEFCVVLSHMENNGIYIDSTALDTVEKDFEEEYKKLRVELDNIIHQRMGDTKINPSSPEQLSWLVYGVKVNNKKDWSKKFNLGIDPITKRPKKRPPYSKTQLKQMFKGKLEPVYKTRAEQCSVCKGQGRIRKTKTNGQPYKSLNKCTDCNAEGFIYISLPERAGFNAGIPQYVSDISEGGFKTDKITLSRIDRFSQNKELKDFIKKIMRFNALEVYLSTF…
GOV_bin_6865_contig-100_0	MQLTLDVENTVTNRNGKLHLDPFEPTNSLTMIGMLDEQGKETMITFDHTEMQPTMLGKDIVQGMLDRTTLLVMHNASHDLLWLWESGFKYDGAIFDTMLNEYVIQRGQKQPLSLEACAERYNLDTKKQDTLKEYFKKGYKTSEIPFEDLQMYLSADLQATKQLAERLQHQLATSDSVLSNTARLTDEVAVCLARIYQRGFSVDLKALEKVKKEFEDERAMLIKSLDKQCRQLMGDYPINLNSPEQLSWVIYSRKPNDKSIWNNQFDPYMSNIDYKENVSIYSSVVYKKQAKQCKTCFGNGVIRKIKKDGNPFAKPSKCNVCTGVGYVFDNMSSVAGLKFKAPNAKWISANGFSTNKTNLELLESVAKARNMTEAVTFLKNVRRLSALDTYLSSFIDGIS…
GOV_bin_7251_contig-100_1	MKLTLDVENTVTKRSNKMHLDPFEPTNTLVMVGMLDDLGNEDLLTFDHSEQAPTTDGRRLVQYKLDAAHLLIMHNAAHDLLWLWESGFTYDGEIFDTMLGEYVLQRGQKQPLSLEACAERYELDTKKQDTLKEHFSKGTSVRDIPHAELSEYLSHDLHATQQLYNVLVASYEECSTLEGTLRLTNQLAIHLARIYQRGFQVDMDALLQVRDEFESERRTLTIALEEQVADLMGDRPINLNSPEQLSWVIYSRKPDDKKIWPDLFEERMSDADYKSTVNLHSTKLYKQRAYQCHHCNGIGKVYRTKIDGTRFAKPNNCTTCNAHGYLYENKQQVAGLKFHPPTAKWVSANGFGTGKDNLTFLEGIARSRGMKEAESFLQKVRRLSAVETYLSSFVEGIAT…
GOV_bin_7485_contig-100_1	VRTVLDVENNSLVREGKKIMDPWEPSNHLVQVGTLNVDNPDEMHLLTFDHQEKKDTTGGAAFVLQAVLDETTLLILHNARHDMPWLWESGFRYDGLIYDTMIGEYLLLRGVKRNISLAHCAEERQLPSRKLDVLKDYYKKGYNTDEIPLAELLEYLAGDLHVTRELFLAQEQDFSQPESQSMIRVRDISMKVCMTLCRMYQRGFKVDRDALEEVRKEFEDEKAELETRINTKVRELMGDTPINMSSPEQKSQVIYSMKPNDKKEWAELFEYVNTADEYRSTVNANTQRVMKTKAYTCPTCNGTGNTYKIKKDGTRYAKPNKCKDCDARGYKLEETNQVAGLKFFPPNKEWVSDAGFTTSKSNLDLLISTARAKGMKEAEDFLSDIRRLNAIKSYLNNFV…
GOV_bin_771_contig-100_5	MKLVLDIETTVTNKSPSPYKPDNYMVCVGVMPVDEPDKKKVIWFNHNELPNIDIKKSHKELQDILDKTTLLIAHNVKFDLSWLRECGFTYDGKLWDTMIVEYLYARGQKIALSLSESCKRWGVTEKKSELVEELFKSGTGFEAISKDIVEEYNLYDLLSCGDLFATQYKMLQDDDYCSMQNIVELTNDMTDVLIDIERNGICIDMDILNKVQSDYEQERKEKAIQNTKIIKCVMGDRPYNLSSPEQLSEIIWSRSVVDKELWAETFNIGTTASGKKKYRPRMPKQEFQKQIKKQTKIVSKTTVRKCPDCKGTGKQYKVKKDGSPYKIQPMCKHCIGTGYVYDATSNVAGFKFSPTHVQQVMSHGFATDKTTLAGLAVIAKQHNLEVAHQFLTNMQRINA…
GOV_bin_8218_contig-100_1	MRLVLDVENSVTHQSFVNHEGEKKEWVDLTPYHPDNFLVSVGLGKNPTQAPEDTECLFFQHNTHQPTPDGAEILQNSLDETDLLICHNAKHDLAWLQECGFVYNKELYCTQIAEYLLCRAVKKSLKLDALAKEYDLPLKKSEMIEYYLANKIGFEDIPPDVVEEYGRGDVHTTACLFNKQQERFKMPTYAPLIGVLKMMCAFTPVLIELERNGVKIDREELDRIGKEYEKEAKDLDVELNKMIYSVMGDRPINLKSPDDKSMLLYSRKVTDKKTWKEVFNIGKDHLGNDKKRPYMSKSQFNKIVRSLTEVVYRQEAKHCDVCDGKKFIQRTKVNGDPFKNTSKCPGCEGKGMLYIDTHQKAGFKLAPASIQQTAAAGFTSNKDELEKLRGKASETAQVF…
GOV_bin_8622_contig-100_2	KDDTLKEYFKKGYNTNEIPLKDLTFYLEHDLKTTRELFLAVEADYARDDAKSLKTVKQVTFDTCKTLTRMYMNGIKVDRDELSRVREQFEQERAEIEHRLQGKVRELMGDTPINLNSPEQMSQVVFSRRIHNKKEWADLFEFTDTPAEFKDAVKANSSPIYRTKAFTCPTCEGVGKVFKLKKDGTKYARPNRCKDCDTRGFQLKETSQIAGLRFTAPSKKWISANGFGTGKDNLDSLMATAQNNGMDDARDFLADLKRLSAVSSYLSAFVDGIDGYTKPDSFLHVGLTQHITATGRFSGRNPNMQNMPRGGTFPVKRVFVSRFDNGYIMEADFAQLEFRTAAFLAQDTTAMDEIATGFDVHSYTAKVITDAGQKTSRQEAKAHTFAPLFGATGYGRSKA…
GOV_bin_997_contig-100_1	MKLTLDVENTVLKREGKLQLDPFEPTNSLVMVGMLDDHGNESIVTFDHSEVEPTSDGHTIVQSKLNEATVLIGHNIGHDLVWLWESGFEYNGPVFDTMLMEYLIQRGIKQPLSLEACAERYELDTKKQDTLKAYLKQGVSVRDIPHAELSEYLSADLHATQQLSHELRVRLTSSDSAGMYNVSYLTNQMVIALSKIYMRGFKVDVTALEAVRIEFEEERKEVLAYLETKVRDLMGDVPLNLSSPEQLSTLIYSRKPVSKSSWVNKYDPYMSRSAFKMLIREETNVVYKSYVKRCEDCYGSGKIRKEKKNGTPYTNMSKCVSCSSNGYHVIATDVIGGLKFNAPDAKWATANGFSTNRKNLAILANAARGKGLVDSLEFLEKVQRLSALDTYLSSFIGGI…
Tp1_100_DCM_0-0d2_scaffold108708_1	MKLVLDVENTTVKRDGKLHLDPFEPSNTLTQVGVLNLKGKHHIFTFDHVEKQDEDGSQRKMLQAVLDKTTLLVGHNLQHDLQWLWACGFTYGGDVYDTMLAEYVLQRGQKQSVSLEACAERYNLEYNKQDTLKEYFKKDYATNEIPLQELSEYLTYDLLVTKALFDRLEQEYDKPEAQSLVSVLDITNQVCQTLTRMYMNGFKIDREALEKVRNDFEKELRDIETRLTITVKTIMGDTPINLNSPEQVSQVIYSRKVHNKKEWADLFNFTYTKTEFHEAVEANSSQIFRTRAKTCSVCKGKGKVYKTKKDGSLFSKPNRCKECEARGYLLEDTNVRAGLNLRPPSKKWVSANGFSTSKSHLDILMSNAKMKGIEVAHQFLSDLKRQSAISSYLSSFVDG…
Tp1_100_DCM_0-0d2_scaffold117609_1	MILILDVENTTTKRDGKLHLDPFEPTNTLTQVGVMNMKGKHHIFTFDHKEKQDEDGTQHRTLQSILDKTTVLVGHNLQHDLQWLWGCGFKYEQEVYDTMLAEYILQRGLKKSVSLAACAERYELDYDKQDTLKEYFKKGYATNEIPLAELSEYLTYDLLVTKALYERLEQEYAKPDSASLVNVRNISNNVCKTLTRVYINGFKIDKHALTKVRDEFVKELEEIEVRLNASVKLLMGDTPINLNSPEQVSQVIYSRKVHDKKEWAALFEFTFAKNEYEDAVKANSSLIGKTKARTCDECDGKGKVHKKKKDGTPFAKPNKCKKCDAKGYLLTETKEMAGLGLKAPAKSWISANGFSTSKSHLDTLISGTKRKGLEVAYTFLTDLKRQSAVSSYLSSFVDG…
Tp1_100_DCM_0-0d2_scaffold75274_1	VKIVVDVENTVTKRDGKMHLDPFEPDNTLVMVGVLTDTGEEHIVTFDHAGAEATPNGHQIVQDLLDKAGAVICHNSAYDLMWLWESGFKYDGAVFDTMLAEYVLQRGIKQPLSLEACAERYELDTKKQDTLKEYFKQGLSTREIPHDELSEYLSADLHATQQLANKITYKLNTTDSPLMDTVLLTNQLAVGLAKIYNRGFKVDFSALRDVRMQYQSEQALLIDSLEAQVREVMGDTPVNLNSPEQLSWVIYGRKVKDKTDWVTAIDPYMTSSDFKEALSKHTERLYRTEATQCTTCSGYGKIRKTKKDGTPFSKESRCVDCDGKGYLYTPTEKRAGFCFVPPSPKWASANGFTTNKMNLQMLESTAKNKGMEDAERFLRNVRRLSAVETYLSSFIEGIS…
Tp1_100_DCM_0-0d2_scaffold79843_2	MKIVIDVENTVQKREGKLHLDPFEEKNELVMVGALTETGDEYLIRMSDNNASVTIQSILDETTVMIGHNIVHDLMWLWECGFKYDGKVFDTMLGEYILQEGQKESLTLEMCAMRYNLETKKQDTLKEYFKKGYSVADIPPDELSDYLSADLHATQQLANEIYTKLSSDAYSNLSNTVDLTNDVALCLARIYRVGFNVDTKQLDSVRADFTKEKQKIEEELIKETRYFMGDTPINLNSPEQLSWLIYSRKPKDKHDWVMTFNSHMPKEEFRSAVNAKADILRKTKAEQCHVCHGHGKIRKTRKDGTPYANENRCVECDGLGYKFIPTSELAGMGFTPPTAKWISANGFTTSKNSLQYLKSVARQKNMDRAENFLGKVIRLSALDSYLSSFVEGISNNIKS…
Tp1_100_SUR_0-0d2_scaffold60700_1	MKVTLDIETNTSEKNGKLHLDPFEANNCLVMVGLMSDTGQKECYVFDHDVSSPTPKGFDFVQEWLDKATVLICHNASFELAWLWECGFKYDGPIWDTMLVEYVLQRGDKQGSLSLSACAERHNLTRKLDTLKQYYDKGYRTSEIPVDELKEYCMTDVKATQELSDLQWNKLNTKEYSSLIKTVDLTNSLCKVLSHMYINGIKVDLNKLQEVRKEYEQEKEQLTKELYKETQDLMGDTKINLSSPEQLSWVVYSRKPQDKNVWANSYGEYMRDREWRDLIRLQTDVVYKTLAEKCNICNGKGYVRKTKKDGTPYAKDNKCIACKADGFIYNSTKQVAGLKFMPPSSKWASANGFSTGKDSLKHLERQAKSRGMTKAESFLSKVIRLNAVESYISTYVTGI…
Tp1_102_DCM_0-0d2_scaffold130293_2	MKITIDVENTVQTREGKLHLDPFEERNELVMVGILTEKGDEYLYRMNEENVYDKIQSLLDEATVLIGHNIVHDLMWLWESSFKYEGDVFDTMLGEYILQEGQKQPLTLELCAERYDLDTKKQDTLKEYFKKGYSVADIPPDELSEYLSADLHATQELSNEIYKKLQSPQYEHLLDTVTLTNSVALCLARIYRVGFSVDVDGLDEVRKLFTQEKREIETELNKETRYFMGDTPVNLNSPEQLSWLIYSRKPIDKHDWVMTFNSHMPKDEFRLAINSKAEILRKTKAEQCHVCHGHGKIRKTRKDGTPYANENRCIECDALGYKFIPTSELAGMGFTPPTAKWISANGFTTSKNSLQYLKSVARQKNMDRAENFLEKVIRLSALDSYLSSFVEGIASNIKS…
Tp1_102_DCM_0-0d2_scaffold5738_1	MKLILDVENTVTKRDDKMHLDPFEKDNQLIMVGCITEDGKEHLFHHETGFEGVQELLDSTTILIGHNISYDLMWLWECGFKYDGDVFDTMLVEYIMLRGQKKPLSLEACAARYSLHTQKKDTLKEYFKKGLGVDDVPKEELSEYLSADLNATKELSDELYKQLDSDEHRGLISTVNHTNRVAITLANIYKRGFNVDTESLKQVQSEFEKEKADIEKRLSTQVKKLMGDTQINLNSPEQMSWVIYSRKPKDKSTWLNNFTPYMSKTDLKKKVGELSSVVYKTIATKCTVCYGSGFIKKIKKDGTPYKNNTKCSNCDGSGYLFRPTKTIAGLKFNAPTAKWVSANGFSVNKNMLGILQSVAKRNNSMEAYNFLNDLQRLSALDTYLSSFVEGINTYVKDDG…
Tp1_102_DCM_0-0d2_scaffold6381_2	MKVVLDVENTVTHRDGKMHLDPFEPENSLTMVGVLTDQDYEAHFPFDHQDWDKFSHVPEQQTELTHSYHDRVQWFLDNATVLIMHNAAHDLLWLWESGFTYDGPVFDTMLAEYVLQRGQKKPLSLEACAERYELDTKKQDTLKEYFAKGYSTRTIPYNELTEYLSADLHATQELCDKLMYRLNTDDSRLYDTVTLTNQVCVSLARIYQTGFTVDKDALDSVKQEYEEEREQLIKDLQKHVRNLMGDTPINLNSPEQLSWVIYSRKVKDKTYWANTIDPYMDDTDFRNLLSSGTERLYKTKAVQCTDCSGSGYITKTKKDGTPYARPNRCPTCDTAGFLFNPTSDIAGLKFKPPSSKWASANGFSTSKQNLETLGNIAKAKGMTDAAEFLSKVRRLSAVD…
Tp1_111_DCM_0-0d2_scaffold28800_2	LITVFDIETSYQIIDGKKDPSPKHPNNFIVSIGINEEYFFFKHSEYNGPLYKKEVQDILDKTTLLVGHNIKFDLLWLWEAGFTYNGRVYDTMIGEYVLGRGRKQSLKLKDCCNRRGVSQKSDITEQYLERDVSFENIPMRIVDEYGRQDIIATKALFQSHMKDFKLPKNKVLLNTVRTMCQFCVILTKMENNGIKIDTTKLDEVEKEFQLEYDKLRVEIDKIIYDKMGDTKINPASPEQLSMLIYGSKLLDKKGWIAEFNIGIDKYTKKPKKRPKMGKHEFIKTCMMYLVPIYKTKAKQCTECSGKGYIQKYKVNGDKYKNMSKCPVCKSEGVTYSNTSERAGFGAKAQFVSDASEGGFKTDRTTLQRLSSQSEDLNNFVSKITRYNALETYLSTFVDG…
Tp1_111_SUR_0-0d2_scaffold74205_1	MRRVLDVENSITLRDGKIHNDPFEPSNTLTQVGVLCLDTQQQSLLCFDHQEKNNSEDNKCKLQRWLDSTTLLIGHNLQYDLSWLWASGFTYDGDIYDTMLAEYLLLRGQKEPLSLEQCAQRRQLEYQKDDTLKSYYKKGYNTNEIPLDELSYYLSCDLLSTGELYKSIEKDYQDPASTSLYNVRDITFRTCKSLARMYMRGFRVDTTALKHVRDEFQRERNEIEDRLQEQVRTLMGGTPINLNSPEQLSQVFFSRRIHNKKEWADLFEFAGTLKNFQDIVEKNSDLILKTYAVTCPTCKGKGKTYKVRKDGTKYAKPNKCKDCDARGYQLRELREVAGLQFRAPNKSWISANGFSTGKDKLDVLIANAKTKGMKDAERFITDVKRLSAISSYLSSFVDG…
Tp1_123_DCM_0-0d2_scaffold42540_1	MKLILDVENTTTKRDGKTHLDPFEPSNTLTQVGVLNAQGNKPHVFTYDHNEKQDTDGSQKKQLQAVLDKTTLLIGHNLQHDLQWLWSCGFKYDGDVYDTMLADYLLQRGQKQSVSLEACANRYELGYQKQDTLKKYFADGYNTNEIPLAELSGYLEQDLNITKCLYHRLEQEFAIPEAQSLHGVRDITNRVCKTLTKMYMNGFKIDKVALAGVRRQFEQELTDIEARLNSTVKTLMGDTPINLNSPEQVSQVIYSRKVHNKKEWADLFEFVNDKKEFVSAYKANSDLIMKTKAYTCQECRGKGKVYKTKKDGSPFARPSKCTACNAIGYIFTNTNQMAGLGFAPPSKAWVSANGFTTSKNYLDILISVAKTKDMDVAYKFLTDLKRQSAVSSYLSSFVE…
Tp1_123_DCM_0-0d2_scaffold49364_2	MKLTIDVENTVTDRDGKKHLDPFEPTNSLVMVGCLNDKGEAHLFNMDRDEPNNIQELLDQATILIGHNISYDLMWLWECGFKYDGPVFDTMLVEYILQRGMKEPLSLEACAERYELETKKQDTLKEYFKKGVGVDEIPREELSEYLLADLKATQQLSDALYIKLNEANNTGLMDVAIFTNKVSVVLAKIYKRGFKVDMDVLESVKEEFQNEKIEIEKRLQWQVKDLMGDTPINLNSPEQMSWIIYSRKPKDKTTWMNNFTPFMSKEDFKNKINENADIVYKTKAVKCNTCNGAGTIKKVKKDGTLYARLPKCDVCVGNGYTFVPSEKIAGFRFNPPNVKWASANGFSVNKKMLEVLQHVTKRTKSTAAFTFLSDIQRLSALDTYLSSFVEGIKSYTKKD…
Tp1_123_SUR_0-0d2_scaffold10511_2	MKLTIDVENTVTKRDDKMHLDPFEPTNKLVMVGCLEDNGKEHLMNIDGPIVNWTNIIQDLLDRATILIGHNVVYDLMWLWESGFKYEGPIFDTMLAEYVLQRGLKEPLSLEACAERYALATQKQDTLKEYFAKGYGVDEIPREELSQYLSADLKATQELSDRQYKRLNSQEDGGLLDVVIFTNRVAFCLAKIYKRGFQVDQEALNKVREEFNKEKSDIEARLQEQVRELMGDTPINLNSPEQMSWIIYSRKPKDKAMWTNHFTRHMKDHEYRQTVKNNTEVLYRTRAEQCHVCKGVGTIRKIKKDGKPYANPSRCVNCDGHGYLFIPTERIAGLKFTAPTSKWVSANGFTVNKGNLSILQNTAKSKGMDSAYKFLADIQRLSALDTYLSSFVEGIQTYT…
Tp1_123_SUR_0-0d2_scaffold54412_1	MKMVLDVENTVTKRDDKMHLDPFEKDNQLIMVGCLTEDGKEYLYHQDTGFDGVQELLDKTTILIGHNIAYDLMWLWECGFKYDGDVFDTMLAEYILLRGQKKPLSLEACAERYELETRKQDTLKEYFKKGLGVDEVPKDELSSYLSSDLHATQELFHSLENELNNNSDSIGLINTVKHTNDVCITLAKIYKRGFSVDVEKLNNVKKEFEKEKLEIEKRLSTQVRELMGDTPINLNSPEQMSWVIYSRKPNEKTTWLNNFTPYMSKKDLYTKIKEESSLVYKTIAVRCNNCYGSGIIRKIKKDGTPYVNQPKCQNCVGSGYIFKPTKAIAGLKFNPPSAKWVSANGFSVNKNMLSVLQHVSKRNDSIKAYNFLTDLQRLSALDTYLSSFVDGINTHLKQD…
Tp1_123_SUR_0-0d2_scaffold60436_1	MKLTLDIENTVTKRNDKLHLDPFEPDNTLVMVGMLDDRGNEYCVTFDHSEHQPTTEGRYIVQKNLDDTALLIMHNASHDLMWLWESGFTYDGAIFDTMLGEYILQRGQKEPLSLEACAERYDLDTKKQDSLKEWLKAGKSVRDMDHTVLSDYLSADLHATQQLYNRLRKQYEECSSLEGTIKLTNQLAVHLARIYQRGFAVDLDALEEVRKEFEQERDTLTRELEEHVRELMGDRPINLNSPEQLSWVIYSKKPDDKKVWANLFDQYMPDALYRSMVHNNSTKLYKQKAKQCQSCSGTGYTYKTRKDGTRYAKPNKCISCGATGYIFVDITSSVAGLKFNAPTAKWISANGFATSKDRLVYLEGVARQRDMQDAVQFLQRVRRLSAVDTYLSSFVEGIH…
Tp1_124_SUR_0-0d2_scaffold105408_2	MITVLDIETTFKKDDSGKTDVDPYTGNMLVSVGYKNDTENYLCFSHTGKQPTENGFEELQSVLDNTELLVGHNIKFDLKWLLACNFKYTGKLWDTMIAEYVIHGGDKVPLSLSECVKRYGLDQKRTDLTERYMKDGISFDCMPWHIVEEYGRADVNITEQLYKKQREIITEESGLVPTITMMNEMCQVLTEMENTGMKVSTDSLTEIREQYHNEYNELHEFLNEEVKRVMGDTPVNLDSPEDRSKVLYSRAVANKKHWALTFNLGYEQRGSTRKKKRIRKYKHEDFVRKVRANTIVMQQTESQRCGDCQGKGYIHPLKKDGTIGKAKRICKTCDGQGLVFKPLGKVGGFKLVPKDSYDVSTHGFKTDRPTLETLALSANDEQKKFIEAYIKYNAIGTYL…
Tp1_124_SUR_0-0d2_scaffold41446_1	MKLVLDVENTVTHRDNKIHLDPFEADNSLTMIGILTDQGVERHFPFDHVDVPNQKDYHERVQWFLDEATILIMHNAAHDLLWLWESGFKYDGPVFDTMLAEYVLQRGQKKPLSLEACAERYELETQKEGTLKEYFAKGYSTRDIPYNELTKYLSADLHATQELSDKLMYRLNTKDSRLYDTVTLTNQVCVSLSRIYQTGFTVDKDALDSVKQEYEEEREQLVKDLQKHVRNLMGDTPINLNSPEQLSWVIYSRKVKDKTYWANTIDRYMDDTDFRTLLSNDTERLYKTKAVQCTDCSGSGYITKTKKDGTPYARRNRCTTCNTAGFLFNSTNEIAGLKFKPPSSKWASANGFSTSKENLETLANIAKAKGMTDAAEFLSKVRRLSAVDTYLSSFIEGIR…
Tp1_124_SUR_0-0d2_scaffold56517_3	MKLTLDVENTVTKRDGKMHLDPFEPENSLTMIGLLTDQDVERHFPFDHCDVPNQQHYYEQVQWFLDEATILICHNAAYDLMWLWESGFKYDGPVFDTMLAEYVLQRGIKEPLSLQACAERYELDTKKQDTLKEYFAKGYSTRDIPYNELCEYLSADLNATQQLCDKQVRRLHSCDDAGLLNTVLLTNELAVCLARIYQRGFKVDLNVLDSVRQEFEQEQKELESSLESTVRKVMGDTPININSPEQLSWVVYGRKVKSKMDWATKVDPYMDSKEFDRLLNTDTERLYRTTAEQCRACRGSGTIHKVKKNGEMFKKPSKCPDCSGEGFLFKQTNVLAGFKFKPPSPKWASATGFTTSKLNLEILEGAARSKGMTDAAEFLNKVRRLSAVHTYLSSFVEGI…
Tp1_125_DCM_0-0d2_scaffold4689_1	MELIIDVENTTTTKNNKLHLDPFERTNALVMVGIYPLGSEDSSTYIFDHVGVTREDDPISNYYAVQGYLDQATLLIGHNISHDLLWLWESGFKYEGKVFDTMLAEYVLQRGVTNPLGLKAVAERYECETKKEDTLKEYFKRGYSTREIPRLELETYLRHDLGATKEVYEKIQNRLSDVENQGLKKTIDITNEVAVVLSRMYQSGFKIDRNKLSQVRKEFEEEKLDLEKKLNSYTRYLMGDTPINLGSPEQLSWVLFSRQPIDKKRWASSIQPNLPTPAFKNLIKFNFKTLYKTRAEQCNSCKGKGSYFKKKKTGGLYKKPTKCSVCNGTGFIYKQTKDIAGLKFSPPSVKWASANGFSTSKSNLEVLERVASTKGMDEAKTFLGQLRRLSAITSYLSNF…
Tp1_138_DCM_0-0d2_scaffold111600_1	MRLILDVENTITKRDGKNILDPFEPGLELVQVGVQNVDNVDETHLFTLNHNEDQDVGGSRVRNIQILLDHTTLLIMHNAQHDLMWLWESGFKYDGDIYDTMLAEYLLQRGQKEPISLEACAERRQLNYQKQDTLKEYYKKGYNTNEIPLQELLFYLRSDLNITRELFFALEQDYAKPEAESLHNVRDITFRTCKALTRMYMSGIRVDRSALQQVRLEFEKEKAEIEDRLQRKTRDLMGDTPINLNSPEQASQVIFSRRIHNKKEWADLFDYTETKKEFEEAIEANSSIIRKTKASTCTNCNGGGKVWRTRKDGTLYKIPNICKKCEGKGYILTQTKQVAGLCFSAPSKKWISANGFSTSKGNLESLMATATSNGMESALDFLTDLKRLSAISSYLSSFV…
Tp1_138_SUR_0-0d2_C4161068_1	MKLTLDVENNSTEREGKLHLDPFEPENSLVQVGVLTDTGVCQTFPFDHKDHLSGHDYHERVQMFLDEATVLICHNAAHDLLWLWESGFKYDGPVFDTMLVEYILQCGLKQPLSLEACAERHELDTKKQDTLKEYFKKGYRTSDIPLDELTEYLVADLEATQQLADLQYAKLNSPEYAGLMGTVDLTNQVAVCLARIYQRGFSVDKIELDEVRREYEEEKHKLKMDLRQMAYRLMGDTHINLNSPEQLSWVIYSRKPKDKNVWANATHKYMKDTHFKDIVRKQTDVVYKTRAVKCSECNGSGNVYRTKKNGEPYAKPNKCPHCAGTGYVYQTLPEVAGLKFTAPSAKWVSANGFSTSKGSLKVLEGIARQKNMQEATEFLEKVSRLSAVETYLSSFIDGI…
Tp1_138_SUR_0-0d2_scaffold19809_1	MKTVLDVENTVTKRDGKLHLDPYEQTNSLVMIGVHVEGEEPKHYTFDHEEYDCKYEYRKKDCDEIQSILDKTTLLIGHNINHDLLWLWETGFKYSGAVWDTMLAEYLLQRAQKEPLSLEAVAERRDLSVKKQDTLKNYMKQGTAISAIPYEELKEYLYADLQTTFELYYEQSLDYRDDVNRILMPVVDLTMETCVVLSRIYQNGFTVDTEALDEVRVQFETERAQIQNELQSVVRELMGDTPINLNSPEQLSWVVYSRKPKNKTQWAMDADPYMKNDQFKRLISSSTMPVRKTVAKQCSACKGKGTYYKKKKDGSNFKKPSKCATCNGAGYILKPVNELAGLKFTAPSVKWHSANGFSTSKNNLEYLERVAKSKGMDEAVNFLSKIRRLNALDTYLSSF…
Tp1_22_SUR_0-0d2_scaffold1509_1	MKLTLDVENTVTKRDGKMHLDPFEPNNKLVMVGCLDDQGNEYLFNMDRANNYDVTIQELLDRATILIGHNIAYDLMWLWESGFKYDGPIFCTMLTEYVLQRGIKKPLHLKDCAERYDLPTKKEDTLKNYFAKGYATDEIPREELSSYLSADLHATQQLSDKQYRRLNSEKDAGLMNTVIFTNKVSVALAKIYRRGFKVDVDTLESVQQEFQNEKSEIEKRLQLQVKELMGDTPINLNSPEQMSWILYSRKPKDKSTWMNNFQNAMEKTEFHQAIKENTDLVYKTKAQKCRTCIGSGVIRKVKKDGTLYARLPKCADCNGNGYSFVSVGKIAGFKFNPPNVKWASANGFSVNKKMLEVLQHVTKRNDSVEAFNFLTDIQRLSALDTYLSSFVEGIKIHTK…
Tp1_23_DCM_0-0d2_scaffold13627_1	MKVTVFDVETTEEGYKGNPNPYYPDNKLISVGIDEEYLFFWHPDLPDIDLKKNKKVVQDILNKTDILVGHNIKFDLSWIYACGFKYEGKIYDTMIAEYVLYRGVKTKISLAECCVRRGLIHKATSIIDTYRSQGMKFKDIIPKDIEFYGRRDVECTRQLFHSQVSDFNRKSNSSLVQTVRMMNKFTGVLTNMEMNGIYIDKDSLTDVREEFEKEHKHLRVSIDNTIWDMMGDTKIEPSSGEQLSWLIYGLKVTNKKKWAEAFNIGINKDTGKPKRRPRMSISDFNKYLKMYTKPLHKTKSEQCPECYGKGKIQKIKVDGSPYKNLSKCEKCEGGGLIYHQLKEVAGFKVNLKSIVEKYSRDSKDTASKLVGLVCNTGFKTDKITLMTISKYSKNGIVDF…
Tp1_23_DCM_0-0d2_scaffold25352_1	MTTTYLDVETTFVVDENRRTDPSPFNANNKLVTVQYAHGNELPQLHWFYHKDMDEMSTEMAVGEAFNLVQDVLDKTTLLVGHNIKFDLMWLWESGFTYDGKVYDTMIGEYILMRGQKWGLSLYDSCVRRKVALKKSDLTHNYLKDGIGFDAMPMDVVQEYGLADIESTKQLHLSQQDIFRNSHNSPMRKHLKLMNDFLPILTVIERNGIKIDFPTLDKVRIDYEKEQRELKAKMEEICREVMGDTNVNFASPEQVSQLIYSRKVIDKKKWAEAFNIGLNEKGKPLLRPRLSLPQFASMVKAMTTRVHRTKAQHCHKCHGKGEFFKTKKDGQRWKKATKCPACFGAGFIYIPLPKIGGLTMNPRDIGDVSANGFATDKTTLVRLLTIAKHNGNLKAQEFL…
Tp1_25_DCM_0-0d2_scaffold95268_1	MKLVLDVEHTVTKKNDKTYYDPFEPDNKLVMVGCLTDKGEEYLYRFDEYVFGTACVGTKQKIQDLLDKATVLIGHNIVHDLLWIWETGFTYDKDVFDTMLGEYVLQRGQKKPLSLEACAERYDLNTKKQDTLKEYFKKGYNVDEIPADELKSYLSADLHATQELYNEITNKLSTDEYNGLTDTVNLTNTVSRTLANIYHNGFTVDSFALDKVREEFTEEKLEIETYLKEKVQELMGHTPINLNSPEQLSSVIYSRIPKNKTEWAVTFSPYMPTGLYKQKIEDHSYIVRKTKAKQCSVCHGKGRIRKTKKDGKPFAKESKCVECNEQGYLFIPTKEVAGLKFSTPNAKWVTAHGWSTSKTNLDYLLKVSRQKGLKQAEEFLSRVIRLSALDTYLSSFVDG…
Tp1_30_DCM_0-0d2_scaffold19834_2	MITYLDVETTFVVDENRRTDPSPFNSQNKLVSIQYAMDDGDIDFHWFYHKDFTGECKQSFTKVQEVLDKTTVLVGHNIKFDLVWLWESGFKYKGKVYDTMIGEYILLRQQKFGLSLYDSCVRRKVAIKKSDLVSDYLKDGTGFDTIPMATVEEYGIADIESTRQLYKAQFDLLQNKHNYSVAKHLDLMNNFLPVLATIEKNGIKIDSGKLSDVQFSYELEHQELSSKMESICREVMGDTPINFASPEQVSQLIYSRKVIDKKKWAETFNIGLNDKGKPLLRPRMSTSHFVSLVKSMTTRVHKTSAQHCYKCNGKGEFYKTKKDGTRWKKPSKCPPCQGQGYIFTPLPKIAGLTMNPRDIFDVSANGFATDKSTLVRLLSTAKYKGNTKAEEFLKSTVRL…
Tp1_30_DCM_0-0d2_scaffold53482_1	MKLVLDVENTVVKRDGKMHLDPFEPSNKLVLVGCLEDNGQEHLFNMDVEEGIYLQELLDRTTILIGHNIAYDLMWLWETGYEYDGPVFDTMLTEYILQRGEKEPLSLEACAIRHDLPTKKEGTLKHYFDQGVGVDGIPRDELKEYLSADLHATQELCNLQNKRLNSEQDAGLMSTVVFTNKVSVALAKIYRRGFKVDTDTLKSVETEFQKEKLEIEQRLKIQVKDLMGDTPINLNSPEQMSWILYSRKPKDKTTWMNNFEPHMDKSKFNNLVKMNTDIIYKTKAEKCHTCGGSGLIHKVKKDGTPYARLPKCAVCSGNGYVFVQQDRIAGFKFNPPNVKWASANGFSVNKKMLEVLQHVTKRTNSTMAFNFLTDIQRLSALDTYLSSFVEGIKVHTKED…
Tp1_31_SUR_0-0d2_scaffold177238_1	MKLVLDVENTVTDRDGKKHFDPFEPDNKLVMVGMLTETGEEHLYRFDDYVFGTACVGTKQKIQEILDKTTLLIGHNIVHDLLWLWETGYRYDYKVFDTMLGEYILQRGQKKPLSLEACAERYNLNTKKQDTLKKYLKDGYGVDEIPKEELSSYLSADLKATQELYNEITNKLATEEYSRLNDTVNLTNSVALTLADIYRNGFSVDVAKLDDVRTQFTNEKKEIEDYLRKEVVNLMGHTPINLNSPEQLSTMIYSRKPNSKTEWSVVFSPYMPIKEYKEKVKNNSTIVYKTEAKKCQTCKGVGSIRKVKKDGKPYARPTKCNVCDSLGYMFIPTNKIAGLKFTPPNAKWVSAHGWSTSKTNLDYLLKVSREKGMKQAEEFLSKVIRLSALDTYLSSFVDG…
Tp1_32_SUR_0-0d2_scaffold112344_1	MKHLTLDIENTVTKRNGKLHLDPFEPENTLVMVGMLDDLGNEAIVTFDHAEHSPTQRGAQIVQDLLDCAPLLIMHNAAHDLVWLWESGFTYGGPIFDTMLGEYVLQRGQKEPLSLEACAERYELATQKQDTMKEWLKAGKQVRDMPYTELSDYLSADLAATQQLYLRLVIQYEECSALEGTIRLTNQLAVHLSRIYQRGFAVDMSVLDQVRQEFTKERDDLVSSLEAQVIDLMGFRPINLNSPEQLSWVIYSCKPNDKKTWPDMFDQRMDRQDVQHQIRNNSTRLYKQKAKQCNVCKGNGKIRKVRKDGTPYARLNNCITCNSSGFLFLDTNEIAGLRFGRTVDNPKWISANGFSTSKDILVYLEGIARSKGNTKAEKFLSSVRRLSAVETYLSSFVEG…
Tp1_32_SUR_0-0d2_scaffold120572_1	MKLTLDVENTVTKRDGKMHLDPFEPTNRLIMVGMLEDNGKEYLCNLDGSIVKWNDIIQDCLDRATILIGHNIAYDLMWLWESGFKYEGPVYDTMLAEYVLQRGVKEPLSLEACAQRYMLQTQKQDTLKQYFAKGIGVDEIPREELSHYLSADLKATQELAHQQNLKLNSSDASLMETVIFTNKVCVTLAKIYKRGFKVDVNVLKDVRLEFEKEKLQIERDLREQVKTLMGDTPINLNSPEQLSWIIYSRKPKDKFTWQNNFTPFMSKDELKANINANSDIVYKTKAVKCRVCGGTGLIKKYKKDGTPYARLPKCSNCNGNGFTFDSIGKIAGFKFNPPNVKWISANGFSVNKKMLDTLQHTARRNNSMRAFNFLNDIQRLSSLDTYLSSFVEGIQTHVK…
Tp1_32_SUR_0-0d2_scaffold144765_1	MKWLVLDLETTVERIDGRIDNSPKNPNNKCVSAHYGWLSTETVDKVHFDIFFHKECRVPDGISRLKSHLAEADGLICHNVKFDAEWLMEMGFALPPVVYDTMICEYLLAKGQRRLLSLKESAIRRKTKSIKKSDLVDEMFKEGTDFSEMPLNVVIEYAEADVKACGELFLAQQDILEREHNISLKKVIPFMNEMLLFLCEIEMNGVKIDMDALEIVEKEFEAEKIELERRLTELVEQVMGDTPINLNSGADMTKVVYSREVIDRDVHQKTFNIGTNEAGKSLRPPYMKSNQFVDAVRATTKVVHKTVASRCQCCDGLGSIQKFKQITKIKNGKKYRVQGGPYKNRTKCKTCNGKGAIYVSNGVVAGLRLSPSSPYDASINGFKTDKETIKLLIQQAERK…
Tp1_34_DCM_0-0d2_C3587721_1	MKLTVDIENTITRLPSGKILLDPFTPDNKLVLVCTKKDTGEESSFWFNHSTHSTENAKEKLQSQLDEAAVIICHNAQHELTWLWDCGFKYDKPVFDTMLVEYLFQRAQKQPLSLQAIAERYDLENQKMDLMKEQLKAGISVDNIDGDELEEYCLADVKATQELADRLRKKLYTKEYSSLEPITLLTNELCVLLAKIYSRGFSVDKEALNIVKKQFKKEQADIQQSLNAQVIELMGDTPINLSSPEQLSMLIYSRKPNDKSNWSSCFPKYMQKKDFDKEVRNKSSLVYKTKAIQCSDCFGKGFNLVRKKDGTIGKAKRLCKVCDAKGILYLPQKRIAGLKFSAPTASWVSNHGFSTSKTNLELLETVAKRRNMTKAQDFLHKVRRLSALDTYLSSFVDGI…
Tp1_34_SUR_0-0d2_scaffold12114_1	MKLTLDVENTGITRDGKLHIDPYDSSNQLVMVGTKTDKNETRIFTFHHEQVTDVDKPDDLQKLLDQATVLIGHNIAYDLTWLWECGFKYDGPVFDTMLAEYVLRRGIKSPLTLAACAEQYKLQTQKQTALKEHLDSGGTVANMDYDRLCSYLLDDLNATQELSNKLYIRLNSKEDSSLMNTVLLTNKVAVCLAKINKRGMKVDKEVLKQVRLEFETEQKKLLEEVYWQTKDLMGDVPINLSSPEQLSWVIYSRKPKDKNNWADKIKFFSDPREFKKEVENLSELVYVSSAKQCKTCNGRGKIRKTKKDGSPFARENNCSDCKGEGYIVVPTKKIAGLKFRVPNADWISNHGFSTSKNKIDMLEKIALRNNMGDAALFLKRVRRLSALDTYLSAFVEGVE…
Tp1_39_SUR_0-0d2_scaffold46920_3	MKVVLDVENTTTNRDGKIHFDPFEPENSLTMIGVLTDDGVERHFPFDHADVPNQDDYHERVQWFLDNATVLIMHNAAHDLLWLWESGFTYDGPVFDTMLAEYVLQRGIKEPLSLEACAERYELDTKKQDTLKEYFAKGYSTRDIPYNELCDYLSADLHATQQLANKLMYRLNTPDDAGLLNTVTLTNQVAVCLSRIYQRGFKVDVDVLEDVRKEFEKEKKEIEKRLKAQVVELMGDTPINLNSPEQMSWVIYSRKPDNKQTWANSFVPYMSKDEFKSTINDNSTIVYKTKAVQCFSCYGTGRQKKIKKDGTPYLKQPKCKSCDGLGYHFKNTDKIAGLKFKAPSAKWVSANGFSVNKNMLNTLSHAAKKSNFTEAVNFLTDLQRLSALDTYLSSFIFGI…
Tp1_48_SUR_0-0d2_scaffold21714_1	MKVTLDVENTVTHRDGKIHLDPFEPDNSLTMVGMLTEYGVEHLVVFDHEQEEPTPSGKDFVQSVLDKTTLLIMHNASHDLLWLWECGFNYAGAIFDTMLNAYVQQRGLKQSLSLEDCAVRYNLDTKKQDTLKQYFKKGYSTKQIPIEELSEYLSADLHATQQLANILQDKLNNEHKELKNVAELTDKVAVCLTKIYQRGFTVDLKELENVKESFEKERQTLINDLTQRCKDLMGDYPINLNSPEQLSWVLYSKKPLDKSTWANNFETYMNKKDFEIQVSQHSEVLYKQKALQCSECWGAGYINKIKKDGTPFKKSSKCSDCKGLGYIFKSDKSQMAGLKMKAPSSKWVSANGFSTNKNNLLFLEQLARQKKYTAAESFLKNVRRLSAVETYLSSFVQGI…
Tp1_52_DCM_0-0d2_scaffold20394_1	MKLTIDVENNVTKKDGKMHLDPYEPTNKLVMVGCLTDAGDEYLFNMDTHIPHDTKVQALLDKATILIGHNIAYDLMWLWECGFKYDGPVFDTMLTEYVLQRGIKNPLHLKDCAERYDLETKKEDTLKEYFAKGYATDEIPRDELSHYLSADLHATQQLCNEQYKKLNTVEFGSLMDTVILTNRVCVTLARTHRNGFKVDENILESVRKEFETEKIEIEKRLSQQVRNLMGDTPINLNSPEQMSWVIYSRKPKDKTLWANQFLPYMDKSSYKDAVLEHSDIVYKTDAVKCNQCNGEGYYRKTKKDGTPFAKPSRCATCNTQGYMFVPNGKIAGLRFSAPTAKWVSANGFTINKVYLDTLSSVAKRNNMTDAVNFLTDLQRLSALDTYLSSFVEGIKSYVK…
Tp1_52_DCM_0-0d2_scaffold92104_1	MPRYTVIDLEVDLHGDRSDPTPYNANNSLAAIGYMRLDVDDEPIVIYPDDLQGLSTFRDILSQSDYIIAHNAKFDLAWLRESGFNFEGKVIDTMINQYVLNRAVRGPLALAALSSRYEVTEKLASLGEALSAGQNFSDMHREEATRYLSHDVKATAEIYVKQTEQMTNAEGASLIPVRDLMCQFCSVLTDIERSGMAIDLDVLDQVDHDYAQEQEELSTFLTATTHKLVGDTPVNLSSPEQMSEVLYSMKLVDKALWKDIMNIGTDAKGKPKRRPRLSLAEFKDALSRCFRRSYKTRSLQCPGCHGRGTFFKTKKNGERFKKATKCQMCDGRGFLLEDTKERAGLNIKPSVALAASGGFKTDKITLNNLMNQVQDPDAKKFLESIVRLSAIETYRASFI…
Tp1_52_SUR_0-0d2_scaffold79354_1	RTDPSPFNSDNKLVSVQYATEGNAPAICWFYHVDGTINSRDSFTIIQNVLDNTKLLVGHNIKFDLVWLWEAGFVYDGEVYDTMIGEYLLLRGQKRSISLADSCERRKVSLKKGELVNEYLHNGIGFDQMPMDIVEEYGLADIVSTYELYHAQQELYSLDSNSAMRKHLNLMNKFLLILASIERNGIKIDFKQLHKVRSDYQIERSKLRIDMEDICHSVMGDRLINFASPEQLSQLIYSRRVLDKKKWAETFNIGLNEKGKPLLRPHMHPSQFAKKVRELTTRVHKTRAEQCGNCKGKGEFYKIKKDGSRWKNATRCKSCGGDGFIQAPLPKIGGLTMNPSGIMDVSASGFATDKTTLVRLLNSAVHKGNDEAVKFLKSSIRLNAVDVYLNSFVGGIARN…
Tp1_62_SUR_0-0d2_scaffold38359_1	MTTTYIDVETTFVIDDNKRTDPSPFNSQNRLVSIQYAINDKDIHFHWFHHKDLRCVDTRDAFTQIQIVLNNTTLLVGHNIKFDLIWLWESGFKYTNKVYDTMIGEYLLLRQQKQGISLSDSCVRRNVAMKKSELIDDYLKQGIGFDKIPMETVKEYGIGDIESTRQLHIAQSNLYKKSHNSMMYKHLKLMNNFLPVLATIERNGIKIDFSTLHKVRADYQREQSQLKIKMEDICNDVMGDTPINFASPEQVSQLIYSRKVLDKKKWAEVFNIGLNEKGKPFHRPKMSNSLFVHHVKSMTSRVHKTTANHCHTCKGRGEYYKTKKDGTRWKKSTKCPACRGAGFVYIPMPKIAGLTMNPRDIHDVSANGFATDKSTLVRLLSAAKYKQNKKAEEFLKSSI…
Tp1_64_DCM_0-0d2_scaffold21218_2	MTRRFTLDVETTVEWLGSRAVDNRPQNPKNYIVSIGLQDIDTKDIWYVPVNHVEKPVDADGFNEVKRLIEQEASLLVMHNAQFDLQWIWAVGIDYHGEIHDTMVGEYLLARGRRMPMSLAASCERRNLSEQKSDATKEYFNKGIGYEAMPWEVVEEYGKQDLRATTDLYLAQLADYMGEPLHRTLLLTCKFTMCLAEMCYAGMRIDAGTLLRVEREFREEKAVLEQDLREIVSHVMGDMPYNLASPEQLSQILYSRRPKSKQQHARFFQLDRPFRPKMSESKYKQYLRQQCEPVYRTFAVHCTACDGTGKIFKTRKDGTKYKRGQTCAECGGVGTRYQATPTLAGFKINPPNSQWATAGGFSTDKNRLQSLARQLESVMQARPNMKFEEALSFIKKVER…
Tp1_65_SUR_0-0d2_C5690282_1	MKHLTLDIENTVTKRNGKIHLDPFEPENTLVMVGMLDDLGNEALVTFDHSEHPPTQGGAQIVQQLLDSAPLLIMHNAAHDLVWLWESGFTYNGSVFDTMLGEYVLQRGLKEPLSLEACAERYDLDTKKQDTLKEYFKKGASVRDIPYAELQEYLSADLQATQQLYLHLVTQYEECSTLEGTIRLTNQLAVHLSRIYQRGFAVDMSVLDQVRQEFTEERDSLVSSLEAQVIDLMGFRPINLNSPEQLSWVIYSSKPKDKKTWPDMFDQRMDRQDLQYQIRSNSIKLYKQKAVQCNVCKGNGKIRKVKKDGTPYAKPNNCATCNASGFLFLDTNEIAGLRFGRDVDNPKWISANGFSTSKDNLVYLEGIARSRGNARAEKFLSSVRRLSAVETYLSSFVEG…
Tp1_66_SUR_0-0d2_scaffold39280_3	MRRVLDVENSITLRDGKIYNDPYEEANTLTEVGVLCLESGMKRLLPFDHNEATEKDKMNSCVLQRLLDSTTLLIGHNLQYDLQWLWANGFEYDGEIYDTMLAEYLLMRGQKQPLSLEQCAIRRGLKYQKDDTLKTYYKKGYNTNEIPLDELSHYLELDLLTTGELYYATDRDFKTPASASLKSVQGITFRTCKALARMSRSGIRVDTAALKHVRHDYERERNEILERLQGRTRALMGGTPINLNSPEQLSWVIFSRKPNDKKEWAELFDFVDPSDFKDAVKKNSTLMLKTNVKTCPDCNGTGKVYKIRKDGTRYAKPNKCPKCGGKGYLLINTNEMAGLGFFPPSKKWISANGFGVGKKNLDTLIATAKHNHMEKAIGFLQDVKRLSAISSYLSSFVDG…
Tp1_67_SUR_0-0d2_scaffold56197_1	MPYGNNINYALVIDLEVDLGGDRKDPSPYNKDNTLAAIGYTFRSLDGSPIWNSDGAVKILKIPKDNYYLKDVIKAIDEATYIVMHNAKFDVAWLREVGIDCRSKIIDTMINEYILNKGVRGKLGLKALAEAYDLTRKQASLADAFKEGLNYSDMSAEDQLKYLYHDVMATAELFEKQEKKFKRKENKSLIPIRDLMCEFCDVLTDIERSGMAIDTNVMHKVDHDYQVEQAELTEYLNSTVKKLVGDTPINLSSPEQLSQVIYSYKLTNKKTWRDVMNIGVDARGRPKRRPKMMESGFVKCIDECFTPTLKTQAKRCLFCRGTGGIQKYKKDGTPYKNITKCVECNATGFVYKALSEIAGLKINPVIALSASGGFKTDKHTLVELERGQSNQEVKKFLNS…
Tp1_70_SUR_0-0d2_C4635324_1	MRIVLDVENTTIKKHNKLHLDPFENSNTLTMVGVVNVDKPNDYKIFTFDHDEIEKPDDPQELQSILDKTTLLIMHNAQHDLQWLWCCGFKYNGEIFDTMLCEYVLLRGLKQPLSLAECSKRYELDQKKDTLKTYFEKGYTTKQIPYLELCEYLEYDLKITKDLYICLTQELETERSLPLKNIIDITNNVCKVLTKMYINGFKVDMDVLKEVKSEFEKERSEILEWLHKKIKEVMGDTPLNLNSPEQVSQIVFSRKINSKKSWGEDLFRKCRETPWSQNQTLRNIINENSTVMYKTKASICDICKGAKFVYKVRKDGSKFKKPNKCKNCDALGYTLEKLDEVAGLKFTPVNKKWVSASGFNTSKDILELLETKAKIINNKLAEEFLNKLRRYSALESYLN…
Tp1_72_DCM_0-0d2_scaffold32797_1	MELIIDVENTTTTKNNKLHLDPFERTNALVMVGIYPLGSEDSSTYIFDHVGVTREDDPISNYYAVQGYLDQATLLIGHNISHDLLWLWESGFKYEGKVFDTMLAEYVLQRGVTNPLGLKAVAERYECETKKEDTLKEYFKRGYSTREIPRLELETYLRHDLGATKEVYEKIQNRLSDVENQGLKKTIDITNEVAVVLSRMYQSGFKIDRNKLSQVRKEFEEEKLDLEKKLNSYTRYLMGDTPINLGSPEQLSWVLFSRQPIDKKRWASSIQPNLPTPAFKNLIKFNFKTLYKTRAEQCNSCKGKGSYFKKKKTGGLYKKPTKCSVCNGTGFIYKQTKDIAGLKFSPPSVKWASANGFSTSKSNLEVLERVASTKGMDEAKTFLGQLRRLSAITSYLSNF…
Tp1_72_MES_0-0d2_scaffold105348_1	MITTFDVETSFQVTEEGKLDPSSKNPDNFLISMGLNDEYIFFKHREYHGTPNRKVVQDMLDKTTLLVGHNIKFDLIWLWESGFKYTGRVYDTMVGEYLLNRGMKTSLKLKDCCMRRSVTQKSDLMDGFIKNKTSFENVPIKMLEEYGRFDIKSTRSLFDAQIKQFKNPKNKQLVKTVKMMCEFLVVLAKMENNGIFIDNQALLQVEKDFQEEHDQLRVQLDEIIYEKMGDTAINPSSPEQLSWLIYGAKVTDKKKWAVQFNLGIDKITKKPKKRFQYSKLELKKICQMYLCPIYKTKAEQCSSCSGKGYVQKMKVNGQPFKNLSKCIDCSAKGFVYVNTKERAGFGVTADSYMDAAEGGFKTDKNTLLKIGMKGNQELKDFVEKISRYNALDTYLKTFV…
Tp1_76_DCM_0-0d2_scaffold81215_3	LFFLVTIIRLGYKFIGYKMYRKTVLDIENKVTNGNPTAYHPDNYLVCVGYATVTNKVENPKVVWFNHDDLKGKLNEFGIITKELQEVLDRTDLLIAHNIKYDLTWLYECGFKYEGELYDTMTGEYLLSRGAKIPLSLSESCKRRKVTEKKSELIEDYFEKGIGFEAMPVDLVEEYNIYDIISCGELYLEQDRLFHTDEYRSMLPILKLTNQMTDVLIDIERNGTHIDLEELETVRTTYENERTFRSAQNNKIIKHIMGDKPFNIASPEQLSEIIWSRKVKDKNEWARIFGIGTRAVGTGKYKNRIPKKDLEGIVKAQTTISKKTEVKQCGRCNGTGHIFKRRKDGTPYKKHPKCTTCNGTGYIYKWLEPVAGLKFSPTSVDQVTANGFATDKNTLSELT…
Tp1_78_SUR_0-0d2_scaffold13236_1	MKMVLDVENTVTKRDDKMHLDPFEKDNQLIMVGCLTEDGKEYLYHQDTGFDGVQELLDKTTILIGHNIAYDLMWLWECGFKYDGDVFDTMLAEYILLRGQKKPLSLEACAERYELETRKQDTLKEYFKKGLGVDEVPKDELSSYLSSDLHATQELFHSLENELNNNSDSIGLINTVKHTNDVCITLAKIYKRGFSVDVEKLNNVKKEFEKEKLEIEKRLSTQVRELMGDTPINLNSPEQMSWVIYSRKPNEKTTWLNNFTPYMSKKDLYTKIKEESSLVYKTIAVRCNNCYGSGIIRKIKKDGTPYVNQPKCQTCVGSGYIFKPTKAIAGLKFNPPSAKWVSANGFSVNKNMLSVLQHVSKRNDSIKAYNFLTDLQRLSALDTYLSSFVDGINTHLKQD…
Tp1_84_SUR_0-0d2_scaffold58230_1	MEFDADKKWLVLDLETTVKTISNRLDNSPKNPFNKCVGAYYGWLGLDTVDTVHKLIWYHDEYKGCDPVDHLETLLNAAEGIICHNAKFDIEWLQEMGFIIPPLVYDTMICEYLLAKGQRRRLSLKESAIRRKTRSFKKSDLVDELFKSGVGFESMPLDIVNEYAEADVKATGELFLAQQDILERKHNSSLKTVIPFMNEMLLFLCEIEMNGVKIDTEALNEVKLLFETEKAELTQSLNNLVEELMGDTPINLNSGADMTKVVYSREVIDKKEHKHIFNIGTGEDGKAFRPPFMTSNQFIEAVRKTTSVVKKTQAVQCCDCGGIGSTQKFKVVTKIRLGKKYRTTGDPYVNRTKCKTCVGRGAIYASTGATAGLKMTPTGTDDVSINGFKTDKATILGLI…
Tp1_85_SUR_0-0d2_scaffold19942_2	MKHLTLDVENTTVKRNGKLHLDPFEPENTLVQVGMLDDLGNENIITFDHSEQQPTTAGRQIVQDALDATPLLIAHNAPHDLLWLWESGFVYDGAVYDTLLGEYVLQRGQKQPLSLDACAERYDLDTKKQDTLKEYFKNGYSTRDIPHAELSEYLSHDLHATQELYYCLQTQYEECKSLIPTIDLTNQLAVHLARIYQRGFAVDMDALNAVRVEFEQERNLLMMALEEHASDLMGDRPINLNSPEQLSWVIYSRKPKDKKMWADLFDERMPDAEYRRNVNAYSDKLYKQKAHQCRECKGSGQVWKEKKDGTPYARSNKCNTCSASGYTFTDNISAVAGLKFSPPNSKWISANGFGTGKDNLIFLEGIARSKGMKDAELFLQNVRRLSAVETYLSSFVEGI…
Tp1_85_SUR_0-0d2_scaffold60727_1	MKLTLDVENTVTHRDGKLHLDPFEANNTLVMVGMLTDKGDERIVTFDHSECEPDDFGHTAVQEWLDKTTVLICHNAAHDLLWIWESGFKYDGDVFDTMLGEYILQRGQKEPLSLEACAERYALDTKKQDTLKEYFKKGYSTRDIPHAELSEYLSADLHATQQLSDKLYGRLSEDINTGLLGTMELTNNICKTLTRIYQRGFAVDLSKLDEVRQLFEQERTDLQAALQKHIRQLMGDTPINLNSPEQLSSVVYSRRVIDKPDWGSRIDPFMGASSFRTMVNTGTDRVYKTIAKQCTECKGSGRVWKKKKNGENYAKPSHCKVCDSKGYTLSNTNMVAGLQFKPPSAKWASANGFSTSKQKLELLETAARSKGLVDTQDFLIKVRRLSAIGTYLTSFVEGI…
Station109_DCM_ALL_assembly_NODE_2235_length_8944_cov_10.557881	MELVLDVENTTTTKNNKLHLDPFERGNSLVMVGVQSLAAKDPSTYIFDHMDTTRDDDLISNRYAVQDYLDKTTLLIGHNISHDLLWLWESGFKYEGKVFDTMLAEYVLQRGITDRLGLGKVAERYECEIQKEDTLKDYFKRGYSTREIPRLELETYLRHDIGATKEVYEKIQNRLQGVEDKGLSKTIEITNEVSVVLARMYQSGFKIDRTKLSEVRKEFEEEKLDLEKKLNKYTRYLMGDTPVNLGSTEQLSWVLFSRKPIDKKRWADTIQPNLPVPAFKNLVKFNFKTLYKTKAVQCPVCKGKGYVYKKKKDGSPYKKPSKCGACLGGFNYQESKEIAGLKFSAPSVKWASANGFSTSKGNLEILERVAANKGMEEAQVFLGQLKRLSAITSYLSNFV…
Station155_DCM_ALL_assembly_NODE_963_length_51446_cov_150.706914	MELVLDVENTTTTKNNKLHLDPFERGNSLVMVGVQSLAAKNPSTYIFDHMDTTRDDDLISNRFAVQDYLDKTTLLIGHNISHDLLWLWESGFKYEGKVFDTMLAEYVLQRGITDRLGLGKVAERYECEVQKEDTLKDYFKRGYSTREIPRLELETYLRHDIGATKEVYEKIQNRLQGVEDKGLSKTIEITNEVSVVLARMYQSGFKIDRTKLSEVRKEFEEEKLDLEKKLNKYTRYLMGDTPVNLGSPEQLSWVLFSRKPIDKKRWADTIQPNLPVPAFKNLVKFNFKTLYKTKAVQCSVCKGKGYVYKKKKDGSPYKKPSKCGACLGGFNYQESKEIAGLKFSAPSVKWASANGFSTSKGNLEILERVASNKGMEEAQVFLGQLKRLSAITSYLSNFV…
Station158_SUR_ALL_assembly_NODE_4330_length_20702_cov_4.171841	MELVLDVENTTTTKNNKLHLDPFERGNSLVMVGVQSLAAKNPSTYIFDHMDTTRDDDLISNRFAVQDYLDKTTLLIGHNISHDLLWLWESGFKYEGKVFDTMLAEYVLQRGITDRLGLGKVAERYECEVQKEDTLKDYFKRGYSTREIPRLELETYLRHDIGATKEVYEKIQNRLQGVEDKGLSKTIEITNEVSVVLARMYQSGFKIDRTKLSEVRKEFEEEKLDLEKKLNKYTRYLMGDTPVNLGSPEQLSWVLFSRKPIDKKRWADTIQPNLPVPAFKNLVKFNFKTLYKTKAVQCSVCKGKGYVYKKKKDGSPYKKPSKCGACLGGFNYQESKEIAGLKFSAPSVKWASANGFSTSKSNLEILERVASNKGMEEAQVFLGQLKRLSAITSYLSNFV…
Station155_MES_ALL_assembly_NODE_15248_length_8475_cov_75.745368	MELVLDVENTTTTKNNKLHLDPFERGNSLVMVGVQSLAAKNPSTYIFDHMDTTRDDDLISNRFAVQDYLDKTTLLIGHNISHDLLWLWESGFKYEGKVFDTMLAEYVLQRGITDRLGLGKVAERYECEVQKEDTLKDYFKRGYSTREIPRLELETYLRHDIGATKEVYEKIQNRLQGVEDKGLSKTIEITNEVSVVLARMYQSGFKIDRTKLSEVRKEFEEEKLDLEKKLNKYTRYLMGDTPVNLGSPEQLSWVLFSRKPIDKKRWADTIQPNLPVPAFKNLVKFNFKTLYKTKAVQCSVCKGKGYVYKKKKDGSPYKKPSKCGACLGGFNYQESKEIAGLKFSAPSVKWASANGFSTSKGNLEILERVASNKGMEEAQVFLGQLKRLSAITSYLSNFV…
Station22_SUR_ALL_assembly_NODE_7411_length_6315_cov_15.380032	MELVLDVENTTTTKNNKLHLDPFERGNSLVMVGVQSLAAKNPSTYIFDHMDTTRNDDLISNRFAVQDYLDKTTLLIGHNISHDLLWLWESGFKYEGKVFDTMLAEYVLQRGITDRLGLGKVAERYECEVQKEDTLKDYFKRGYSTREIPRLELETYLRHDIGATKEVYEKIQNRLQGVEDKGLSKTIEITNEVSVVLARMYQSGFKIDRTKLSEVRKEFEEEKLDLEKKLNKYTRYLMGDTPVNLGSPEQLSWVLFSRKPIDKKRWADTIQPNLPVPAFKNLVKFNFKTLYKTKAVQCSVCKGKGYVYKKKKDGSPYKKPSKCGACLGGFNYQESKEIAGLKFSAPSVKWASANGFSTSKGNLEILERVASNKGMEEAQVFLGQLKRLSAITSYLSNFV…
Station30_DCM_ALL_assembly_NODE_171_length_49093_cov_22.523003	MNITILDVENTTTTKNNKLHFDPYERGNTLVMVGIHRLGSENTSTYIFDHNDTTRSDDLISNHYAVQSCLDETDILVCHNVAYDLIWLWESGFKYTKGVYDTMLSQYVMNKGINNSLSLSHLAEYYKCSYLKQDTLKNYFSKGYSTKEIPRKELETYLVHDVLATKEIYEKQTKKLQNTTLLKTVQLTNEVCIALTKMYKAGFKIDTTALANVKQEFTQEKVQLEKDLQKFTKELMGDTPINLSSPEQLSWVLFSRKPTNKKQWAEDVKNNCKSIKDFKYLIKIHFVNLYKTKAEQCSSCKGKGYYYKYKKDGSPFKKSTKCITCNGLGYVFKNTNQLAGLKFNPLNSKWASANGFKTSKEMLQALEVAASTKGMDTAVTFLQKLKRLSAITSYLSNYI…
Station208_SUR_ALL_assembly_NODE_9059_length_7015_cov_2.858908	MELVLDVENTTTTRNNKLHLDPFERVNSLVMVGVQSLVAKHPSTYIFDHVDTTRDDDLISNRYAVQDYLDKTTLLIGHNISHDLLWLWESGFKYEGKVFDTMLAEYVLERGLSKPNTLGLGKVAERYECETQKEDTLKDYFKRGYSTREIPRLELETYLRHDIGATKEVYEKIQNRLQGVEDKGLSKTIEITNEVSVVLARMYQSGFKIDRTKLSEVRKEFEEEKLDLEKKLNKYTRYLMGDTPVNLGSPEQLSWVLFSRKPIDKKRWADTIQPNLPVPAFKNLVKFNFKTLYKTKAVQCLVCKGKGYVYKKKKDGSPYKKPSKCSACLGGFNYQESKDIAGLKFSAPSVKWASANGFSTSKGNLEILERVASNKGMEEAQVFLGQLKRLSAITSYLSN…
Station180_ZZZ_ALL_assembly_NODE_2436_length_25800_cov_4.462886	MNITILDVENTTTTKNNKLHLDPYERGNTLVMVGIHELGSENTSTYIFDHNDTTRSDDIVSNHYAVQSCLDRTDILVCHNVAYDLIWLWESGFKYTKGVYDTMLSQYVMNKGINNSLSLSHLAEYYKCSYLKQDVLKNYFSKGYSTKEIPRQELETYLIHDVLATKEIYEKQTKKLQNTTLLKTVQLTNEVCIALTKIYKAGFKIDTIALANVKQEFTQEKLQLEKDLQKFTKELMGDTPINLSSPEQLSWVLFSRKPTNKKQWAEDVKNNCKSIKDFKYLIKIHFVNLYKTKAEQCSSCKGKGYYYKYKKDGNQFKKSTRCTTCNGLGYVFKNTNQLAGLKFNPLNSKWTSANGFKTSKEMLQALEVAASTKGMDTAVTFLQKLKRLSAITSYLSNYI…
Station209_SUR_ALL_assembly_NODE_2857_length_25400_cov_11.928270	MNITILDVENTTTTKNNKLHLDPYERGNTLVMVGIHELGSENTSTYIFDHNDTTRSDDIVSNHYAVQSCLDRTDTLVCHNVAYDLIWLWESGFKYTKGVYDTMLSQYVMNKGINNSLSLSHLAEYYKCSYLKQDVLKNYFSKGYSTKEIPRQELETYLIHDVLATKEIYEKQTKKLQNTTLLKTVQLTNEVCIALTKIYKAGFKIDTTALANVKQEFTQEKLQLEKDLQKFTKELMGDTPINLSSPEQLSWVLFSRKPTNKKQWAEDVKNNCKSIKDFKYLIKIHFVNLYKTKAEQCSSCKGKGYYYKYKKDGNQFKKSTRCTTCNGLGYVFKNTNQLAGLKFNPLNSKWASANGFKTSKEMLQALEVAASTKGMDTAVTFLQKLKRLSAITSYLSNYI…
Station158_MES_ALL_assembly_NODE_3417_length_22654_cov_6.128413	MNITILDVENTTTTKNNKLHLDPYERGNTLVMVGIHELGSENTSTYIFDHNDTTRSDDIVSNHYAVQSCLDRTDTLVCHNVAYDLIWLWESGFKYTKGVYDTMLSQYVMNKGINNSLSLSHLAEYYKCSYLKQDVLKNYFSKGYSTKEIPRQELETYLIHDVLATKEIYEKQTKKLQNTTLLKTVQLTNEVCIALTKMYKAGFKIDTIALANVKQEFTQEKLQLEKDLQKFTKELMGDTPINLSSPEQLSWVLFSRKPTNKKQWAEDVKNNCKSIKDFKYLIKIHFVNLYKTKAEQCSSCKGKGYYYKYKKDGNQFKKSTRCTTCNGLGYVFKNTNQLAGLKFNPLNSKWASANGFKTSKEMLQALEVAASTKGMDTAVTFLQKLKRLSAITSYLSNYI…
Station209_MES_ALL_assembly_NODE_7745_length_13171_cov_26.677722	MNITILDVENTTTTKNNKLHLDPYERGNTLVMVGIHELGSENTSTYIFDHNDTTRSDDIVSNHYAVQSCLDRTDTLVCHNVAYDLIWLWESGFKYTKGVYDTMLSQYVMNKGINNSLSLSHLAEYYKCSYLKQDVLKNYFSKGYSTKEIPRQELETYLIHDVLATKEIYEKQTKKLQNTTLLKTVQLTNEVCIALTKIYKAGFKIDTTALANVKQEFTQEKLQLEKDLQKFTKELMGDTPINLSSPEQLSWVLFSRKPTNKKQWAEDVKNNCKSIKDFKYLIKIHFVNLYKTKAEQCSSCKGKGYYYKYKKDGNQFKKSTRCTTCNGLGYVFKNTNQLAGLKFNPLNSKWASANGFKTSKEMLQALEVAASTKGMDTAVTFLQKLKRLSAITSYLSNYI…
Station189_MES_ALL_assembly_NODE_12031_length_9255_cov_3.334348	MELVLDVENTTTTKNNKLHLDPFERGNSLVMVGVQSLAAKDPSTYIFDHMDTTRDDDLISNRFAVQDYLDKTTLLIGHNISHDLLWLWESGFKYEGKVFDTMLAEYVLQRGITDRLGLGKVAERYECEVQKEDTLKDYFKRGYSTREIPRLELETYLRHDIGATKEVYEKIQNRLQGVEDKGLSKTIEITNEVSVVLARMYQSGFKIDRTKLSEVRKEFEEEKLDLEKKLNKYTRYLMGDTPVNLGSPEQLSWVLFSRKPIDKKRWADTIQPNLPVPAFKNLVKFNFKTLYKTKAVQCSVCKGKGYVYKKKKDGSPYKKPSKCGACLGGFNYQESKEIAGLKFSAPSVKWASANGFSTSKGNLEILERVASNKGMEEAQVFLGQLKRLSAITSYLSNFV…
Station82_SUR_COMBINED_FINAL_NODE_3157_length_13214_cov_6.218862	MELVLDVENTTTTKNNKLHLDPFERGNSLVMVGVQSLVAKHPSTYIFDHMDTNRNDDLISNRYAVQDYLDKTTLLIGHNISHDLLWLWESGFKYEGKVFDTMLAEYVLQRGITDRLGLGKVAERYECEVQKEDTLKDYFKRGYSTREIPRLELETYLRHDIGATKEVYEKIQNRLQGVEDKGLSKTIEITNEVSVVLARMYQSGFKIDRAKLSEVRKEFEEEKLDLEKKLNKYTRYLMGDTPVNLGSPEQLSWVLFSRKPIDKKRWAATIQPNLPVPAFKNLVKFNFKTLYKTKAVQCPVCKGKGYVYKKKKDGSPYKKPSKCGACLGGFNYQESKDIAGLKFSAPSVKWASANGFSTSKGNLEILERVASNKGMEEAQVFLGQLKRLSAITSYLSNFV…
Station72_MES_ALL_assembly_NODE_805_length_26825_cov_4.242361	MELIIDVENTTTTKNNKLHLDPFERTNALVMVGIYPLGSEDSSTYIFDHVGVTREDDPISNYYAVQGYLDQATLLIGHNISHDLLWLWESGFKYEGKVFDTMLAEYVLQRGVTNPLGLKAVAERYECETKKEDTLKEYFKRGYSTREIPRLELETYLRHDLGATKEVYEKIQNRLSDVENQGLKKTIDITNEVAVVLSRMYQSGFKIDRNKLSQVRKEFEEEKLDLEKKLNSYTRYLMGDTPINLGSPEQLSWVLFSRQPIDKKRWASSIQPNLPTPAFKNLIKFNFKTLYKTRAEQCNSCKGKGSYFKKKKTGGLYKKPTKCSVCNGTGFIYKQTKDNCSXXXXSVKWASANGFSTSKSNLEVLERVASTKGMDEAKTFLGQLRRLSAITSYLSNFVD…
Station72_DCM_ALL_assembly_NODE_623_length_24042_cov_20.730854	MELIIDVENTTTTKNNKLHLDPFERTNALVMVGIYPLGSEDSSTYIFDHVGVTREDDPISNYYAVQGYLDQATLLIGHNISHDLLWLWESGFKYEGKVFDTMLAEYVLQRGVTNPLGLKAVAERYECETKKEDTLKEYFKRGYSTREIPRLELETYLRHDLGATKEVYEKIQNRLSDVENQGLKKTIDITNEVAVVLSRMYQSGFKIDRNKLSQVRKEFEEEKLDLEKKLNSYTRYLMGDTPINLGSPEQLSWVLFSRQPIDKKRWASSIQPNLPTPAFKNLIKFNFKTLYKTRAEQCNSCKGKGSYFKKKKTGGLYKKPTKCSVCNGTGFIYKQTKDIAGLKFSPPSVKWASANGFSTSKSNLEVLERVASTKGMDEAKTFLGQLRRLSAITSYLSNF…
Station125_MXL_ALL_assembly_NODE_201_length_52239_cov_17.971006	MELIIDVENTTTTKNNKLHLDPFERTNALVMVGIYPLGSEDSSTYIFDHVGVTREDDPISNYYAVQGYLDQATLLIGHNISHDLLWLWESGFKYEGKVFDTMLAEYVLQRGVTNPLGLKAVAERYECETKKEDTLKEYFKRGYSTREIPRLELETYLRHDLGATKEVYEKIQNRLSDVENQGLKKTIDITNEVAVVLSRMYQSGFKIDRNKLSQVRKEFEEEKLDLEKKLNSYTRYLMGDTPINLGSPEQLSWVLFSRQPIDKKRWASSIQPNLPTPAFKNLIKFNFKTLYKTRAEQCNSCKGKGSYFKKKKTGGLYKKPTKCSVCNGTGFIYKQTKDIAGLKFSPPSVKWASANGFSTSKSNLEVLERVASTKGMDEAKTFLGQLRRLSAITSYLSNF…
Station124_MXL_ALL_assembly_NODE_149_length_53138_cov_21.503852	MELIIDVENTTTTKNNKLHLDPFERTNALVMVGIYPLGSEDSSTYIFDHVGVTREDDPISNYYAVQGYLDQATLLIGHNISHDLLWLWESGFKYEGKVFDTMLAEYVLQRGVTNPLGLKAVAERYECETKKEDTLKEYFKRGYSTREIPRLELETYLRHDLGATKEVYEKIQNRLSDVENQGLKKTIDITNEVAVVLSRMYQSGFKIDRNKLSQVRKEFEEEKLDLEKKLNSYTRYLMGDTPINLGSPEQLSWVLFSRQPIDKKRWASSIQPNLPTPAFKNLIKFNFKTLYKTRAEQCNSCKGKGSYFKKKKTGGLYKKPTKCSVCNGTGFIYKQTKDIAGLKFSPPSVKWASANGFSTSKSNLEVLERVASTKGMDEAKTFLGQLRRLSAITSYLSNF…
Station123_SUR_ALL_assembly_NODE_131_length_52954_cov_6.687499	MELIIDVENTTTTKNNKLHLDPFERTNALVMVGIYPLGSEDSSTYIFDHVGVTREDDPISNYYAVQGYLDQATLLIGHNISHDLLWLWESGFKYEGKVFDTMLAEYVLQRGVTNPLGLKAVAERYECETKKEDTLKEYFKRGYSTREIPRLELETYLRHDLGATKEVYEKIQNRLSDVENQGLKKTIDITNEVAVVLSRMYQSGFKIDRNKLSQVRKEFEEEKLDLEKKLNSYTRYLMGDTPINLGSPEQLSWVLFSRQPIDKKRWASSIQPNLPTPAFKNLIKFNFKTLYKTRAEQCNSCKGKGSYFKKKKTGGLYKKPTKCSVCNGTGFIYKQTKDIAGLKFSPPSVKWASANGFSTSKSNLEVLERVASTKGMDEAKTFLGQLRRLSAITSYLSNF…
Station123_MXL_ALL_assembly_NODE_163_length_53139_cov_53.603364	MELIIDVENTTTTKNNKLHLDPFERTNALVMVGIYPLGSEDSSTYIFDHVGVTREDDPISNYYAVQGYLDQATLLIGHNISHDLLWLWESGFKYEGKVFDTMLAEYVLQRGVTNPLGLKAVAERYECETKKEDTLKEYFKRGYSTREIPRLELETYLRHDLGATKEVYEKIQNRLSDVENQGLKKTIDITNEVAVVLSRMYQSGFKIDRNKLSQVRKEFEEEKLDLEKKLNSYTRYLMGDTPINLGSPEQLSWVLFSRQPIDKKRWASSIQPNLPTPAFKNLIKFNFKTLYKTRAEQCNSCKGKGSYFKKKKTGGLYKKPTKCSVCNGTGFIYKQTKDIAGLKFSPPSVKWASANGFSTSKSNLEVLERVASTKGMDEAKTFLGQLRRLSAITSYLSNF…
Station122_DCM_ALL_assembly_NODE_181_length_53299_cov_30.317162	MELIIDVENTTTTKNNKLHLDPFERTNALVMVGIYPLGSEDSSTYIFDHVGVTREDDPISNYYAVQGYLDQATLLIGHNISHDLLWLWESGFKYEGKVFDTMLAEYVLQRGVTNPLGLKAVAERYECETKKEDTLKEYFKRGYSTREIPRLELETYLRHDLGATKEVYEKIQNRLSDVENQGLKKTIDITNEVAVVLSRMYQSGFKIDRNKLSQVRKEFEEEKLDLEKKLNSYTRYLMGDTPINLGSPEQLSWVLFSRQPIDKKRWASSIQPNLPTPAFKNLIKFNFKTLYKTRAEQCNSCKGKGSYFKKKKTGGLYKKPTKCSVCNGTGFIYKQTKDIAGLKFSPPSVKWASANGFSTSKSNLEVLERVASTKGMDEAKTFLGQLRRLSAITSYLSNF…
Station124_SUR_ALL_assembly_NODE_559_length_27303_cov_5.433353	MELIIDVENTTTTKNNKLHLDPFERTNALVMVGIYPLGSEDSSTYIFDHVGVTREDDPISNYYAVQGYLDQATLLIGHNISHDLLWLWESGFKYEGKVFDTMLAEYVLQRGVTNPLGLKAVAERYECETKKEDTLKEYFKRGYSTREIPRLELETYLRHDLGATKEVYEKIQNRLSDVENQGLKKTIDITNEVAVVLSRMYQSGFKIDRNKLSQVRKEFEEEKLDLEKKLNSYTRYLMGDTPINLGSPEQLSWVLFSRQPIDKKRWASSIQPNLPTPAFKNLIKFNFKTLYKTRAEQCNSCKGKGSYFKKKKTGGLYKKPTKCSVCNGTGFIYKQTKDIAGLKFSPPSVKWASANGFSTSKSNLEVLERVASTKGMDEAKTFLGQLRRLSAITSYLSNF…
Station52_DCM_ALL_assembly_NODE_784_length_17680_cov_5.904681	MELIIDVENTTTTKNNKLHLDPFERTNALVMVGIYPLGSEDSSTYIFDHVGVTREDDPISNYYAVQGYLDQATLLIGHNISHDLLWLWESGFKYEGKVFDTMLAEYVLQRGVTNPLGLKAVAERYECETKKEDTLKEYFKRGYSTREIPRLELETYLRHDLGATKEVYEKIQNRLSDVENQGLKKTIDITNEVAVVLSRMYQSGFKIDRNKLSQVRKEFEEEKLDLEKKLNSYTRYLMGDTPINLGSPEQLSWVLFSRQPIDKKRWASSIQPNLPTPAFKNLIKFNFKTLYKTRAEQCNSCKGKGSYFKKKKTGGLYKKPTKCSVCNGTGFIYKQTKDIAGLKFSPPSVKWASANGFSTSKSNLEVLERVASTKGMDEAKTFLGQLRRLSAITSYLSNF…
Station125_SUR_ALL_assembly_NODE_4518_length_5972_cov_2.451242	MELIIDVENTTTTKNNKLHLDPFERTNALVMVGIYPLGSEDSSTYIFDHVGVTREDDPISNYYAVQGYLDQATLLIGHNISHDLLWLWESGFKYEGKVFDTMLAEYVLQRGVTNPLGLKAVAERYECETKKEDTLKEYFKRGYSTREIPRLELETYLRHDLGATKEVYEKIQNRLSDVENQGLKKTIDITNEVAVVLSRMYQSGFKIDRNKLSQVRKEFEEEKLDLEKKLNSYTRYLMGDTPINLGSPEQLSWVLFSRQPIDKKRWASSIQPNLPTPAFKNLIKFNFKTLYKTRAEQCNSCKGKGSYFKKKKTGGLYKKPTKCSVCNGTGFIYKQTKDIAGLKFSPPSVKWASANGFSTSKSNLEVLERVASTKGMDEAKTFLGQLRRLSAITSYLSNF…
Station189_DCM_ALL_assembly_NODE_2175_length_21684_cov_3.559064	MNITILDVENTTTTKNNKLHLDPYERGNTLVMVGIHELGSENTSTYIFDHNDTTRSDDIVSNHYAVQSCLDRTDILVCHNVAYDLIWLWESGFKYTKGVYDTMLSQYVMNKGINNSLSLSHLAEYYKCSYLKQDVLKNYFSKGYSTKEIPRQELETYLIHDVLATKEIYEKQTKKLQNTTLLKTVQLTNEVCIALTKIYKAGFKIDTTALANVKQEFTQEKLQLEKDLQKFTKELMGDTPINLSSPEQLSWVLFSRKPTNKKQWAEDVKNNCKSIKDFKYLIKIHFVNLYKTKAEQCSSCKGKGYYYKYKKDGNQFKKSTRCTTCNGLGYVFKNTNQLAGLKFNPLNSKWASANGFKTSKEMLQALEVAASTKGMDTAVTFLQKLKRLSAITSYLSNYI…
Station210_MES_ALL_assembly_NODE_6455_length_11757_cov_4.060759	MNITILDVENTTTTKNNKLHLDPYERGNTLVMVGIHELGSENTSTYIFDHNDTTRSDDIVSNHYAVQSCLDRTDTLVCHNVAYDLIWLWESGFKYTKGVYDTMLSQYVMNKGINNSLSLSHLAEYYKCSYLKQDVLKNYFSKGYSTKEIPRQELETYLIHDVLATKEIYEKQTKKLQNTTLLKTVQLTNEVCIALTKIYKAGFKIDITALANVKQEFTQEKLQLEKDLQKFTKELMGDTPINLSSPEQLSWVLFSRKPTNKKQWAEDVKNNCKSIKDFKYLIKIHFVNLYKTKAEQCSSCKGKGYYYKYKKDGNQFKKSTRCTTCNGLGYVFKNTNQLAGLKFNPLNSKWTSANGFKTSKEMLQALEVAASTKGMDTAVTFLQKLKRLSAITSYLSNYI…
Station155_DCM_ALL_assembly_NODE_19364_length_5533_cov_18.031033	MNITILDVENTTTTKNNKLHLDPYERGNTLVMVGIHELGSENTSTYIFDHNDTTRSDDIVSNHYAVQSCLDRTDILVCHNVAYDLIWLWESGFKYTKGVYDTMLSQYVMNKGINNSLSLSHLAEYYKCSYLKQDVLKNYFSKGYSTKEIPRQELETYLIHDVLATKEIYEKQTKKLQNTTLLKTVQLTNEVCIALTKMYKAGFKIDTTALANVKQEFTQEKLQLEKDLQKFTKELMGDTPINLSSPEQLSWVLFSRKPTNKKQWAEDVKNNCKSIKDFKYLIKIHFVNLYKTKAEQCSSCKGKGYYYKYKKDGNQFKKSTRCTTCNGLGYVFKNTNQLAGLKFNPLNSKWTSANGFKTSKEMLQALEVAASTKGMDTAVTFLQKLKRLSAITSYLSNYI…
Station175_SUR_ALL_assembly_NODE_15082_length_8408_cov_13.926254	MNITILDVENTTTTKNNKLHLDPYERGNTLVMVGIHELGSENTSTYIFDHNDTTRSDDIVSNHYAVQSCLDRTDILVCHNVAYDLIWLWESGFKYTKGVYDTMLSQYVMNKGINNSLSLSHLAEYYKCSYLKQDVLKNYFSKGYSTKEIPRQELETYLIHDVLATKEIYEKQTKKLQNTTLLKTVQLTNEVCIALTKIYKAGFKIDTTALANVKQEFTQEKLQLEKDLQKFTKELMGDTPINLSSPEQLSWVLFSRKPTNKKQWAEDVKNNCKSIKDFKYLIKIHFVNLYKTKAEQCSSCKGKGYYYKYKKDGNQFKKSTRCTTCNGLGYVFKNTNQLAGLKFNPLNSKWASANGFKTSKEMLQALEVAASTKGMDTAVTFLQKLKRLSAITSYLSNYI…
Station173_DCM_ALL_assembly_NODE_18414_length_7379_cov_10.652512	MNITILDVENTTTTKNNKLHLDPYERGNTLVMVGIHELGSENTSTYIFDHNDTTRSDDIVSNHYAVQSCLDRTDILVCHNVAYDLIWLWESGFKYTKGVYDTMLSQYVMNKGINNSLSLSHLAEYYKCSYLKQDVLKNYFSKGYSTKEIPRQELETYLIHDVLATKEIYEKQTKKLQNTTLLKTVQLTNEVCIALTKMYKAGFKIDTIALANVKQEFTQEKLQLEKDLQKFTKELMGDTPINLSSPEQLSWVLFSRKPTNKKQWAEDVKNNCKSIKDFKYLIKIHFVNLYKTKAEQCSSCKGKGYYYKYKKDGNQFKKSTRCTTCNGLGYVFKNTNQLAGLKFNPLNSKWTSANGFKTSKEMLQALEVAASTKGMDTAVTFLQKLKRLSAITSYLSNYI…
Station168_DCM_ALL_assembly_NODE_14006_length_8017_cov_5.542075	MNITILDVENTTTTKNNKLHLDPYERGNTLVMVGIHELGSENTSTYIFDHNDTTRSDDIVSNHYAVQSCLDRTDTLVCHNVAYDLIWLWESGFKYTKGVYDTMLSQYVMNKGINNSLSLSHLAEYYKCSYLKQDVLKNYFSKGYSTKEIPRQELETYLIHDVLATKEIYEKQTKKLQNTTLLKTVQLTNEVCIALTKMYKAGFKIDTIALANVKQEFTQEKLQLEKDLQKFTKELMGDTPINLSSPEQLSWVLFSRKPTNKKQWAEDVKNNCKSIKDFKYLIKIHFVNLYKTKAEQCSSCKGKGYYYKYKKDGNQFKKSTRCTTCNGLGYVFKNTNQLAGLKFNPLNSKWTSANGFKTSKEMLQALEVAASTKGMDTAVTFLQKLKRLSAITSYLSNYI…
Station168_IZZ_ALL_assembly_NODE_18248_length_7306_cov_6.670252	MNITILDVENTTTTKNNKLHLDPYERGNTLVMVGIHELGSENTSTYIFDHNDTTRSDDIVSNHYAVQSCLDRTDTLVCHNVAYDLIWLWESGFKYTKGVYDTMLSQYVMNKGINNSLSLSHLAEYYKCSYLKQDVLKNYFSKGYSTKEIPRQELETYLIHDVLATKEIYEKQTKKLQNTTLLKTVQLTNEVCIALTKIYKAGFKIDTTALANVKQEFTQEKLQLEKDLQKFTKELMGDTPINLSSPEQLSWVLFSRKPTNKKQWAEDVKNNCKSIKDFKYLIKIHFVNLYKTKAEQCSSCKGKGYYYKYKKDGNQFKKSTRCTTCNGLGYVFKNTNQLAGLKFNPLNSKWASANGFKTSKEMLQALEVAASTKGMDTAVTFLQKLKRLSAITSYLSNYI…
Station22_SUR_ALL_assembly_NODE_7306_length_6376_cov_44.591837	MNITILDVENTTTTKNNKLHFDPYERGNTLVMVGIHRLGSENTSTYIFDHNDTTRSDDLISNHYAVQSCLDETDILVCHNVAYDLIWLWESGFKYTKGVYDTMLSQYVMNKGINNSLSLSHLAEYYKCSYLKQDTLKNYFSKGYSTKEIPRKELETYLVHDVLATKEIYEKQTKKLQNTTLLKTVQLTNEVCIALTKMYKAGFKIDTTALANVKQEFTQEKLQLEKDLQKFTKELMGDTPINLSSPEQLSWVLFSRKPIDKKQWAEDIKNNCKSIKDFKYLIKKHFINIYKTKAEQCASCKGKGYYYKYKKDGSPFKKSTKCITCNGLGYVFKNTNQLAGLKFNPLNSKWASANGFKTSKEMLQALEVAASTKGMDTAVTFLQKLKRLSAITSYLSNYI…
Station25_SUR_ALL_assembly_NODE_8205_length_5333_cov_9.760894	MNITILDVENTTTTKNNKLHFDPYERGNTLVMVGIHRLGSENTSTYIFDHNDTTRSDDLISNHYAVQSCLDETDILVCHNVAYDLIWLWESGFKYTKGVYDTMLSQYVMNKGINNSLSLSHLAEYYKCSYLKQDTLKNYFSKGYSTKEIPRKELETYLVHDVLATKEIYEKQTKKLQNTTLLKTVQLTNEVCIALTKMYKAGFKIDTTALANVKQEFTQEKLQLEKDLQKFTKELMGDTPINLSSPEQLSWVLFSRKPIDKKQWAEDIKNNCKSIKDFKYLIKKHFINIYKTKAEQCASCKGKGYYYKYKKDGSPFKKSTKCITCNGLGYVFKNTNQLAGLKFNPLNSKWASANGFKTSKEMLQALEVAASTKGMDTAVTFLQKLKRLSAITSYLSNYI…
Station102_DCM_ALL_assembly_NODE_3405_length_9061_cov_6.668554	MKLTLDVENTVIKREGKLQLDPFEPENTLVMVGMLDDQGNEDIVTFDHSEVEATPNGHAIVQSKLDQATVLIGHNIGHDLVWLWESGFTYNGAVFDTMMMEYLILRGVKQPLSLEACAQRYDLDTKKQDTLKAYLKQGVSVRDVPHAELAEYLSADLHATQQLAHELRVKLVGTDASGMHNVVQLTNQMVIALAKIYTRGFNVDITALEGVRIAFEEERKEVLSYLETKVRELMGDVPLNLSSPEQLSTLIYSRKPVDKSIWINKFDPYMGQTAFKQLVREETDIVYKSHVKRCADCYGSGKIRKEKKNGTPYAKMSKCNSCDGNGYHVIPTSIVGGLKFNAPNAKWATANGFSTNRKNLELLANSARTKGMTDALEFLEKVQRLSALDTYLSSFVGGI…
Station102_SUR_ALL_assembly_NODE_2073_length_10367_cov_16.287044	MKLTLDVENTVIKREGKLQLDPFEPENTLVMVGMLDDQGNEDIVTFDHSEVEATPNGHAIVQSKLDQATVLIGHNIGHDLVWLWESGFTYNGAVFDTMMMEYLILRGVKQPLSLEACAQRYDLDTKKQDTLKAYLKQGVSVRDVPHAELAEYLSADLHATQQLAHELRVKLVGTDASGMHNVVQLTNQMVIALAKIYTRGFNVDITALEGVRIAFEEERKEVLSYLETKVRELMGDVPLNLSSPEQLSTLIYSRKPVDKSIWINKFDPYMGQTAFKQLVREETDIVYKSHVKRCADCYGSGKVRKEKKDGTPYAKMSKCNSCDGNGYHVIPTSIVGGLKFNAPNAKWATANGFSTNRKNLELLANSARTKGMTDALEFLEKVQRLSALDTYLSSFVGGI…
Station137_DCM_ALL_assembly_NODE_649_length_16937_cov_5.390357	MKLTLDVENTVIKREGKLQLDPFEPENTLVMVGMLDDQGDEDIVTFDHSEVEATPNGHAIVQSKLDQATVLIGHNIGHDLVWLWESGFTYNGAVFDTMMMEYLILRGVKQPLSLEACAQRYDLDTKKQDTLKAYLKQGVSVRDVPHAELAEYLSADLHATQQLAHELRVKLVGTDASGMHNVVQLTNQMVIALAKIYTRGFNVDITALEGVRIAFEEERKEVLSYLETKVRELMGDVPLNLSSPEQLSTLIYSRKPVDKTVWINKFDPYMGQTAFKQLVREETDIVYKSLVKRCADCYGSGKIRKEKKDGTPYAKLSKCNSCDGNGYHVIPTSIVGGLKFNAPNAKWATANGFSTNRKNLELLANSARTKGMTDALEFLEKVQRLSALDTYLSSFVGGI…
Station30_DCM_ALL_assembly_NODE_1198_length_16295_cov_26.975739	MKLTLDVENTVIKREGKLQLDPFEPENTLVMVGMLDDQGNEDIVTFDHSEVEATPNGHATVQSKLDQATVLIGHNIGHDLVWLWESGFTYRGPVFDTMMMEYLILRGVKQPLSLEACAQRYDLDTKKQDTLKAYLKQGISVRDVPHAELAEYLSADLHATQQLAHELRVKLVGTEASGMHNVVQLTNQMVIALAKIYTRGFNVDITALEGVRIAFEEERKEVLSYLETKVRELMGDVPLNLSSPEQLSTLIYSRKPVDKTAWINKFDPYMGQTAFKQLVREETDIVYKSYVKRCADCYGSGKIRKEKKDGTPYAKMSKCNSCDGNGYHVLPTSIVGGLKFNAPNAKWATANGFSTNRKNLELLANSARTKGMTDALEFLEKVQRLSALDTYLSSFVGGI…
Station23_DCM_ALL_assembly_NODE_4723_length_7227_cov_22.873954	MKLTLDVENTVIKREGKLQLDPFEPDNTLVMVGMLDDQGNEDIVTFDHSEVEATPNGHATVQSKLDQATVLIGHNIGHDLVWLWESGFTYNGAVFDTMMMEYLILRGVKQPLSLEACAQRYDLDTKKQDTLKAYLKQGISVRDVPHAELAEYLSADLHATQQLAHELRVKLVGTEASGMHNVVQLTNQMVIALAKIYTRGFNVDITALEGVRIAFEEERKEVLSYLETKVRELMGDVPLNLSSPEQLSTLIYSRKPVDKTAWINKFDPYMGQTAFKQLVREETDIVYKSYVKRCADCYGSGKIRKEKKDGTPYAKMSKCNSCDGNGYHVLPTSIVGGLKFNAPNAKWATANGFSTNRKNLELLANSARIKGMTEALEFLEKVQRLSALDTYLSSFVGGI…
Station102_SUR_SMARTER_KIT_NODE_1727_length_6185_cov_14.025122	MKLTLDVENTVIKREGKLQLDPFEPENTLVMVGMLDDQGNEDIVTFDHSEVEATPNGHAIVQSKLDQATVLIGHNIGHDLVWLWESGFTYNGAVFDTMMMEYLILRGVKQPLSLEACAQRYDLDTKKQDTLKAYLKQGVSVRDVPHAELAEYLSADLHATQQLAHELRVKLVGTDASGMHNVVQLTNQMVIALAKIYTRGFNVDITALEGVRIAFEEERKEVLSYLETKVRELMGDVPLNLSSPEQLSTLIYSRKPVDKSIWINKFDPYMGQTAFKQLVREETDIVYKSHVKRCADCYGSGKIRKEKKDGTPYAKMSKCNSCDGNGYHVIPTSIVGGLKFNAPNAKWATANGFSTNRKNLELLANSARTKGMTDALEFLEKVQRLSALDTYLSSFVGGI…
Station175_SUR_ALL_assembly_NODE_5635_length_18167_cov_23.581990	MKLTLDVENTVTKRAGKLQLDPYEYENELVMVGMLDDQGNETIVTFEHSEVAPTHHGYTTVQNKLNEATVLIGHNIGHDLVWLWESGFRYDGPVFDTMMMEYLILRGVKQPLSLEACALRYELDTKKQDTLKAYLKQGVSVRDIPHAELSEYLSADLHATQQLAHELRVKLVGTEASGMHNVAHLTNQMVITLAKIYDRGFKVDMTALEGVRIAFEEERKEVLLYLEGKVRELMGDVPLNLSSPEQLSTLIYSRKPMNKSTWINKIDPYMGQTAFKQLIREETDVVFKSHVKRCADCYGSGKLRKEKKDGTPYSKQSKCNSCGGNGYHVIPTSTIGGLKFNAPNAKWATANGFSTNRKNLELLANSARSKGLTDALEFLEKVQRLSALDTYLSSFVGGI…
Station163_SUR_ALL_assembly_NODE_1770_length_19713_cov_3.580527	MKLTLDVENTVTKRAGKLQLDPYEYENELVMVGMLDDQGNETIVTFEHSEVAPTHHGYTTVQNKLNEATVLIGHNIGHDLVWLWESGFRYDGPVFDTMMMEYLILRGVKQPLSLEACALRYELDTKKQDTLKAYLKQGVSVRDIPHAELSEYLSADLHATQQLAHELRVKLVGTEASGMHNVAHLTNQMVITLAKIYDRGFKVDMTALEGVRIAFEEERKEVLLYLEGKVRELMGDVPLNLSSPEQLSTLIYSRKPMNKSTWINKIDPYMGQTAFKQLIREETDVVFKSHVKRCADCYGSGKLRKEKKDGTPYSKQSKCNSCGGNGYHVIPTSTIGGLKFNAPNAKWATANGFSTNRKNLELLANSARSKGLTDALEFLEKVQRLSALDTYLSSFVGGI…
Station25_SUR_ALL_assembly_NODE_5715_length_6894_cov_11.554906	MKLTLDVENTVIKREGKLQLDPFEPENTLVMVGMLDDQGNEDIVTFDHSEVEATPNGHATVQSKLDQATVLIGHNIGHDLVWLWESGFTYRGPVFDTMMMEYLILRGVKQPLSLEACAQRYDLDTKKQDTLKAYLKQGISVRDVPHAELAEYLSADLHATQQLAHELRVKLVGTEASGMHNVVQLTNQMVIALAKIYTRGFNVDITALEGVRIAFEEERKEVLSYLETKVRELMGDVPLNLSSPEQLSTLIYSRKPVDKTAWINKFDPYMGQTAFKQLVREETDIVYKSYVKRCADCYGSGKIRKEKKDGTPYAKMSKCNSCDGNGYHVLPTSIVGGLKFNAPNAKWATANGFSTNRKNLELLANSARTKGMTDALEFLEKVQRLSALDTYLSSFVGGI…
Station82_SUR_COMBINED_FINAL_NODE_3906_length_11219_cov_15.884002	MKLTLDVENTVTKRAGKLQLDPYEYENELVMVGMLDDHGNETIVTFEHSEVAPTHHGYTTVQNKLNEATVLIGHNIGHDLVWLWESGFRYDGPVFDTMMMEYLILRGVKQPLSLEACALRYELDTKKQDTLKAYLKQGVSVRDIPHAELSEYLSADLHATQQLAHELRVKLVGTEASGMHNVAHLTNQMVITLAKIYDRGFKVDMTALEGVRIAFEEERKEVLLYLEGKVRELMGDVPLNLSSPEQLSTLIYSRKPMNKSTWINKIDPYMGQTAFKQLIREETDVVFKSHVKRCADCYGSGKLRKEKKDGTPYSKQSKCNSCGGNGYHVIPTSTIGGLKFNAPNAKWATANGFSTNRKNLELLANSARSKGLTDALEFLEKVQRLSALDTYLSSFVGGI…
Station193_SUR_ALL_assembly_NODE_4054_length_13095_cov_3.738344	MKLTLDVENTVTKRAGKLQLDPYEYENELVMVGMLDDQGNETIVTFEHSEVAPTHHGYTTVQNKLNEATVLIGHNIGHDLVWLWESGFRYDGPVFDTMMMEYLILRGVKQPLSLEACALRYELDTKKQDTLKAYLKQGVSVRDIPHAELSEYLSADLHATQQLAHELRVKLVGTEASGMHNVAHLTNQMVITLAKIYDRGFKVDMTALEGVRIAFEEERKEVLLYLEGKVRELMGDVPLNLSSPEQLSTLIYSRKPMNKSTWINKIDPYMGQTAFKQLIREETDVVFKSHVKRCADCYGSGKLRKEKKDGTPYSKQSKCNSCGGNGYHVIPTSTIGGLKFNAPNAKWATANGFSTNRKNLELLANSARSKGLTDSLEFLEKVQRLSALDTYLSSFVGGI…
Station178_SUR_ALL_assembly_NODE_1826_length_36727_cov_9.552192	MKLTLDVENTVTKRAGKLQLDPYEYENELVMVGMLDDQGNETIVTFEHSEVAPTHHGYTTVQNKLNEATVLIGHNIGHDLVWLWESGFRYDGPVFDTMMMEYLILRGVKQPLSLEACALRYELDTKKQDTLKAYLKQGVSVRDIPHAELSEYLSADLHATQQLAHELRVKLVGTEASGMHNVAHLTNQMVITLAKIYDRGFKVDMTALEGVRIAFEEERKEVLLYLEGKVRELMGDVPLNLSSPEQLSTLIYSRKPMNKSTWINKIDPYMGQTAFKQLIREETDVVFKSHVKRCADCYGSGKLRKEKKDGTPYSKQSKCNSCGGNGYHVIPTSTIGGLKFNAPNAKWATANGFSTNRKNLELLANSARSKGLTDSLEFLEKVQRLSALDTYLSSFVGGI…
Station180_ZZZ_ALL_assembly_NODE_1865_length_31172_cov_4.455282	MKLTLDVENTVTKRAGKLQLDPYEYENELVMVGMLDDQGNETIVTFEHSEVAPTHHGYTTVQNKLNEATVLIGHNIGHDLVWLWESGFRYDGPVFDTMMMEYLILRGVKQPLSLEACALRYELDTKKQDTLKAYLKQGVSVRDIPHAELSEYLSADLHATQQLAHELRVKLVGTEASGMHNVAHLTNQMVITLAKIYDRGFKVDMTALEGVRIAFEEERKEVLLYLEGKVRELMGDVPLNLSSPEQLSTLIYSRKPMNKSTWINKIDPYMGQTAFKQLIREETDVVFKSHVKRCADCYGSGKLRKEKKDGTPYSKQSKCNSCGGNGYHVIPTSTIGGLKFNAPNAKWATANGFSTNRKNLELLANSARSKGLTDSLEFLEKVQRLSALDTYLSSFVGGI…
Station188_SUR_ALL_assembly_NODE_821_length_53046_cov_10.834783	MKLTLDVENTVTKRAGKLQLDPYEYENELVMVGMLDDQGNETIVTFEHSEVAPTHHGYTTVQNKLNEATVLIGHNIGHDLVWLWESGFRYDGPVFDTMMMEYLILRGVKQPLSLEACALRYELDTKKQDTLKAYLKQGVSVRDIPHAELSEYLSADLHATQQLAHELRVKLVGTEASGMHNVAHLTNQMVITLAKIYDRGFKVDMTALEGVRIAFEEERKEVLLYLEGKVRELMGDVPLNLSSPEQLSTLIYSRKPMNKSTWINKIDPYMGQTAFKQLIREETDVVFKSHVKRCADCYGSGKLRKEKKDGTPYSKQSKCNSCGGNGYHVIPTSTIGGLKFNAPNAKWATANGFSTNRKNLELLANSARSKGLTDSLEFLEKVQRLSALDTYLSSFVGGI…
Station208_SUR_ALL_assembly_NODE_4384_length_11728_cov_4.571918	MKLTLDVENTVTKRAGKLQLDPYEYENELVMVGMLDDQGNETIVTFEHSEVAPTHHGYTTVQNKLNEATVLIGHNIGHDLVWLWESGFRYDGPVFDTMMMEYLILRGVKQPLSLEACALRYELDTKKQDTLKAYLKQGVSVRDIPHAELSEYLSADLHATQQLAHELRVKLVGTEASGMHNVAHLTNQMVITLAKIYDRGFKVDMTALEGVRIAFEEERKEVLLYLEGKVRELMGDVPLNLSSPEQLSTLIYSRKPMNKSTWINKIDPYMGQTAFKQLIREETDVVFKSHVKRCADCYGSGKLRKEKKDGTPYSKQSKCNSCGGNGYHVIPTSTIGGLKFNAPNAKWATANGFSTNRKNLELLANSARSKGLTDSLEFLEKVQRLSALDTYLSSFVGGI…
Station82_DCM_COMBINED_FINAL_NODE_5682_length_8471_cov_10.853018	MKLTLDVENTVTKRAGKLQLDPYEYENELVMVGMLDDHGNETIVTFEHSEVAPTHHGYTTVQNKLNEATVLIGHNIGHDLVWLWESGFRYDGPVFDTMMMEYLILRGVKQPLSLEACALRYELDTKKQDTLKAYLKQGVSVRDIPHAELSEYLSADLHATQQLAHELRVKLVGTEASGMHNVAHLTNQMVITLAKIYDRGFKVDMTALEGVRIAFEEERKEVLLYLEGKVRELMGDVPLNLSSPEQLSTLIYSRKPMNKSTWINKIDPYMGQTAFKQLIREETDVVFKSHVKRCADCYGSGKLRKEKKDGTPYSKQSKCNSCGGNGYHVIPTSTIGGLKFNAPNAKWATANGFSTNRKNLELLANSARSKGLTDALEFLEKVQRLSALDTYLSSFVGGI…
Station67_SUR_ALL_assembly_NODE_2684_length_11576_cov_3.666262	MKLTLDVENTVTKRAGKLQLDPYEYENELVMVGMLDDQGNETIVTFEHSEVAPTHHGYTTVQNKLNEATVLIGHNIGHDLVWLWESGFRYDGPVFDTMMMEYLILRGVKQPLSLEACALRYELDTKKQDTLKAYLKQGVSVRDIPHAELSEYLSADLHATQQLAHELRVKLVGTEASGMHNVAHLTNQMVITLAKIYDRGFKVDMTALEGVRIAFEEERKEVLLYLEGKVRELMGDVPLNLSSPEQLSTLIYSRKPMNKSTWINKIDPYMGQTAFKQLIREETDVVFKSHVKRCADCYGSGKLRKEKKDGTPYSKQSKCNSCGGNGYHVIPTSTIGGLKFNAPNAKWATANGFSTNRKNLELLANSARSKGLTDALEFLEKVQRLSALDTYLSSFVGGI…
Station168_DCM_ALL_assembly_NODE_8831_length_11822_cov_17.774454	MKLTLDVENTVTKRAGKLQLDPYEYENELVMVGMLDDQGNETIVTFEHSEVAPTHHGYTTVQNKLNEATVLIGHNIGHDLVWLWESGFRYDGPVFDTMMMEYLILRGVKQPLSLEACALRYELDTKKQDTLKAYLKQGVSVRDIPHAELSEYLSADLHATQQLAHELRVKLVGTEASGMHNVAHLTNQMVITLAKIYDRGFKVDMTALEGVRIAFEEERKEVLLYLEGKVRELMGDVPLNLSSPEQLSTLIYSRKPMNKSTWINKIDPYMGQTAFKQLIREETDVVFKSHVKRCADCYGSGKLRKEKKDGTPYSKQSKCNSCGGNGYHVIPTSTIGGLKFNAPNAKWATANGFSTNRKNLELLANSARSKGLTDALEFLEKVQRLSALDTYLSSFVGGI…
Station188_DCM_ALL_assembly_NODE_3153_length_20705_cov_19.852881	MKLTLDVENTVTKRAGKLQLDPYEYENELVMVGMLDDQGNETIVTFEHSEVAPTHHGYTTVQNKLNEATVLIGHNIGHDLVWLWESGFRYDGPVFDTMMMEYLILRGVKQPLSLEACALRYELDTKKQDTLKAYLKQGVSVRDIPHAELSEYLSADLHATQQLAHELRVKLVGTEASGMHNVAHLTNQMVITLAKIYDRGFKVDMTALEGVRIAFEEERKEVLLYLEGKVRELMGDVPLNLSSPEQLSTLIYSRKPMNKSTWINKIDPYMGQTAFKQLIREETDVVFKSHVKRCADCYGSGKLRKEKKDGTPYSKQSKCNSCGGNGYHVIPTSTIGGLKFNAPNAKWATANGFSTNRKNLELLANSARSKGLTDSLEFLEKVQRLSALDTYLSSFVGGI…
Station189_MES_ALL_assembly_NODE_10863_length_9960_cov_7.896012	MKLTLDVENTVTKRAGKLQLDPYEYENELVMVGMLDDQGNETIVTFEHSEVAPTHHGYTTVQNKLNEATVLIGHNIGHDLVWLWESGFRYDGPVFDTMMMEYLILRGVKQPLSLEACALRYELDTKKQDTLKAYLKQGVSVRDIPHAELSEYLSADLHATQQLAHELRVKLVGTEASGMHNVAHLTNQMVITLAKIYDRGFKVDMTALEGVRIAFEEERKEVLLYLEGKVRELMGDVPLNLSSPEQLSTLIYSRKPMNKSTWINKIDPYMGQTAFKQLIREETDVVFKSHVKRCADCYGSGKLRKEKKDGTPYSKQSKCNSCGGNGYHVIPTSTIGGLKFNAPNAKWATANGFSTNRKNLELLANSARSKGLTDSLEFLEKVQRLSALDTYLSSFVGGI…
Station168_IZZ_ALL_assembly_NODE_11171_length_11077_cov_31.115133	MKLTLDVENTVTKRAGKLQLDPYEYENELVMVGMLDDQGNETIVTFEHSEVAPTHHGYTTVQNKLNEATVLIGHNIGHDLVWLWESGFRYDGPVFDTMMMEYLILRGVKQPLSLEACALRYELDTKKQDTLKAYLKQGVSVRDIPHAELSEYLSADLHATQQLAHELRVKLVGTEASGMHNVAHLTNQMVITLAKIYDRGFKVDMTALEGVRIAFEEERKEVLLYLEGKVRELMGDVPLNLSSPEQLSTLIYSRKPMNKSTWINKIDPYMGQTAFKQLIREETDVVFKSHVKRCADCYGSGKLRKEKKDGTPYSKQSKCNSCGGNGYHVIPTSTIGGLKFNAPNAKWATANGFSTNRKNLELLANSARSKGLTDALEFLEKVQRLSALDTYLSSFVGGI…
Station210_MES_ALL_assembly_NODE_5916_length_12658_cov_11.731334	MKLTLDVENTVTKRAGKLQLDPYEYENELVMVGMLDDQGNETIVTFEHSEVAPTHHGYTTVQNKLNEATVLIGHNIGHDLVWLWESGFRYDGPVFDTMMMEYLILRGVKQPLSLEACALRYELDTKKQDTLKAYLKQGVSVRDIPHAELSEYLSADLHATQQLAHELRVKLVGTEASGMHNVAHLTNQMVITLAKIYDRGFKVDMTALEGVRIAFEEERKEVLLYLEGKVRELMGDVPLNLSSPEQLSTLIYSRKPMNKSTWINKIDPYMGQTAFKQLIREETDVVFKSHVKRCADCYGSGKLRKEKKDGTPYSKQSKCNSCGGNGYHVIPTSTIGGLKFNAPNAKWATANGFSTNRKNLELLANSARSKGLTDSLEFLEKVQRLSALDTYLSSFVGGI…
Station173_DCM_ALL_assembly_NODE_4874_length_20317_cov_19.572599	MKLTLDVENTVTKRAGKLQLDPYEYENELVMVGMLDDQGNETIVTFEHSEVAPTHHGYTTVQNKLNEATVLIGHNIGHDLVWLWESGFRYDGPVFDTMMMEYLILRGVKQPLSLEACALRYELDTKKQDTLKAYLKQGVSVRDIPHAELSEYLSADLHATQQLAHELRVKLVGTEASGMHNVAHLTNQMVITLAKIYDRGFKVDMTALEGVRIAFEEERKEVLLYLEGKVRELMGDVPLNLSSPEQLSTLIYSRKPMNKSTWINKIDPYMGQTAFKQLIREETDVVFKSHVKRCADCYGSGKLRKEKKDGTPYSKQSKCNSCGGNGYHVIPTSTIGGLKFNAPNAKWATANGFSTNRKNLELLANSARSKGLTDSLEFLEKVQRLSALDTYLSSFVGGI…
Station158_SUR_ALL_assembly_NODE_13703_length_7969_cov_7.596032	MKLTLDVENTVTKRAGKLQLDPYEYENELVMVGMLDDQGNETIVTFEHSEVAPTHHGYTTVQNKLNEATVLIGHNIGHDLVWLWESGFRYDGPVFDTMMMEYLILRGVKQPLSLEACALRYELDTKKQDTLKAYLKQGVSVRDIPHAELSEYLSADLHATQQLAHELRVKLVGTEASGMHNVAHLTNQMVITLAKIYDRGFKVDMTALEGVRIAFEEERKEVLLYLEGKVRELMGDVPLNLSSPEQLSTLIYSRKPMNKSTWINKIDPYMGQTAFKQLIREETDVVFKSHVKRCADCYGSGKLRKEKKDGTPYSKQSKCNSCGGNGYHVIPTSTIGGLKFNAPNAKWATANGFSTNRKNLELLANSARSKGLTDALEFLEKVQRLSALDTYLSSFVGGI…
Station158_DCM_ALL_assembly_NODE_12563_length_7819_cov_11.750129	MKLTLDVENTVTKRAGKLQLDPYEYENELVMVGMLDDQGNETIVTFEHSEVAPTHHGYTTVQNKLNEATVLIGHNIGHDLVWLWESGFRYDGPVFDTMMMEYLILRGVKQPLSLEACALRYELDTKKQDTLKAYLKQGVSVRDIPHAELSEYLSADLHATQQLAHELRVKLVGTEASGMHNVAHLTNQMVITLAKIYDRGFKVDMTALEGVRIAFEEERKEVLLYLEGKVRELMGDVPLNLSSPEQLSTLIYSRKPMNKSTWINKIDPYMGQTAFKQLIREETDVVFKSHVKRCADCYGSGKLRKEKKDGTPYSKQSKCNSCGGNGYHVIPTSTIGGLKFNAPNAKWATANGFSTNRKNLELLANSARSKGLTDALEFLEKVQRLSALDTYLSSFVGGI…
Station158_MES_ALL_assembly_NODE_11764_length_8510_cov_5.808516	MKLTLDVENTVTKRAGKLQLDPYEYENELVMVGMLDDQGNETIVTFEHSEVAPTHHGYTTVQNKLNEATVLIGHNIGHDLVWLWESGFRYDGPVFDTMMMEYLILRGVKQPLSLEACALRYELDTKKQDTLKAYLKQGVSVRDIPHAELSEYLSADLHATQQLAHELRVKLVGTEASGMHNVAHLTNQMVITLAKIYDRGFKVDMTALEGVRIAFEEERKEVLLYLEGKVRELMGDVPLNLSSPEQLSTLIYSRKPMNKSTWINKIDPYMGQTAFKQLIREETDVVFKSHVKRCADCYGSGKLRKEKKDGTPYSKQSKCNSCGGNGYHVIPTSTIGGLKFNAPNAKWATANGFSTNRKNLELLANSARSKGLTDALEFLEKVQRLSALDTYLSSFVGGI…
Station210_SUR_ALL_assembly_NODE_18112_length_7663_cov_37.344243	MKLTLDVENTVTKRAGKLQLDPYEYENELVMVGMLDDQGNETIVTFEHSEVAPTHHGYTTVQNKLNEATVLIGHNIGHDLVWLWESGFRYDGPVFDTMMMEYLILRGVKQPLSLEACALRYELDTKKQDTLKAYLKQGVSVRDIPHAELSEYLSADLHATQQLAHELRVKLVGTEASGMYNVAHLTNQMVITLAKIYDRGFKVDMTALEGVRIAFEEERKEVLLYLEGKVRELMGDVPLNLSSPEQLSTLIYSRKPMNKSTWINKIDPYMGQTAFKQLIREETDVVFKSHVKRCADCYGSGKLRKEKKDGTPYSKQSKCNSCGGNGYHVIPTSTIGGLKFNAPNAKWATANGFSTNRKNLELLANSARSKGLTDSLEFLEKVQRLSALDTYLSSFVGGI…
Station209_MES_ALL_assembly_NODE_15198_length_7663_cov_20.147476	MKLTLDVENTVTKRAGKLQLDPYEYENELVMVGMLDDQGNETIVTFEHSEVAPTHHGYTTVQNKLNEATVLIGHNIGHDLVWLWESGFRYDGPVFDTMMMEYLILRGVKQPLSLEACALRYELDTKKQDTLKAYLKQGVSVRDIPHAELSEYLSADLHATQQLAHELRVKLVGTEASGMYNVAHLTNQMVITLAKIYDRGFKVDMTALEGVRIAFEEERKEVLLYLEGKVRELMGDVPLNLSSPEQLSTLIYSRKPMNKSTWINKIDPYMGQTAFKQLIREETDVVFKSHVKRCADCYGSGKLRKEKKDGTPYSKQSKCNSCGGNGYHVIPTSTIGGLKFNAPNAKWATANGFSTNRKNLELLANSARSKGLTDSLEFLEKVQRLSALDTYLSSFVGGI…
Station155_MES_ALL_assembly_NODE_11976_length_10219_cov_78.619736	MKLTLDVENTVIKREGKLQLDPFEPENTLVMVGMLDDQGNEDIVTFDHSEVEATPNGHATVQSKLDQATVLIGHNIGHDLVWLWESGFTYNGAVFDTMMMEYLILRGVKQPLSLEACALRYELDTKKQDTLKAYLKQGVSVRDVPHAELAEYLSADLHATQQLAHELRVKLVGTEASGMHNVVQLTNQMVIALAKIYTRGFNVDITALEGVRIAFEEERKEVLSYLETKVRELMGDVPLNLSSPEQLSTLIYSRKPVDKSIWINKFDPYMGQTAFKQLVREETDIVYKSHVKRCADCYGSGKIRKEKKDGTPYAKLSKCNSCDGNGYHVIPTSIVGGLKFNAPNAKWATANGFSTNRKNLELLANSARSKGLTEALEFLEKVQRLSALDTYLSSFVGGI…
Station155_DCM_ALL_assembly_NODE_21145_length_5145_cov_81.759921	MKLTLDVENTVIKREGKLQLDPFEPENTLVMVGMLDDQGNEDIVTFDHSEVEATPNGHAIVQSKLDQATVLIGHNIGHDLVWLWESGFTYNGAVFDTMMMEYLILRGVKQPLSLEACAQRYDLDTKKQDTLKAYLKQGVSVRDVPHAELAEYLSADLHATQQLAHELRIKLVGTDASGMHNVVQLTNQMVIALAKIYTRGFNVDITALEGVRIAFEEERKEVLSYLETKVRELMGDVPLNLSSPEQLSTLIYSRKPVDKSIWINKFDPYMGQTAFKQLVREETDIVYKSHVKRCADCYGSGKIRKEKKDGTPYAKLSKCNSCDGNGYHVIPTSIVGGLKFNAPNAKWATANGFSTNRKNLELLANSARSKGLTEALEFLEKVQRLSALDTYLSSFVGGI…
Station70_SUR_ALL_assembly_NODE_6159_length_6499_cov_13.134233	MKLTLDVENTVIKREGKLQLDPFEPENTLVMVGMLDDQGNEDIVTFDHSEVEATPNGHAIVQSKLDQATVLIGHNIGHDLVWLWESGFTYNGAVFDTMMMEYLILRGIKQPLSLEACAQRYDLDTKKQDTLKAYLKQGVSVRDVPHAELAEYLSADLHATQQLAHELRVKLVGTDASGMHNVVQLTNQMVIALAKIYTRGFNVDITALEGVRIAFEEERKEVLSYLETKVRELMGDVPLNLSSPEQLSTLIYSRKPVDKSIWINKFDPYMGQTAFKQLVREETDIVYKSHVKRCADCYGSGKIRKEKKDGTPYAKMSKCNSCDGNGYHVLPTSIVGGLKFNAPNAKWATANGFSTNRKNLELLANSARTKGMTDALEFLEKVQRLSALDTYLSSFVGGI…
Station18_SUR_ALL_assembly_NODE_5427_length_5233_cov_8.261877	MKLTLDVENTVIKREGKLQLDPFEPENTLVMVGMLDDQGNEDIVTFDHSEVEATPNGHAIVQSKLDQATVLIGHNIGHDLVWLWESGFTYRGPVFDTMMMEYLILRGVKQPLSLEACAQRYDLDTKKQDTLKAYLKQGISVRDVPHAELAEYLSADLHATQQLAHELRIKLVGTEASGMHNVVQLTNQMVIALAKIYTRGFNVDITALEGVRIAFEEERKEVLSYLETKVRELMGDVPLNLSSPEQLSTLIYSRKPVDKTAWINKFDPYMGQTAFKQLVREETDIVYKSYVKRCADCYGSGKIRKEKKDGTPYAKMSKCNSCDGNGYHVLPTSIVGGLKFNAPNAKWATANGFSTNRKNLELLANSARTKGMTDALEFLEKVQRLSALDTYLSSFVGGI…
Station18_DCM_ALL_assembly_NODE_3829_length_6113_cov_94.879498	MKLTLDVENTVIKREGKLQLDPFEPENTLVMVGMLDDQGNEDIVTFDHSEVEATPNGHATVQSKLDQATVLIGHNIGHDLVWLWESGFTYRGPVFDTMMMEYLILRGVKQPLSLEACAQRYDLDTKKQDTLKAYLKQGVSVRDVPHAELAEYLSADLHATQQLAHELRIKLVGTEASGMHNVVQLTNQMVIALAKIYTRGFNVDITALEGVRIAFEEERKEVLSYLETKVRELMGDVPLNLSSPEQLSTLIYSRKPVDKSIWINKFDPYMGQTAFKQLVREETDIVYKSHVKRCADCYGSGKIRKEKKDGTPYAKMSKCNSCDGNGYHVLPTSIVGGLKFNAPNAKWATANGFSTNRKNLELLANSARIKGMTEALEFLEKVQRLSALDTYLSSFVGGI…
Station68_MES_COMBINED_FINAL_NODE_13427_length_6441_cov_4.807391	MKLTLDVENTVTKRAGKLQLDPYEYENELVMVGMLDDHGNETIITFDHSEVEATPNGHATVQSKLDQATVLIGHNIGHDLVWLWESGFTYNGAVFDTMMMEYLILRGVKQPLSLEACALRYELDTKKQDTLKAYLKQGVSVRDIPHAELSEYLSADLHATQQLAHELRVKLVGTEASGMHNVAHLTNQMVITLAKIYDRGFKVDMTALEGVRIAFEEERKEVLLYLEGKVRELMGDVPLNLSSPEQLSTLIYSRKPMNKSTWINKIDPYMGQTAFKQLIREETDVVFKSHVKRCADCYGSGKLRKEKKDGTPYSKQSKCNSCGGNGYHVIPTSTIGGLKFNAPNAKWATANGFSTNRKNLELLANSARSKGLTDALEFLEKVQRLSALDTYLSSFVGGI…
Station22_SUR_ALL_assembly_NODE_10258_length_5083_cov_7.875298	MKLTLDVENTVIKREGKLQLDPFEPDNTLVMVGMLDDQGNEDIVTFDHSEVEATPNGHATVQSKLDQATVLIGHNIGHDLVWLWESGFTYRGPVFDTMMMEYLILRGVKQPLSLEACAQRYDLDTKKQDTLKAYLKQGVSVRDVPHAELAEYLSADLHATQQLAHELRVKLVGTEASGMHNVVQLTNQMVIALAKIYTRGFNVDITALEGVRIAFEEERKEVLSYLETKVRELMGDVPLNLSSPEQLSTLIYSRKPVDKTAWINKFDPYMGQTAFKQLVREETDIVYKSHVKRCADCYGSGKIRKEKKDGTPYAKMSKCNSCDGNGYHVLPTSIVGGLKFNAPNAKWATANGFSTNRKNLELLANSARTKGMTDALEFLEKVQRLSALDTYLSSFVGGI…
Station189_DCM_ALL_assembly_NODE_4485_length_14033_cov_5.940836	MKLTLDVENTVTKRAGKLQLDPYEYENELVMVGMLDDQGNETIVTFEHSEVAPTHHGYTTVQNKLNEATVLIGHNIGHDLVWLWESGFRYDGPVFDTMMMEYLILRGVKQPLSLEACALRYELDTKKQDTLKAYLKQGVSVRDIPHAELSEYLSADLHATQQLAHELRVKLVGTEASGMHNVAHLTNQMVITLAKIYDRGFKVDMTALEGVRIAFEEERKEVLLYLEGKVRELMGDVPLNLSSPEQLSTLIYSRKPMNKSTWINKIDPYMGQTAFKQLIREETDVVFKSHVKRCADCYGSGKLRKEKKDGTPYSKQSKCNSCGGNGYHVIPTSTIGGLKFNAPNAKWATANGFSTNRKNLELLANSARSKGLTDSLEFLEKVQRLSALDTYLSSFVGGI…
Station168_SUR_ALL_assembly_NODE_18038_length_5582_cov_12.248960	MKLTLDVENTVTKRAGKLQLDPYEYENELVMVGMLDDQGNETIVTFEHSEVAPTHHGYTTVQNKLNEATVLIGHNIGHDLVWLWESGFRYDGPVFDTMMMEYLILRGVKQPLSLEACALRYELDTKKQDTLKAYLKQGVSVRDIPHAELSEYLSADLHATQQLAHELRVKLVGTEASGMHNVAHLTNQMVITLAKIYDRGFKVDMTALEGVRIAFEEERKEVLLYLEGKVRELMGDVPLNLSSPEQLSTLIYSRKPMNKSTWINKIDPYMGQTAFKQLIREETDVVFKSHVKRCADCYGSGKLRKEKKDGTPYSKQSKCNSCGGNGYHVIPTSTIGGLKFNAPNAKWATANGFSTNRKNLELLANSARSKGLTDALEFLEKVQRLSALDTYLSSFVGGI…
Station102_MES_ALL_assembly_NODE_7226_length_5108_cov_9.776173	MKLTLDVENTVIKREGKLQLDPFEPENTLVMVGMLDDQGNEDIVTFDHSEVEATPNGHAIVQSKLDQATVLIGHNIGHDLVWLWESGFTYNGAVFDTMMMEYLILRGVKQPLSLEACAQRYDLDTKKQDTLKAYLKQGVSVRDVPHAELAEYLSADLHATQQLAHELRVKLVGTDASGMHNVVQLTNQMVIALAKIYTRGFNVDITALEGVRIAFEEERKEVLSYLETKVRELMGDVPLNLSSPEQLSTLIYSRKPVDKSIWINKFDPYMGQTAFKQLVREETDIVYKSHVKRCADCYGSGKIRKEKKDGTPYAKLSKCNSCDGNGYHVIPTSIVGGLKFNAPNAKWATANGFSTNRKNLELLANSARTKGMTDALEFLEKVQRLSALDTYLSSFVGGI…
Station201_SUR_ALL_assembly_NODE_721_length_49226_cov_16.545504	MKLTLDVENTVIKREGKLQLDPFEPENTLVMVGMLDDQGNETIVTFDHSEVDPTAGGHTIVQSTLDNATILIGHNIGHDLVWLWESGFKYDGPVFDTMMMEYLIQRGVKQPLSLEACAERYELDTKKQDTLKAYLKQGVSVRDIPHTELSEYLSADLHATQQLAHELRVKLTSNDSAGMYNVSYLTNQMVTALSKIYMRGFNVDVAALEAVRVEFEEERKEVLAYLETRVRDLMGDVPLNLSSPEQLSTLIYSRKPVNKSSWVNSYDPYMARSAFKQLIRDQTNVVYKSYVKRCEDCYGSGKIRKEKKNGTPYTKMSKCVSCSSHGYHVIATDVIGGLKFNAPDAKWATANGFSTNRKNLAILANAARGKGLVESLEFLEKVQRLSALDTYLSSFIGGI…
Station201_MES_ALL_assembly_NODE_1020_length_38513_cov_4.586770	MKLTLDVENTVIKREGKLQLDPFEPENTLVMVGMLDDQGNETIVTFDHSEVDPTAGGHTIVQSTLDNATILIGHNIGHDLVWLWESGFKYDGPVFDTMMMEYLIQRGVKQPLSLEACAERYELDTKKQDTLKAYLKQGVSVRDIPHTELSEYLSADLHATQQLAHELRVKLTSNDSAGMYNVSYLTNQMVTALSKIYMRGFNVDVAALEAVRVEFEEERKEVLAYLETRVRDLMGDVPLNLSSPEQLSTLIYSRKPVNKSSWVNSYDPYMARSAFKQLIRDQTNVVYKSYVKRCEDCYGSGKIRKEKKNGTPYTKMSKCVSCSSHGYHVIATDVIGGLKFNAPDAKWATANGFSTNRKNLAILANAARGKGLVESLEFLEKVQRLSALDTYLSSFIGGI…
Station201_DCM_ALL_assembly_NODE_681_length_45812_cov_13.880084	MKLTLDVENTVIKREGKLQLDPFEPENTLVMVGMLDDQGNETIVTFDHSEVDPTAGGHTIVQSTLDNATILIGHNIGHDLVWLWESGFKYDGPVFDTMMMEYLIQRGVKQPLSLEACAERYELDTKKQDTLKAYLKQGVSVRDIPHTELSEYLSADLHATQQLAHELRVKLTSNDSAGMYNVSYLTNQMVTALSKIYMRGFNVDVAALEAVRVEFEEERKEVLAYLETRVRDLMGDVPLNLSSPEQLSTLIYSRKPVNKSSWVNSYDPYMARSAFKQLIRDQTNVVYKSYVKRCEDCYGSGKIRKEKKNGTPYTKMSKCVSCSSHGYHVIATDVIGGLKFNAPDAKWATANGFSTNRKNLAILANAARGKGLVESLEFLEKVQRLSALDTYLSSFIGGI…
Station173_SUR_ALL_assembly_NODE_5029_length_7655_cov_19.014474	MKLTLDVENTVTKRAGKLQLDPYEYENELVMVGMLDDQGNETIVTFEHSEVAPTHHGYTTVQNKLNEATVLIGHNIGHDLVWLWESGFRYDGPVFDTMMMEYLILRGVKQPLSLEACALRYELDTKKQDTLKAYLKQGVSVRDIPHAELSEYLSADLHATQQLAHELRVKLVGTEASGMHNVAHLTNQMVITLAKIYDRGFKVDMTALEGVRIAFEEERKEVLLYLEGKVRELMGDVPLNLSSPEQLSTLIYSRKPMNKSTWINKIDPYMGQTAFKQLIREETDVVFKSHVKRCADCYGSGKLRKEKKDGTPYSKQSKCNSCGGNGYHVIPTSTIGGLKFNAPNAKWATANGFSTNRKNLELLANSARSKGLTDSLEFLEKVQRLSALDTYLSSFVGGI…
Station205_SUR_ALL_assembly_NODE_2268_length_18349_cov_7.613972	MKLTLDVENTVIKREGKLQLDPFEPENTLVMVGMLDDQGNETIVTFDHSEVDPTAGGHTIVQSTLDNATILIGHNIGHDLVWLWESGFKYDGPVFDTMMMEYLIQRGVKQPLSLEACAERYELDTKKQDTLKAYLKQGVSVRDIPHTELSEYLSADLHATQQLAHELRVKLTSNDSAGMYNVSYLTNQMVTALSKIYMRGFNVDVAALEAVRVEFEEERKEVLAYLETRVRDLMGDVPLNLSSPEQLSTLIYSRKPVNKSSWVNSYDPYMARSAFKQLIRDQTNVVYKSYVKRCEDCYGSGKIRKEKKNGTPYTKMSKCVSCSSHGYHVIATDVIGGLKFNAPDAKWATANGFSTNRKNLAILANAARGKGLVESLEFLEKVQRLSALDTYLSSFIGGI…
Station205_MES_ALL_assembly_NODE_2747_length_19016_cov_17.788408	MKLTLDVENTVIKREGKLQLDPFEPENTLVMVGMLDDQGNETIVTFDHSEVDPTAGGHTIVQSTLDNATILIGHNIGHDLVWLWESGFKYDGPVFDTMMMEYLIQRGVKQPLSLEACAERYELDTKKQDTLKAYLKQGVSVRDIPHTELSEYLSADLHATQQLAHELRVKLTSNDSAGMYNVSYLTNQMVTALSKIYMRGFNVDVAALEAVRVEFEEERKEVLAYLETRVRDLMGDVPLNLSSPEQLSTLIYSRKPVNKSSWVNSYDPYMARSAFKQLIRDQTNVVYKSYVKRCEDCYGSGKIRKEKKNGTPYTKMSKCVSCSSHGYHVIATDVIGGLKFNAPDAKWATANGFSTNRKNLAILANAARGKGLVESLEFLEKVQRLSALDTYLSSFIGGI…
Station85_SUR_COMBINED_FINAL_NODE_2166_length_16962_cov_15.433785	MKLTLDVENTVLKREGKLQLDPFEPTNSLVMVGMLDDHGNESIVTFDHSEVEPTSDGHTIVQSKLNEATVLIGHNIGHDLVWLWESGFEYNGPVFDTMLMEYLIQRGIKQPLSLEACAERYELDTKKQDTLKAYLKQGVSVRDIPHAELSEYLSADLHATQQLSHELRVRLTSSDSAGMYNVSYLTNQMVIALSKIYMRGFKVDVTALEAVRIEFEEERKEVLAYLETKVRDLMGDVPLNLSSPEQLSTLIYSRKPVSKSSWVNKYDPYMSRSAFKMLIREETNVVYKSYVKRCEDCYGSGKIRKEKKNGTPYTNMSKCVSCSSNGYHVIATDVIGGLKFNAPDAKWATANGFSTNRKNLAILANAARGKGLVDSLEFLEKVQRLSALDTYLSSFIGGI…
Station85_DCM_COMBINED_FINAL_NODE_2822_length_16201_cov_45.344729	MKLTLDVENTVLKREGKLQLDPFEPTNSLVMVGMLDDHGNESIVTFDHSEVEPTSDGHTIVQSKLNEATVLIGHNIGHDLVWLWESGFEYNGPVFDTMLMEYLIQRGIKQPLSLEACAERYELDTKKQDTLKAYLKQGVSVRDIPHAELSEYLSADLHATQQLSHELRVRLTSSDSAGMYNVSYLTNQMVIALSKIYMRGFKVDVTALEAVRIEFEEERKEVLAYLETKVRDLMGDVPLNLSSPEQLSTLIYSRKPVSKSSWVNKYDPYMSRSAFKMLIREETNVVYKSYVKRCEDCYGSGKIRKEKKNGTPYTNMSKCVSCSSNGYHVIATDVIGGLKFNAPDAKWATANGFSTNRKNLAILANAARGKGLVDSLEFLEKVQRLSALDTYLSSFIGGI…
7037.1.59410.ACACG_Malaspina_NODE_638_length_17874_cov_7.108108	MKLTLDVEHTVTEKDGKIHFDPFEPGNDLVMIGTLTDKGEEKLFTIYHNSPHGQHTQLEGMRSVSFDGSTVQELLDKATILIGHNIVHDLVWLWESGFKYDGPVFDTMLAEYVLQRGQKKPLSLEVCAERYNLNTKKRGTLKEYLSKGVSVADIPHDELSTYLSADLHATQELCNTLYKRLNTEPDSLLMEPVVLSNRVAVSLAHIYQRGFKIDQQALARVKEEFEAEKEELVEDLDIQVTKLMGDVPINLNSPEQLSWVIYSRKPKDKRKWSDEFTHGMVKADYNSTVSSLSDKIYKAHAVQCSSCYGAGRVRKTKKNGAPFARPSKCSVCDGIGYVFRPTKELAGLKFSAPNVKWVSAHGFTTSKVNLEMLEHIALGKNMIDAAKFLKNVRRLSALD…
Station201_SUR_ALL_assembly_NODE_865_length_43901_cov_6.834352	MKLTLDVEHTVTEKYGKTHFDPFEPGNDLVMIGTLTDKGEEKLFTIYHNSPHGQHTQLEGMRSVSFDGSTVQELLDKATILIGHNIVHDLVWLWESGFKYDGPVFDTMLAEYVLQRGQKKPLSLEMCAERYNLNTKKRGTLKEYLSKGVSVADIPHDELSSYLSADLHATQELCNSLYKRLNTSPDATLMEPIVLSNRVAVSLAHIYQRGFKIDQQALARVKEEFEEEKKGLEEALDMQIVQLMGDVPINLNSPEQLSKVIYSRKPKDKRKWVDEFTHGMAKADFNRAVNSLSDKVYKARAIQCSSCYGASKVRKIKKNGSPFARLTKCSSCNGVGYLFTDTQELAGLRFSAPNSRWVSAHGFTTSKTSIEILEYAALDKNMIDAATFLKNARRLSALD…
Station194_DCM_ALL_assembly_NODE_1772_length_26391_cov_5.095079	MKLTLDVEHTVTEKYGKTHFDPFEPGNDLVMIGTLTDKGEEKLFTIYHNSPHGQHTQLEGMRSVSFDGSTVQELLDKATILIGHNIVHDLVWLWESGFKYDGPVFDTMLAEYVLQRGQKKPLSLEMCAERYNLNTKKRGTLKEYLSKGVSVADIPHDELSSYLSADLHATQELCNSLYKRLNTSPDATLMEPIVLSNRVAVSLAHIYQRGFKIDQQALARVKEEFEEEKKGLEEALDMQIVQLMGDVPINLNSPEQLSKVIYSRKPKDKRKWVDEFTHGMAKADFNRAVNSLSDKVYKARAIQCSSCYGASKVRKIKKNGSPFARLTKCSSCNGVGYLFTDTQELAGLRFSAPNSRWVSAHGFTTSKTSIEILEYAALDKNMIDAATFLKNARRLSALD…
Station208_SUR_ALL_assembly_NODE_9299_length_6882_cov_5.227479	MKLTLDVEHTVTEKDGKTHFDPFEPGNDLVMIGTLTDKGEEKLFTIYHNSPHGQHTQLEGMRSVSFDGSTVQELLDKATILIGHNIVHDLVWLWESGFKYDGPVFDTMLAEYVLQRGQKKPLSLEVCAERYNLNTKKRGTLKEYLSKGVSVADIPHDELSTYLSADLHATQELCNTLYKRLNTEPDSLLMEPVVLSNRVAVSLAHIYQRGFKIDQQALARVKEEFEAEKEELVEDLDIQVTKLMGDVPINLNSPEQLSWVIYSRKPKDKRKWSDEFTHGMVKADYNSTVSSLSDKIYKAHAVQCSSCYGAGRVRKTKKNGAPFARPSKCSVCDGIGYVFRPTKELAGLKFSAPNVKWVSAHGFTTSKVNLEMLEHIALGKNMIDAAKFLKNVRRLSALD…
Station64_MES_COMBINED_FINAL_NODE_2039_length_24720_cov_33.321062	MKLTLDIEHTVTERDGKIHFDPFEPDNDIVMIGTLTDKGEEKLFTIYHNSVHGQPTEMEGVRLISFDGSGVQDLLDRATILIGHNIVHDLVWLWESGFHYDGPVFDTMLAEYVLQRGQKKPLSLEMCAERYDLNTKKRGTLKEYLSKGVSVADIPHDELSAYLSADLHATQELCNTLYKRLSTDPDSMLMEPVVLSNKVAVSLAHIYQRGFKIDQCELDRVRLEFEDEKAELEEALDIQIAELMGDVPINLNSPEQLSSVIYSRKPKDKKKWAGEFTHGMVKIDFNKMVNNLSDKVYKSHAVQCSSCYGGGKVRRTKKDGSAFARLTKCIVCGGVGYLFKPTNQLAGLKFAAPNVKWVSAHGFTTSKTNLEMLEHIALGKNMVDAATFLRNVRRLSALD…
Station206_SUR_ALL_assembly_NODE_8294_length_9250_cov_12.266775	MKLTLDVEHTVTEKDGKTHFDPFEPGNDLVMIGTLTDKGEEKLFTIYHNSPHGQHTQLEGMRSVSFDGSTVQELLDKATILIGHNIVHDLVWLWESGFKYDGPVFDTMLAEYVLQRGQKKPLSLEVCAERYNLNTKKRGTLKEYLSKGVSVADIPHDELSTYLSADLHATQELCNTLYKRLNTEPDSLLMEPVVLSNRVAVSLAHIYQRGFKIDQQALARVKEEFEAEKEELVEDLDIQVTKLMGDVPINLNSPEQLSWVIYSRKPKDKRKWSDEFTHGMVKADYNSTVSSLSDKIYKAHAVQCSSCYGAGRVRKTKKNGAPFARPSKCSVCDGIGYVFRPTKELAGLKFSAPNVKWVSAHGFTTSKVNLEMLEHIALGKNMIDAAKFLKNVRRLSALD…
Station168_SUR_ALL_assembly_NODE_4844_length_17544_cov_9.153868	MKLTLDVEHTVTEKDGKTHFDPFEPGNDLVMIGTLTDKGEEKLFTIYHNSPHGQHTQLEGMRSVSFDGSTVQELLDKATILVGHNIVHDLVWLWESGFKYDGPVFDTMLAEYVLQRGQKKPLSLEVCAERYNLNTKKRGTLKEYLSKGVSVADIPHDELSTYLSADLHATQELCNTLYKRLNTEPDSLLMEPVVLSNRVAVSLAHIYQRGFKIDQQALARVKEEFEAEKEELVEDLDIQVTKLMGDVPINLNSPEQLSWVIYSRKPKDKRKWSDEFTHGMVKADYNSTVSSLSDKIYKAHAVQCSSCYGAGRVRKTKKNGAPFARPSKCSVCDGIGYVFRPTKELAGLKFSAPNVKWVSAHGFTTSKVNLEMLEHIALGKNMIDAAKFLKNVRRLSALD…
Station188_DCM_ALL_assembly_NODE_4071_length_17468_cov_17.541492	MKLTLDVEHTVTEKDGKTHFDPFEPGNDLVMIGTLTDKGEEKLFTIYHNSPHGQHTQLEGMRSVSFDGSTVQELLDKATILVGHNIVHDLVWLWESGFKYDGPVFDTMLAEYVLQRGQKKPLSLEVCAERYNLNTKKRGTLKEYLSKGVSVADIPHDELSTYLSADLHATQELCNTLYKRLNTEPDSLLMEPVVLSNRVAVSLAHIYQRGFKIDQQALARVKEEFEAEKEELVEDLDIQVTKLMGDVPINLNSPEQLSWVIYSRKPKDKRKWSDEFTHGMVKADYNSTVSSLSDKIYKAHAVQCSSCYGAGRVRKTKKNGAPFARPSKCSVCDGIGYVFRPTKELAGLKFSAPNVKWVSAHGFTTSKVNLEMLEHIALGKNMIDAAKFLKNVRRLSALD…
7035.1.59396.CACAC_Malaspina_NODE_1016_length_11249_cov_4.293681	MKLTLDVEHTVTEKDGKTHFDPFEPGNDLVMIGTLTDKGEEKLFTIYHNSPHGQHTQLEGMRSVSFDGSTVQELLDKATILVGHNIVHDLVWLWESGFKYDGPVFDTMLAEYVLQRGQKKPLSLEVCAERYNLNTKKRGTLKEYLSKGVSVADIPHDELSTYLSADLHATQELCNTLYKRLNTEPDSLLMEPVVLSNRVAVSLAHIYQRGFKIDQQALARVKEEFEAEKEELVEDLDIQVTKLMGDVPINLNSPEQLSWVIYSRKPKDKRKWSDEFTHGMVKADYNSTVSSLSDKIYKAHAVQCSSCYGAGRVRKTKKNGAPFARPSKCSVCDGIGYVFRPTKELAGLKFSAPNVKWVSAHGFTTSKVNLEMLEHIALGKNMIDAAKFLKNVRRLSALD…
Station158_SUR_ALL_assembly_NODE_8285_length_12188_cov_8.213303	MKLTLDVEHTVTEKDGKTHFDPFEPGNDLVMIGTLTDKGEEKLFTIYHNSPHGQHTQLEGMRSVSFDGSTVQELLDKATILVGHNIVHDLVWLWESGFKYDGPVFDTMLAEYVLQRGQKKPLSLEVCAERYNLNTKKRGTLKEYLSKGVSVADIPHDELSTYLSADLHATQELCNTLYKRLNTEPDSLLMEPVVLSNRVAVSLAHIYQRGFKIDQQALARVKEEFEAEKEELVEDLDIQVTKLMGDVPINLNSPEQLSWVIYSRKPKDKRKWSDEFTHGMVKADYNSTVSSLSDKIYKAHAVQCSSCYGAGRVRKTKKNGAPFARPSKCSVCDGIGYVFRPTKELAGLKFSAPNVKWVSAHGFTTSKVNLEMLEHIALGKNMIDAAKFLKNVRRLSALD…
Station180_ZZZ_ALL_assembly_NODE_4809_length_15419_cov_5.494793	MKLTLDVEHTVTEKDGKIHFDPFEPGNDLVMIGTLTDKGEEKLFTIYHNSPHGQHTQLEGMRSVSFDGSTVQELLDKATILVGHNIVHDLVWLWESGFKYDGPVFDTMLAEYVLQRGQKKPLSLEVCAERYNLNTKKRGTLKEYLSKGVSVADIPHDELSTYLSADLHATQELCNTLYKRLNTEPDSLLMEPVVLSNRVAVSLAHIYQRGFKIDQQALARVKEEFEAEKEELVEDLDIQVTKLMGDVPINLNSPEQLSWVIYSRKPKDKRKWSDEFTHGMVKADYNSTVSSLSDKIYKAHAVQCSSCYGAGRVRKTKKNGAPFARPSKCSVCDGIGYVFRPTKELAGLKFSAPNVKWVSAHGFTTSKVNLEMLEHIALGKNMIDAAKFLKNVRRLSALD…
Station175_SUR_ALL_assembly_NODE_10955_length_10720_cov_92.367651	MKLTLDVEHTVTEKDGKTHFDPFEPGNDLVMIGTLTDKGEEKLFTIYHNSPHGQHTQLEGMRSVSFDGSTVQELLDKATILIGHNIVHDLVWLWESGFKYDGPVFDTMLAEYVLQRGQKKPLSLEVCAERYNLNTKKRGTLKEYLSKGVSVADIPHDELSTYLSADLHATQELCNTLYKRLNTEPDSLLMEPVVLSNRVAVSLAHIYQRGFKIDQQALARVKEEFEAEKEELVEDLDIQVTKLMGDVPINLNSPEQLSWVIYSRKPKDKRKWSDEFTHGMVKADYNSTVSSLSDKIYKAHAVQCSSCYGAGRVRKTKKNGAPFARPSKCSVCDGIGYVFRPTKELAGLKFSAPNVKWVSAHGFTTSKVNLEMLEHIALGKNMIDAAKFLKNVRRLSALD…
Station189_MES_ALL_assembly_NODE_15902_length_7553_cov_104.875033	MKLTLDVEHTVTEKDGKTHFDPFEPGNDLVMIGTLTDKGEEKLFTIYHNSPHGQHTQLEGMRSVSFDGSTVQELLDKATILVGHNIVHDLVWLWESGFKYDGPVFDTMLAEYVLQRGQKKPLSLEVCAERYNLNTKKRGTLKEYLSKGVSVADIPHDELSTYLSADLHATQELCNTLYKRLNTEPDSLLMEPVVLSNRVAVSLAHIYQRGFKIDQQALARVKEEFEAEKEELVEDLDIQVTKLMGDVPINLNSPEQLSWVIYSRKPKDKRKWSDEFTHGMVKADYNSTVSSLSDKIYKAHAVQCSSCYGAGRVRKTKKNGAPFARPSKCSVCDGIGYVFRPTKELAGLKFSAPNVKWVSAHGFTTSKVNLEMLEHIALGKNMIDAAKFLKNVRRLSALD…
Station189_DCM_ALL_assembly_NODE_2178_length_21640_cov_15.296317	MKLTLDVEHTVTEKDGKIHFDPFEPGNDLVMIGTLTDKGEEKLFTIYHNSPHGQHTQLEGMRSVSFDGSTVQELLDKATILVGHNIVHDLVWLWESGFKYDGPVFDTMLAEYVLQRGQKKPLSLEVCAERYNLNTKKRGTLKEYLSKGVSVADIPHDELSTYLSADLHATQELCNTLYKRLNTEPDSLLMEPVVLSNRVAVSLAHIYQRGFKIDQQALARVKEEFEAEKEELVEDLDIQVTKLMGDVPINLNSPEQLSWVIYSRKPKDKRKWSDEFTHGMVKADYNSTVSSLSDKIYKAHAVQCSSCYGAGRVRKTKKNGAPFARPSKCSVCDGIGYVFRPTKELAGLKFSAPNVKWVSAHGFTTSKVNLEMLEHIALGKNMIDAAKFLKNVRRLSALD…
Station178_SUR_ALL_assembly_NODE_14222_length_7257_cov_7.214524	MKLTLDVEHTVTEKDGKTHFDPFEPGNDLVMIGTLTDKGEEKLFTIYHNSPHGQHTQLEGMRSVSFDGSTVQELLDKATILVGHNIVHDLVWLWESGFKYDGPVFDTMLAEYVLQRGQKKPLSLEVCAERYNLNTKKRGTLKEYLSKGVSVADIPHDELSTYLSADLHATQELCNTLYKRLNTEPDSLLMEPVVLSNRVAVSLAHIYQRGFKIDQQALARVKEEFEAEKEELVEDLDIQVTKLMGDVPINLNSPEQLSWVIYSRKPKDKRKWSDEFTHGMVKADYNSTVSSLSDKIYKAHAVQCSSCYGAGRVRKTKKNGAPFARPSKCSVCDGIGYVFRPTKELAGLKFSAPNVKWVSAHGFTTSKVNLEMLEHIALGKNMIDAAKFLKNVRRLSALD…
Station175_ZZZ_ALL_assembly_NODE_9322_length_7067_cov_11.389047	GMRSVSFDGSTVQELLDKATILIGHNIVHDLVWLWESGFKYDGPVFDTMLAEYVLQRGQKKPLSLEVCAERYNLNTKKRGTLKEYLSKGVSVADIPHDELSTYLSADLHATQELCNTLYKRLNTEPDSLLMEPVVLSNRVAVSLAHIYQRGFKIDQQALARVKEEFEAEKEELVEDLDIQVTKLMGDVPINLNSPEQLSWVIYSRKPKDKRKWSDEFTHGMVKADYNSTVSSLSDKIYKAHAVQCSSCYGAGRVRKTKKNGAPFARPSKCSVCDGIGYVFRPTKELAGLKFSAPNVKWVSAHGFTTSKVNLEMLEHIALGKNMIDAAKFLKNVRRLSALDTYLSSFVDGIKSFTKPDGMLHVQLTQHMTSTGRFSGRNPNMQNMPRGGTFPIKRVFVSR…
Station85_DCM_COMBINED_FINAL_NODE_7194_length_8543_cov_2.627592	MKLTLDVEHTVTEKDGKTHFDPFEPGNDLVMIGTLTDKGEEKLFTIYHNSPHGQHTQLEGMRSVSFDGSTVQELLDKATILVGHNIVHDLVWLWESGFKYDGPVFDTMLAEYVLQRGQKKPLSLEVCAERYNLNTKKRGTLKEYLSKGVSVADIPHDELSTYLSADLHATQELCNTLYKRLNTEPDSLLMEPVVLSNRVAVSLAHIYQRGFKIDQQALARVKEEFEAEKEELVEDLDIQVTKLMGDVPINLNSPEQLSWVIYSRKPKDKRKWSDEFTHGMVKADYNSTVSSLSDKIYKAHAVQCSSCYGAGRVRKTKKNGAPFARPSKCSVCDGIGYVFRPTKELAGLKFSAPNVKWVSAHGFTTSKVNLEMLEHIALGKNMIDAAKFLKNVRRLSALD…
Station78_MES_DO_NOT_POOL_NODE_11011_length_6174_cov_8.545187	MKLTLDVEHTVTEKDGKIHFDPFEPGNDLVMIGTLTDKGEEKLFTIYHNSPHGQHTQLEGMRSVSFDGSTVQELLDKATILIGHNIVHDLVWLWESGFKYDGPVFDTMLAEYVLQRGQKKPLSLEVCAERYNLNTKKRGTLKEYLSKGVSVADIPHDELSTYLSADLHATQELCNTLYKRLNTEPDSLLMEPVVLSNRVAVSLAHIYQRGFKIDQQALARVKEEFEAEKEELVEDLDIQVTKLMGDVPINLNSPEQLSWVIYSRKPKDKRKWSDEFTHGMVKADYNSTVSSLSDKIYKAHAVQCSSCYGAGRVRKTKKNGAPFARPSKCSVCDGIGYVFRPTKELAGLKFSAPNVKWVSAHGFTTSKVNLEMLEHIALGKNMIDAAKFLKNVRRLSALD…
Station168_IZZ_ALL_assembly_NODE_22809_length_6067_cov_20.459747	MKLTLDVEHTVTEKDGKIHFDPFEPGNDLVMIGTLTDKGEEKLFTIYHNSPHGQHTQLEGMRSVSFDGSTVQELLDKATILVGHNIVHDLVWLWESGFKYDGPVFDTMLAEYVLQRGQKKPLSLEVCAERYNLNTKKRGTLKEYLSKGVSVADIPHDELSTYLSADLHATQELCNTLYKRLNTEPDSLLMEPVVLSNRVAVSLAHIYQRGFKIDQQALARVKEEFEAEKEELVEDLDIQVTKLMGDVPINLNSPEQLSWVIYSRKPKDKRKWSDEFTHGMVKADYNSTVSSLSDKIYKAHAVQCSSCYGAGRVRKTKKNGAPFARPSKCSVCDGIGYVFRPTKELAGLKFSAPNVKWVSAHGFTTSKVNLEMLEHIALGKNMIDAAKFLKNVRRLSALD…
Station85_MES_COMBINED_FINAL_NODE_15757_length_5781_cov_5.254628	MKLTLDVEHTVTEKDGKIHFDPFEPGNDLVMIGTLTDKGEEKLFTIYHNSPHGQHTQLEGMRSVSFDGSTVQELLDKATILVGHNIVHDLVWLWESGFKYDGPVFDTMLAEYVLQRGQKKPLSLEVCAERYNLNTKKRGTLKEYLSKGVSVADIPHDELSTYLSADLHATQELCNTLYKRLNTEPDSLLMEPVVLSNRVAVSLAHIYQRGFKIDQQALARVKEEFEAEKEELVEDLDIQVTKLMGDVPINLNSPEQLSWVIYSRKPKDKRKWSDEFTHGMVKADYNSTVSSLSDKIYKAHAVQCSSCYGAGRVRKTKKNGAPFARPSKCSVCDGIGYVFRPTKELAGLKFSAPNVKWVSAHGFTTSKVNLEMLEHIALGKNMIDAAKFLKNVRRLSALD…
Station78_MES_COMBINED_FINAL_NODE_14499_length_5620_cov_12.193351	MKLTLDVEHTVTEKDGKIHFDPFEPGNDLVMIGTLTDKGEEKLFTIYHNSPHGQHTQLEGMRSVSFDGSTVQELLDKATILIGHNIVHDLVWLWESGFKYDGPVFDTMLAEYVLQRGQKKPLSLEVCAERYNLNTKKRGTLKEYLSKGVSVADIPHDELSTYLSADLHATQELCNTLYKRLNTEPDSLLMEPVVLSNRVAVSLAHIYQRGFKIDQQALARVKEEFEAEKEELVEDLDIQVTKLMGDVPINLNSPEQLSWVIYSRKPKDKRKWSDEFTHGMVKADYNSTVSSLSDKIYKAHAVQCSSCYGAGRVRKTKKNGAPFARPSKCSVCDGIGYVFRPTKELAGLKFSAPNVKWVSAHGFTTSKVNLEMLEHIALGKNMIDAAKFLKNVRRLSALD…
Station188_DCM_ALL_assembly_NODE_3512_length_19246_cov_11.595383	MKLTLDIEHTVTQRDGKTHFDPFEPNNDLVMIGTLTDKGEEKIFTVYHNSVHGQPTEVEGMGLMNFDGAGVQELLNEATILVGHNIVHDLVWLWESGFQYDGPVFDTMLAEYVLQRGQKQPLSLEVCAERYDLNTKKRDTLKEYLSKGVSVADIPHDELSAYLSADLHATQELSDTLYKKLSTSPDSVLMEPVVLSNRVAISLARIYQRGFKIDQQALARVKEEFEMEKEELEEAVDLQVTELMGDVPINLNSPEQLSWVIYSRKPKDKKVWADAFTHGMVKADFNSTVNRLSTKMYKAHAVQCSSCYGAGKVRKTKKDGSPFARPTKCSTCNGVGYLFRPTAELAGLKFSAPNMKWVSAHGFSTSKSNLEMLEQIALGKNMIEAAKFLRNVRRLSALD…
Station68_MES_COMBINED_FINAL_NODE_7433_length_9519_cov_13.365596	MKLTLDIEHTVTERDGKTHFDPFEPDNDLVMIGTLTDRGEEKLFTFYHTSTCGQPTEMEGMRLISFDGSGVQELLNQATILVGHNIVHDLVWLWESGFQYDGPVFDTMLAEYVLQRGQKKPLSLEVCAERYNLNTKKRGTLKEYLSKGVSVADIPHDELSTYLSADLHATQELCNTLYKRLNTEPDSMLMEPVVLSNRVAVSLAHIYQRGFKIDQQALARVKEEFEAEKEELVQALDMQVTELMGDVPINLNSPEQLSWVIYSRKPKDKRKWADEFTHGMAKSDYSSTVSSLSDKVYKAHAVQCSSCYGAGSVRKTKKNGVPFARPSKCTACDGIGYVFRPTKELAGLKFFAPNVKWVSAHGFTTSKINLEMLEHIALGKNMIDAAKFLKNVRRLSALD…
Station210_SUR_ALL_assembly_NODE_27863_length_5314_cov_30.857958	MKLTLDVEHTVTEKDGKIHFDPFEPGNDLVMIGTLTDKGEEKLFTIYHNSPHGQHTQLEGMRSVSFDGSTVQELLDKATILVGHNIVHDLVWLWESGFKYDGPVFDTMLAEYVLQRGQKKPLSLEVCAERYNLNTKKRGTLKEYLSKGVSVADIPHDELSTYLSADLHATQELCNTLYKRLNTEPDSLLMEPVVLSNRVAVSLAHIYQRGFKIDQQALARVKEEFEAEKEELVEDLDIQVTKLMGDVPINLNSPEQLSWVIYSRKPKDKRKWSDEFTHGMVKADYNSTVSSLSDKIYKAHAVQCSSCYGAGRVRKTKKNGAPFARPSKCSVCDGIGYVFRPTKELAGLKFSAPNVKWVSAHGFTTSKVNLEMLEHIALGKNMIDAAKFLKNVRRLSALD…
Station206_SUR_ALL_assembly_NODE_2789_length_20309_cov_6.728646	MKLTLDIEHTVTQRDGKTHFDPFEPNNDLVMIGTLTDKGEEKIFTVYHNSVHGQPTEVEGMGLMNFDGAGVQELLNEATILVGHNIVHDLVWLWESGFQYDGPVFDTMLAEYVLQRGQKQPLSLEVCAERYDLNTKKRDTLKEYLSKGVSVADIPHDELSAYLSADLHATQELSDTLYKKLSTSPDSVLMEPVVLSNRVAISLARIYQRGFKIDQQALARVKEEFEMEKEELEEAVDLQVTELMGDVPINLNSPEQLSWVIYSRKPKDKKVWADAFTHGMVKADFNSTVNRLSTKMYKAHAVQCSSCYGAGKVRKTKKDGSPFARPTKCSTCNGVGYLFRPTAELAGLKFSAPNMKWVSAHGFSTSKSNLEMLEQIALGKNMIEAAKFLRNVRRLSALD…
Station209_MES_ALL_assembly_NODE_25714_length_5046_cov_68.017231	MKLTLDVEHTVTEKDGKTHFDPFEPGNDLVMIGTLTDKGEEKLFTIYHNSPHGQHTQLEGMRSVSFDGSTVQELLDKATILVGHNIVHDLVWLWESGFKYDGPVFDTMLAEYVLQRGQKKPLSLEVCAERYNLNTKKRGTLKEYLSKGVSVADIPHDELSTYLSADLHATQELCNTLYKRLNTEPDSLLMEPVVLSNRVAVSLAHIYQRGFKIDQQALARVKEEFEAEKEELVEDLDIQVTKLMGDVPINLNSPEQLSWVIYSRKPKDKRKWSDEFTHGMVKADYNSTVSSLSDKIYKAHAVQCSSCYGAGRVRKTKKNGAPFARPSKCSVCDGIGYVFRPTKELAGLKFSAPNVKWVSAHGFTTSKVNLEMLEHIALGKNMIDAAKFLKNVRRLSALD…
Station210_MES_ALL_assembly_NODE_16253_length_5046_cov_34.966540	MKLTLDVEHTVTEKDGKIHFDPFEPGNDLVMIGTLTDKGEEKLFTIYHNSPHGQHTQLEGMRSVSFDGSTVQELLDKATILVGHNIVHDLVWLWESGFKYDGPVFDTMLAEYVLQRGQKKPLSLEVCAERYNLNTKKRGTLKEYLSKGVSVADIPHDELSTYLSADLHATQELCNTLYKRLNTEPDSLLMEPVVLSNRVAVSLAHIYQRGFKIDQQALARVKEEFEAEKEELVEDLDIQVTKLMGDVPINLNSPEQLSWVIYSRKPKDKRKWSDEFTHGMVKADYNSTVSSLSDKIYKAHAVQCSSCYGAGRVRKTKKNGAPFARPSKCSVCDGIGYVFRPTKELAGLKFSAPNVKWVSAHGFTTSKVNLEMLEHIALGKNMIDAAKFLKNVRRLSALD…
Station205_MES_ALL_assembly_NODE_14316_length_6626_cov_15.741135	MKLTLDVEHTVTEKDGKTHFDPFEPGNDLVMIGTLTDKGEEKLFTIYHNSPHGQHTQLEGMRSVSFDGSTVQELLDKATILIGHNIVHDLVWLWESGFKYDGPVFDTMLAEYVLQRGQKKPLSLEMCAERYNLNTKKRGTLKEYLSKGVSVADIPHDELSSYLSADLHATQELCNSLYKRLNTSPDATLMEPIVLSNRVAVSLAHIYQRGFKIDQQALARVKEEFEEEKKGLEEALDMQIVQLMGDVPINLNSPEQLSKVIYSRKPKDKRKWVDEFTHGMAKADFNRAVNSLSDKVYKARAIQCSSCYGASKVRKIKKNGSPFARLTKCSSCNGVGYLFTDTQELAGLRFSAPNSRWVSAHGFTTSKTSIEILEYAALDKNMIDAATFLKNARRLSALD…
Station173_DCM_ALL_assembly_NODE_14011_length_9064_cov_6.266178	MKLTLDIEHTVTQRDGKTHFDPFEPNNDLVMIGTLTDKGEEKIFTVYHNSVHGQPTEVEGMGLMNFDGAGVQELLNEATILVGHNIVHDLVWLWESGFQYDGPVFDTMLAEYVLQRGQKQPLSLEVCAERYDLNTKKRDTLKEYLSKGVSVADIPHDELSAYLSADLHATQELSDTLYKKLSTSPDSVLMEPVVLSNRVAISLARIYQRGFKIDQQALARVKEEFEMEKEELEEAVDLQITELMGDVPINLNSPEQLSWVIYSRKPKDKKVWADAFTHGMVKADFNSTVNRLSTKMYKAHAVQCSSCYGAGKVRKTKKDGSPFARPTKCSTCNGVGYLFRPTAELAGLKFSAPNMKWVSAHGFSTSKSNLEMLEQIALGKNMIEAAKFLRNVRRLSALD…
Station206_MES_ALL_assembly_NODE_10934_length_9633_cov_4.765191	QYDGPVFDTMLAEYVLQRGQKQPLSLEVCAERYDLNTKKRDTLKEYLSKGVSVADIPHDELSAYLSADLHATQELSDTLYKKLSTSPDSVLMEPVVLSNRVAISLARIYQRGFKIDQQALAKVKEEFEMEKEGLEEAVDLQVTELMGDVPINLNSPEQLSWVIYSRKPKDKKVWADAFTHGMVKADFNSTVNRLSTKMYKAHAVQCSSCYGAGKVRKTKKDGSPFARPTKCSTCNGVGYLFRPTAELAGLKFSAPNMKWVSAHGFSTSKSNLEMLEQIALGKNMIEAAKFLRNVRRLSALDTYLSSFVDGIKSFTKGDGMLHVQLTQHMTSTGRFSGRNPNMQNMPRGGTFPIKRVFVSRFDGGRILEADFAQLEFRTAAFLSQDETAMREVSEGFDVH…
Station205_SUR_ALL_assembly_NODE_13316_length_5118_cov_3.931859	MKLTLDVEHTVTEKYGKTHFDPFEPGNDLVMIGTLTDKGEEKLFTIYHNSPHGQHTQLEGMRSVSFDGSTVQELLDKATILIGHNIVHDLVWLWESGFKYDGPVFDTMLAEYVLQRGQKKPLSLEMCAERYNLNTKKRGTLKEYLSKGVSVADIPHDELSSYLSADLHATQELCNSLYKRLNTSPDATLMEPIVLSNRVAVSLAHIYQRGFKIDQQALARVKEEFEEEKKGLEEALDMQIVQLMGDVPINLNSPEQLSKVIYSRKPKDKRKWVDEFTHGMAKADFNRAVNSLSDKVYKARAIQCSSCYGASKVRKIKKNGSPFARLTKCSSCNGVGYLFTDTQELAGLRFSAPNSRWVSAHGFTTSKTSIEILEYAALDKNMIDAATFLKNARRLSALD…
Station201_MES_ALL_assembly_NODE_17483_length_5144_cov_10.063863	MKLTLDVEHTVTEKDGKTHFDPFEPGNDLVMIGTLTDKGEEKLFTIYHNSPHGQHTQLEGMRSVSFDGSTVQELLDKATILIGHNIVHDLVWLWESGFKYDGPVFDTMLAEYVLQRGQKKPLSLEMCAERYNLNTKKRGTLKEYLSKGVSVADIPHDELSSYLSADLHATQELCNSLYKRLNTSPDATLMEPIVLSNRVAVSLAHIYQRGFKIDQQALARVKEEFEEEKKGLEEALDMQIVQLMGDVPINLNSPEQLSKVIYSRKPKDKRKWVDEFTHGMAKADFNRAVNSLSDKVYKARAIQCSSCYGASKVRKIKKNGSPFARLTKCSSCNGVGYLFTDTQELAGLRFSAPNSRWVSAHGFTTSKTSIEILEYAALDKNMIDAATFLKNARRLSALD…
Station138_DCM_ALL_assembly_NODE_975_length_13306_cov_3.659120	MKLTLDVEHTVTQRDGKTHFDPFEPNNDLVMIGTLTDRGEEKLFTIYHNSDHGQPTEMEDMRLVSFDGSGVQELLDRTTVLIGHNIVHDLVWLWESGFQYDGPVFDTMLAEYVLQRGQKQPLSLEVCAERYNLNTKKRDTLKEYLSKGVSVADIPHDELSAYLSADLHATQELSDTLYKKLSTSPDSVLMEPVVLSNRVAISLARIYQRGFKIDQQALARVKEEFEIEKEELEEAVDLQVTELMGDVPINLNSPEQLSWVIYSRKPKDKKVWADAFTHGMVKADFNSTVNRLSTKMYKAHAVQCSSCYGAGKVRKTKKDGSPFARPTKCSTCNGVGYLFRPTAELAGLKFSAPNMKWVSAHGFSTSKSNLEMLEQIALGKNMIAAAKFLRNVRRLSALD…
Station180_ZZZ_ALL_assembly_NODE_1356_length_38366_cov_260.162982	MLDPFTEGNELVLVCAKTDSGVEHQFWFNHKEIEYSNDSHIALQALLDEATVLICHNAQHELIWLWECGFKYDGPVFDTLLVEYVLQRSVKQPLSLDAVAERYELSNQKLGTLSEYLKKGVTVDAVPKDELLAYCLQDVRSTQELSDTLRKKMFSTTYNSLLPIIDLTNDMCVLLARVYQRGFKVSLDVLEDVRKEFTEERAVLLASLEEQVHKLMGDTPINLSSPEQLSRVIYSRKPKDKTTWASLFPMYTKKKEFYSIVDKNSDVIYKTQVFQCTTCQGRGYSFPRKKDGSKGKAKRRCVKCDTAGVIFVPNNKVAGLKFSPSANSFIAAHGFKTDKRTLEFLEKVAVSNNMEAARDFLFKVRRLSALDTYLSAFVDGIQTFTKADGRLHVRMTQHR…
Station78_MES_COMBINED_FINAL_NODE_767_length_50572_cov_18.758260	MILTIDIENTVCRSPEGKLMLDPFTTGNELVLVCAKKDTGEEYHFWFNHKEVDTDVKDHAALQELLDESTMLICHNAQHELIWLWECGFKYEGSVFDTLLVEYVLQRAVKQPLSLDAVAERYGLDNQKMSTLSEYLKKGTSVDEVPKDELLEYCLQDVRTTQELSSTLRKKMFKEEYAPLHAIIDLTNDMCVLLARVYQRGFKVNLDALEEVRKEFTEERDVLVKSLEEQVHTLMGDTPINLSSPEQLSMVIYSRKPKNKSTWAGMFPKYTKKKEFYSLVEKHSDIIYKTQVFQCTLCQGRGYSFPKKKDGSVGKAKRRCTKCDTAGVIFVPNTRVAGLKFKASGNAFIAAHGFKTDKRTLEFLEKVAVSNNMETARDFLFKVRRLSALDTYISAFVDG…
Station76_MES_COMBINED_FINAL_NODE_839_length_55748_cov_7.182249	MILTIDIENTVCRSPEGKLMLDPFTTGNELVLVCAKKDTGEEYHFWFNHKEVDTDVKDHAALQELLDESTMLICHNAQHELIWLWECGFKYEGSVFDTLLVEYVLQRAVKQPLSLDAVAERYGLDNQKMSTLSEYLKKGTSVDEVPKDELLEYCLQDVRTTQELSSTLRKKMFKEEYAPLHAIIDLTNDMCVLLARVYQRGFKVNLDALEEVRKEFTEERDVLVKSLEEQVHTLMGDTPINLSSPEQLSMVIYSRKPKNKSTWAGMFPKYTKKKEFYSLVEKHSDIIYKTQVFQCTLCQGRGYSFPKKKDGSVGKAKRRCTKCDTAGVIFVPNTRVAGLKFKASGNAFIAAHGFKTDKRTLEFLEKVAVSNNMETARDFLFKVRRLSALDTYISAFVDG…
Station78_MES_DO_NOT_POOL_NODE_755_length_45413_cov_13.032387	MILTIDIENTVCRSPEGKLMLDPFTTGNELVLVCAKKDTGEEYHFWFNHKEVDTDVKDHAALQELLDESTMLICHNAQHELIWLWECGFKYEGSVFDTLLVEYVLQRAVKQPLSLDAVAERYGLDNQKMSTLSEYLKKGTSVDEVPKDELLEYCLQDVRTTQELSSTLRKKMFKEEYAPLHAIIDLTNDMCVLLARVYQRGFKVNLDALEEVRKEFTEERDVLVKSLEEQVHTLMGDTPINLSSPEQLSMVIYSRKPKNKSTWAGMFPKYTKKKEFYSLVEKHSDIIYKTQVFQCTLCQGRGYSFPKKKDGSVGKAKRRCTKCDTAGVIFVPNTRVAGLKFKASGNAFIAAHGFKTDKRTLEFLEKVAVSNNMETARDFLFKVRRLSALDTYISAFVDG…
Station68_MES_DO_NOT_POOL_NODE_4147_length_13361_cov_35.724109	MLICHNAQHELIWLWECGFKYEGSVFDTLLVEYVLQRAVKQPLSLDAVAERYGLDNQKMSTLSEYLKKGTSVDEVPKDELLEYCLQDVRTTQELSSTLRKKMFKEEYAPLHAIIDLTNDMCVLLARVYQRGFKVNLDALEEVRKEFTEERDVLVKSLEEQVHTLMGDTPINLSSPEQLSMVIYSRKPKNKSTWAGMFPKYTKKKEFYSLVEKHSDIIYKTQVFQCTLCQGRGYSFPKKKDGSVGKAKRRCTKCDTAGVIFVPNTRVAGLKFKASGNAFIAAHGFKTDKRTLEFLEKVAVSNNMETARDFLFKVRRLSALDTYISAFVDGIQTFTKPDGRLHVRMTQHRTSTGRLASDSPNLHNMPRGNTFPIKKVFTSRWKNGTVLEADFAQLEFRIAA…
Station67_SUR_ALL_assembly_NODE_1499_length_17357_cov_2.372385	MILTIDIENTVCRSPEGKLMLDPFTTGNALVLVCAKKDTGEEYHFWFNHKEMDTDVKDHAALQELLDDASMLICHNAQHELIWLWECGFKYEGSVFDTLLVEYVLQRAVKQPLSLDAVAERYSLDNQKMSTLSEYLKKGTSVDEVPKDELLEYCLQDVRTTQELSNALRKKMFKEEYAPLHAIIDLTNDMCVLLARVYQRGFKVNLDALEEVRKEFTEERDVLVKSLEEQVHTLMGDTPINLSSPEQLSMVIYSRKPKDKSTWAGMFPKYTKKKEFHSLVEKHSDIIYKTQVFQCTLCQGRGYSFPKKKDGSVGKAKRRCTKCNTAGVTFVPNTRVAGLKFKASGNAFIAAHGFKTDKRTLEFLEKVAVSNNMETARDFLFKVRRLSALDTYISAFVDG…
Station82_SUR_COMBINED_FINAL_NODE_2160_length_17638_cov_18.074731	MILTIDIENTVCRSPEGKLMLDPFTTGNELVLVCAKKDTGEEYHFWFNHKEVDTDVKDHAALQELLDESTMLICHNAQHELIWLWECGFKYEGSVFDTLLVEYVLQRAVKQPLSLDAVAERYGLDNQKMSTLSEYLKKGTSVDEVPKDELLEYCLQDVRTTQELSSTLRKKMFKEEYAPLHAIIDLTNDMCVLLARVYQRGFKVNLDALEEVRKEFTEERDVLVKSLEEQVHTLMGDTPINLSSPEQLSMVIYSRKPKNKSTWAGMFPKYTKKKEFYSLVEKHSDIIYKTQVFQCTLCQGRGYSFPKKKDGSVGKAKRRCTKCDTAGVIFVPNTRVAGLKFKASGNAFIAAHGFKTDKRTLEFLEKVAVSNNMETARDFLFKVRRLSALDTYISAFVDG…
Station82_DCM_COMBINED_FINAL_NODE_5732_length_8404_cov_3.600431	MFDTLLVEYVLQCAVKQPLSLDAVAERYGLDNQKMSTLSEYLKKGTSVDEVPKDELLEYCLQDVRTTQELSSTLRKKMFKEEYAPLHAIIDLTNDMCVLLARVYQRGFKVNLDALEEVRKEFTEERDVLVKSLEEQVHTLMGDTPINLSSPEQLSMVIYSRKPKNKSTWAGMFPKYTKKKEFYSLVEKHSDIIYKTQVFQCTLCQGRGYSFPKKKDGSVGKAKRRCTKCDTAGVIFVPNTRVAGLKFKASGNAFIAAHGFKTDKRTLEFLEKVAVSNNMETARDFLFKVRRLSALDTYISAFVDGIQTFTKPDGRLHVRMTQHRTSTGRLASDSPILHNMPRGNTFPIKKVFTSRWKNGTVLEADFAQLEFRIAAELSKDAIAMEEILTGFDVHSYTAD…
Station188_SUR_ALL_assembly_NODE_3614_length_18110_cov_125.773304	MKLTIDIENTACRSPEGKLMLDPFTEGNELVLVCAKTDAGVEHHFWFNHKEVEYSNDAHVALQELLSEATILICHNAQHELIWLWECGFEYDGPVFDTLLVEYVLQRSVKQPLSLDAVAERYELDNQKLGTLSEYLKKGITVDSIPKDELLEYCLQDVRSTQELSNELRKKMFKETYSPLHPIIDLTNDMCVLLARVYQRGFKVSLDVLEDVRKEFTEERAVLVASLEEQVHKLMGDTPINLSSPEQLSRVIYSRKPKDKSTWASLFPMYTKKKEFYSIVENNSDIIYKTQVFQCTVCQGKGYSFPRKKDGSKGKAKRRCLNCDTAGVVFVPNTKVAGLKFSVGANSFIAAHGFKTDKRTLEFLEKVAISNNMEAARDFLFKVRRLSALDTYLSAFVDG…
Station85_DCM_COMBINED_FINAL_NODE_4589_length_11577_cov_58.098594	MKLTIDIENTACRSPEGKLMLDPFTEGNELVLVCAKTDAGVEHHFWFNHKEVVPNNDDHVALQALIDEATVLICHNAQHELIWLWECGFKYDGPVFDTLLVEYVLQRSVKLPLSLDAVAERYELSNQKLGTLSEYLKKGITVDAIPKDELLEYCLQDVRSTQELSEELRKKMFKEMYCPLHPIIDLTNDMCVLLARVYQRGFKVSLDVLEDVRKEFTEERATLLASLEEQVHKLMGDTPINLSSPEQLSRVIYSRKPKDKSTWASLFPMYTKKKEFYSLVDKNSDIIYKTQVFQCTACQGKGYSFPRKKDGSKGKAKRRCLTCDTAGVVFVPNTRVAGLKFSANANSYIAAHGFKTDKRTLEFLEKVAISNNMESARDFLFKVRRLSALDTYLSAFVDG…
Station168_DCM_ALL_assembly_NODE_12851_length_8613_cov_48.277051	MKLTIDIENTACRSPEGKLMLDPFTEGNELVLVCAKTDAGVEHHFWFNHKEVEYSNDAHVALQELLSEATILICHNAQHELIWLWECGFEYDGPVFDTLLVEYVLQRSVKQPLSLDAVAERYELDNQKLGTLSEYLKKGITVDSIPKDELLEYCLQDVRSTQELSNELRKKMFKETYSPLHPIIDLTNDMCVLLARVYQRGFKVSLDVLEDVRKEFTEERAVLVASLEEQVHKLMGDTPINLSSPEQLSRVIYSRKPKDKSTWASLFPMYTKKKEFYSIVENNSDIIYKTQVFQCTVCQGKGYSFPRKKDGSKGKAKRRCLNCDTAGVVFVPNTKVAGLKFSVGANSFIAAHGFKTDKRTLEFLEKVAISNNMEAARDFLFKVRRLSALDTYLSAFVDG…
Station173_SUR_ALL_assembly_NODE_2271_length_14590_cov_192.523701	MKLTIDLENTACKSPEGKLMLDPFTEGNELVLVCAKTDSGVEHQFWFNHKEIEYSNDSHIALQALLDEATVLICHNAQHELIWLWECGFKYDGPVFDTLLVEYVLQRSVKQPLSLDAVAERYELSNQKLGTLSEYLKKGVTVDAVPKDELLAYCLQDVRSTQELSDTLRKKMFSTTYNSLLPIIDLTNDMCVLLARVYQRGFKVSLDVLEDVRKEFTEERAVLLASLEEQVHKLMGDTPINLSSPEQLSRVIYSRKPKDKTTWASLFPMYTKKKEFYSIVDKNSDVIYKTQVFQCTTCQGRGYSFPRKKDGSKGKAKRRCVKCDTAGVIFVPNNKVAGLKFSPSANSFIAAHGFKTDKRTLEFLEKVAVSNNMEAARDFLFKVRRLSALDTYLSAFVDG…
Station175_SUR_ALL_assembly_NODE_4253_length_22192_cov_84.951348	MKLTIDLENTACKSPEGKLMLDPFTEGNELVLVCAKTDSGVEHQFWFNHKEIEYSNDSHIALQALLDEATVLICHNAQHELIWLWECGFKYDGPVFDTLLVEYVLQRSVKQPLSLDAVAERYELDNQKLGTLSEYLKKGITVDSIPKDELLEYCLQDVRSTQELSNELRKKMFKETYSPLHPIIDLTNDMCVLLARVYQRGFKVSLDVLEDVRKEFTEERAVLVASLEEQVHKLMGDTPINLSSPEQLSRVIYSRKPKDKSTWASLFPMYTKKKEFYSIVENNSDIIYKTQVFQCTVCQGKGYSFPRKKDGSKGKAKRRCLNCDTAGVVFVPNTKVAGLKFSVGANSFIAAHGFKTDKRTLEFLEKVAISNNMEAARDFLFKVRRLSALDTYLSAFVDG…
Station168_SUR_ALL_assembly_NODE_19822_length_5130_cov_71.348966	MILTIDIENTVCRSPEGKLMLDPFTTGNELVLVCAKKDTGEEYHFWFNHKEVDTDVKDHAALQELLDDASMLICHNAQHELIWLWECGFKYDGSVFDTLLVEYVLQRAVKQPLSLDAVAERYGLDNQKMSTLSEYLKKGTSVDEVPKDELLEYCLQDVRTTQELSNALRKKMFKEEYAPLHAIIDLTNDMCVLLARVYQRGFKVNLDALEEVRKEFTEERDVLVKSLEEQVHTLMGDTPINLSSPEQLSMVIYSRKPKDKSTWAGMFPKYTKKKEFYSLVEKHSDIIYKTQVFQCTLCQGRGYSFPKKKDGSVGKAKRRCTKCDTAGVIFVPNTRVAGLKFKASGNAFIAAHGFKTDKRTLEFLEKVAVSNNMETARDFLFKVRRLSALDTYISAFVDG…
Station178_SUR_ALL_assembly_NODE_4774_length_17884_cov_38.332548	MKLTIDLENTACKSPEGKLMLDPFTEGNELVLVCAKTDSGVEHQFWFNHKEIEYSNDSHIALQALLDEATVLICHNAQHELIWLWECGFKYDGPVFDTLLVEYVLQRSVKQPLSLDAVAERYELSNQKLGTLSEYLKKGVTVDAVPKDELLAYCLQDVRSTQELSDTLRKKMFSTTYNSLLPIIDLTNDMCVLLARVYQRGFKVSLDVLEDVRKEFTEERAVLLASLEEQVHKLMGDTPINLSSPEQLSRVIYSRKPKDKTTWASLFPMYTKKKEFYSIVDKNSDVIYKTQVFQCTTCQGRGYSFPRKKDGSKGKAKRRCVKCDTAGVIFVPNNKVAGLKFSPSANSFIAAHGFKTDKRTLEFLEKVAVSNNMEAARDFLFKVRRLSALDTYLSAFVDG…
Station188_SUR_ALL_assembly_NODE_2686_length_23032_cov_202.130478	MLDPFTEGNELVLVCAKTDSGVEHQFWFNHKEIEYSNDSHIALQALLDEATVLICHNAQHELIWLWECGFKYDGPVFDTLLVEYVLQRSVKQPLSLDAVAERYELSNQKLGTLSEYLKKGVTVDAVPKDELLAYCLQDVRSTQELSDTLRKKMFSTTYNSLLPIIDLTNDMCVLLARVYQRGFKVSLDVLEDVRKEFTEERAVLLASLEEQVHKLMGDTPINLSSPEQLSRVIYSRKPKDKTTWASLFPMYTKKKEFYSIVDKNSDVIYKTQVFQCTTCQGRGYSFPRKKDGSKGKAKRRCVKCDTAGVIFVPNNKVAGLKFSPSANSFIAAHGFKTDKRTLEFLEKVAVSNNMEAARDFLFKVRRLSALDTYLSAFVDGIQTFTKADGRLHVRMTQHR…
Station201_SUR_ALL_assembly_NODE_5104_length_13376_cov_47.453645	MKLTIDIENTACRSPEGKLMLDPFTEGNELVLVCAKTDAGVEHHFWFNHKEVEYSNDAHVALQELLSEATVLICHNAQHELIWLWECGFEYDGPVFDTLLVEYVLQRSVKQPLSLDAVAERYELDNQKLGTLSEYLKKGVTVDSIPKDELLEYCLQDVRSTQELSNELRKKMFKETYSPLHPIIDLTNDMCVLLARVYQRGFKVSLDVLEDVRKEFTEERAVLVASLEEQVHKLMGDTPINLSSPEQLSRVIYSRKPKDKSTWASLFPMYTKKKEFYSIVENNSDIIYKTQVFQCTVCQGKGYSFPRKKDGSKGKAKRRCLNCDTAGVVFVPNTKVAGLKFSVGANSFIAAHGFKTDKRTLEFLEKVAISNNMESARDFLFKVRRLSALDTYLSAFVDG…
Station173_DCM_ALL_assembly_NODE_13546_length_9288_cov_187.494422	MKLTIDIENTACRSPEGKLMLDPFTEGNELVLVCAKTDAGVEHHFWFNHKEVEYSNDAHVALQELLSEATILICHNAQHELIWLWECGFEYDGPVFDTLLVEYVLQRSVKQPLSLDAVAERYELDNQKLGTLSEYLKKGITVDSIPKDELLEYCLQDVRSTQELSNELRKKMFKETYSPLHPIIDLTNDMCVLLARVYQRGFKVSLDVLEDVRKEFTEERAVLVASLEEQVHKLMGDTPINLSSPEQLSRVIYSRKPKDKSTWASLFPMYTKKKEFYSIVENNSDIIYKTQVFQCTVCQGKGYSFPRKKDGSKGKAKRRCLNCDTAGVVFVPNTKVAGLKFSVGANSFIAAHGFKTDKRTLEFLEKVAISNNMEAARDFLFKVRRLSALDTYLSAFVDG…
Station189_DCM_ALL_assembly_NODE_9456_length_8709_cov_195.337185	MKLTIDIENTACRSPEGKLMLDPFTEGNELVLVCAKTDAGVEHHFWFNHKEVEYSNDAHVALQELLSEATILICHNAQHELIWLWECGFEYDGPVFDTLLVEYVLQRSVKQPLSLDAVAERYELDNQKLGTLSEYLKKGITVDSIPKDELLEYCLQDVRSTQELSNELRKKMFKETYSPLHPIIDLTNDMCVLLARVYQRGFKVSLDVLEDVRKEFTEERAVLVASLEEQVHKLMGDTPINLSSPEQLSRVIYSRKPKDKSTWASLFPMYTKKKEFYSIVENNSDIIYKTQVFQCTVCQGKGYSFPRKKDGSKGKAKRRCLNCDTAGVVFVPNTKVAGLKFSVGANSFIAAHGFKTDKRTLEFLEKVAISNNMEAARDFLFKVRRLSALDTYLSAFVDG…
Station180_SUR_ALL_assembly_NODE_12378_length_10775_cov_32.572481	MKLTIDIENTACRSPEGKLMLDPFTEGNELVLVCAKTDAGVEHHFWFNHKEVEYSNDAHVALQELLSEATILICHNAQHELIWLWECGFEYDGPVFDTLLVEYVLQRSVKQPLSLDAVAERYELDNQKLGTLSEYLKKGITVDSIPKDELLEYCLQDVRSTQELSNELRKKMFKETYSPLHPIIDLTNDMCVLLARVYQRGFKVSLDVLEDVRKEFTEERAVLVASLEEQVHKLMGDTPINLSSPEQLSRVIYSRKPKDKSTWASLFPMYTKKKEFYSIVENNSDIIYKTQVFQCTVCQGKGYSFPRKKDGSKGKAKRRCLNCDTAGVVFVPNTKVAGLKFSVGANSFIAAHGFKTDKRTLEFLEKVAISNNMEAARDFLFKVRRLSALDTYLSAFVDG…
Station173_DCM_ALL_assembly_NODE_7859_length_14135_cov_146.659375	MKLTIDLENTACKSPEGKLMLDPFTEGNELVLVCAKTDSGVEHQFWFNHKEIEYSNDSHIALQALLDEATVLICHNAQHELIWLWECGFKYDGPVFDTLLVEYVLQRSVKQPLSLDAVAERYELSNQKLGTLSEYLKKGVTVDAVPKDELLAYCLQDVRSTQELSDTLRKKMFSTTYNSLLPIIDLTNDMCVLLARVYQRGFKVSLDVLEDVRKEFTEERAVLLASLEEQVHKLMGDTPINLSSPEQLSRVIYSRKPKDKTTWASLFPMYTKKKEFYSIVDKNSDVIYKTQVFQCTTCQGRGYSFPRKKDGSKGKAKRRCVKCDTAGVIFVPNNKVAGLKFSPSANSFIAAHGFKTDKRTLEFLEKVAVSNNMEAARDFLFKVRRLSALDTYLSAFVDG…
Station189_DCM_ALL_assembly_NODE_5382_length_12504_cov_186.424612	MKLTIDLENTACKSPEGKLMLDPFTEGNELVLVCAKTDSGVEHQFWFNHKEIEYSNDSHIALQALLDEATVLICHNAQHELIWLWECGFKYDGPVFDTLLVEYVLQRSVKQPLSLDAVAERYELSNQKLGTLSEYLKKGVTVDAVPKDELLAYCLQDVRSTQELSDTLRKKMFSTTYNSLLPIIDLTNDMCVLLARVYQRGFKVSLDVLEDVRKEFTEERAVLLASLEEQVHKLMGDTPINLSSPEQLSRVIYSRKPKDKTTWASLFPMYTKKKEFYSIVDKNSDVIYKTQVFQCTTCQGRGYSFPRKKDGSKGKAKRRCVKCDTAGVIFVPNNKVAGLKFSPSANSFIAAHGFKTDKRTLEFLEKVAVSNNMEAARDFLFKVRRLSALDTYLSAFVDG…
Station158_MES_ALL_assembly_NODE_17957_length_5994_cov_11.942920	MKLTIDIENTACRSPEGKLMLDPFTEGNELVLVCAKTDAGVEHHFWFNHKEVEYSNDAHVALQELLSEATVLICHNAQHELIWLWECGFEYDGPVFDTLLVEYVLQRSVKQPLSLDAVAERYELDNQKLGTLSEYLKKGITVDSIPKDELLEYCLQDVRSTQELSNELRKKMFKETYSPLQPILDLTNDMCVLLARVYQRGFKVSLDVLEDVRKEFTEERAVLVASLEEQVHKLMGDTPINLSSPEQLSRVIYSRKPKDKSTWASLFPMYTKKKEFYSIVENNSDIIYKTQVFQCTVCQGKGYSFPRKKDGSKGKAKRRCLNCDTAGVVFVPNTKVAGLKFSVGANSFIAAHGFKTDKRTLEFLEKVAISNNMESARDFLFKVRRLSALDTYLSAFVDG…
Station178_SUR_ALL_assembly_NODE_15521_length_6759_cov_54.053848	MKLTIDIENTACRSPEGKLMLDPFTEGNELVLVCAKTDAGVEHHFWFNHKEVEYSNDAHVALQELLSEATILICHNAQHELIWLWECGFEYDGPVFDTLLVEYVLQRSVKQPLSLDAVAERYELDNQKLGTLSEYLKKGITVDSIPKDELLEYCLQDVRSTQELSNELRKKMFKETYSPLHPIIDLTNDMCVLLARVYQRGFKVSLDVLEDVRKEFTEERAVLVASLEEQVHKLMGDTPINLSSPEQLSRVIYSRKPKDKSTWASLFPMYTKKKEFYSIVENNSDIIYKTQVFQCTVCQGKGYSFPRKKDGSKGKAKRRCLNCDTAGVVFVPNTKVAGLKFSVGANSFIAAHGFKTDKRTLEFLEKVAISNNMEAARDFLFKVRRLSALDTYLSAFVDG…
Station201_MES_ALL_assembly_NODE_11452_length_6951_cov_45.414298	MKLTIDIENTACRSPEGKLMLDPFTEGNELVLVCAKTDAGVEHHFWFNHKEVEYSNDAHVALQELLSEATILICHNAQHELIWLWECGFEYDGPVFDTLLVEYVLQRSVKQPLSLDAVAERYELDNQKLGTLSEYLKKGVTVDSIPKDELLEYCLQDVRSTQELSNELRKKMFKETYSPLQPILDLTNDMCVLLARVYQRGFKVSLDVLEDVRKEFTEERAVLVASLEEQVHKLMGDTPINLSSPEQLSRVIYSRKPKDKSTWASLFPMYTKKKEFYSIVENNSDIIYKTQVFQCTVCQGKGYSFPRKKDGSKGKAKRRCLNCDTAGVVFVPNTKVAGLKFSVGANSFIAAHGFKTDKRTLEFLEKVAISNNMESARDFLFKVRRLSALDTYLSAFVDG…
Station201_DCM_ALL_assembly_NODE_16234_length_6548_cov_65.211921	MKLTIDIENTACRSPEGKLMLDPFTEGNELVLVCAKTDAGVEHHFWFNHKEVEYSNDAHVALQELLSEATVLICHNAQHELIWLWECGFEYDGPVFDTLLVEYVLQRSVKQPLSLDAVAERYELDNQKLGTLSEYLKKGVTVDSIPKDELLEYCLQDVRSTQELSNELRKKMFKETYSPLQPILDLTNDMCVLLARVYQRGFKVSLDVLEDVRKEFTEERAVLVASLEEQVHKLMGDTPINLSSPEQLSRVIYSRKPKDKSTWASLFPMYTKKKEFYSIVENNSDIIYKTQVFQCTVCQGKGYSFPRKKDGSKGKAKRRCLNCDTAGVVFVPNTKVAGLKFSVGANSFIAAHGFKTDKRTLEFLEKVAISNNMESARDFLFKVRRLSALDTYLSAFVDG…
Station85_SUR_COMBINED_FINAL_NODE_7883_length_5956_cov_128.243010	MKLTIDIENTACRSPEGKLMLDPFTEGNELVLVCAKTDAGVEHHFWFNHKEVVPNNDDHVALQALIDEATVLICHNAQHELIWLWECGFKYDGPVFDTLLVEYVLQRSVKLPLSLDAVAERYELSNQKLGTLSEYLKKGITVDAIPKDELLEYCLQDVRSTQELSEELRKKMFKEMYCPLHPIIDLTNDMCVLLARVYQRGFKVSLDVLEDVRKEFTEERATLLASLEEQVHKLMGDTPINLSSPEQLSRVIYSRKPKDKSTWASLFPMYTKKKEFYSLVDKNSDIIYKTQVFQCTACQGKGYSFPRKKDGSKGKAKRRCLTCDTAGVVFVPNTRVAGLKFSANANSYIAAHGFKTDKRTLEFLEKVAISNNMESARDFLFKVRRLSALDTYLSAFVDG…
Station173_SUR_ALL_assembly_NODE_8519_length_5049_cov_227.421906	MKLTIDIENTACRSPEGKLMLDPFTEGNELVLVCAKTDAGVEHHFWFNHKEVEYSNDAHVALQELLSEATILICHNAQHELIWLWECGFEYDGPVFDTLLVEYVLQRSVKQPLSLDAVAERYELDNQKLGTLSEYLKKGITVDSIPKDELLEYCLQDVRSTQELSNELRKKMFKETYSPLHPIIDLTNDMCVLLARVYQRGFKVSLDVLEDVRKEFTEERAVLVASLEEQVHKLMGDTPINLSSPEQLSRVIYSRKPKDKSTWASLFPMYTKKKEFYSIVENNSDIIYKTQVFQCTVCQGKGYSFPRKKDGSKGKAKRRCLNCDTAGVVFVPNTKVAGLKFSVGANSFIAAHGFKTDKRTLEFLEKVAISNNMEAARDFLFKVRRLSALDTYLSAFVDG…
Station188_DCM_ALL_assembly_NODE_8349_length_10504_cov_385.826395	MKLTIDLENTACKSPEGKLMLDPFTEGNELVLVCAKTDSGVEHQFWFNHKEIEYSNDSHIALQALLDEATVLICHNAQHELIWLWECGFKYDGPVFDTLLVEYVLQRSVKQPLSLDAVAERYELSNQKLGTLSEYLKKGVTVDAVPKDELLAYCLQDVRSTQELSDTLRKKMFSTTYNSLLPIIDLTNDMCVLLARVYQRGFKVSLDVLEDVRKEFTEERAVLLASLEEQVHKLMGDTPINLSSPEQLSRVIYSRKPKDKTTWASLFPMYTKKKEFYSIVDKNSDVIYKTQVFQCTTCQGRGYSFPRKKDGSKGKAKRRCVKCDTAGVIFVPNNKVAGLKFSPSANSFIAAHGFKTDKRTLEFLEKVAVSNNMEAARDFLFKVRRLSALDTYLSAFVDG…
Station189_MES_ALL_assembly_NODE_9779_length_10772_cov_70.074461	MKLTIDLENTACKSPEGKLMLDPFTEGNELVLVCAKTDSGVEHQFWFNHKEIEYSNDSHIALQALLDEATVLICHNAQHELIWLWECGFKYDGPVFDTLLVEYVLQRSVKQPLSLDAVAERYELSNQKLGTLSEYLKKGVTVDAVPKDELLAYCLQDVRSTQELSDTLRKKMFSTTYNSLLPIIDLTNDMCVLLARVYQRGFKVSLDVLEDVRKEFTEERAVLLASLEEQVHKLMGDTPINLSSPEQLSRVIYSRKPKDKTTWASLFPMYTKKKEFYSIVDKNSDVIYKTQVFQCTTCQGRGYSFPRKKDGSKGKAKRRCVKCDTAGVIFVPNNKVAGLKFSPSANSFIAAHGFKTDKRTLEFLEKVAVSNNMEAARDFLFKVRRLSALDTYLSAFVDG…
Station180_SUR_ALL_assembly_NODE_7437_length_16270_cov_48.717792	MKLTIDLENTACKSPEGKLMLDPFTEGNELVLVCAKTDSGVEHQFWFNHKEIEYSNDSHIALQALLDEATVLICHNAQHELIWLWECGFKYDGPVFDTLLVEYVLQRSVKQPLSLDAVAERYELSNQKLGTLSEYLKKGVTVDAVPKDELLAYCLQDVRSTQELSDTLRKKMFSTTYNSLLPIIDLTNDMCVLLARVYQRGFKVSLDVLEDVRKEFTEERAVLLASLEEQVHKLMGDTPINLSSPEQLSRVIYSRKPKDKTTWASLFPMYTKKKEFYSIVDKNSDVIYKTQVFQCTTCQGRGYSFPRKKDGSKGKAKRRCVKCDTAGVIFVPNNKVAGLKFSPSANSFIAAHGFKTDKRTLEFLEKVAVSNNMEAARDFLFKVRRLSALDTYLSAFVDG…
Station100_DCM_ALL_assembly_NODE_115_length_56772_cov_11.658956	MKLTLDIENTVTKRNDKLHLDPFEPDNTLVMVGMLDDLGHEDIVTFDHSEQQPTTEGRSIVQRKLDETSLLIMHNASHDLMWLWESGFTYEGAIFDTMLGEYILQRGQKEPLSLEACAERYDLDTKKQDSLKEWLKAGKSVRDMDHTELSDYLSADLHATQQLYERLRKQYEECSSLEATIKLTNQLAVHLARIYQRGFAVDLEALEDVRKEFEQERVTLTRELEEHVRELMGDTPINLNSPEQLSWVIYSKKPNDKKVWADLFEPYMPDANYRSTVHNNSTKLYKQKAKQCQSCGGTGYTYKIRKDGTRYAKPNKCISCNATGYSFMDIHSSVAGLKFNAPTAKWISANGFATSKDRLVYLEGVARQRDMQDAVHFLQRVRRLSAVDTYLSSFVEGIH…
Station124_MXL_ALL_assembly_NODE_1206_length_18680_cov_8.190604	MKLTLDIENTVTKRNDKLHLDPFEPDNTLVMVGMLDDRGNEYCVTFDHSEHQPTTEGRYIVQKNLDDTALLIMHNASHDLMWLWESGFTYDGAIFDTMLGEYILQRGQKEPLSLEACAERYDLDTKKQDSLKEWLKAGKSVRDMDHTVLSDYLSADLHATQQLYNRLRKQYEECSSLEGTIKLTNQLAVHLARIYQRGFAVDLDALEEVRKEFEQERDTLTRELEEHVRELMGDRPINLNSPEQLSWVIYSKKPDDKKVWANLFDQYMPDALYRSMVHNNSTKLYKQKAKQCQSCSGTGYTYKTRKDGTRYAKPNKCISCGATGYIFVDITSSVAGLKFNAPTAKWISANGFATSKDRLVYLEGVARQRDMQDAVQFLQRVRRLSAVDTYLSSFVEGIH…
Station125_SUR_ALL_assembly_NODE_1061_length_18296_cov_12.269009	MKLTLDIENTVTKRNDKLHLDPFEPDNTLVMVGMLDDRGNEYCVTFDHSEHQPTTEGRYIVQKNLDDTALLIMHNASHDLMWLWESGFTYDGAIFDTMLGEYILQRGQKEPLSLEACAERYDLDTKKQDSLKEWLKAGKSVRDMDHTVLSDYLSADLHATQQLYNRLRKQYEECSSLEGTIKLTNQLAVHLARIYQRGFAVDLDALEEVRKEFEQERDTLTRELEEHVRELMGDRPINLNSPEQLSWVIYSKKPDDKKVWANLFDQYMPDALYRSMVHNNSTKLYKQKAKQCQSCSGTGYTYKTRKDGTRYAKPNKCISCGATGYIFVDITSSVAGLKFNAPTAKWISANGFATSKDRLVYLEGVARQRDMQDAVQFLQRVRRLSAVDTYLSSFVEGIH…
Station124_SUR_ALL_assembly_NODE_1027_length_18620_cov_41.779585	MKLTLDIENTVTKRNDKLHLDPFEPDNTLVMVGMLDDRGNEYCVTFDHSEHQPTTEGRYIVQKNLDDTALLIMHNASHDLMWLWESGFTYDGAIFDTMLGEYILQRGQKEPLSLEACAERYDLDTKKQDSLKEWLKAGKSVRDMDHTVLSDYLSADLHATQQLYNRLRKQYEECSSLEGTIKLTNQLAVHLARIYQRGFAVDLDALEEVRKEFEQERDTLTRELEEHVRELMGDRPINLNSPEQLSWVIYSKKPDDKKVWANLFDQYMPDALYRSMVHNNSTKLYKQKAKQCQSCSGTGYTYKTRKDGTRYAKPNKCISCGATGYIFVDITSSVAGLKFNAPTAKWISANGFATSKDRLVYLEGVARQRDMQDAVQFLQRVRRLSAVDTYLSSFVEGIH…
Station123_SUR_ALL_assembly_NODE_1084_length_18116_cov_33.432423	MKLTLDIENTVTKRNDKLHLDPFEPDNTLVMVGMLDDRGNEYCVTFDHSEHQPTTEGRYIVQKNLDDTALLIMHNASHDLMWLWESGFTYDGAIFDTMLGEYILQRGQKEPLSLEACAERYDLDTKKQDSLKEWLKAGKSVRDMDHTVLSDYLSADLHATQQLYNRLRKQYEECSSLEGTIKLTNQLAVHLARIYQRGFAVDLDALEEVRKEFEQERDTLTRELEEHVRELMGDRPINLNSPEQLSWVIYSKKPDDKKVWANLFDQYMPDALYRSMVHNNSTKLYKQKAKQCQSCSGTGYTYKTRKDGTRYAKPNKCISCGATGYIFVDITSSVAGLKFNAPTAKWISANGFATSKDRLVYLEGVARQRDMQDAVQFLQRVRRLSAVDTYLSSFVEGIH…
Station122_SUR_ALL_assembly_NODE_181_length_46530_cov_23.166455	MKLTLDIENTVTKRNDKLHLDPFEPDNTLVMVGMLDDRGNEYCVTFDHSEHQPTTEGRYIVQKNLDDTALLIMHNASHDLMWLWESGFTYDGAIFDTMLGEYILQRGQKEPLSLEACAERYDLDTKKQDSLKEWLKAGKSVRDMDHTVLSDYLSADLHATQQLYNRLRKQYEECSSLEGTIKLTNQLAVHLARIYQRGFAVDLDALEEVRKEFEQERDTLTRELEEHVRELMGDRPINLNSPEQLSWVIYSKKPDDKKVWANLFDQYMPDALYRSMVHNNSTKLYKQKAKQCQSCSGTGYTYKTRKDGTRYAKPNKCISCGATGYIFVDITSSVAGLKFNAPTAKWISANGFATSKDRLVYLEGVARQRDMQDAVQFLQRVRRLSAVDTYLSSFVEGIH…
Station39_DCM_ALL_assembly_NODE_1307_length_9084_cov_5.727102	MKLTLDIENTVTKRNDKLHLDPFEPENTLVMVGMLDDLGHEDIVTFDHSEQQPTTEGRSIVQRKLDETSLLIMHNAAHDLMWLWESGFTYEGEIFDTMLGEYVLQRGQKEPLSLEACAERYDLDTKKQDTMKEWLKAGKSVRDMDHTELSNYLSADLHATQQLYNRLRKQYEECSSLEGTIKLTNQLAVHLARIYQRGFAVDLDALEEVRKEFEQERDTLTRELEEHVRELMGDRPINLNSPEQLSWVIYSKKPKDKKVWADLFEPYMPDADYRSTVHNNSEKLYKQKAKQCQSCGGTGYTYKTRKDGTRYAKPNKCISCGATGYIFMDITSAVAGLKFNAPTAKWTSANGFATSKDRLVYLEGVARQRDMQDAVHFLQRVRRLSAVDTYLSSFVEGIH…
Station41_DCM_ALL_assembly_NODE_1781_length_10275_cov_20.146869	MKLTLDIENTVTKRNDKLHLDPFEPENTLVMVGMLDDLGHEDIVTFDHSEQQPTTEGRSIVQRKLDETSLLIMHNASHDLMWLWESGFTYEGEIFDTMLGEYVLQRGQKEPLSLEACAERYDLDTKKQDTMKEWLKAGKSVRDMDHTELSNYLSADLHATQQLYNRLRKQYEECSSLEGTIKLTNQLAVHLARIYQRGFAVDLDALEEVRKEFEQERDTLTRELEEHVRELMGDRPINLNSPEQLSWVIYSKKPKDKKVWADLFEPYMPDADYRSTVHNNSEKLYKQKAKQCQSCGGTGYTYKTRKDGTRYAKPNKCISCGATGYIFMDITSAVAGLKFNAPTAKWTSANGFATSKDRLVYLEGVARQRDMQDAVHFLQRVRRLSAVDTYLSSFVEGIH…
Station64_SUR_ALL_assembly_NODE_3722_length_7912_cov_4.443426	MKLTLDIENTVTKRNDKLHLDPFEPENTLVMVGMLDDLGHEDIVTFDHSEQQPTTEGRSIVQRKLDETSLLIMHNAAHDLMWLWESGFTYEGEIFDTMLGEYVLQRGQKEPLSLEACAERYDLDTKKQDTMKEWLKAGKSVRDMNWFDLLSYLSDDLHATQQLYNCLRKQYEECSSLEGTIKLTNQLAVHLARIYQRGFAVDLDALEEVRKEFEQERDTLTRELEEQVRELMGDRPINLNSPEQLSWVIYSKKPKDKKVWADLFEPYMPDADYRSTVHNNSEKLYKQKAKQCQSCGGTGYTYKTRKDGTRYAKPNKCISCGATGYIFMDITSAVAGLKFNAPTAKWTSANGFATSKDRLVYLEGVARQRDMQNAVQFLQRVRRLSAVDTYLSSFVEGIH…
Station45_SUR_ALL_assembly_NODE_448_length_25266_cov_17.556067	MASQRLIGELMKLTLDIENTVTKRNDKLHLDPFEPENTLVMVGMLDDLGHEDIVTFDHSEQQPTTEGRSIVQRKLDETSLLIMHNASHDLMWLWESGFTYEGEIFDTMLGEYVLQRGQKEPLSLEACAERYDLDTKKQDTMKEWLKAGKSVRDMNWFDLISYLSDDLHATQQLYNCLQKQYEECSSLEGTIKLTNQLAVHLARIYQRGFAVDLDALEEVRKEFEQERDTLTRELEEHVRKLMGDRPINLNSPEQLSWVIYSKKPKDKKVWADLFEPYMPDADYRSTVHNNSEKLYKQKAKQCQSCGGTGYTYKTRKDGTRYAKPNKCISCGATGYIFMDITSAVAGLKFNAPTAKWTSANGFATSKDRLVYLEGVARQRDMQDAVHFLQRVRRLSAVDT…
Station25_SUR_ALL_assembly_NODE_8248_length_5311_cov_8.303843	MKLTLDIENTVTKRNDKLHLDPFEPENTLVMVGMLDDLGHEDIVTFDHSEQQPTTEGRSIVQRKLDETSLLIMHNAAHDLMWLWESGFTYEGEIFDTMLGEYVLQRGQKKPVSLEACAERYDLETKKQDTMKAWLKAGNSVRDMNYEELVSYLSDDIHATQQLYNRLRKQYEECSSLEGTIKLTNQLAVHLARIYQRGFAVDLDALEEVRKEFEQERDTLTRELEEQVRELMGDRPINLNSPEQLSWVIYSKKPKDKKVWADLFDPYMPDADYRSTVHNNSEKLYKQKAERCSDCNGSGQVFKTKKDGTRYARSNKCNGCSGVGYRFLDNVRLVGGLKFNAPTAKWISANGFATSKDRLVYLEGVARQRDMQDAVHFLQRVRRLSAVDTYLSSFVEGIH…
Station22_SUR_ALL_assembly_NODE_9619_length_5311_cov_50.824391	MKLTLDIENTVTKRNDKLHLDPFEPENTLVMVGMLDDLGHEDIVTFDHSEQQPTTEGRSIVQRKLDETSLLIMHNAAHDLMWLWESGFTYEGEIFDTMLGEYVLQRGQKKPVSLEACAERYDLETKKQDTMKAWLKAGNSVRDMNYEELVSYLSDDIHATQQLYNRLRKQYEECSSLEGTIKLTNQLAVHLARIYQRGFAVDLDALEEVRKEFEQERDTLTRELEEQVRELMGDRPINLNSPEQLSWVIYSKKPKDKKVWADLFDPYMPDADYRSTVHNNSEKLYKQKAERCSDCNGSGQVFKTKKDGTRYARSNKCNGCSGVGYRFLDNVRLVGGLKFNAPTAKWISANGFATSKDRLVYLEGVARQRDMQDAVHFLQRVRRLSAVDTYLSSFVEGIH…
Station41_SUR_ALL_assembly_NODE_2167_length_7402_cov_5.601334	MKLTLDIENTVTKRNDKLHLDPFEPENTLVMVGMLDDLGHEDIVTFDHSEQQPTTEGRSIVQRKLDETSLLIMHNASHDLMWLWESGFTYEGEIFDTMLGEYVLQRGQKEPLSLEACAERYDLDTKKQDTMKEWLKAGKSVRDMDHTELSNYLSADLHATQQLYNRLRKQYEECSSLEGTIKLTNQLAVHLARIYQRGFAVDLDALEEVRKEFEQERDTLTRELEEHVRELMGDRPINLNSPEQLSWVIYSKKPKDKKVWADLFEPYMPDADYRSTVHNNSEKLYKQKAKQCQSCGGTGYTYKTRKDGTRYAKPNKCISCGATGYIFMDITSAVAGLKFNAPTAKWTSANGFATSKDRLVYLEGVARQRDMQDAVHFLQRVRRLSAVDTYLSSFVEGIH…
Station25_SUR_ALL_assembly_NODE_8904_length_5026_cov_5.976262	MKLTLDIENTVTKRNGKLHLDPFEPDNTMVMVGMLDDLGHEDIVTFDHSEQQPTTEGRYIVQKKLDDTALLIMHNASHDLMWLWESGFTYEGTIFDTMLGEYILQRGQKEPLSLEACAERYDLDTKKQDSLKEWLKAGKSVRDMDHTELSDYLSADLHATQQLYDRLRMKYEDCNSLEATIKLTNQLAVHLARIYQRGFAVDLEALEDVRKEFEQERVTLTRELEEQVRELMGDTPINLNSPEQLSWVIYSKKPKDKKVWADLFDPYMPDANYRSTVHSNTSKLYKQKAKQCPVCKGTGQVRKVRKDGTPYSRTNRCINCDNTGFIYDNYIQNTVAGLKFNAPTAKWISANGFATSKDRLVYLEGVARQRDMQDAVHFLQRVRRLSAVDTYLSSFVEGI…
Station68_MES_DO_NOT_POOL_NODE_9614_length_7547_cov_4.933396	MKLTLDIENTVTKRNGKLHLDPFEPDNTMVMVGMLDDLGHEDIVTFDHSEQQPTTEGRYIVQKKLDDAALLIMHNASHDLMWLWESGFTYEGEIFDTMLGEYVLQRGQKEPLSLEACAERYDLDTKKQDSLKEWLKAGKSVRDMDHTELSDYLSADLHATQQLYDRLRIQYEECNSLEATIKLTNQLAVHLARIYQRGFTVDTEALEAVRIEFEQERVTLTRELEEQVRQLMGDRPINLNSPEQLSWVIYSKKPKDKKVWADLFEPYMPDANYRSIVHNNSIKLYKQKASQCLGCNGTGQIRKVRKDGSLYARTNKCSTCDGTGYSFMDSVPNVAGLKFNAPTSKWTSANGFATSKDRLVYLEGVARSRNMQDAVNFLQRVRRLSAVDTYLSSFVEGIN…
Station68_MES_COMBINED_FINAL_NODE_17523_length_5455_cov_8.065000	MKLTLDIENTVTKRNGKLHLDPFEPDNTMVMVGMLDDLGHEDIVTFDHSEQQPTTEGRYIVQKKLDDAALLIMHNASHDLMWLWESGFTYEGEIFDTMLGEYVLQRGQKEPLSLEACAERYDLDTKKQDSLKEWLKAGKSVRDMDHTELSDYLSADLHATQQLYDRLRIQYEECNSLEATIKLTNQLAVHLARIYQRGFTVDTEALEAVRIEFEQERVTLTRELEEQVRQLMGDRPINLNSPEQLSWVIYSKKPKDKKVWADLFEPYMPDASYRSVVHNNSEKLYKQKASQCLGCNGTGQIRKVRKDGSLYARTNKCSTCDGTGYSFMDSVPNVAGLKFNAPTSKWTSANGFATSKDRLVHLEGVARSRNMQDAVNFLQRVRRLSAVDTYLSSFVEGIN…
Station62_SUR_ALL_assembly_NODE_3726_length_8014_cov_20.673577	MWLWESGFTYEGEIFDTMLGEYVLQRGQKEPLSLEACAERYDLDTKKQDTMKEWLKAGKSVRDMNWFDLLSYLSDDLHATQQLYNCLRKQYEECSSLEGTIKLTNQLAVHLARIYQRGFAVDLDALEEVRKEFEQERDTLTRELEEQVRELMGDRPINLNSPEQLSWVIYSKKPKDKKVWADLFEPYMPDADYRSTVHNNSEKLYKQKAKQCQSCGGTGYTYKTRKDGTRYAKPNKCISCGATGYIFMDITSAVAGLKFNAPTAKWTSANGFATSKDRLVYLEGVARQRDMQDAVHFLQRVRRLSAVDTYLSSFVEGIHNFVKQDGKLHVSLLQHRTATGRLSGANPNMQNMPRGGTFPVKRVFKSRWDGGKIVEADFAQLEFRVAAFLSQDRTAIEEV…
Station155_MES_ALL_assembly_NODE_28273_length_5285_cov_117.788145	MKLTLDIENTVTKRNGKLHLDPFEPDNTMVMVGMLDDLGHEDIVTFDHSEQQPTTEGRYIVQKKLDDAALLIMHNASHDLMWLWESGFTYEGEIFDTMLGEYVLQRGQKEPLSLEACAERYDLDTKKQDSLKEWLKAGKSVRDMDHTELSDYLSADLHATQQLYDRLRIQYEECNSLEATIKLTNQLAVHLARIYQRGFTVDTEALEAVRIEFEQERDTLTRELEEQVRQLMGDRPINLNSPEQLSWVIYSKKPKDKKVWADLFEPYMPDASYRSIVHNNSIKLYKQKAKQCLGCNGTGQIRKVRKDGSLYARTNKCSTCDGTGYSFMDSVPNVAGLKFNAPTSKWTSANGFATSKDRLVHLEGVARSRNMQDAVNFLQRVRRLSAVDTYLSSFVEGIN…
Station168_DCM_ALL_assembly_NODE_19678_length_6036_cov_4.460291	MKLTLDIENTVTKRNGKLHLDPFEPDNTMVMVGMLDDLGHEDIVTFDHSEQQPTTEGRYIVQKKLDDAALLIMHNASHDLMWLWESGFTYEGEIFDTMLGEYVLQRGQKEPLSLEACAERYDLDTKKQDSLKEWLKAGKSVRDMDHTELSDYLSADLHATQQLYDRLRIQYEECNSLEATIKLTNQLAVHLARIYQRGFTVDTEALEAVRIEFEQERVTLTRELEEQVRQLMGDRPINLNSPEQLSWVIYSKKPKDKKVWADLFEPYMPDSSYRSIVHNNSEKLYKQKARQCQSCNGTGKTYRTKKDGSQYARPNNCSSCNSMGFNYIDNISNVGGLKFNAPTSKWISANGFATSKDRLVHLEGVARSRNMQDAVNFLQRVRRLSAVDTYLSSFVEGIN…
Station158_MES_ALL_assembly_NODE_12664_length_8006_cov_3.936863	MKLTLDIENTVTKRNGKLHLDPFEPDNTMVMVGMLDDLGHEDIVTFDHSEQQPTTEGRYIVQKKLDDAALLIMHNASHDLMWLWESGFTYEGEIFDTMLGEYVLQRGQKEPLSLEACAERYDLDTKKQDSLKEWLKAGKSVRDMDHTELSDYLSADLHATQQLYDRLRIQYEECNSLEATIKLTNQLAVHLARIYQRGFTVDTEALEAVRIEFEQERVTLTRELEEQVRQLMGDRPINLNSPEQLSWVIYSKKPKDKKVWADLFEPYMPDASYRSVVHNNSEKLYKQKARQCQSCNGTGKTYRTKKDGSQYARPNNCSSCNSMGFNYIDNISTVGGLKFNAPTSKWTSANGFATSKDRLVHLEGVARSRNMQDAVNFLQRVRRLSAVDTYLSSFVEGIN…
Station210_MES_ALL_assembly_NODE_10400_length_7555_cov_63.000800	MKLTLDIENTVTKRNGKLHLDPFEPDNTMVMVGMLDDLGHEDIVTFDHSEQQPTTEGRYIVQKKLDDAALLIMHNASHDLMWLWESGFTYEGEIFDTMLGEYVLQRGQKEPLSLEACAERYDLDTKKQDSLKEWLKAGKSVRDMDHTELSDYLSADLHATQQLYDRLRIQYEECNSLEATIKLTNQLAVHLARIYQRGFTVDTEALEAVRIEFEQERDTLTRELEEQVRQLMGDRPINLNSPEQLSWVIYSKKPKDKKVWADLFEPYMPDADYRSTVHNNSIKLYKQKAKQCRDCNGTGQVYKLKKDGTKYARSNKCNGCIGVGYRFLDDARIVGGLKFNAPTSKWTSANGFATSKDRLVHLEGVARSRNMQDAVNFLQRVRRLSAVDTYLSSFVEGIN…
Station206_SUR_ALL_assembly_NODE_9032_length_8710_cov_15.502946	MKLTLDIENTVTKRNGKLHLDPFEPDNTMVMVGMLDDLGHEDIVTFDHSEQQPTTEGRYIVQKKLDDAALLIMHNASHDLMWLWESGFTYEGEIFDTMLGEYVLQRGQKEPLSLEACAERYDLDTKKQDSLKEWLKAGKSVRDMDHTELSDYLSADLHATQQLYDRLRIQYEECNSLEATIKLTNQLAVHLARIYQRGFTVDTEALEAVRIEFEQERVTLTRELEEQVRQLMGDRPINLNSPEQLSWVIYSKKPKDKKVWADLFEPYMPDADYRSTVHNNSIKLYKQKAKQCRDCNGTGQVYKLKKDGTKYARSNKCNGCIGVGYRFLDDARIVGGLKFNAPTSKWTSANGFATSKDRLVHLEGVARSRNMQDAVNFLQRVRRLSAVDTYLSSFVEGIN…
Station208_SUR_ALL_assembly_NODE_13005_length_5436_cov_28.499721	MKLTLDIENTVTKRNGKLHLDPFEPDNTMVMVGMLDDLGHEDIVTFDHSEQQPTTEGRYIVQKKLDDAALLIMHNASHDLMWLWESGFTYEGEIFDTMLGEYVLQRGQKEPLSLEACAERYDLDTKKQDSLKEWLKAGKSVRDMDHTELSDYLSADLHATQQLYDRLRIQYEECNSLEATIKLTNQLAVHLARIYQRGFTVDTEALEAVRIEFEQERDTLTRELEEQVRQLMGDRPINLNSPEQLSWVIYSKKPKDKKVWADLFEPYMPDADYRSTVHNNSIKLYKQKAKQCRDCNGTGQVYKLKKDGTKYARSNKCNGCIGVGYRFLDDARIVGGLKFNAPTSKWTSANGFATSKDRLVHLEGVARSRNMQDAVNFLQRVRRLSAVDTYLSSFVEGIN…
Station22_SUR_ALL_assembly_NODE_5137_length_8077_cov_50.049115	MKLTLDVENTVTKRNDKLHLDPFEPENTLVMVGMLDDLGHEDIVTFDHSEQQPTTGGRLIVQRKLDDTSLLIMHNAAHDLIWLWESGFTYDGEIFDTMLGEYVLQRGQKEPLSLEACAERYDLETKKQDTMKEWLKAGKSVRDMDHTELSDYLSADLHATQQLYNHLQKQYEECSSLEGTIRLTNQLALHLTRIYQRGFSVDLEALEEVRKEFEQERDTLTRELEEQVRELMGDRPINLNSPEQLSWVIYSKKPKDKKVWPDLFEPYMDDADYRSTVHNNSEKLYKQKAKQCRECNGTGQIRKVKKDGTLYARTNRCNDCDGKGYHYTDDLKSIGGLKFNAPTSKWISANGFATSKDRLVYLEGVARQRDMQDAVDFLQRVRRLSAVDTYLSSFVEGIN…
Station48_SUR_ALL_assembly_NODE_577_length_17723_cov_8.971021	MAWCRSLSVRWRESKVLSMRRVVDVENSITLRDGKIFNDPYEEANTLTEVGVLCLDTGEKRLLPFDHKEATDKHKSSACVLQRMLDNTTLLIGHNLQYDLAWLWANGFKYDGDIYDTMLAEYLLLRGQKQPLSLEQCAIRRDLEYQKDDTLKAYYKKGYNTNEIPLDELSHYLEYDLLTTGELYKATEADFSTPASSSLRAVKDVTFRTCKVLTRMSMAGIRVDRDALEHVRVKFERERNEILSRLQTTTKELMGGTPINLNSPEQMSWVIFSRKPDNKKEWADLFEYVDDKGFKDAVKKNSKMIFKTKASTCPTCNGGGRVHKTRKDGTLYKIPNKCKDCDGRGFLLTATNEMAGLGFFPPSKKWVSANGFGVGKTNLDALIATAKNNNMEKANEFLQ…
Station64_DCM_ALL_assembly_NODE_55_length_54231_cov_4.499372	MRRVVDVENSITLRDGKIFNDPYEAANTLTEVGVLCLDTGEKRLLPFDHKEATDKHKSSACVLQRMLDNTTLLIGHNLQYDLAWLWANGFKYDGDIYDTMLAEYLLLRGQKQPLSLEQCAIRRDLEYQKDDTLKAYYKKGYNTNEIPLDELSHYLEYDLLTTGELYKATEADFSTPASSSLRAVKDVTFRTCKVLTRMSMAGIRVDRDALEHVRVKFERERNEILSRLQTTTKELMGGTPINLNSPEQMSWVIFSRKPNDKKEWADLFEYVDDKGFKDAVKKNSKMIFKTKASTCPTCNGGGRVYKTRKDGTLYKIPNKCKDCDGRGFLLTATNEMAGLGFFPPSKKWVSANGFGVGKTNLDALIATAKNNNMEKANELLQDLKRLSAVSSYLSSFVDG…
Station124_SUR_ALL_assembly_NODE_311_length_36711_cov_11.985459	MRRVVDVENSITLRDGKIFNDPYEPSNTLTEVGVLCLDTGEKKLLPFDHKEATDQHKKNDCVLQRMLDNTTLLIGHNLQYDLAWLWANGFKYDGDIYDTMLAEYLLLRGQKQPLSLEQCAIRRNLQYQKDDTLKAYYKKGYNTNEIPLDELSHYLEYDLLTTGELYKATETDFSTPASASIRAVKDVTFRTCKVLTRMSMAGIRVDRHALEHVRDRFERERKEILDRLQATTRELMGGTPINLNSPEQMSWVIFSRKPNDKKEWVGIFEYVDDKGFKDAVKKNSKMIFKTKASTCPTCNGGGKVHKTRKDGTLHKIPNKCKACDARGFLLTATNEMAGLGFFPPSKKWVSANGFGVGKTNLDALIATAKNNNMEKANEFLQDLKRLSAISSYLSSFVDG…
Station124_MXL_ALL_assembly_NODE_984_length_21921_cov_3.199854	MLCLDTGEKKLLPFDHKEATDQHKKNDCVLQRMLDNTTLLIGHNLQYDLAWLWANGFKYDGDIYDTMLAEYLLLRGQKQPLSLEQCAIRRNLEYQKDDTLKAYYKKGYNTNEIPLDELSHYLEYDLLTTGELYKATETDFSTPASASIRAVKDVTFRTCKVLTRMSMAGIRVDRHALEHVRDRFERERKEILDRLQATTRELMGGTPINLNSPEQMSWVIFSRKPNDKKEWVGIFEYVDDKGFKDAVKKNSKMIFKTKASTCPTCNGGGKVHKTRKDGTLHKIPNKCKACDARGFLLTATNEMAGLGFFPPSKKWVSANGFGVGKTNLDALIATAKNNNMEKANEFLQDLKRLSAISSYLSSFVDGIITNCKTNDKLHINLTQHITSTGRFSGRNPNMQ…
Station109_SUR_ALL_assembly_NODE_818_length_24125_cov_20.001994	MRRVVDVENSITLRDGKIFNDPYEPSNTLTEVGVLCLDTGEKRLLPFDHKEATDKHKKNDCVLQRMLDNTTLLIGHNLQYDLAWLWANGFKYDGDIYDTMLAEYLLLRGQKQPLSLEQCAIRRNLQYQKDDTLKAYYKKGYNTNEIPLDELSHYLEYDLLTTGELYKATEADFSTPASASLRAVKDVTFRTCKVLTRMSMAGIRVDRHALEHVRDTFERERKEILDRLQATTRELMGGTPINLNSPEQMSWVIFSRKPNDKKEWVDIFDYVDDKGFKDAVKKNSKMLFKTKASTCPNCNGRGLVHKKRKDGTYYKLPNKCKDCDSRGFLLTATNEMAGLGFFPPSKKWVSANGFGVGKTNLDALIATAKNNNMEKANDFLQDLKRLSAISSYLSSFVDG…
Station38_DCM_ALL_assembly_NODE_1734_length_7239_cov_7.624443	ITLRDGKIFNDPYEPSNTLTEVGVLCLDTGEKKLLPFDHKEATDKHKKNDCVLQRMLDNTTLLIGHNLQYDLAWLWANGFKYDGDIYDTMLAEYLLLRGQKQPLSLEQCAIRRDLQYQKDDTLKAYYKKGYNTNEIPLDELSHYLEYDLLTTGELYKATEADFSTPSSASLRAVKDVTFRTCKVLTRMSMAGIRVDRHALEHVRDRFERERKEILDRLQATTRELMGGTPINLNSPEQMSWVIFSRKPNDKKEWVDIFEYVDDKGFKDAVKKNSKMLFKTKASTCPNCNGRGLVHKKRKDGTYYKLPNKCKDCDSRGFLLTATNEMAGLGFFPPSKKWVSANGFGVGKTNLDALIATAKNNNMEKANEFLQDLKRLSAISSYLSSFVDGIITNCKGSDK…
Station123_MXL_ALL_assembly_NODE_7311_length_6111_cov_3.942867	TMLAEYLLLRGQKQPLSLEQCAIRRNLQYQKDDTLKAYYKKGYNTNEIPLDELSHYLKYDLLTTGELYKATEADFSTPASASIRAVKDVTFRTCKVLTRMSMAGIRVDRHALEHVRDRFERERKEILDRLQATTRELMGGTPINLNSPEQMSWVIFSRKPNDKKEWVGIFEYVDDKGFKDAVKKNSKMIFKTKASTCPTCNGGGKVHKTRKDGTLHKIPNKCKACDARGFLLTATNEMAGLGFFPPSKKWVSANGFGVGKTNLDALIATAKNNNMEKANEFLQDLKRLSAISSYLSSFVDGIITNCKTNDKLHINLTQHITSTGRFSGRNPNMQNMPRGGTFPIKRVFISRWKGGKIIESDFAQLEFRTAAFLAQDKTAMHEIDTGFDVHSYTAKVISD…
Station122_DCM_ALL_assembly_NODE_4445_length_6540_cov_2.794295	MAWCRSLSVRWRESKVLSMRRVVDVENSITLRDGKIFNDPYEPSNTLTEVGVLCLDTGEKKLLPFDHKEATDQHKKNDCVLQRMLDNTTLLIGHNLQYDLAWLWANGFKYDGDIYDTMLAEYLLLRGQKQPLSLEQCAIRRNLEYQKDDTLKAYYKKGYNTNEIPLDELSHYLEYDLLTTGELYKATETDFSTPASASIRAVKDVTFRTCKVLTRMSMAGIRVDRHALEHVRDRFERERKEILDRLQATTRELMGGTPINLNSPEQMSWVIFSRKPNDKKEWVGIFEYVDDKGFKDAVKKNSKMIFKTKASTCPTCNGGGKVHKTRKDGTLHKIPNKCKACDARGFLLTATNEMAGLGFFPPSKKWVSANGFGVGKTNLDALIATAKNNNMEKANEFLQ…
Station102_MES_ALL_assembly_NODE_2883_length_9930_cov_7.517671	MRRVLDVENSITLRDGKIFNDPYEPANTLTEVGVLCLDTGEKKLLPFDHKEATEQHKSNACVLQRMLDNTTLLIGHNLQYDLAWLWANDFKYDGDIYDTMLAEYLLLRGQKQPLSLEQCAIRRELQYQKDDTLKIYYKKGYNTNEIPLDELSHYLDLDLLTTGELYKAIETDFNSPESASLQAVKSVTFRTCKVLTRMSMAGIRVDRDALENVRDKFERERNEILDRLQATTRELMGGTPINLNSPEQMSWVIFSRKPKDKKEWINYFNYDDSSDYRLASHKACKDKFKSIVMSVSDPLFKTKASTCPNCSGYGRVHKKRKDGTLYKIPNKCKDCDGRGFLLTETNEMAGLGFFPPSKKWVSANGFGVGKTNLDALIATAKNNNMEKAIEFLQDVKRLS…
Station122_SUR_ALL_assembly_NODE_1100_length_16064_cov_9.136111	MRRVVDVENSITLRDGKIFNDPYEPSNTLTEVGVLCLDTGEKKLLPFDHKEATDQHKKNDCVLQRMLDNTTLLIGHNLQYDLAWLWANGFKYDGDIYDTMLAEYLLLRGQKQPLSLEQCAIRRNLQYQKDDTLKAYYKKGYNTNEIPLDELSHYLEYDLLTTGELYKATETDFSTPASASIRAVKDVTFRTCKVLTRMSMAGIRVDRHALEHVRDRFERERKEILDRLQATTRELMGGTPINLNSPEQMSWVIFSRKPNDKKEWVGIFEYVDDKGFKDAVKKNSKMIFKTKASTCPTCNGGGKVHKTRKDGTLHKIPNKCKACDARGFLLTATNEMAGLGFFPPSKKWVSANGFGVGKTNLDALIATAKNNNMEKANEFLQDLKRLSAISSYLSSFVDG…
Station68_DCM_ALL_assembly_NODE_4666_length_6129_cov_6.648502	CPLSVRWRESKVLSMRRVVDVENSITLRDGKIFNDPYEPSNTLTEVGVLCLDTGAKRLLPFDHKEATEEHKKSDCVLQRMLDNTTLLIGHNLQYDLAWLWANGFKYDGDIYDTMLAEYLLLRGQKQPLSLEQCAIRRDLQYKKDDTLKAYYKKGYNTNEIPLDELSHYLEYDLLTTGELYKATEADFSTPASTSLRAVKDVTFRTCKVLTRMSMAGIRVDRHALEHVRDRFERERKEILDRLQATTRELMGGTPINLNSPEQMSWVIFSRKPNDKKEWVDIFEYVDDKGFKDAVKKNSKMIFKTKARTCPTCNGGGRVHKTRKDGTLYKIPNKCSACDGRGFLLTATNEMAGLGFFPPSKKWVSANGFGVGKTNLDALIATAKNNNMEKANEFLQDLKR…
Station123_SUR_ALL_assembly_NODE_3705_length_7843_cov_8.681305	MRRVVDVENSITLRDGKIFNDPYEPSNTLTEVGVLCLDTGEKKLLPFDHKEATDQHKKNDCVLQRMLDNTTLLIGHNLQYDLAWLWANGFKYDGDIYDTMLAEYLLLRGQKQPLSLEQCAIRRNLQYQKDDTLKAYYKKGYNTNEIPLDELSHYLEYDLLTTGELYKATETDFSTPASASIRAVKDVTFRTCKVLTRMSMAGIRVDRHALEHVRDRFERERKEILDRLQATTRELMGGTPINLNSPEQMSWVIFSRKPNDKKEWVGIFEYVDDKGFKDAVKKNSKMIFKTKASTCPTCNGGGKVHKTRKDGTLHKIPNKCKACDARGFLLTATNEMAGLGFFPPSKKWVSANGFGVGKTNLDALIATAKNNNMEKANEFLQDLKRLSAISSYLSSFVDG…
Station109_DCM_ALL_assembly_NODE_1449_length_11851_cov_29.162089	MRRVVDVENSITLRDGKIFNDPYEAANTLTEVGVLCLDTGEKRLLPFDHKEAIDEHKNSACVLQRMLDNTTLLIGHNLQYDLAWLWANDFKYDGDIYDTMLAEYLLLRGQKQPLSLEQCAIRRDLEYQKDDTLKAYYKKGYNTNEIPLDELSHYLEYDLLTTGELYKATEADFSTPASSSLRAVKSVTFRTCKVLTRMSMAGIRVDRNALEHVRDKFERERNEILSRLQTTTKELMGGTPINLNSPEQMSWVIFSRKPNNKKEWADLFEFVDDKGFKDAVKKNSKMIFKTKASTCPTCNGGGRVHKRRKDGTLYKIPNKCKDCDGRGFLLTATNEMAGLGFFPPSKKWVSANGFGVGKTNLDALIATAKNNNMEKANELLQDLKRLSAVSSYLSSFVDG…
Station38_SUR_ALL_assembly_NODE_2813_length_6524_cov_8.681404	MRRVVDVENSITLRDGKIFNDPYEPSNTLTEVGVLCLDTGEKRLLPFDHKEATDKHKKNDCVLQRMLDNTTLLIGHNLQYDLAWLWANGFKYDGDIYDTMLAEYLLLRGQKQPLSLEQCAIRRDLQYQKDDTLKAYYKKGYNTNEIPLDELSHYLEYDLLTTGELYKATEADFSTPSSASLRAVKDVTFRTCKVLTRMSMAGIRVDRHALEHVRDRFERERKEILDRLQATTRELMGGTPINLNSPEQMSWVIFSRKPNDKKEWVDIFEYVDDKGFKDAVKKNSKMLFKTKASTCPNCNGRGLVHKKRKDGTYYKLPNKCKDCDSRGFLLTATNEMAGLGFFPPSKKWVSANGFGVGKTNLDALIATAKNNNMEKANEFLQDLKRLSAISSYLSSFVDG…
Station41_DCM_ALL_assembly_NODE_5212_length_5419_cov_26.567673	MRRVVDVENSITLRDGKIFNDPYEPSNTLTEVGVLCLDTGEKRLLPFDHKEATEKHKKSDCVLQRMLDNTTLLIGHNLQYDLAWLWANGFKYDGDIYDTMLAEYLLLRGQKQPLSLEQCAIRRNLQYQKDDTLKAYYKKGYNTNEIPLDELSHYLEYDLLTTGELYKATEADFSTPASASLRAVKDVTFRTCKVLTRMSMAGIRVDRHALEHVRDRFERERKEILDRLQATTRELMGGTPINLNSPEQMSWVIFSRKPNDKKEWVDIFEYVDDKGFKDAVKKNSKMLFKTKASTCPNCNGRGLVHKKRKDGTYYKLPNKCKDCDSRGFLLTATNEMAGLGFFPPSKKWVSANGFGVGKTNLDALIATAKNNNMEKANEFLQDLKRLSAISSYLSSFVDG…
Station36_DCM_ALL_assembly_NODE_3945_length_5666_cov_10.874710	MRRVVDVENSITLRDGKIFNDPYEPSNTLTEVGVLCLDTGEKRLLPFDHKEATDKHKKNDCVLQRMLDNTTLLIGHNLQYDLAWLWANGFKYDGDIYDTMLAEYLLLRGQKQPLSLEQCAIRRDLQYQKDDTLKAYYKKGYNTNEIPLDELSHYLEYDLLTTGELYKATEADFSTPASASLRAVKDVTFRTCKVLTRMSMAGIRVDRHALEHVRDRFERERKEILDRLQATTRELMGGTPINLNSPEQMSWVIFSRKPNDKKEWVDIFEYVDDKGFKDAVKKNSKMLFKTKASTCPNCNGRGLVHKKRKDGTYYKLPNKCKDCDSRGFLLTATNEMAGLGFFPPSKKWVSANGFGVGKTNLDALIATAKNNNMEKANEFLQDLKRLSAISSYLSSFVDG…
Station65_DCM_ALL_assembly_NODE_6867_length_5935_cov_5.865476	MRRVVDVENSITLRDGKIFNDPYEAANTLTEVGVLCLDTGEKRLLPFDHKEATDKHKSSACVLQRMLDNTTLLIGHNLQYDLAWLWANGFKYDGDIYDTMLAEYLLLRGQKQPLSLEQCAIRRDLEYQKDDTLKAYYKKGYNTNEIPLDELSHYLEYDLLTTGELYKATEADFSTPASSSLRAVKDVTFRTCKVLTRMSMAGIRVDRDALEHVRVKFERERNEILSRLQTTTKELMGGTPINLNSPEQMSWVIFSRKPNDKKEWADLFEYVDDKGFKDAVKKNSKMIFKTKASTCPTCNGGGRVYKTRKDGTLYKIPNKCKDCDGRGFLLTATNEMAGLGFFPPSKKWVSANGFGVGKTNLDALIATAKNNNMEKANELLQDLKRLSAVSSYLSSFVDG…
Station52_DCM_ALL_assembly_NODE_2814_length_8378_cov_4.870479	MRRVVDVENSITLRDGKIFNDPYEAANTLTEVGVLCLDTGEKRLLPFDHKEATDKHKSSACVLQRMLDNTTLLIGHNLQYDLAWLWANGFKYDGDIYDTMLAEYLLLRGQKQPLSLEQCAIRRDLEYQKDDTLKAYYKKGYNTNEIPLDELSHYLEYDLLTTGELYKATEADFSTPASSSLRAVKDVTFRTCKVLTRMSMAGIRVDRDALEHVRVKFERERNEILSRLQTTTKELMGGTPINLNSPEQMSWVIFSRKPNDKKEWADLFEYVDDKGFKDAVKKNSKMIFKTKASTCPTCNGGGRVYKTRKDGTLYKIPNKCKDCDGRGFLLTATNEMAGLGFFPPSKKWVSANGFGVGKTNLDALIATAKNNNMEKANELLQDLKRLSAVSSYLSSFVDG…
Station58_DCM_ALL_assembly_NODE_4441_length_6355_cov_3.258095	MAWCRSLSVRWRESKVLSMRRVVDVENSITLRDGKIFNDPYEAANTLTEVGVLCLDTGEKRLLPFDHKEATDKHKSSACVLQRMLDNTTLLIGHNLQYDLAWLWANGFKYDGDIYDTMLAEYLLLRGQKQPLSLEQCAIRRDLEYQKDDTLKAYYKKGYNTNEIPLDELSHYLEYDLLTTGELYKATEADFSTPASSSLRAVKDVTFRTCKVLTRMSMAGIRVDRDALEHVRVKFERERNEILSRLQTTTKELMGGTPINLNSPEQMSWVIFSRKPNDKKEWADLFEYVDDKGFKDAVKKNSKMIFKTKASTCPTCNGGGRVYKTRKDGTLYKIPNKCKDCDGRGFLLTATNEMAGLGFFPPSKKWVSANGFGVGKTNLDALIATAKNNNMEKANELLQ…
Station62_SUR_ALL_assembly_NODE_6338_length_5782_cov_5.724812	MRRVVDVENSITLRDGKIFNDPYEAANTLTEVGVLCLDTGEKRLLPFDHKEATDKHKSSACVLQRMLDNTTLLIGHNLQYDLAWLWANGFKYDGDIYDTMLAEYLLLRGQKQPLSLEQCAIRRDLEYQKDDTLKAYYKKGYNTNEIPLDELSHYLEYDLLTTGELYKATEADFSTPASSSLRAVKDVTFRTCKVLTRMSMAGIRVDRDALEHVRVKFERERNEILSRLQTTTKELMGGTPINLNSPEQMSWVIFSRKPNDKKEWADLFEYVDDKGFKDAVKKNSKMIFKTKASTCPTCNGGGRVYKTRKDGTLYKIPNKCKDCDGRGFLLTATNEMAGLGFFPPSKKWVSANGFGVGKTNLDALIATAKNNNMEKANELLQDLKRLSAVSSYLSSFVDG…
Station64_SUR_ALL_assembly_NODE_4667_length_6689_cov_4.172144	MRRVVDVENSITLRDGKIFNDPYEAANTLTEVGVLCLDTGEKRLLPFDHKEATDKHKSSACVLQRMLDNTTLLIGHNLQYDLAWLWANGFKYDGDIYDTMLAEYLLLRGQKQPLSLEQCAIRRDLEYQKDDTLKAYYKKGYNTNEIPLDELSHYLEYDLLTTGELYKATEADFSTPASSSLRAVKDVTFRTCKVLTRMSMAGIRVDRHALEHVRDRFERERKEILDRLQATTRELMGGTPINLNSPEQMSWVIFSRKPNDKKEWVGIFEYVDDKGFKDAVKKNSKMIFKTKASTCPTCNGGGRVYKTRKDGTLYKIPNKCKDCDGRGFLLTATNEMAGLGFFPPSKKWVSANGFGVGKTNLDALIATAKNNNMEKANELLQDLKRLSAVSSYLSSFVDG…
Station155_DCM_ALL_assembly_NODE_929_length_52434_cov_43.564291	MKVVLDVENTVTERGGKLHLDPYEPTNALVMVGVLFDTGEHNVYTFNHSEKPSDDVTELRRILQQCTVLIGHNLVHDLTWLWETGFQYDGAIWDTMVAEYVLQEGQKLPLSLDACSERYDLAVKKQDTLHNYLKQGYSVADIPHAELTEYLIADLKATQELANIQRRRLLSNDKGTLLETVTLSNQVTQSLARMNRTGIAVDRNVLSEVREEFNRERNDLINELDGIARDVMGDYPLNLNSPEQLSWLIYSRKPYDKKNWADNFDDYMSKTDFNSCVKQHSEIIYKKKAKQCKACYGTGKVRKMKKNGQPFAKPSKCPTCDAEGYLYTSTDEIAGLKFKAPNPKWVSAGGFSTNKQDLTLLAATAVRTKNKVAEQFIGKVIRLSAVETYLSSFVGGIDT…
Station155_MES_ALL_assembly_NODE_3535_length_25313_cov_45.515203	MKVVLDVENTVTERGGKLHLDPYEPTNALVMVGVLFDTGEHNVYTFNHSEKPSDDVTELRRILQQCTVLIGHNLVHDLTWLWETGFQYDGAIWDTMVAEYVLQEGQKLPLSLDACSERYDLAVKKQDTLHNYLKQGYSVADIPHAELTEYLIADLKATQELANIQRRRLLSNDKGTLLETVTLSNQVTQSLARMNRTGIAVDRNVLSEVREEFNRERNDLINELDGIARDVMGDYPLNLNSPEQLSWLIYSRKPYDKKNWADNFDDYMSKTDFNSCVKQHSEIIYKKKAKQCKACYGTGKVRKMKKNGQPFAKPSKCPTCDAEGYLYTSTDEIAGLKFKAPNPKWVSAGGFSTNKQDLTLLAATAVRTKNKVAEQFIGKVIRLSAVETYLSSFVGGIDT…
Station22_SUR_ALL_assembly_NODE_4584_length_8714_cov_9.529160	MKVVLDVENTVTERGGKIHLDPYEPTNALVMVGVLFDTGEHNVYTFNHSEKPSDDVTELRRILQQCTVLIGHNLVHDLTWLWETGFQYDGAIWDTMVAEYVLQEGQKLPLSLDACSERYDLAVKKQDTLHNYLKQGYSVADIPHAELTEYLIADLKATQELATLQRRRLLSNDKGTLLETVNLSNQVTQSLARMNRTGIAVDRNVLSEVREEFNRERNDLINELDGIARDVMGDYPLNLNSPEQLSWLIYSRKPYDKKKWADNFDDYMSKTDFNSCVKQHSEIIYKKKAKQCKACYGTGKVRKMKKNGQPFAKPSKCPTCDAEGYLYTSTDEIAGLKFKAPNPKWVSAGGFSTNKQDLTLLAATAVRTKNKVAEQFIGKVIRLSAVETYLSSFVGGIDT…
Station194_DCM_ALL_assembly_NODE_3836_length_15401_cov_180.313372	MKVVLDVENTVTERGGKLHLDPYEPTNALVMVGILLDTGEHRVYTFHHSEKPSDDVTELRSILQQCTVLIGHNLVHDLTWLWETGFQYEGPIWDTMVAEYVMQEGQKLPLSLNACSERYDLAVKKQDTLHNYLEQGYSVADIPHGELTEYLIADLKATQELSTIQRRRLLSADKSHLLETVNLSNQVTQSLARINRTGIAVDRDVLNQVSVEFKRERNDLINELDNIARDVMGDYPLNLNSPEQLSWLIYSRKPYDKKNWSDNFDDYMSKTDFNSCVKQHSEIIYKKKAKQCKACYGTGKVRKMKKDGQPFSKPSKCPTCDAEGYLYTSTDEIAGLKFKAPNAKWVSAGGFSTNKQDLTLLVANAVRTKNKVAEQFINKVIRLSAVETYLSSFVGGIDT…
Station173_DCM_ALL_assembly_NODE_10744_length_11106_cov_26.441408	MKVVLDVENTVTERGGKLHLDPYEPTNALVMVGVLLDTGEHRVYTFHHSEKPSDDVTELRSILQQCTVLIGHNLVHDLTWLWETGFQYDGPIWDTMIAEYVLQEGQKLPLSLNACSERYDLAVKKQDTLHNYLKQGYSVADIPHGELTEYLIADLKATQELSTIQRRRLLSADKSHLLETVNLSNQVTQSLARINRTGIAVDRDVLNQVSAEFKRERNDLINELDNIARDVMGDYPLNLNSPEQLSWLIYSRKPYDKKNWADNFDDYMSKTDFNSCVKQHSEIIYKKKAKQCKACYGTGKVRKMKKDGQPFSKPSKCPTCDAEGYLYTSTDEIAGLKFKAPNAKWVSAGGFSTNKQDLTLLVANAVRTKNKVAEQFINKVIRLSAVETYLSSFVGGIDT…
Station191_SUR_ALL_assembly_NODE_2081_length_16878_cov_196.980027	MKVVLDVENTVTERGGKLHLDPYEPTNALVMVGILLDTGEHRVYTFHHSEKPSDDVTELRSILQQCTVLIGHNLVHDLTWLWETGFQYEGPIWDTMVAEYVMQEGQKLPLSLNACSERYDLAVKKQDTLHNYLEQGYSVADIPHGELTEYLIADLKATQELSTIQRRRLLSADKSHLLETVNLSNQVTQSLARINRTGIAVDRDVLNQVSVEFKRERNDLINELDNIARDVMGDYPLNLNSPEQLSWLIYSRKPYDKKNWSDNFDDYMSKTDFNSCVKQHSEIIYKKKAKQCKACYGTGKVRKMKKDGQPFSKPSKCPTCDAEGYLYTSTDEIAGLKFKAPNAKWVSAGGFSTNKQDLTLLVANAVRTKNKVAEQFINKVIRLSAVETYLSSFVGGIDT…
Station193_SUR_ALL_assembly_NODE_3036_length_16069_cov_65.600599	MKVVLDVENTVTERGGKLHLDPYEPTNALVMVGILLDTGEHRVYTFHHSEKPSDDVTELRRILQQCTVLIGHNLVHDLTWLWETGFQYEGPIWDTMVAEYVMQEGQKLPLSLNACSERYDLAVKKQDTLHNYLEQGYSVADIPHGELTEYLIADLKATQELSTIQRRRLLSADKSHLLETVNLSNQVTQSLARINRTGIAVDRDVLNQVSVEFKRERNDLINELDNIARDVMGDYPLNLNSPEQLSWLIYSRKPYDKKNWSDNFDDYMSKTDFNSCVKQHSEIIYKKKAKQCKACYGTGKVRKMKKDGQPFSKPSKCPTCDAEGYLYTSTDEIAGLKFKAPNAKWVSAGGFSTNKQDLTLLVANAVRTKNKVAEQFINKVIRLSAVETYLSSFVGGIDT…
Station208_SUR_ALL_assembly_NODE_1408_length_26649_cov_469.336392	MKVVLDVENTVTERGGKLHLDPYEPTNALVMVGVLFDTGEHHVYTFNHSEKPSDDVTELRRILQQCTVLIGHNLVHDLTWLWETGFKYDGAIWDTMVAEYVLQEGQKLPLSLSACSERYDLAVKKQDTLHNYLKQGYSVADIPHAELTEYLIADLKATQELANIQRRRLLSIEKGTLLETVNLSNQVTQSLARMNRTGIAVDRNVLSEVREEFNRERNDLINELDGIARDVMGDYPLNLNSPEQLSWLIYSRKPYDKKNWSDNFDDYMSKTDFNSCVKQHSEIIYKKKAKQCKACYGTGKVRKMKKDGQPFSKPSKCPTCDAEGYLYTSTDEIAGLKFKAPNAKWVSAGGFSTNKQDLTLLVANAVRTKNKVAEQFINKVIRLSAVETYLSSFVGGIDT…
Station206_MES_ALL_assembly_NODE_2369_length_30846_cov_40.854243	MKVVLDVENTVTERGGKLHLDPYEPTNALVMVGVLFDTGEHHVYTFNHSEKPSDDVTELRRILQQCTVLIGHNLVHDLTWLWETGFKYDGAIWDTMVAEYVLQEGQKLPLSLSACSERYDLAVKKQDTLHNYLKQGYSVADIPHAELTEYLIADLKATQELANIQRRRLLSIEKGTLLETVNLSNQVTQSLARMNRTGIAVDRNVLSEVREEFNRERNDLINELDGIARDVMGDYPLNLNSPEQLSWLIYSRKPYDKKNWSDNFDDYMSKTDFNSCVKQHSEIIYKKKAKQCKACYGTGKVRKMKKDGQPFSKPSKCPTCDAEGYLYTSTDEIAGLKFKAPNAKWVSAGGFSTNKQDLTLLVANAVRTKNKVAEQFINKVIRLSAVETYLSSFVGGIDT…
Station201_MES_ALL_assembly_NODE_7051_length_9908_cov_34.324064	MKVVLDVENTVTERGGKLHLDPYEPTNALVMVGVLFDTGEHHVYTFNHSEKPSDDVTELRRILQQCTVLIGHNLVHDLTWLWETGFKYDGAIWDTMVAEYVLQEGQKLPLSLSACSERYDLAVKKQDTLHNYLKQGYSVADIPHAELTEYLIADLKATQELANIQRRRLLSIEKGTLLETVNLSNQVTQSLARMNRTGIAVDRNVLSEVREEFNRERNDLINELDGIARDVMGDYPLNLNSPEQLSWLIYSRKPYDKKNWSDNFDDYMSKTDFNSCVKQHSEIIYKKKAKQCKACYGTGKVRKMKKDGQPFSKPSKCPTCDAEGYLYTSTDEIAGLKFKAPNAKWVSAGGFSTNKQDLTLLVANAVRTKNKVAEQFINKVIRLSAVETYLSSFVGGIDT…
Station196_SUR_ALL_assembly_NODE_10803_length_6678_cov_82.815642	MKVVLDVENTVTERGGKLHLDPYEPTNALVMVGVLFDTGEHHVYTFNHSEKPSDDVTELRRILQQCTVLIGHNLVHDLTWLWETGFQYDGAIWDTMVAEYVLQEGQKLPLSLSACSERYDLAVKKQDTLHNYLKQGYSVADIPHAELTEYLIADLKATQELANIQRRRLLSIEKGTLLETVNLSNQVTQSLARMNRTGIAVDRNVLSEVREEFNRERNDLINELDGIARDVMGDYPLNLNSPEQLSWLIYSRKPYDKKNWSDNFDDYMSKTDFNSCVKQHSEIIYKKKAKQCKACYGTGKVRKMKKDGQPFSKPSKCPTCDAEGYLYTSTDEIAGLKFKAPNAKWVSAGGFSTNKQDLTLLVANAVRTKNKVAEQFINKVIRLSAVETYLSSFVGGIDT…
Station206_SUR_ALL_assembly_NODE_7946_length_9548_cov_31.715685	MKVVLDVENTVTERGGKLHLDPYEPTNALVMVGVLFDTGEHHVYTFNHSEKPSDDVTELRRILQQCTVLIGHNLVHDLTWLWETGFKYDGAIWDTMVAEYVLQEGQKLPLSLSACSERYDLAVKKQDTLHNYLKQGYSVADIPHAELTEYLIADLKATQELANIQRRRLLSIEKGTLLETVNLSNQVTQSLARMNRTGIAVDRNVLSEVREEFNRERNDLINELDGIARDVMGDYPLNLNSPEQLSWLIYSRKPYDKKNWSDNFDDYMSKTDFNSCVKQHSEIIYKKKAKQCKACYGTGKVRKMKKDGQPFSKPSKCPTCDAEGYLYTSTDEIAGLKFKAPNAKWVSAGGFSTNKQDLTLLVANAVRTKNKVAEQFINKVIRLSAVETYLSSFVGGIDT…
Station201_DCM_ALL_assembly_NODE_12583_length_7764_cov_62.027111	MKVVLDVENTVTERGGKLHLDPYEPTNALVMVGILIDTGEHRVYTFHHSEKPSDDVTELRSILQQCTVLIGHNLVHDLTWLWETGFQYEGPIWDTMVAEYVMQEGQKLPLSLNACSERYDLAVKKQDTLHNYLKQGYSVADIPHGELTEYLIADLKATQELSTIQRRRLLSADKSHLLETVNLSNQVTQSLARINRTGIAVDRDVLNQVSVEFKRERNDLINELDNIARDVMGDYPLNLNSPEQLSWLIYSRKPYDKKNWSDNFDDYMSKTDFNSCVKQHSEIIYKKKAKQCKACYGTGKVRKMKKDGQPFSKPSKCPTCDAEGYLYTSTDEIAGLKFKAPNAKWVSAGGFSTNKQDLTLLVANAVRTKNKVAEQFINKVIRLSAVETYLSSFVGGIDT…
Station180_SUR_ALL_assembly_NODE_25485_length_5764_cov_4.722719	MKVVLDVENTVTERGGKLHLDPYEPTNALVMVGVLFDTGEXXXXVYTFNHSEKPSDDVKELRCILQQCTVLIGHNLVHDLTWLWETGFQYDGAIWDTMVAEYVLQEGQKLPLSLSACSERYDLAVKKQDTLHNYLKQGYSVADIPHAELTEYLIADLKATQELANIQRRRLLSIEKGTLLETVNLSNQVTQSLARMNRTGIAVDRNVLSEVREEFNRERNDLINELDGIARDVMGDYPLNLNSPEQLSWLIYSRKPYDKKNWADNFDDYMSKTDFNSCVKQHSEIIYKKKAKQCKACYGTGKVRKMKKDGQPFSKPSKCPTCDAEGYIYTSTDEIAGLKFKAPNAKWVSAGGFSTNKQDLTLLVANAVRTKNKVAEQFINKVIRLSAVETYLSSFVGGI…
Station67_SUR_ALL_assembly_NODE_8304_length_5091_cov_2.281176	MXXXXPYEPTNALVMVGVLFDTGEHHVYTFNHSEKPSDDVTELRRILQQCTVLIGHNLVHDLTWLWETGFQYDGAIWDTMVAEYVLQEGQKLPLSLDACSERYDLAVKKQDTLHNYLKQGYSVADIPHAELTEYLIADLKATQELATLQRRRLLSNDKGTLLETVNLSNQVTQSLARMNRTGIAVDRNVLSEVREEFNRERNDLINELDGIARDVMGDYPLNLNSPEQLSWLIYSRKPYDKKNWADNFDDYMSKTDFNSCVKQHSEIIYKKKAKQCKACYGTGKVRKMKKNGQPFAKPSKCPTCDAEGYLYTSTDEIAGLKFKAPNPKWVSAGGFSTNKQDLTLLAATAVRTKNKVAEQFIGKVIRLSAVETYLSSFVGGIDTFTKPDNMLHVQLTQTI…
Station178_SUR_ALL_assembly_NODE_9165_length_10482_cov_7.193152	MKVVLDVENTVTERGGKLHLDPYEPTNALVMVGVLFDTGEHHVYTFNHSEKPSDDVTELRSILQQCTVLIGHNLVHDLTWLWETGFQYDGPIWDTMIAEYVLQEGQKLPLSLNACSERYDLAVKKQDTLHNYLKQGYSVADIPHGELTEYLIADLKATQELSTIQRRRLLSADKSHLLETVNLSNQVTQSLARINRTGIAVDRDVLNQVSAEFKRERNDLINELDNIARDVMGDYPLNLNSPEQLSWLIYSRKPYDKKNWADNFDDYMSKTDFNSCVKQHSEIIYKKKAKQCKACYGTGKVRKMKKDGQPFSKPSKCPTCDAEGYLYTSTDEIAGLKFKAPNAKWVSAGGFSTNKQDLTLLVANAVRTKNKVAEQFINKVIRLSAVETYLSSFVGGIDT…
Station189_MES_ALL_assembly_NODE_18010_length_6909_cov_84.608842	MKVVLDVENTVTERGGKLHLDPYEPTNALVMVGVLLDTGEHRVYTFHHSEKPSDDVTELRSILQQCTVLIGHNLVHDLTWLWETGFQYDGPIWDTMIAEYVLQEGQKLPLSLNACSERYDLAVKKQDTLHNYLKQGYSVADIPHGELTEYLIADLKATQELSTIQRRRLLSADKSHLLETVNLSNQVTQSLARINRTGIAVDRDVLNQVSAEFKRERNDLINELDNIARDVMGDYPLNLNSPEQLSWLIYSRKPYDKKNWADNFDDYMSKTDFNSCVKQHSEIIYKKKAKQCKACYGTGKVRKMKKDGQPFSKPSKCPTCDAEGYLYTSTDEIAGLKFKAPNAKWVSAGGFSTNKQDLTLLVANAVRTKNKVAEQFINKVIRLSAVETYLSSFVGGIDT…
Station189_DCM_ALL_assembly_NODE_13838_length_6773_cov_49.934355	MKVVLDVENTVTERGGKLHLDPYEPTNALVMVGVLLDTGEHRVYTFHHSEKPSDDVTELRSILQQCTVLIGHNLVHDLTWLWETGFQYDGPIWDTMVAEYVLQEGQKLPLSLNACSERYDLAVKKQDTLHNYLKQGYSVADIPHGELTEYLIADLKATQELSTIQRRRLLSADKSHLLETVNLSNQVTQSLARINRTGIAVDRDVLNQVSAEFKRERNDLINELDNIARDVMGDYPLNLNSPEQLSWLIYSRKPYDKKNWADNFDDYMSKTDFNSCVKQHSEIIYKKKAKQCKACYGTGKVRKMKKDGQPFSKPSKCPTCDAEGYLYTSTDEIAGLKFKAPNAKWVSAGGFSTNKQDLTLLVANAVRTKNKVAEQFINKVIRLSAVETYLSSFVGGIDT…
Station175_SUR_ALL_assembly_NODE_21050_length_6457_cov_18.255389	MKVVLDVENTVTERGGKLHLDPYEPTNALVMVGVLLDTGEHRVYTFHHSEKPSDDVTELRRILQQCTVLIGHNLVHDLTWLWETGFQYDGPIWDTMVAEYVLQEGQKLPLSLNACSERYDLAVKKQDTLHNYLKQGYSVADIPHGELTEYLIADLKATQELSTIQRRRLLSADKSHLLETVNLSNQVTQSLARINRTGIAVDRDVLNQVSAEFKRERNDLINELDNIARDVMGDYPLNLNSPEQLSWLIYSRKPYDKKNWADNFDDYMSKTDFNSCVKQHSEIIYKKKAKQCKACYGTGKVRKMKKDGQPFSKPSKCPTCDAEGYLYTSTDEIAGLKFKAPNAKWVSAGGFSTNKQDLTLLVANAVRTKNKVAEQFINKVIRLSAVETYLSSFVGGIDT…
Station188_SUR_ALL_assembly_NODE_12414_length_6276_cov_12.099502	MKVVLDVENTVTERGGKLHLDPYEPTNALVMVGVLLDTGEHRVYTFHHSEKPSDDVTELRSILQQCTVLIGHNLVHDLTWLWETGFQYDGPIWDTMIAEYVLQEGQKLPLSLNACSERYDLAVKKQDTLHNYLKQGYSVADIPHGELTEYLIADLKATQELSTIQRRRLLSADKSHLLETVNLSNQVTQSLARINRTGIAVDRDVLNQVSAEFKRERNDLINELDNIARDVMGDYPLNLNSPEQLSWLIYSRKPYDKKNWADNFDDYMSKTDFNSCVKQHSEIIYKKKAKQCKACYGTGKVRKMKKDGQPFSKPSKCPTCDAEGYLYTSTDEIAGLKFKAPNAKWVSAGGFSTNKQDLTLLVANAVRTKNKVAEQFINKVIRLSAVETYLSSFVGGIDT…
Station188_DCM_ALL_assembly_NODE_18516_length_5822_cov_21.397434	MKVVLDVENTVTERGGKLHLDPYEPTNALVMVGVLLDTGEHHVYTFNHSEKPSDDVTELRSILQQCTVLIGHNLVHDLTWLWETGFQYDGPIWDTMIAEYVLQEGQKLPLSLNACSERYDLAVKKQDTLHNYLKQGYSVADIPHGELTEYLIADLKATQELSTIQRRRLLSADKSHLLETVNLSNQVTQSLARINRTGIAVDRDVLNQVSAEFKRERNDLINELDNIARDVMGDYPLNLNSPEQLSWLIYSRKPYDKKNWADNFDDYMSKTDFNSCVKQHSEIIYKKKAKQCKACYGTGKVRKMKKDGQPFSKPSKCPTCDAEGYLYTSTDEIAGLKFKAPNAKWVSAGGFSTNKQDLTLLVANAVRTKNKVAEQFINKVIRLSAVETYLSSFVGGIDT…
Station102_DCM_ALL_assembly_NODE_582_length_29077_cov_20.220453	MKLTLDVENTVTHRGGKMHLDPFEPNNSLTMVGVLTDQGVEQHFPFDHDEHISRRDYSDRVQWYLDHATVLICHNVAHDLLWLWESGFKYDGPVFDTMLVEYVLQRGLKEPLSLEACAERYDLDTKKQDTLKEYFKKGYSTRDIPLDELTEYLSADLHATQQLADKLWYRLNTPADAGLLSTARLTNRVAKCLTKIYQTGFAVDLSKLEEVRNEFEQEKLQLTNDLQAHVRKLMGDTPINLNSPEQLSWVIYSRKVLDKQYWGNAIDPYMDDADFRSLIAGGTTKLYRTVAEQCSTCNGTGYIRKTKKNGEPFAKPSRCTNCDTLGFTLTPSDKLAGLKFKPPSPKWASANGFSTSKQNLELLEAGAKSKGMTDAVDFLSKVRRLSAVDTYLSSFVDGI…
Station102_SUR_ALL_assembly_NODE_1163_length_15838_cov_24.283786	GGKMHLDPFEPNNSLTMVGVLTDQGVEQHFPFDHDEHISRRDYSDRVQWYLDHATVLICHNVAHDLLWLWESGFKYDGPVFDTMLVEYVLQRGLKEPLSLEACAERYDLDTKKQDTLKEYFKKGYSTRDIPLDELTEYLSADLHATQQLADKLWYRLNTPADAGLLSTARLTNRVAKCLTKIYQTGFAVDLSKLEEVRNEFEQEKLQLTNDLQAHVRKLMGDTPINLNSPEQLSWVIYSRKVLDKQYWGNAIDPYMDDADFRSLIAGGTTKLYRTVAEQCSTCNGTGYIRKTKKNGEPFAKPSRCTNCDTLGFTLTPSDKLAGLKFKPPSPKWASANGFSTSKQNLELLEAGAKSKGMTDAVDFLSKVRRLSAVDTYLSSFVDGISLHTKQDGLLHVRL…
Station210_MES_ALL_assembly_NODE_3180_length_21356_cov_4.712924	MKLTLDVENTVTHRGGKMHLDPFEPENSLTMVGVLTDQGHEQHFPFDHADVPNQPDYHERVQWFLDQATVLICHNVAHDLLWLWESGFKYDGAVFDTMLVEYVLQRGIKEPLSLEACAERYELDTKKQDTLKEYFKKGYSTRDIPYNELCEYLSADLHATQQLADKLWYRLNTTADAGLLSTARLTNRVAKCLTKIYQTGFAVDLSKLDEVRSEFENEKRQLTDDLQAHVRKLMGDTPINLNSPEQLSWVIYSRKVTDKQYWGNAIDPYMADADFRSLIAGGTEKIYKTKAEQCRDCNGTGHIRKVKKDGTPFARTTSCKNCSGRGYLLVPTMDLAGLKFKPPASKWASANGFSTSKQNLELLESAAKQRGMTDAVDFLYKVRRLSAVDTYLSSFVEGI…
Station209_MES_ALL_assembly_NODE_2110_length_35716_cov_17.762878	MKLTLDVENTVTHRGGKMHLDPFEPENSLTMVGVLTDQGHEQHFPFDHADVPNQPDYHERVQWFLDQATVLICHNVAHDLLWLWESGFKYDGAVFDTMLVEYVLQRGIKEPLSLEACAERYELDTKKQDTLKEYFKKGYSTRDIPYNELCEYLSADLHATQQLADKLWYRLNTTADAGLLSTARLTNRVAKCLTKIYQTGFAVDLSKLDEVRSEFENEKRQLTDDLQAHVRKLMGDTPINLNSPEQLSWVIYSRKVTDKQYWGNAIDPYMADADFRSLIAGGTEKIYKTKAEQCRDCNGTGHIRKVKKDGTPFARTTSCKNCSGRGYLLVPTMDLAGLKFKPPASKWASANGFSTSKQNLELLESAAKQRGMTDAVDFLYKVRRLSAVDTYLSSFVEGI…
Station158_SUR_ALL_assembly_NODE_5797_length_16280_cov_20.331402	MKLTLDIENTVTKRDGKMHLDPFEPENSLTMVGMLNDQGVKRIVTFDHSDVSADEYGHVLVQEFLDAATVLICHNAAYDLMWLWESGFKYDGPVFDTMLAEYVLQRGIKEPLSLEACAERYELDTKKQDTLKEYFKQGYSTRDIPYNELCEYLSADLHATQQLSDKLMYRLNTVADSGLRGTVDLTNQVAVCLARIYQRGFAVDLSKLDEVRQEFEQEKKQLEEDLQAHIRKLMGDTPINLNSPEQLSWVIYSRKVRDKPYWGNAIDPYMDDADFRSLIAGGTEKLYKTTAQQCRTCNGTGYIRKVKKDGTPFARPTNCKDCSGCGYLLVPTMALAGLKFKPPSSKWASANGFSTSKQNLEILESAAKQRGMADAVDFLYKVRRLSAVDTYLSSFVEGI…
Station102_DCM_ALL_assembly_NODE_654_length_27283_cov_20.886698	MKLTLDVENTVTHRGGKMHLDPFEPENSLTMVGVLTDQGHEQHFPFDHADVPNQADYHERVQWYLDQATVLICHNVAHDLLWLWESGFKYDGAVFDTMLVEYVLQRGIKEPLSLEACAERYELDTKKQDTLKEYFKKGYSTRDIPYNELCEYLSADLHATQQLADKLWYRLNTTADAGLLSTARLTNRVAKCLTKIYQTGFAVDLSKLEEVRSEFESEKRQLTDDLQAHVRKLMGDTPINLNSPEQLSWVIYSRKVMDKQYWGNAIDPYMADADFRSLIAGGTEKIYKTKAEQCRACNGTGQIRKVKKDGTPFARTTSCKNCNGRGYLLVPTMDLAGLKFKPPASKWASANGFSTSKQNLELLESAAKQRGMTDAVDFLYKVRRLSAVDTYLSSFVEGI…
Station102_SUR_ALL_assembly_NODE_3008_length_8020_cov_7.044319	MKLTLDVENTVTHRGGKMHLDPFEPENSLTMVGVLTDQGHEQHFPFDHADVPNQADYHERVQWYLDQATVLICHNVAHDLLWLWESGFKYDGAVFDTMLVEYVLQRGIKEPLSLEACAERYELDTKKQDTLKEYFKKGYSTRDIPYNELCEYLSADLHATQQLADKLWYRLNTTADAGLLSTARLTNRVAKCLTKIYQTGFAVDLSKLEEVRSEFESEKRQLTDDLQAHVRKLMGDTPINLNSPEQLSWVIYSRKVMDKQYWGNAIDPYMADADFRSLIAGGTEKIYKTKAEQCRACNGTGQIRKVKKDGTPFARTTSCKNCNGRGYLLVPTMDLAGLKFKPPASKWASANGFSTSKQNLELLESAAKQRGMTDAVDFLYKVRRLSAVDTYLSSFVEGI…
Station155_MES_ALL_assembly_NODE_21005_length_6617_cov_32.644773	MKLTLDVENTVTHRGGKMHLDPFEPENSLTMVGVLTDQGHEQHFPFDHADVPNQPDYHERVQWFLDQATVLICHNVAHDLLWLWESGFKYDGAVFDTMLVEYVLQRGLKEPLSLEACAERYELDTKKQDTLKEYFKKGYSTRDIPYNELCEYLSADLHATQQLADKLWYRLNTTADAGLLSTARLTNRVAKCLTKIYQTGFAVDLSKLDEVRSEFENEKRQLTDDLQAHVRKLMGDTPINLNSPEQLSWVIYSRKVTDKQYWGNAIDPYMADADFRSLIAGGTEKIYKTKAEQCRDCNGTGHIRKVKKDGTPFARTTSCKNCSGRGYLLVPTMDLAGLKFKPPASKWASANGFSTSKQNLELLESAAKQRGMTDAVDFLYKVRRLSAVDTYLSSFVEGI…
Station100_DCM_ALL_assembly_NODE_2419_length_10906_cov_3.799005	MRLVLDVENTIIKRDGKNILDPFEPGLELVQVGVQNVDNVEETHLFTLNHNEDQDVGGSRFRNIQILLDHTTLLIMHNAQHDLMWLWESGFKYDGDIYDTMLAEYLLQRGQKEPISLEACAERRQLNYQKQDTLKEYYKKGYNTNEIPLQELLFYLRSDLNITRELYLALEQDYNSPEAESLHRVRDITFRTCKALTRMYMSGIRVDRSALQQVRLEFEKEKAEIEDRLQRKTRDLMGDTPINLNSPEQASQVIFSRRVHNKKEWADLFDYTETKKEFEEAIEANSSIIRKTKASTCTNCNGGGRIWRTRKDGTLYKIPNICKKCDGKGYVLTQTKQVAGLCFSAPSKKWISANGFSTSKGNLESLMATATSKRMESALDFLTDLKRLSAISSYLSSFV…
Station68_DCM_ALL_assembly_NODE_369_length_26731_cov_4.129180	MRLVLDVENTIIKRDGKNILDPFEPGLELVQVGVQNVDNVEETHLFTLNHNEDQDVGGSRFRNIQILLDHTTLLIMHNAQHDLMWLWESGFKYDGDIYDTMLAEYLLQRGQKEPISLEACAERRQLNYQKQDTLKEYYKKGYNTNEIPLQELLFYLRSDLNITRELFFALEQDYAKPEAESLHRVRDITFRTCKALTRMYMSGIRVDRSTLQQVRLEFEKEKAEIEDRLQRKTRELMGDTPINLNSPEQASQVIFSRRVHNKKEWADLFDYTETKKEFEEAIEANSSIIRKTKASTCTNCNGGGRIWRTRKDGTLYKIPNICKKCDGKAYILTQTKQVAGLCFSAPSKKWISANGFSTSKGNLESLMATATSKRMESALDFLTDLKRLSAISSYLSSFV…
Station18_DCM_ALL_assembly_NODE_2111_length_9325_cov_2.281985	MRLVLDVENTIIKRDGKNILDPFEPGLELVQVGVQNVDNVEETHLFTLNHNEDQDVGGSRFRNIQILLDHTTLLIMHNAQHDLMWLWESGFKYDGDIYDTMLAEYLLQRGQKEPISLEACAERRQLNYQKQDTLKEYYKKGYNTNEIPLQELLFYLRSDLNITRELFFALEQDYAKPEAESLHRVRDITFRTCKALTRMYMSGIRVDRSTLQQVRLEFEKEKAEIEDRLQRKTRELMGDTPINLNSPEQASQVIFSRRVHNKKEWADLFDYTETKKEFEEAIEANSSIIRKTKASTCTNCNGGGRIWRTRKDGTLYKIPNICKKCDGKGYILTQTKQVAGLCFSAPSKKWISANGFSTSKGNLESLMATATSKRMESALDFLTDLKRLSAISSYLSSFV…
Station138_DCM_ALL_assembly_NODE_206_length_30222_cov_10.616634	MRLILDVENTITKRDGKNILDPFEPGLELVQVGVQNVDNVDETHLFTLNHNEDQDVGGSRVRNIQILLDHTTLLIMHNAQHDLMWLWESGFKYDGDIYDTMLAEYLLQRGQKEPISLEACAERRQLNYQKQDTLKEYYKKGYNTNEIPLQELLFYLRSDLNITRELFFALEQDYAKPEAESLHNVRDITFRTCKALTRMYMSGIRVDRSALQQVRLEFEKEKAEIEDRLQRKTRDLMGDTPINLNSPEQASQVIFSRRIHNKKEWADLFDYTETKKEFEEAIEANSSIIRKTKASTCTNCNGGGKVWRTRKDGTLYKIPNICKKCEGKGYILTQTKQVAGLCFSAPSKKWISANGFSTSKGNLESLMATATSNGMESALDFLTDLKRLSAISSYLSSFV…
Station155_MES_ALL_assembly_NODE_20212_length_6809_cov_43.100237	MRLVVDVENTITKREKKNILDPFEPGLELVQVGMQNVDNPDETYLFTLNHKEDQDVGGSRAKNIQLILDNTTLLIMHNAQHDLMWLWESGFKYDGDIYDTMLAEYLLQRGQKEPISLEACAERRELNYQKQDTLKEYYKKGYNTNEIPLQELLFYLRSDLNITRELFFALEQDYSQPDSKSLHKVKDITFRTCKALTRMYMSGIRVDRNALQEVRLEFEKEKAEIEDRLQRKTRELMGDTPINLNSPEQASQVIFSRRVHNKKEWADLFDYTETKKEFEEAIEANSSVIRKTKASTCPECNGRGLVHRLRKDGTLYKLPTKCKPCDGRGYLLTKTKDVAGLCFSAPSKKWISANGFSTSKGNLESLMATATSNGMESALSFLTDLKRLSAISSYLSSFV…
Station122_SUR_ALL_assembly_NODE_713_length_21299_cov_14.542082	MRLVLDVENTITKRNGKNILDPFEPGLELVQVGVQNVDNVEETHLFTLNHKEDQDVGGSRARNIQILLDSTTLLIMHNAQHDLMWLWESGFKYDGDIYDTMLAEYLLQRGQKEPISLEACAERRNLNYQKQDTLKEYYKKGYNTNEIPLQELLFYLRSDLNITRELFLALEQDYAKPEAESLHNVRDITFRTCKALTRMYMSGIRVDRTALQKVRHEFEEEKAQIEDRLQRKTRELMGDTPINLNSPEQVSQVIFSRKPLDKAEWVKVFDYDDSGDYKAVAHLKCKDKFHKIVASNTRVIKKTKAYTCHACDGAGKKYKKRKDGILYKIPNKCIDCDAKGYKLSETKETAGLMFNAPSKKWVSANGFSTSKSNLEMLMATATSNGMESAVSFLSDLKRL…
Station123_SUR_ALL_assembly_NODE_177_length_45182_cov_22.618853	MRLVLDVENTITKRNGKNILDPFEPGLELVQVGVQNVDNVEETHLFTLNHKEDQDVGGSRARNIQILLDSTTLLIMHNAQHDLMWLWESGFKYDGDIYDTMLAEYLLQRGQKEPISLEACAERRNLNYQKQDTLKEYYKKGYNTNEIPLQELLFYLRSDLNITRELFLALEQDYAKPEAESLHNVRDITFRTCKALTRMYMSGIRVDRTALQKVRHEFEEEKAQIEDRLQRKTRELMGDTPINLNSPEQVSQVIFSRKPLDKAEWVKVFDYDDSGDYKAVAHLKCKDKFHKIVASNTRVIKKTKAYTCHACDGAGKKYKKRKDGILYKIPNKCIDCDAKGYKLSETKETAGLMFNAPSKKWVSANGFSTSKSNLEMLMATATSNGMESAVSFLSDLKRL…
Station37_MES_COMBINED_FINAL_NODE_4295_length_11193_cov_4.673999	MRLVLDVENTITKRDGKNILDPFEPGLELVQVGVQNVDNVDETHLFTLNHNEDQDVGGSRVRNIQILLDNTTLLIMHNAQHDLMWLWESGFKYDGDIYDTMLAEYLLLRGQKDAISLEACAERRQLNYQKQDTLKEYYKKGYNTNEIPLQELLFYLRSDLNITRELFFALEQDYAKPESESLHNVRDITFRTCKALTRMYMSGICVDRTALQKVRHEFEKEKAEIEDRLQRKTRELMGDTPINLNSPEQVSQVIFSRKPLDKAEWVKVFDYDDSGDYKAVAHSKCKDKFNKIVASNTRVIKKTKAYTCHTCNGKGKKYKKRKDGTFYKIPNKCKDCDAKGYRLSETKETAGLMFNPPSKKWVSANGFSTSKNNLEMLMATATSNGMESAVSFLSDLKRL…
Station38_SUR_ALL_assembly_NODE_1619_length_9293_cov_5.561593	MRLVLDVENTITKRDGKNILDPFEPGLELVQVGVQNVDNVDETHLFTLNHNEDQDVGGSRVRNIQILLDNTTLLIMHNAQHDLMWLWESGFKYDGDIYDTMLAEYLLLRGQKDAISLEACAERRQLNYQKQDTLKEYYKKGYNTNEIPLQELLFYLRSDLNITRELFFALEQDYAKPEAESLHRVRDITFRTCKALTRMYMSGICVDRTALQKVRHEFEKEKAEIEDRLQRKTRELMGDTPINLNSPEQVSQVIFSRKPLDKAEWVKVFDYDDSGDYKAVAHSKCKDKFNKIVASNTRVIKKTKASTCSTCNGAGKKYKKRKDGTFYKIPNKCKDCDAKGYRLSETKETAGLMFNPPSKKWVSANGFSTSKNNLEMLMATATSNGMESAVSFLSDLKRL…
Station36_DCM_ALL_assembly_NODE_437_length_20287_cov_18.458432	MRLVLDVENTITKRDGKNILDPFEPGLELVQVGVQNVDNVDETHLFTLNHNEDQDVGGSRVRNIQILLDNTTLLIMHNAQHDLMWLWESGFKYDGDIYDTMLAEYLLLRGQKDAISLEACAERRQLNYQKQDTLKEYYKKGYNTNEIPLQELLFYLRSDLNITRELFFALEQDYAKPESESLHNVRDITFRTCKALTRMYMSGICVDRTALQKVRHEFEQEKAEIEDRLQRKTRELMGDTPINLNSPEQVSQVIFSRKPLDKAEWVKVFDYDDSGDYKAVAHSKCKDKFNKIVASNTRVIKKTKAYTCHTCNGKGKKYKKRKDGTFYKIPNKCKDCDAKGYRLSETKETAGLMFNPPSKKWVSANGFSTSKNNLEMLMATATSNGMESAVSFLSDLKRL…
Station36_SUR_ALL_assembly_NODE_1044_length_14733_cov_3.853182	MRLVLDVENTITKRDGKNILDPFEPGLELVQVGVQNVDNVDETHLFTLNHNEDQDVGGSRVRNIQILLDNTTLLIMHNAQHDLMWLWESGFKYDGDIYDTMLAEYLLLRGQKDAISLEACAERRQLNYQKQDTLKEYYKKGYNTNEIPLQELLFYLRSDLNITRELFFALEQDYAKPESESLHNVRDITFRTCKALTRMYMSGICVDRTALQKVRHEFEQEKAEIEDRLQRKTRELMGDTPINLNSPEQVSQVIFSRKPLDKAEWVKVFDYDDSGDYKAVAHSKCKDKFNKIVASNTRVIKKTKAYTCHTCNGKGKKYKKRKDGTFYKIPNKCKDCDAKGYRLSETKETAGLMFNPPSKKWVSANGFSTSKNNLEMLMATATSNGMESAVSFLSDLKRL…
Station109_SUR_ALL_assembly_NODE_6805_length_5973_cov_17.616087	MRLVLDVENTITKRDGKNILDPFEPGLELVQVGVQNVDNVDETHLFTLNHNEDQDVGGSRVRNIQILLDNTTLLIMHNAQHDLMWLWESGFKYDGDIYDTMLAEYLLLRGQKDAISLEACAERRNLNYQKQDTLKEYYKKGYNTNEIPLQELLFYLRSDLNITRELFFALEQDYAKPEAESLHRVRDITFRTCKALTRMYMSGIRVDRTTLQKVRHEFEQEKADIEDRLQRKTRELMGDTPINLNSPEQVSQVIFSRKPLDKSEWVKVFDYDDSGDYKAVAHYKCKDKFHKIVASNTRVIKKTKASTCSTCNGEGKKYKKRKDGTFYKIPNKCKDCDAKGYRLSETKETAGLMFNPPSKKWVSANGFSTSKNNLEMLMATATSNGMESAVSFLSDLKRL…
Station102_SUR_SMARTER_KIT_NODE_470_length_12998_cov_40.087692	MRLVLDVENTITKRDGKNILDPFEPGLELVQVGVQNVDNVDETHLFTLNHNEDQDVGGSRVRNIQILLDNTTLLIMHNAQHDLMWLWESGFKYDGDIYDTMLAEYLLLRGQKDAISLEACAERRQLNYQKQDTLKEYYKKGYNTNEIPLQELLFYLRSDLNITRELYLALEQDYNSPEAESLHRVRDITFRTCKALTRMYMSGIRVDRTSLQKVRHEFEEEKAEIEDRLQRKTRELMGDTPINLNSPEQVSQVIFSRKPLSKAEWVNVFEYDDSGDYKAVAHSKCKDKFHKIVASNTRVLKKTKASTCSTCSGAGKKYKKRKDGTLYKIPNKCTDCDAKGYRLSETKETAGLMFNPPSKKWVSANGFSTSKGNLEMLMATATSNGMESAVSFLSDLKRL…
Station102_SUR_ALL_assembly_NODE_3335_length_7519_cov_44.092176	MRLVLDVENTITKRDGKNILDPFEPGLELVQVGVQNVDNVDETHLFTLNHNEDQDVGGSRVRNIQILLDNTTLLIMHNAQHDLMWLWESGFKYDGDIYDTMLAEYLLLRGQKDAISLEACAERRQLNYQKQDTLKEYYKKGYNTNEIPLQELLFYLRSDLNITRELYLALEQDYNSPEAESLHRVRDITFRTCKALTRMYMSGIRVDRTSLQKVRHEFEEEKAEIEDRLQRKTRELMGDTPINLNSPEQVSQVIFSRKPLSKAEWVNVFEYDDSGDYKAVAHSKCKDKFHKIVASNTRVLKKTKASTCSTCSGAGKKYKKRKDGTLYKIPNKCTDCDAKGYRLSETKETAGLMFNPPSKKWVSANGFSTSKGNLEMLMATATSNGMESAVSFLSDLKRL…
Station34_SUR_ALL_assembly_NODE_837_length_22376_cov_4.523722	MRLVLDVENTITKRDGKNILDPFEPGLELVQVGVQNVDNVDETHLFTLNHNEDQDVGGSRVKNIQILLDNTTLLIMHNAQHDLMWLWESGFKYDGDIYDTMLAEYLLLRGQKDAISLEACAERRQLNYQKQDTLKEYYKKGYNTNEIPLQELLFYLRSDLNITRELFFALEQDYAKPEAESLHRVRDITFRTCKALTRMYMSGICVDRTALQKVRHEFEQEKAEIEDRLQRKTRELMGDTPINLNSPEQVSQVIFSRKPLDKAEWVKVFDYDDSGDYKAVAHSKCKDKFHKIVASNTRVLKKTKAYTCHTCNGKGKKYKTRKDGTFYKIPNKCKDCDAKGYKLSETKETAGLMFNPPSKKWVSANGFSTSKNNLEMLMATATSNGMESAVSFLSDLKRL…
Station102_MES_ALL_assembly_NODE_1735_length_14315_cov_31.487377	MRLVLDVENTITKRDGKNILDPFEPGLELVQVGVQNVDNVDETHLFTLNHNEDQDVGGSRVRNIQILLDNTTLLIMHNAQHDLMWLWESGFKYDGDIYDTMLAEYLLLRGQKDAISLEACAERRQLNYQKQDTLKEYYKKGYNTNEIPLQELLFYLRSDLNITRELYLALEQDYNSPEAESLHRVRDITFRTCKALTRMYMSGIRVDRTSLQKVRHEFEEEKAEIEDRLQRKTRELMGDTPINLNSPEQVSQVIFSRKPLSKAEWVNVFEYDDSGDYKAVAHSKCKDKFHKIVASNTRVLKKTKASTCSTCSGAGKKYKKRKDGTLYKIPNKCTDCDAKGYRLSETKETAGLMFNPPSKKWVSANGFSTSKGNLEMLMATATSNGMESAVSFLSDLKRL…
Station111_SUR_ALL_assembly_NODE_547_length_24221_cov_40.449392	MRLVLDVENTITKREKKNILDPFEPGLELVQVGVQNVDRVNETYLFTLNHKESQDVGGSKTKSIQDILDKTTLLIMHNAQHDLMWLWESGFKYDGDIYDTMLAEYLLQRGKKEPISLEACAERRNLNYQKQDTLKEYYKKGYNTNEIPLQELLFYLRSDLDITRELFLALEQDYAKPESESLHRVKDITFRTCKALTRMYMSGIRVDRTALQQVRIEFEKEKAEIEDRLQRKTRDLMGDTPINLNSPEQASQVIFSRRVHNKKEWADLFEYTNTKQEFKEAVEANSSIIKKTRAFTCATCGGRGYVHKKRKDGTPYKKANKCKDCETRGYQLKETKQVAGLCFSAPNKNWISANGFSTSKGNLESLITTATNNNMQLALSFLTDLKRLSAISSYLSSFV…
Station22_SUR_ALL_assembly_NODE_3115_length_11150_cov_67.275620	MRLVLDVENTITKREKKNILDPFEPGLELVQVGVQNVDNVDETHLFTLNHVEDQDIGGSRARNIQILLDHTTLLIMHNAQHDLMWLWESGFKYDGDIYDTMLAEYLLLRGQKDAISLEACAERRNLNYQKQDTLKEYYKKGWNTNEIPLQELLFYLRSDLDITRELYLALEQEYAKPEAESLHKVRSVTFRTCKALTRMYMSGIRVDRSALQQVRLEFEKEKAEIEDRLQRKTRDLMGDTPINLNSPEQASQVIFSRRIHNKKEWADLFDYTETQQEFRDAIDANSSIIRKTKASKCFDCNGRGLVHKKRKDGTLYKLPNKCKDCEGRGYLLTETKQVAGLCFSAPSKKWISANGFSTSKGNLESLMATATSNNMESALDFLTDLKRLSAISSYLSSFV…
Station124_SUR_ALL_assembly_NODE_1020_length_18787_cov_25.207132	MRLVLDVENTITKRDNKNILDPFEPGLELVQVGVQNVDNADETHLFTLNHKEDQDVGGSRAKNIQILLDHTTLLIMHNAQHDLMWLWESGFKYDGDIYDTMLAEYLLQRGQKEPISLEACAERRNLNYQKQDTLKEYYKKGYNTNEIPLQELLFYLRSDLDITRELFLALEQDYAKPESESLHRVKDITFRTCKALTRMYMSGIRVDRAALQQVRIEFEKEKAEIEDRLQRKTRDLMGDTPINLNSPEQASQVIFSRRIHNKKEWADLFDYTETQQEFRDAIDANSSIIRKTKASTCTNCNGGGKVWRTRKDGTLYKIPNICKKCEGKGYILRQTKQVAGLCFSAPNKKWISANGFSTSKGNLESLMATATSNGMDSALAFLTDLKRLSAISSYLSSFV…
Station123_SUR_ALL_assembly_NODE_500_length_28901_cov_22.752791	MRLVLDVENTITKRDNKNILDPFEPGLELVQVGVQNVDNADETHLFTLNHKEDQDVGGSRAKNIQILLDHTTLLIMHNAQHDLMWLWESGFKYDGDIYDTMLAEYLLQRGQKEPISLEACAERRNLNYQKQDTLKEYYKKGYNTNEIPLQDLLFYLRSDLDITRELFFALEQDYAKPEAESLHNVRDITFRTCKALTRMYMSGIRVDRAALQQVRIEFEKEKAEIEDRLQRKTRDLMGDTPINLNSPEQASQVIFSRRIHNKKEWADLFDYTETQQEFRDAIDANSSIIRKTKASTCTNCNGGGKVWRTRKDGTLYKIPNICKKCEGKGYILRQTKQVAGLCFSAPNKKWISANGFSTSKGNLESLMATATSNGMDSALAFLTDLKRLSAISSYLSSFV…
Station122_SUR_ALL_assembly_NODE_656_length_22576_cov_19.848719	MRLVLDVENTITKRDNKNILDPFEPGLELVQVGVQNVDNADETHLFTLNHKEDQDVGGSRAKNIQILLDHTTLLIMHNAQHDLMWLWESGFKYDGDIYDTMLAEYLLQRGQKEPISLEACAERRNLNYQKQDTLKEYYKKGYNTNEIPLQDLLFYLRSDLDITRELFFALEQDYAKPEAESLHNVRDITFRTCKALTRMYMSGIRVDRAALQQVRIEFEKEKAEIEDRLQRKTRDLMGDTPINLNSPEQASQVIFSRRIHNKKEWADLFDYTETQQEFRDAIDANSSIIRKTKASTCTNCNGGGKVWRTRKDGTLYKIPNICKKCEGKGYILRQTKQVAGLCFSAPNKKWISANGFSTSKGNLESLMATATSNGMDSALAFLTDLKRLSAISSYLSSFV…
Station125_SUR_ALL_assembly_NODE_2668_length_8858_cov_2.861297	AKSIQDILNKTTLLIMHNAQHDLMWLWESGFKYDGDIYDTMLAEYLLQRGKKESISLEACAKRRNLNYQKQDTLKEYYKKGYNTNEIPLQDLLFYLRSDLDITRELFLALEQDYAKPESESLHRVKDITFRTCKALTRMYMSGIRVDRTALQQVRIEFEKEKAEIEDRLQRKTRDLMGDTPINLNSPEQASQVIFSRRVHDKKEWADLFEYTNTKQEFKEAVEANSSIIKKTRAFTCATCGGRGYVHKKRKDGTPYKKANKCKDCETRGYQLKETKQVAGLCFSAPNKNWISANGFSTSKGNLESLITTATNNNMQLALSFLTDLKRLSAISSYLSSFVDGIEIHTKPNGILHVSLTQHITSTGRFSGRNPNMQNMPRGGTFPVKRVFISRWEGGQIME…
Station124_MXL_ALL_assembly_NODE_4395_length_7067_cov_3.559042	MRLVLDVENTITKRNGKNILDPFEPGLELVQVGVQNVDNVEETHLFTLNHKEDQDVGGSRARNIQILLDSTTLLIMHNAQHDLMWLWESGFKYDGDIYDTMLAEYLLQRGQKEPISLEACAERRNLNYQKQDTLKEYYKKGYNTNEIPLQDLLFYLRSDLDITRELFFALEQDYAKPEAESLHNVRDITFRTCKALTRMYMSGIRVDRAALQQVRIEFEKEKAEIEDRLQRKTRDLMGDTPINLNSPEQASQVIFSRRIHNKKEWADLFDYTETQQEFRDAIDANSSIIRKTKASTCTNCNGGGKVWRTRKDGTLYKIPNICKKCEGKGYILRQTKQVAGLCFSAPNKKWISANGFSTSKGNLESLMATATSNGMDSALAFLTDLKRLSAISSYLSSFV…
Station67_SUR_ALL_assembly_NODE_3605_length_9373_cov_12.479931	MRLVLDVENTITKRDKKNILDPFEPGLELVQVGMQNVDNTDETYLFTLNHKEDQDVGGSRAMNIQLILDNTTLLIMHNAQHDLMWLWESGFKYDGDIYDTMLAEYLLQRGQKEPISLEVCAERRNLNYQKQDTLKEYYKKGYNTNEIPLQELLFYLRSDLDITRELYLALEQDYAQPEAESLHRVKDITFRTCKALTRMYMSGIRVDRSALQQVRLEFEKEKAEIEDRLQRKTRKLMGDTPVNLNSPEQVSQVIFSRRVHNKKEWADLFDYTETQQEFREAIEANSSIVRKTKASTCSECNGRGLVHKLRKDGTLYKLPTKCKPCDSRGYLLTKTKEVAGLCFSAPSKKWISANGFSTSKGNLESLMATATSNGMESALDFLTDLKRLSAISSYLSSFV…
Station124_SUR_ALL_assembly_NODE_4290_length_7001_cov_18.475525	NTNEIPLQELLFYLRSDLNITRELFLALEQDYAKPEAESLHNVRDITFRTCKALTRMYMSGIRVDRTALQKVRHEFEEEKAQIEDRLQRKTRELMGDTPINLNSPEQVSQVIFSRKPLDKAEWVKVFDYDDSGDYKAVAHLKCKDKFHKIVASNTRVIKKTKAYTCHACDGAGKKYKKRKDGILYKIPNKCIDCDAKGYKLSETKETAGLMFNAPSKKWVSANGFSTSKSNLEMLMATATSNGMESAVSFLSDLKRLSAISSYLSSFVDGIDIFTKPNGLLHVNLTQSVTSTGRFSGRNPNMQNMPRGGTFPVKRVFISRWKDGQIMECDFAQLEFRVAAFLSQDSTAMQEIETGFDVHSYTAKVISDAGQPTERQAAKEHTFAPLFGATGYGRPKAVA…
Station102_MES_ALL_assembly_NODE_7162_length_5147_cov_17.062647	MRLVLDVENTITKRDGKNILDPFEPGLELVQVGVQNVDNVDETHLFTLNHNEDQDVGGSRVRNIQILLDNTTLLIMHNAQHDLMWLWESGFKYDGDIYDTMLAEYLLLRGQKDAISLEACAERRQLNYQKQDTLKEYYKKGYNTNEIPLQELLFYLRSDLNITRELFFALEQDYAKPEAESLHKVRDITFRTCKALTRMYMSGIRVDRTTLQKVRHEFEQEKADIEDRLQRKTRELMGDTPINLNSPEQVSQVIFSRKPLDKSEWVKVFDYDDSGDYKAVAHSKCKDKFHKIVASNTRVIKKTKASTCSTCNGEGKKYKKRKDGTFYKIPNKCKDCDAKGYRLSETKETAGLMFNPPSKKWVSANGFSTSKGNLEMLMATATSNGMESAVSFLSDLKRL…
Station188_SUR_ALL_assembly_NODE_6250_length_11349_cov_15.788206	MLLTLDVENTVTKRNGKMHLDPFEPTNTLVMVGMLDDYGNEDIVTFDHSEQQPTTDGRRIVQDKLDAAHLLIAHNAPHDLLWLWESGFTYDGEVYDTMLGEYVLQRGQKQPLSLEACAERYELDTKKQDTLKEYFSKGTSTRDIPHDELSEYLSHDLHATQQLYDSLQTLYEECISLEPTVKLTNQLALHLARIYQRGFQVDMNALMDVRDEFESERRTLIIALEEQVADLMGDRPINLNSPEQLSWVIYSRKPDDKKVWADLFDERMSDAEYRSTVNSYSTKLFKQKAYQCHDCRGSGRIHRTKKDGTPFAKASKCTTCVAHGFLYENKEQLAGLKFIAPTAKWVSANGFGTGKENLTFLEGIARSRGMQEAESFLQKVRRLSAVETYLRSFVEGIAT…
Station168_IZZ_ALL_assembly_NODE_1650_length_43827_cov_77.572558	MLLTLDVENTVTKRNGKMHLDPFEPTNTLVMVGMLDDYGNEDIVTFDHSEQQPTTDGRRIVQDKLDAAHLLIAHNAPHDLLWLWESGFTYDGEVYDTMLGEYVLQRGQKQPLSLEACAERYELDTKKQDTLKEYFSKGTSTRDIPHDELSEYLSHDLHATQQLYDSLQTLYEECISLEPTVKLTNQLALHLARIYQRGFQVDMNALMDVRDEFESERRTLIIALEEQVADLMGDRPINLNSPEQLSWVIYSRKPDDKKVWADLFDERMSDAEYRSTVNSYSTKLFKQKAYQCHDCRGSGRIHRTKKDGTPFAKASKCTTCVAHGFLYENKEQLAGLKFIAPTAKWVSANGFGTGKENLTFLEGIARSKGMQEAESFLQKVRRLSAVETYLRSFVEGIAT…
Station158_MES_ALL_assembly_NODE_4709_length_17727_cov_5.193640	MLLTLDVENTVTKRNGKMHLDPFEPTNTLVMVGMLDDYGNEDIVTFDHSEQQPTTDGRRIVQDKLDAAHLLIAHNAPHDLLWLWESGFTYDGEVYDTMLGEYVLQRGQKQPLSLEACAERYELDTKKQDTLKEYFSKGTSTRDIPHDELSEYLSHDLHATQQLYDSLQTLYEECISLEPTVKLTNQLALHLARIYQRGFQVDMDALMDVRDEFESERRTLIIALEEQVADLMGDRPINLNSPEQLSWVIYSRKPDDKKVWADLFDERMSDAEYRSTVNSYSTKLFKQKAYQCHDCRGSGRIHRTKKDGTPFAKASKCTTCVAHGFLYENKEQLAGLKFIAPTAKWVSANGFGTGKENLTFLEGIARSRGMQEAESFLQKVRRLSAVETYLRSFVEGIAT…
Station178_SUR_ALL_assembly_NODE_9875_length_9859_cov_15.801204	MLLTLDVENTVTKRNGKMHLDPFEPTNTLVMVGMLDDYGNEDIVTFDHSEQQPTTDGRRIVQDKLDAAHLLIAHNAPHDLLWLWESGFTYDGEVYDTMLGEYVLQRGQKQPLSLEACAERYELDTKKQDTLKEYFSKGTSTRDIPHDELSEYLSHDLHATQQLYDSLQTLYEECISLEPTVKLTNQLALHLARIYQRGFQVDMNALMDVRDEFESERRTLIIALEEQVADLMGDRPINLNSPEQLSWVIYSRKPDDKKVWADLFDERMSDAEYRSTVNSYSTKLFKQKAYQCHDCRGSGRIHRTKKDGTPFAKASKCTTCVAHGFLYENKEQLAGLKFIAPTAKWVSANGFGTGKENLTFLEGIARSRGMQEAESFLQKVRRLSAVETYLRSFVEGIAT…
Station173_DCM_ALL_assembly_NODE_21670_length_6507_cov_32.738066	HMLLTLDVENTVTKRNGKMHLDPFEPTNTLVMVGMLDDYGNEDIVTFDHSEQQPTTDGRRIVQDKLDAAHLLIAHNAPHDLLWLWESGFTYDGEVYDTMLGEYVLQRGQKQPLSLEACAERYELDTKKQDTLKEYFSKGTSTRDIPHDELSEYLSHDLHATQQLYDSLQTLYEECISLEPTVKLTNQLALHLARIYQRGFQVDMNALMDVRDEFESERRTLIIALEEQVADLMGDRPINLNSPEQLSWVIYSRKPDDKKVWADLFDERMSDAEYRSTVNSYSTKLFKQKAYQCHDCRGSGRIHRTKKDGTPFAKASKCTTCVAHGFLYENKEQLAGLKFIAPTAKWVSANGFGTGKENLTFLEGIARSRGMQEAESFLQKVRRLSAVETYLRSFVEGIA…
Station85_SUR_COMBINED_FINAL_NODE_6254_length_7120_cov_267.423355	MLLTLDVENTVTKRNGKMHLDPFEPTNTLVMVGMLDDYGNEDIVTFDHSEQQPTTDGRRIVQDKLDAAHLLIAHNAPHDLLWLWESGFTYDGEVYDTMLGEYVLQRGQKQPLSLEACAERYELDTKKQDTLKEYFSKGTSTRDIPHDELAEYLSHDLHATQQLYDSLQTLYEECISLEPTVKLTNQLALHLARIYQRGFQVDMDALMDVRDEFESERRTLIIALEEQVADLMGDRPINLNSPEQLSWVIYSRKPDDKKVWADLFDERMPDAEYRSTVNRYSTKLFKQKAYQCHDCRGSGRIHRTKKDGTPFAKASKCTTCVAHGFLYENKDQIAGLKFIAPTAKWVSANGFGTGKENLTFLEGIARSKGMQEAESFLQKVRRLSAVETYLRSFVEGIAT…
Station168_SUR_ALL_assembly_NODE_17345_length_5770_cov_24.304287	MLLTLDVENTVTKRNGKMHLDPFEPTNTLVMVGMLDDYGNEDIVTFDHSEQQPTTDGRRIVQDKLDAAHLLIAHNAPHDLLWLWESGFTYDGEVYDTMLGEYVLQRGQKQPLSLEACAERYELDTKKQDTLKEYFSKGTSTRDIPHDELSEYLSHDLHATQQLYDSLQTLYEECISLEPTVKLTNQLALHLARIYQRGFQVDMNALMDVRDEFESERRTLIIALEEQVADLMGDRPINLNSPEQLSWVIYSRKPDDKKVWADLFDERMSDAEYRSTVNSYSTKLFKQKAYQCHDCRGSGRIHRTKKDGTPFAKASKCTTCVAHGFLYENKEQLAGLKFIAPTAKWVSANGFGTGKENLTFLEGIARSRGMQEAESFLQKVRRLSAVETYLRSFVEGIAT…
Station168_DCM_ALL_assembly_NODE_8879_length_11774_cov_62.713542	MLLTLDVENTVTKRNGKMHLDPFEPTNTLVMVGMLDDYGNEDIVTFDHSEQQPTTDGRRIVQDKLDAAHLLIAHNAPHDLLWLWESGFTYDGEVYDTMLGEYVLQRGQKQPLSLEACAERYELDTKKQDTLKEYFSKGTSTRDIPHDELSEYLSHDLHATQQLYDSLQTLYEECISLEPTVKLTNQLALHLARIYQRGFQVDMNALMDVRDEFESERRTLIIALEEQVADLMGDRPINLNSPEQLSWVIYSRKPDDKKVWADLFDERMSDAEYRSTVNSYSTKLFKQKAYQCHDCRGSGRIHRTKKDGTPFAKASKCTTCVAHGFLYENKEQLAGLKFIAPTAKWVSANGFGTGKENLTFLEGIARSRGMQEAESFLQKVRRLSAVETYLRSFVEGIAT…
Station188_DCM_ALL_assembly_NODE_5185_length_14857_cov_33.833536	MLLTLDVENTVTKRNGKMHLDPFEPTNTLVMVGMLDDYGNEDIVTFDHSEQQPTTDGRRIVQDKLDAAHLLIAHNAPHDLLWLWESGFEYDGEVFDTLLGEYVLQRGQKQPLSLEACAERYELDTKKQDTLKEYFKDGYSTRDIPHAELSEYLSHDLHATQQLYDVLQTRYEGCKSLVPTIQLTNQLCIHLARIYQRGFQVDMDALMEVREEFEQERNALTMALEEQASDLMGDRPINLNSPEQLSWVIYSRKPLDKKMWADLFDERMPDTDYRRNVNAYSEKLYKQKAHQCRTCNGSGQIWKQKKDGTRYARSNRCDSCSATGYTFSNSDTVIAGLKFTPPNSKWISANGFGTGKDNLIFLEGIARSKGMRVAESFLQKVRRLSAVETYLSSFVEGIA…
7037.1.59410.ACACG_Malaspina_NODE_2057_length_8941_cov_2.961981	MVVTVLDIETTYKKDEGGKLDLDPYTGNMLVSVGYSAVGSDIIAPFTEKKIYRPDSEGYLCFTHTEKEPTEDGFAILQKVLDNTEVLVGHNIKFDLKWLLACNFTYTGKLYDTMIAEYVIHGGDKVALSLAECVKRYDLDEKRTDLTEQYMKDGVSFDYIPWHIVEEYGRADVEITKQLYLAQQKPVSNGLAPTVSLMNEMCQVLTEMENTGMKVNVESLTNIREQYRKEYNELHEFLEREVKRVMGDTPVNLDSSEDRSKVLYSRQVTDKKYWASTFNLGYEQYGNTKRKKRVRKLGKDDFIRKVRTYTKVVPHTESHQCSSCRGRGYFNPLKKDGTVGKAKRICKTCNSEGIVFKSTGIVGGFKLIPRDSYDVSIHGFKTDRLTLETLSMSSSGEQK…
Station209_MES_ALL_assembly_NODE_15462_length_7567_cov_8.494542	MITVLDIETTYKKDEAGKLDLDPYTGNMLVSVGYSSVGSDIIAPFTEKKIYRPDSEGYLCFTHTEKEPTEDGFAVLQKVLDNTEVLVGHNIKFDLKWLLACNFTYTGKLYDTMIAEYVIHGGDKVALSLAESVKRYGLDEKRTDLTEQYMKDGVSFDYIPWDIVEEYGRADVEVTKQLYLAQQEAVKDSLAPTVILMNEMCRVLTEMENTGMKVSVKALTDIREQYSNEYRELREFLESEVKRVMGDTPVNLDSSEDRSKVLYSRAVTDKKFWASTFNLGYEQYGSTKRKKRLRKLSKDDFVRKVRTYTKIVPHTESHQCGSCRGRGYFNPLKKDGTAGKAKRICKTCNSEGIVFKSTGQIGGFKLVPRDAYDVSTHGFKTDRPTLENLAMSANAEQKK…
Station206_MES_ALL_assembly_NODE_4935_length_17953_cov_10.286121	VSVGYSSVGSDIIAPFTEKKIYRPDSEGYLCFTHTEKKPTEDGFAILQKVLDETDILVGHNIKFDLKWLLACNFTYTGKLYDTMIAEYVIHGGDKVALSLAESVKRYGLDEKRTDLTEQYMKDGVSFDYIPWDIVEEYGRADVEVTKQLYLAQQEAVKDSLAPTISLMNEMCRVLTEMENTGMKVSVKALTDIREQYSNEYRELREFLESEVKRVMGDTPVNLDSSEDRSKVLYSRAVTDKKFWASTFNLGYEQYGSTKRKKRLRKLSKDDFVRKVRTYTKIVPHTESHQCGSCRGRGYFNPLKKDGTAGKAKRICKTCNSEGIVFKSTGQIGGFKLVPRDAYDVSTHGFKTDRPTLENLAMSANAEQKKFIGAYIKYNAIGTYLRTFVDGIEKGLDSK…
Station158_MES_ALL_assembly_NODE_4342_length_18894_cov_38.407187	MITVLDIETTYKKDEAGKLDLDPYTGNMLVSVGYDTIDSGSGYLCFTHTEKKPTEDGFAILQKVLDETDILVGHNIKFDLKWLLACNFTYTGKLYDTMIAEYVIHGGDKVALSLAESVKRYGLDEKRTDLTEQYMKDGVSFDYIPWDIVEEYGRADVEVTKQLYLAQQEAVKDSLAPTISLMNEMCRVLTEMENTGMKVSVKALTDIREQYSNEYRELREFLESEVKRVIGDTPVNLDSSEDRSKVLYSRAVTDKKFWASTFNLGYEQYGSTKRKKRLRKLSKDDFVRKVRTYTKIVPHTESHQCGSCRGRGYFNPLKKDGTAGKAKRICKTCNSEGIVFKSTGQIGGFKLVPRDAYDVSTHGFKTDRPTLENLAMSANAEQKKFIGAYIKYNAIGTYL…
Station173_DCM_ALL_assembly_NODE_1884_length_40766_cov_47.633662	MITVLDIETTYKKDEAGKLDLDPYTGNMLVSVGYDTIDSGSGYLCFTHTEKKPTEDGFAILQKVLDETDILVGHNIKFDLKWLLACNFTYTGKLYDTMIAEYVIHGGDKVALSLAESVKRYGLDEKRTDLTEQYMKDGVSFDYIPWDIVEEYGRADVEVTKQLYLAQQEAVKDSLAPTISLMNEMCRVLTEMENTGMKVSVKALTDIREQYSNEYRELREFLESEVKRVIGDTPVNLDSSEDRSKVLYSRAVTDKKFWASTFNLGYEQYGSTKRKKRLRKLSKDDFVRKVRTYTKIVPHTESHQCGSCRGRGYFNPLKKDGTAGKAKRICKTCNSEGIVFKSTGQIGGFKLVPRDAYDVSTHGFKTDRPTLENLAMSANAEQKKFIGAYIKYNAIGTYL…
Station158_DCM_ALL_assembly_NODE_10721_length_8906_cov_5.971077	MITVLDIETTYKKDEAGKLDLDPYTGNMLVSVGYDTIDSGSGYLCFTHTEKKPTEDGFAILQKVLDETDILVGHNIKFDLKWLLACNFTYTGKLYDTMIAEYVIHGGDKVALSLAESVKRYGLDEKRTDLTEQYMKDGVSFDYIPWDIVEEYGRADVEVTKQLYLAQQEAVKDSLAPTISLMNEMCRVLTEMENTGMKVSVKALTDIREQYSNEYRELREFLESEVKRVMGDTPVNLDSSEDRSKVLYSRAVTDKKFWASTFNLGYEQYGSTKRKKRLRKLSKDDFVRKVRTYTKIVPHTESHQCGSCRGRGYFNPLKKDGTAGKAKRICKTCNSEGIVFKSTGQIGGFKLVPRDAYDVSTHGFKTDRPTLENLAMSANAEQKKFIGAYIKYNAIGTYL…
Station178_SUR_ALL_assembly_NODE_4155_length_19873_cov_10.441417	MITVLDIETTYKKDEAGKLDLDPYTGNMLVSVGYDTIDSGSGYLCFTHTEKKPTEDGFAILQKVLDETDILVGHNIKFDLKWLLACNFTYTGKLYDTMIAEYVIHGGDKVALSLAESVKRYGLDEKRTDLTEQYMKDGVSFDYIPWDIVEEYGRADVEVTKQLYLAQQEAVKDSLAPTISLMNEMCRVLTEMENTGMKVSVKALTDIREQYSNEYRELREFLESEVKRVIGDTPVNLDSSEDRSKVLYSRAVTDKKFWASTFNLGYEQYGSTKRKKRLRKLSKDDFVRKVRTYTKIVPHTESHQCGSCRGRGYFNPLKKDGTAGKAKRICKTCNSEGIVFKSTGQIGGFKLVPRDAYDVSTHGFKTDRPTLENLAMSANAEQKKFIGAYIKYNAIGTYL…
Station189_DCM_ALL_assembly_NODE_1706_length_25032_cov_43.348881	MITVLDIETTYKKDEAGKLDLDPYTGNMLVSVGYDTIDSGSGYLCFTHTEKKPTEDGFAILQKVLDETDILVGHNIKFDLKWLLACNFTYTGKLYDTMIAEYVIHGGDKVALSLAESVKRYGLDEKRTDLTEQYMKDGVSFDYIPWDIVEEYGRADVEVTKQLYLAQQEAVKDSLAPTISLMNEMCRVLTEMENTGMKVSVKALTDIREQYSNEYRELREFLESEVKRVIGDTPVNLDSSEDRSKVLYSRAVTDKKFWASTFNLGYEQYGSTKRKKRLRKLSKDDFVRKVRTYTKIVPHTESHQCGSCRGRGYFNPLKKDGTAGKAKRICKTCNSEGIVFKSTGQIGGFKLVPRDAYDVSTHGFKTDRPTLENLAMSANAEQKKFIGAYIKYNAIGTYL…
Station175_ZZZ_ALL_assembly_NODE_1330_length_33395_cov_38.169106	MITVLDIETTYKKDEAGKLDLDPYTGNMLVSVGYDTIDSGSGYLCFTHTEKKPTEDGFAILQKVLDETDILVGHNIKFDLKWLLACNFTYTGKLYDTMIAEYVIHGGDKVALSLAESVKRYGLDEKRTDLTEQYMKDGVSFDYIPWDIVEEYGRADVEVTKQLYLAQQEAVKDSLAPTISLMNEMCRVLTEMENTGMKVSVKALTDIREQYSNEYRELREFLESEVKRVIGDTPVNLDSSEDRSKVLYSRAVTDKKFWASTFNLGYEQYGSTKRKKRLRKLSKDDFVRKVRTYTKIVPHTESHQCGSCRGRGYFNPLKKDGTAGKAKRICKTCNSEGIVFKSTGQIGGFKLVPRDAYDVSTHGFKTDRPTLENLAMSANAEQKKFIGAYIKYNAIGTYL…
Station188_DCM_ALL_assembly_NODE_2928_length_21831_cov_32.995086	MITVLDIETTYKKDEAGKLDLDPYTGNMLVSVGYDTIDSGSGYLCFTHTEKKPTEDGFAILQKVLDETDILVGHNIKFDLKWLLACNFTYTGKLYDTMIAEYVIHGGDKVALSLAESVKRYGLDEKRTDLTEQYMKDGVSFDYIPWDIVEEYGRADVEVTKQLYLAQQEAVKDSLAPTISLMNEMCRVLTEMENTGMKVSVKALTDIREQYSNEYRELREFLESEVKRVIGDTPVNLDSSEDRSKVLYSRAVTDKKFWASTFNLGYEQYGSTKRKKRLRKLSKDDFVRKVRTYTKIVPHTESHQCGSCRGRGYFNPLKKDGTAGKAKRICKTCNSEGIVFKSTGQIGGFKLVPRDAYDVSTHGFKTDRPTLENLAMSANAEQKKFIGAYIKYNAIGTYL…
Station175_SUR_ALL_assembly_NODE_1396_length_47257_cov_151.105568	MITVLDIETTYKKDEAGKLDLDPYTGNMLVSVGYDTIDSGSGYLCFTHTEKKPTEDGFAILQKVLDETDILVGHNIKFDLKWLLACNFTYTGKLYDTMIAEYVIHGGDKVALSLAESVKRYGLDEKRTDLTEQYMKDGVSFDYIPWDIVEEYGRADVEVTKQLYLAQQEAVKDSLAPTISLMNEMCRVLTEMENTGMKVSVKALTDIREQYSNEYRELREFLESEVKRVIGDTPVNLDSSEDRSKVLYSRAVTDKKFWASTFNLGYEQYGSTKRKKRLRKLSKDDFVRKVRTYTKIVPHTESHQCGSCRGRGYFNPLKKDGTAGKAKRICKTCNSEGIVFKSTGQIGGFKLVPRDAYDVSTHGFKTDRPTLENLAMSANAEQKKFIGAYIKYNAIGTYL…
Station168_DCM_ALL_assembly_NODE_3792_length_23358_cov_45.018581	MITVLDIETTYKKDEAGKLDLDPYTGNMLVSVGYDTIDSGSGYLCFTHTEKKPTEDGFAILQKVLDETDILVGHNIKFDLKWLLACNFTYTGKLYDTMIAEYVIHGGDKVALSLAESVKRYGLDEKRTDLTEQYMKDGVSFDYIPWDIVEEYGRADVEVTKQLYLAQQEAVKDSLAPTISLMNEMCRVLTEMENTGMKVSVKALTDIREQYSNEYRELREFLESEVKRVIGDTPVNLDSSEDRSKVLYSRAVTDKKFWASTFNLGYEQYGSTKRKKRLRKLSKDDFVRKVRTYTKIVPHTESHQCGSCRGRGYFNPLKKDGTAGKAKRICKTCNSEGIVFKSTGQIGGFKLVPRDAYDVSTHGFKTDRPTLENLAMSANAEQKKFIGAYIKYNAIGTYL…
Station163_SUR_ALL_assembly_NODE_5473_length_8776_cov_17.572870	MITVLDIETTYKKDEAGKLDLDPYTGNMLVSVGYDTIDSGSGYLCFTHTEKKPTEDGFAILQKVLDETDILVGHNIKFDLKWLLACNFTYTGKLYDTMIAEYVIHGGDKVALSLAESVKRYGLDEKRTDLTEQYMKDGVSFDYIPWDIVEEYGRADVEVTKQLYLAQQEAVKDSLAPTISLMNEMCRVLTEMENTGMKVSVKALTDIREQYSNEYRELREFLESEVKRVIGDTPVNLDSSEDRSKVLYSRAVTDKKFWASTFNLGYEQYGSTKRKKRLRKLSKDDFVRKVRTYTKIVPHTESHQCGSCRGRGYFNPLKKDGTAGKAKRICKTCNSEGIVFKSTGQIGGFKLVPRDAYDVSTHGFKTDRPTLENLAMSANAEQKKFIGAYIKYNAIGTYL…
Station206_SUR_ALL_assembly_NODE_12231_length_7009_cov_6.558384	KWLLACNFTYTGKLYDTMIAEYVIHGGDKVALSLAESVKRYGLDEKRTDLTEQYMKDGVSFDYIPWDIVEEYGRADVEVTKQLYLAQQKDVSNGLGPTVELMNEMCRVLTEMENTGMKVSVKALTDIREQYSNEYRELREFLESEVKRVMGDTPVNLDSSEDRSKVLYSRAVTDKKFWASTFNLGYEQYGSTKRKKRLRKLSKDDFVRKVRTYTKIVPHTESHQCGSCRGRGYFNPLKKDGTAGKAKRICKTCNSEGIVFKSTGQIGGFKLVPRDAYDVSTHGFKTDRPTLENLAMSANAEQKKFIGAYIKYNAIGTYLRTFVDGIEKGLDSKGFIHPHYMQCVTATGRLSSRNPNFQNMPRGTTFPVRACVVSRWEGGKILEGDYSQLEFRVAGFLAQ…
Station189_MES_ALL_assembly_NODE_18315_length_6828_cov_147.268123	NIKFDLKWLLACNFTYTGKLYDTMIAEYVIHGGDKVALSLAESVKRYGLDEKRTDLTEQYMKDGVSFDYIPWDIVEEYGRADVEVTKQLYLAQQEAVKDSLAPTISLMNEMCRVLTEMENTGMKVSVKALTDIREQYSNEYRELREFLESEVKRVMGDTPVNLDSSEDRSKVLYSRAVTDKKFWASTFNLGYEQYGSTKRKKRLRKLSKDDFVRKVRTYTKIVPHTESHQCGSCRGRGYFNPLKKDGTAGKAKRICKTCNSEGIVFKSTGQIGGFKLVPRDAYDVSTHGFKTDRPTLENLAMSANAEQKKFIGAYIKYNAIGTYLRTFVDGIEKGLDSKGFIHPHYMQCVTATGRLSSRNPNFQNMPRGTTFPVRACVVSRWEGGKILEGDYSQLEFRV…
Station68_MES_COMBINED_FINAL_NODE_12957_length_6596_cov_27.279927	VGSDIIAPFTEKKIYRSESEGYLCFTHTEKKPTEDGFAILQKVLDETDILVGHNIKFDLKWLLACNFTYTGKLYDTMIAEYVIHGGDKVALSLAESVKRYGLDEKRTDLTEQYMKDGVSFDYIPWDIVEEYGRADVEVTKQLYLAQQKDVSNGLGPTVELMNEMCRVLTEMENTGMKVSVKALTDIREQYSNEYRELREFLESEVKRVMGDTPVNLDSSEDRSKVLYSRAVTDKKFWASTFNLGYEQYGSTKRKKRLRKLSKDDFVRKVRTYTKIVPHTESHQCGSCRGRGYFNPLKKDGTVGKAKRICKTCNSEGIVFKSTGQIGGFKLVPRDAYDVSTHGFKTDRPTLENLAMSANAEQKKFIGAYIKYNAIGTYLRTFVDGIEKGLDSKGFIHPHY…
Station180_ZZZ_ALL_assembly_NODE_14677_length_6317_cov_4.308528	ACNFTYTGKLYDTMIAEYVIHGGDKVALSLAESVKRYGLDEKRTDLTEQYMKDGVSFDYIPWDIVEEYGRADVEVTKQLYLAQQEAVKDSLAPTISLMNEMCRVLTEMENTGMKVSVKALTDIREQYSNEYRELREFLESEVKRVIGDTPVNLDSSEDRSKVLYSRAVTDKKFWASTFNLGYEQYGSTKRKKRLRKLSKDDFVRKVRTYTKIVPHTESHQCGSCRGRGYFNPLKKDGTAGKAKRICKTCNSEGIVFKSTGQIGGFKLVPRDAYDVSTHGFKTDRPTLENLAMSANAEQKKFIGAYIKYNAIGTYLRTFVDGIEKGLDSKGFIHPHYMQCVTATGRLSSRNPNFQNMPRGTTFPVRACVVSRWEGGKILEGDYSQLEFRVAGFLAQDKQV…
Station205_MES_ALL_assembly_NODE_16968_length_5936_cov_7.888964	MVVTVLDIETTYKKDEGGKLDLDPYTGNMLVSVGYDTLGVDSGYLCFTHTEKEPTEDGFAILQKVLDNTEVLVGHNIKFDLKWLLACNFTYTGKLYDTMIAEYVIHGGDKVALSLAECVKRYDLDEKRTDLTEQYMKDGVSFDYIPWHIVEEYGRADVEITKQLYLAQQKPVSNGLAPTVNLMNEMCQVLTEMENTGMKINVESLTNIREQYRKEYNELHEFLEREVKRVMGDTPVNLDSSEDRSKVLYSRQVTDKKYWASTFNLGYEQYGNTKRKKRVRKLGKDDFIRKVRTYTKVVPHTESHQCSSCRGRGYFNPLKKDGTVGKAKRICKTCNSEGIVFKSTGIVGGFKLIPRDSYDVSIHGFKTDRLTLETLSMSSSGEQKKFISAYIRYNAIGTY…
Station173_SUR_ALL_assembly_NODE_2961_length_11729_cov_28.064074	MITVLDIETTYKKDEAGKLDLDPYTGNMLVSVGYDTIDSGSGYLCFTHTEKKPTEDGFAILQKVLDETDILVGHNIKFDLKWLLACNFTYTGKLYDTMIAEYVIHGGDKVALSLAESVKRYGLDEKRTDLTEQYMKDGVSFDYIPWDIVEEYGRADVEVTKQLYLAQQEAVKDSLAPTISLMNEMCRVLTEMENTGMKVSVKALTDIREQYSNEYRELREFLESEVKRVIGDTPVNLDSSEDRSKVLYSRAVTDKKFWASTFNLGYEQYGSTKRKKRLRKLSKDDFVRKVRTYTKIVPHTESHQCGSCRGRGYFNPLKKDGTAGKAKRICKTCNSEGIVFKSTGQIGGFKLVPRDAYDVSTHGFKTDRPTLENLAMSANAEQKKFIGAYIKYNAIGTYL…
Station68_MES_DO_NOT_POOL_NODE_15847_length_5439_cov_17.886887	VGSDIIAPFTEKKIYRSESEGYLCFTHTEKKPTEDGFAILQKVLDETDILVGHNIKFDLKWLLACNFTYTGKLYDTMIAEYVIHGGDKVALSLAESVKRYGLDEKRTDLTEQYMKDGVSFDYIPWDIVEEYGRADVEVTKQLYLAQQEAVKDSLAPTVILMNEMCRVLTEMENTGMKVSVKALTDIREQYSNEYRELREFLESEVKRVMGDTPVNLDSSEDRSKVLYSRAVTDKKFWASTFNLGYEQYGSTKRKKRLRKLSKDDFVRKVRTYTKIVPHTESHQCGSCRGRGYFNPLKKDGTAGKAKRICKTCNSEGIVFKSTGQIGGFKLVPRDAYDVSTHGFKTDRPTLENLAMSANAEQKKFIGAYIKYNAIGTYLRTFVDGIEKGLDSKGFIHPHY…
Station188_SUR_ALL_assembly_NODE_13732_length_5781_cov_10.154558	MITVLDIETTYKKDEAGKLDLDPYTGNMLVSVGYDTIDSGSGYLCFTHTEKKPTEDGFAILQKVLDETDILVGHNIKFDLKWLLACNFTYTGKLYDTMIAEYVIHGGDKVALSLAESVKRYGLDEKRTDLTEQYMKDGVSFDYIPWDIVEEYGRADVEVTKQLYLAQQEAVKDSLAPTISLMNEMCRVLTEMENTGMKVSVKALTDIREQYSNEYRELREFLESEVKRVIGDTPVNLDSSEDRSKVLYSRAVTDKKFWASTFNLGYEQYGSTKRKKRLRKLSKDDFVRKVRTYTKIVPHTESHQCGSCRGRGYFNPLKKDGTAGKAKRICKTCNSEGIVFKSTGQIGGFKLVPRDAYDVSTHGFKTDRPTLENLAMSANAEQKKFIGAYIKYNAIGTYL…
Station168_SUR_ALL_assembly_NODE_11338_length_8396_cov_23.033929	MITVLDIETTYKKDEAGKLDLDPYTGNMLVSVGYDTIDSGSGYLCFTHTEKKPTEDGFAILQKVLDETDILVGHNIKFDLKWLLACNFTYTGKLYDTMIAEYVIHGGDKVALSLAESVKRYGLDEKRTDLTEQYMKDGVSFDYIPWDIVEEYGRADVEVTKQLYLAQQEAVKDSLAPTISLMNEMCRVLTEMENTGMKVSVKALTDIREQYSNEYRELREFLESEVKRVIGDTPVNLDSSEDRSKVLYSRAVTDKKFWASTFNLGYEQYGSTKRKKRLRKLSKDDFVRKVRTYTKIVPHTESHQCGSCRGRGYFNPLKKDGTAGKAKRICKTCNSEGIVFKSTGQIGGFKLVPRDAYDVSTHGFKTDRPTLENLAMSANAEQKKFIGAYIKYNAIGTYL…
Station64_MES_COMBINED_FINAL_NODE_11248_length_7211_cov_6.295277	MVVTVLDIETTYKKDEGGKLDLDPYTGNMLVSVGYSAVGSDIIAPFTEKKIYRPDSEGYLCFTHTEKKPTEDGFAVLQKVLDNTEVLVGHNIKFDLKWLLACNFTYTGKLYDTMIAEYVIHGGDKVALSLAESVKRYDLDEKRTDLTEQYMKDGVSFDYIPWHIVEEYGRADVEITKQLYLAQQKPVSNGLAPTVSLMNEMCQVLTEMENTGMKVNVESLTNIREQYRKEYNELHEFLEREVKRVMGDTPVNLDSSEDRSKVLYSRQVTDKKYWASTFNLGYEQYGNTKRKKRVRKLGKDDFVRKVRTYTKVVPHTESHQCSSCRGRGYFNPLKKDGTVGKAKRICKTCNSAGIVFKSTGIVGGFKLIPRDSYDVSIHGFKTDRLTLETLSMSSNGEQK…
Station155_MES_ALL_assembly_NODE_25778_length_5672_cov_3.004273	MQVTVLDIETTYKKDEAGKLDLDPYTGNMLVSVGYSAVGSDIIAPFTEKKIYRPDSEGYLCFTHTEKEPTEDGFAVLQKVLDNTEVLVGHNIKFDLKWLLACNFTYTGKLYDTMIAEYVIHGGDKVALSLSESAKRYDLDEKRTDLTAQYMKDGVSFDYIPWDIVEEYGRADVEVTKQLYLAQQEAVKDGLAPTVILMNEMCQVLTEMENTGMKVDVDSLTKIREEYKNEYNELHEFLDGEVKRTMGDTPINLDSPEDRSKVLYSRAVTDKKFWASTFNLGYEQYGSTKRKKRVRKLGKDDFVRKVRTYTKIVPHTESHQCGSCKGRGYFNPLKKDGTTGKAKRICKTCNSDGIVFKSTGEVGGFKLVPRDAYDVSTHGFKTDRPTLENLSMSANDEQK…
Station67_SUR_ALL_assembly_NODE_231_length_48992_cov_20.304269	MLLVQLVMTEYAIVLDLEIDLGGDRKDPSPYNKDNTFVALGYTLRSPHGYLIGSELVTKYFDNEVVILNIEDSNFTEFNTFKRTLSNAKYVVAHNAKFDVAWLREIGIDCDVKIIDTMISEYVLNKGVRNKLSLEALSHKYDSVRKQDVLKDMLSKGLNYSDLPKNLQISYLRDDVLATADIFQKQERLFREDHNYSLLPIRNLMCEFCSVLTDIERSGMAIDMDVLDQVDVDYQKEQEELTRYLQMETRKLMGDKDVNLSSPEQLSSVVYSCNLKDKKLWKEVMDIGVDDKGKPKRRPYMTQEGFMSAAKECFKKAYKTRVIKCGSCYGKGTYYKLKKDGSNFKKPSKCEYCEGLGVLYLEVDEVAGLGIKPKLELASAGGFKTDKITLTEHLRTNTD…
Station158_SUR_ALL_assembly_NODE_21514_length_5399_cov_3.921407	MQDYAIVLDLEIDLGGDRKDPSPYNKDNSFVALGYTLRSPHGYLLGGASEVVILNIEDNNFTEFNTFKRALSNAKYVVAHNAKFDVAWLREIGITCDAKIIDTMISEYVLNKGVRDKLSLEALSHKYDSIRKQDVLKDMLSKGLNYSDLPKNLQISYLRDDVLATADIFQKQERLFREDNNYSLLPIRDLMCEFCSVLTDIERSGMAIDMNVLDQVDIDYQKEQEELTRYLQTETRKLMGDKDVNLSSPEQLSSVVYSCNLKDKKFWKQVMEIGVDERGKPKSRPYMTQEGFMAAAKSCFKKAYKTRVIKCGSCHGKGTYYKVKKDGNNFKKPSKCWYCQGLGVLYLEVDEVAGLGIKPRSELASAGGFKTDKITLTEHLRTTTDIAVKKFLESLIRLS…
Station155_DCM_ALL_assembly_NODE_21325_length_5107_cov_50.253563	MQDYAIVLDLEIDLGGDRKDPSPYNKDNSFVALGYTLRSPHGYLLGGASEVVILNIEDNNFTEFNTFKRALSNAKYVVAHNAKFDVAWLREIGITCDAKIIDTMISEYVLNKGVRDKLSLEALSHKYDSIRKQDVLKDMLSKGLNYSDLPKNLQISYLRDDVLATADIFQKQERLFREDNNYSLLPIRDLMCEFCSVLTDIERSGMAIDMNVLDQVDVDYQKEQEQLTRYLQTETRKLMGDKDVNLSSPEQLSSVVYSCNLKDKKFWKQVMEIGVDERGKPKSRPYMTQEGFMAAAKSCFKKAYKTRVIKCGSCHGKGTYYKVKKDGNNFKKPSKCWYCQGLGVLYLEVDEVAGLGIKPRSELASAGGFKTDKITLTEHLRTTTDPDVKKFLESLIRLS…
Station124_SUR_ALL_assembly_NODE_175_length_49109_cov_24.500734	MKHLTLDIENTVTKRNGKIHLDPFEPENTLVMVGMLDDLGNEALVTFDHSEHPPTQEGAQIVQRLLDRAPLLIMHNAAHDLVWLWESGFKYDGKIFDTMLGEYVLQRGVKEPLSLEACAIRYDLDTKKQDTMKEYFKKDVSVKDIPYAELQEYLSFDLKATQQLYLCLVTLYEECSTLEGTLRLTNQLAVYLARIYQRGFAVDMSVLDQVRQEFTEERDNLVSSLEAQVIDLMGFRPINLNSPEQLSWVIYSSKPKDKKTWPDMFDQRMDRQDVQYQIRNNSIKLYKQKAMQCNVCKGNGKIRKVKKDGTPYAKPNNCATCNASGFLFLDTNEIAGLRFSRDVDNPKWISANGFSTSKDNLVYLEGIARSRGNTKAEKFLSSVRRLSAVETYLSSFVEG…
Station68_DCM_ALL_assembly_NODE_2839_length_8226_cov_13.282218	MKHLTLDIENTVTKRNGKLHLDPFEPENTLVMVGMLDDLGNEALVTFDHSEHPPTQEGAQIVQQLLDCAPLLIMHNCAHDLIWLWESGFTYTGPVFDTMLGEYVLQRGIKEPLSLEACAERYDLDTKKQDTMKEYLKQGVSVRDMPYDELQEYLSADLKATQELYLRLVAQYEDCSSLEGTIRLTNQLAVHLTRIYQRGFAVDLSVLEQVKQEFTEERDTLVSSLEAQVRYLMGDRPINLNSPEQLSWVIYSRKPKDKKTWPDMFDQRMNKQDVWYQIRNNSVGLYKQKAKQCNVCKGKGKIRKVRKDGTLYAKLNNCITCNTSGFLFLDTNEIAGLRFGRDANNPKWISANGFSTSKDNLVYLEAIARDKGNTKAEQFLASVRRLSAVETYLSSFVEG…
Station52_DCM_ALL_assembly_NODE_861_length_16753_cov_94.603126	MKHLTLDIENTVTKRNGKIHLDPFEPENTLVMVGMLDDLGNETLVTFDHSEHPPTQGGAQIVQQLLDSAPLLIMHNAAHDLVWLWESGFIYNGSVFDTMLGEYVLQRGLKEPLSLEACAERYDLDTKKQDTLKEYFKKGASVRDIPYAELQEYLSADLQATQQLYLHLVTQYEECSTLEGTIRLTNQLAVHLSRIYQRGFAVDMSVLDQVRQEFTEERDSLVSSLETQVIDLMGFRPINLNSPEQLSWVIYSSKPKDKKTWPDMFDQRMDRQDLQYQIRSNSIKLYKQKAVQCNVCKGNGKIRKVKKDGTPYAKPNNCATCNASGFLFLDTNEIAGLRFGRDVDNPKWISANGFSTSKDNLVYLEGIARSRGNARAEKFLSSVRRLSAVETYLSSFVEG…
Station72_SUR_ALL_assembly_NODE_2192_length_10032_cov_9.620527	MKHLTLDIENTVTKRNGKIHLDPFEPENTLVMVGMLDDLGNEALVTFDHSEHPPTQGGAQIVQQLLDSAPLLIMHNAAHDLVWLWESGFTYNGSVFDTMLGEYVLQRGLKEPLSLEACAERYDLDTKKQDTLKEYFKKGASVRDIPYAELQEYLSADLQATQQLYLHLVTQYEECSTLEGTIRLTNQLAVHLSRIYQRGFAVDMSVLDQVRQEFTEERDSLVSSLETQVIDLMGFRPINLNSPEQLSWVIYSSKPKDKKTWPDMFDQRMDRQDLQYQIRSNSIKLYKQKAVQCNVCKGNGKIRKVKKDGTPYAKPNNCATCNASGFLFLDTNEIAGLRFGRDVDNPKWISANGFSTSKDNLVYLEGIARSRGNARAEKFLSSVRRLSAVETYLSSFVEG…
Station72_MES_ALL_assembly_NODE_1223_length_19682_cov_13.650380	MKHLTLDIENTVTKRNGKIHLDPFEPENTLVMVGMLDDLGNEALVTFDHSEHPPTQGGAQIVQQLLDSAPLLIMHNAAHDLVWLWESGFTYNGSVFDTMLGEYVLQRGLKEPLSLEACAERYDLDTKKQDTLKEYFKKGASVRDIPYAELQEYLSADLQATQQLYLHLVTQYEECSTLEGTIRLTNQLAVHLSRIYQRGFAVDMSVLDQVRQEFTEERDSLVSSLEAQVIDLMGFRPINLNSPEQLSWVIYSSKPKDKKTWPDMFDQRMDRQDLQYQIRSNSIKLYKQKAVQCNVCKGNGKIRKVKKDGTPYAKPNNCATCNASGFLFLDTNEIAGLRFGRDVDNPKWISANGFSTSKDNLVYLEGIARSRGNARAEKFLSSVRRLSAVETYLSSFVEG…
Station56_SUR_ALL_assembly_NODE_2866_length_9803_cov_2.988203	MVGMLDDLGNETLVTFDHSEHPPTQGGAQIVQQLLDSAPLLIMHNAAHDLVWLWESGFTYNGSVFDTMLGEYVLQRGLKEPLSLEACAERYDLDTKKQDTLKEYFKKGASVRDIPYAELQEYLSADLQATQQLYLHLVTQYEECSTLEGTIRLTNQLAVHLSRIYQRGFAVDMSVLDQVRQEFTEERDSLVSSLEAQVIDLMGFRPINLNSPEQLSWVIYSSKPKDKKTWPDMFDQRMDRQDLQYQIRSNSIKLYKQKAVQCNVCKGNGKIRKVKKDGTPYAKPNNCATCNASGFLFLDTNEIAGLRFGRDVDNPKWISANGFSTSKDNLVYLEGIARSRGNARAEKFLSSVRRLSAIETYLSSFVEGIATHVKSDGKLHVRLLQHRTGTGRLSGADPN…
Station65_SUR_ALL_assembly_NODE_882_length_23519_cov_9.296284	MKHLTLDIENTVTKRNGKIHLDPFEPENTLVMVGMLDDLGNEALVTFDHSEHPPTQGGAQIVQQLLDSAPLLIMHNAAHDLVWLWESGFTYNGSVFDTMLGEYVLQRGLKEPLSLEACAERYDLDTKKQDTLKEYFKKGASVRDIPYAELQEYLSADLQATQQLYLHLVTQYEECSTLEGTIRLTNQLAVHLSRIYQRGFAVDMSVLDQVRQEFTEERDSLVSSLEAQVIDLMGFRPINLNSPEQLSWVIYSSKPKDKKTWPDMFDQRMDRQDLQYQIRSNSIKLYKQKAVQCNVCKGNGKIRKVKKDGTPYAKPNNCATCNASGFLFLDTNEIAGLRFGRDVDNPKWISANGFSTSKDNLVYLEGIARSRGNARAEKFLSSVRRLSAVETYLSSFVEG…
Station65_DCM_ALL_assembly_NODE_702_length_28587_cov_8.458643	MKHLTLDIENTVTKRNGKIHLDPFEPENTLVMVGMLDDLGNEALVTFDHSEHPPTQGGAQIVQQLLDSAPLLIMHNAAHDLVWLWESGFTYNGSVFDTMLGEYVLQRGLKEPLSLEACAERYDLDTKKQDTLKEYFKKGASVRDIPYAELQEYLSADLQATQQLYLHLVTQYEECSTLEGTIRLTNQLAVHLSRIYQRGFAVDMSVLDQVRQEFTEERDSLVSSLEAQVIDLMGFRPINLNSPEQLSWVIYSSKPKDKKTWPDMFDQRMDRQDLQYQIRSNSIKLYKQKAVQCNVCKGNGKIRKVKKDGTPYAKPNNCATCNASGFLFLDTNEIAGLRFGRDVDNPKWISANGFSTSKDNLVYLEGIARSRGNARAEKFLSSVRRLSAVETYLSSFVEG…
Station64_SUR_ALL_assembly_NODE_3428_length_8449_cov_6.320586	MKHLTLDIENTVTKRNGKIHLDPFEPENTLVMVGMLDDLGNEALVTFDHSEHPPTQGGAQIVQQLLDSAPLLIMHNAAHDLVWLWESGFTYNGSVFDTMLGEYVLQRGLKEPLSLEACAERYDLDTKKQDTLKEYFKKGASVRDIPYAELQEYLSADLQATQQLYLHLVTQYEECSTLEGTIRLTNQLAVHLSRIYQRGFAVDMSVLDQVRQEFTEERDSLVSSLEAQVIDLMGFRPINLNSPEQLSWVIYSSKPKDKKTWPDMFDQRMDRQDLQYQIRSNSIKLYKQKAVQCNVCKGNGKIRKVKKDGTPYAKPNNCATCNASGFLFLDTNEIAGLRFGRDVDNPKWISANGFSTSKDNLVYLEGIARSRGNARAEKFLSSVRRLSAVETYLSSFVEG…
Station32_SUR_ALL_assembly_NODE_129_length_50193_cov_15.753879	MKHLTLDIENTVTKRNGKLHLDPFEPENTLVMVGMLDDLGNEAIVTFDHAEHSPTQRGAQIVQDLLDCAPLLIMHNAAHDLVWLWESGFTYGGPIFDTMLGEYVLQRGQKEPLSLEACAERYELATQKQDTMKEWLKAGKQVRDMPYTELSDYLSADLAATQQLYLRLVIQYEECSALEGTIRLTNQLAVHLSRIYQRGFAVDMSVLDQVRQEFTKERDDLVSSLEAQVIDLMGFRPINLNSPEQLSWVIYSCKPNDKKTWPDMFDQRMDRQDVQHQIRNNSTRLYKQKAKQCNVCKGNGKIRKVRKDGTPYARLNNCITCNSSGFLFLDTNEIAGLRFGRTVDNPKWISANGFSTSKDILVYLEGIARSKGNTKAEKFLSSVRRLSAVETYLSSFVEG…
Station72_MES_ALL_assembly_NODE_678_length_30358_cov_158.353430	MKHLTLDIENTVTKRNGKLHLDPFEPENTLVMVGMLDDLGNEAIVTFDHAEHSPTQRGAQIVQDLLDCAPLLIMHNAAHDLVWLWESGFTYGGPIFDTMLGEYVLQRGQKEPLSLEACAERYELATQKQDTMKEWLKAGKQVRDMPYTELSDYLSADLAATQQLYLRLVTQYEECSALEGTIRLTNQLAVHLSRIYQRGFAVDMSVLDQVRQEFTKERDDLVSSLEAQVIDLMGFRPINLNSPEQLSWVIYSCKPNDKKTWPDMFDQRMDRQDVQHQIRNNSTRLYKQKAKQCNVCKGNGKIRKVRKDGTPYARLNNCTTCNSSGFLFLDTNEIAGLRFGRTIDNPKWISANGFSTSKDILVYLEGIARSKGNTKAEKFLSSVRRLSAVETYLSSFVEG…
Station122_SUR_ALL_assembly_NODE_488_length_27513_cov_6.992279	MKHLTLDIENTVTKRNGKIHLDPFEPENTLVMVGMLDDLGNEALVTFDHSEHPPTQEGAQIVQRLLDRAPLLIMHNAAHDLVWLWESGFKYDGKIFDTMLGEYVLQRGVKEPLSLEACAIRYDLDTKKQDTMKEYFKKDVSVKDIPYAELQEYLSFDLKATQQLYLCLVTLYEECSTLEGTLRLTNQLAVYLARIYQRGFAVDMSVLDQVRQEFTEERDNLVSSLEAQVIDLMGFRPINLNSPEQLSWVIYSSKPKDKKTWPDMFDQRMDRQDVQYQIRNNSIKLYKQKAMQCNVCKGNGKIRKVKKDGTPYAKPNNCATCNASGFLFLDTNEIAGLRFSRDVDNPKWISANGFSTSKDNLVYLEGIARSRGNTKAEKFLSSVRRLSAVETYLSSFVEG…
Station123_MXL_ALL_assembly_NODE_1450_length_20239_cov_4.885652	MKHLTLDIENTVTKRNGKIHLDPFEPENTLVMVGMLDDLGNEALVTFDHSEHPPTQEGAQIVQRLLDRAPLLIMHNAAHDLVWLWESGFKYDGKIFDTMLGEYVLQRGVKEPLSLEACAIRYDLDTKKQDTMKEYFKKDVSVKDIPYAELQEYLSFDLKATQQLYLCLVTLYEECSTLEGTLRLTNQLAVYLARIYQRGFAVDMSVLDQVRQEFTEERDNLVSSLEAQVIDLMGFRPINLNSPEQLSWVIYSSKPKDKKTWPDMFDQRMDRQDVQYQIRNNSIKLYKQKAMQCNVCKGNGKIRKVKKDGTPYAKPNNCATCNASGFLFLDTNEIAGLRFSRDVDNPKWISANGFSTSKDNLVYLEGIARSRGNTKAEKFLSSVRRLSAVETYLSSFVEG…
Station123_SUR_ALL_assembly_NODE_530_length_28251_cov_10.849766	MKHLTLDIENTVTKRNGKIHLDPFEPENTLVMVGMLDDLGNEALVTFDHSEHPPTQEGAQIVQRLLDRAPLLIMHNAAHDLVWLWESGFKYDGKIFDTMLGEYVLQRGVKEPLSLEACAIRYDLDTKKQDTMKEYFKKDVSVRDIPYAELQEYLSFDLKATQQLYLCLVTLYEECSTLEGTLRLTNQLAVYLARIYQRGFAVDMSVLDQVRQEFTEERDNLVSSLEAQVIDLMGFRPINLNSPEQLSWVIYSSKPKDKKTWPDMFDQRMDRQDVQYQIRNNSIKLYKQKAMQCNVCKGNGKIRKVKKDGTPYAKPNNCATCNASGFLFLDTNEIAGLRFSRDVDNPKWISANGFSTSKDNLVYLEGIARSRGNTKAEKFLSSVRRLSAVETYLSSFVEG…
Station124_MXL_ALL_assembly_NODE_293_length_41940_cov_12.053933	MKHLTLDIENTVTKRNGKIHLDPFEPENTLVMVGMLDDLGNEALVTFDHSEHPPTQEGAQIVQRLLDRAPLLIMHNAAHDLVWLWESGFKYDGKIFDTMLGEYVLQRGVKEPLSLEACAIRYDLDTKKQDTMKEYFKKDVSVKDIPYAELQEYLSFDLKATQQLYLCLVTLYEECSTLEGTLRLTNQLAVYLARIYQRGFAVDMSVLDQVRQEFTEERDNLVSSLEAQVIDLMGFRPINLNSPEQLSWVIYSSKPKDKKTWPDMFDQRMDRQDVQYQIRNNSIKLYKQKAMQCNVCKGNGKIRKVKKDGTPYAKPNNCATCNASGFLFLDTNEIAGLRFSRDVDNPKWISANGFSTSKDNLVYLEGIARSRGNTKAEKFLSSVRRLSAVETYLSSFVEG…
Station125_SUR_ALL_assembly_NODE_1670_length_12629_cov_7.185621	MKHLTLDIENTVTKRNGKIHLDPFEPENTLVMVGMLDDLGNEALVTFDHSEHPPTQEGAQIVQRLLDRAPLLIMHNAAHDLVWLWESGFKYDGKIFDTMLGEYVLQRGVKEPLSLEACAIRYDLDTKKQDTMKEYFKKDVSVKDIPYAELQEYLSFDLKATQQLYLCLVTLYEECSTLEGTLRLTNQLAVYLARIYQRGFAVDMSVLDQVRQEFTEERDNLVSSLEAQVIDLMGFRPINLNSPEQLSWVIYSSKPKDKKTWPDMFDQRMDRQDVQYQIRNNSIKLYKQKAMQCNVCKGNGKIRKVKKDGTPYAKPNNCATCNASGFLFLDTNEIAGLRFSRDVDNPKWISANGFSTSKDNLVYLEGIARSRGNTKAEKFLSSVRRLSAVETYLSSFVEG…
Station125_MXL_ALL_assembly_NODE_4610_length_6915_cov_2.251458	MKHLTLDIENTVTKRNGKIHLDPFEPENTLVMVGMLDDLGNEALVTFDHSEHPPTQEGAQIVQRLLDRAPLLIMHNAAHDLVWLWESGFKYDGKIFDTMLGEYVLQRGVKEPLSLEACAIRYDLDTKKQDTMKEYFKKDVSVKDIPYAELQEYLSFDLKATQQLYLCLVTLYEECSTLEGTLRLTNQLAVYLARIYQRGFAVDMSVLDQVRQEFTEERDNLVSSLEAQVIDLMGFRPINLNSPEQLSWVIYSSKPKDKKTWPDMFDQRMDRQDVQYQIRNNSIKLYKQKAMQCNVCKGNGKIRKVKKDGTPYAKPNNCATCNASGFLFLDTNEIAGLRFSRDVDNPKWISANGFSTSKDNLVYLEGIARSRGNTKAEKFLSSVRRLSAVETYLSSFVEG…
Station122_DCM_ALL_assembly_NODE_2084_length_11679_cov_4.056435	MKHLTLDIENTVTKRNGKIHLDPFEPENTLVMVGMLDDLGNEALVTFDHSEHPPTQEGAQIVQRLLDRAPLLIMHNAAHDLVWLWESGFKYDGKIFDTMLGEYVLQRGVKEPLSLEACAIRYDLDTKKQDTMKEYFKKDVSVKDIPYAELQEYLSFDLKATQQLYLCLVTLYEECSTLEGTLRLTNQLAVYLARIYQRGFAVDMSVLDQVRQEFTEERDNLVSSLEAQVIDLMGFRPINLNSPEQLSWVIYSSKPKDKKTWPDMFDQRMDRQDVQYQIRNNSIKLYKQKAMQCNVCKGNGKIRKVKKDGTPYAKPNNCATCNASGFLFLDTNEIAGLRFSRDVDNPKWISANGFSTSKDNLVYLEGIARSRGNTKAEKFLSSVRRLSAVETYLSSFVEG…
Station72_SUR_ALL_assembly_NODE_757_length_20033_cov_80.625488	MKHLTLDIENTVTKRNGKLHLDPFEPENTLVMVGMLDDLGNEAIVTFDHAEHSPTQRGAQIVQDLLDCAPLLIMHNAAHDLVWLWESGFTYGGPIFDTMLGEYVLQRGQKEPLSLEACAERYELATQKQDTMKEWLKAGKQVRDMPYTELSDYLSADLAATQQLYLRLVTQYEECSALEGTIRLTNQLAVHLSRIYQRGFAVDMSVLDQVRQEFTKERDDLVSSLEAQVIDLMGFRPINLNSPEQLSWVIYSCKPNDKKTWPDMFDQRMDRQDVQHQIRNNSTRLYKQKAKQCNVCKGNGKIRKVRKDGTPYARLNNCTTCNSSGFLFLDTNEIAGLRFGRTIDNPKWISANGFSTSKDILVYLEGIARSKGNTKAEKFLSSVRRLSAVETYLSSFVEG…
Station85_SUR_COMBINED_FINAL_NODE_813_length_35883_cov_81.427794	MITVLDVETSFVEHNGKTDPLPFHPDNKLVSVGANNDYYFFYHNDHEFDIQKNHRQLQETLDKTTLLVGHNVKFDLVWLLESGFKYEGRLYDTMIAEYVLLRGVRKPLSLKEICKRRSISQKSDAVDQYMKDKISFEYIPIDITETYGRQDVISTRALFDAQIADFKKADNNPLLKSVKMMNEFLPVLGNMERNGINIDVPGLDEVEIQFKEEFGTVAQKIKTIIWEQMGDTPINPGSTEQLSWLIYSRKVTDKKKWSEMFNIGVDKQTKRNKKRPIFSKAKFKIAVATYTVPIKKTVADQCTACSGDGTMQRRKVNGDVYKNLSRCDVCQGQGLIYSELNRLAGFDQTPLGVSEVADGGFKTDRETLKKISMKARGELKEFVDLIIRYNAIGTYLNTF…
Station72_DCM_ALL_assembly_NODE_233_length_39152_cov_3.766632	MKLTIDIENTVSKLPSGKILLDPFTEGNKLVLVCTKKDTGEESSFWFDHTTHSTANAKKLLQEQLDEATVIICHNAQHELIWLWETGFTYDGPVFDTMLVEYLFQRAIKQPLSLQAVAERYELENQKLDTLTESFKQGLSVDEIDGDELEKYCRVDVRATQELADSLRKKMFTKEYAPLQNIITLTNDLCVLLSKIYYRGFSVNAEALTEVKREFETEQKEIQDSLNKQVYELMGDTPINLASPEQLSMVIYSRKPKDKPTWASNFTKYMKKAAFDAAVKENSQYVYRTTAVQCKKCFGRGYNIAVKKDGTLGKARRICKDCNKEGILYIPSKKIAGLKFTAPSASWIANHGFSTSKLNIEMLEEAAKRRNLPEAESFLYKVRRLSALDTYLSSFVDGI…
Station64_MES_COMBINED_FINAL_NODE_1178_length_37022_cov_23.553521	MKLTIDVENTVSKLPSGKILLDPFTEGNKLVLVCTRTDNGEESSFWFSHSTHSTDNAKELLQAQLDQATVLVCHNAQHELVWLWETGFTYDGPVFDTMLVEYLFQRAIKQPLSLQAVAERYELENQKLDTLTESFKKGLSVDEIDGDELEKYCKVDVRATQELANCLRTKMFTQDYAPLQNVITLTNDLCVLLSKIYYRGFSVNVDALQNVKREFETEQKEIQDSLNKQVHALMGDTPINLASPEQLSMVIYSRKPTDKPTWASNFTKYMKKAAFDVAVKENAEYVYRTTAIQCKKCFGRGYNIVLKKDGTLGKARRICKECNKAGILYIPSKKIAGLKFTAPSASWVANHGFSTSKLNIEMLEEAAKRRNLPEAESFLYKVRRLSALDTYLSSFVDGI…
Station82_DCM_COMBINED_FINAL_NODE_1562_length_22944_cov_8.313120	MKLTIDVENTVSKLPSGKILLDPFTEGNKLVLVCTRTDNGEESSFWFSHSTHSTDNAKELLQAQLDQATVLVCHNAQHELVWLWETGFTYDGPVFDTMLVEYLFQRAIKQPLSLQAVAERYELENQKLDTLTESFKKGLSVDEIDGDELEKYCKVDVRATQELANCLRTKMFTQDYAPLQNVITLTNDLCVLLSKIYYRGFSVNVDALQNVKREFETEQKEIQDSLNKQVHALMGDTPINLASPEQLSMVIYSRKPTDKPTWASNFTKYMKKAAFDVAVKENAEYVYRTTAIQCKKCFGRGYNIVLKKDGTLGKARRICKECNKAGILYIPSKKIAGLKFTAPSASWVANHGFSTSKLNIEMLEEAAKRRNLPEAESFLYKVRRLSALDTYLSSFVDGI…
Station189_MES_ALL_assembly_NODE_7994_length_12314_cov_11.468064	MKLTIDVENTVSRLPSGKLLVDPFTEGNKLVLLCAKTDDGQEYSFWFDHSTHKTDNARVLLQELLDKTTTLICHNAQHELIWLWETGFTYHGAVFDTMLVEYLFQQSIKEPLSLEAIGKRYELENQKLSTVKESFKNGVPVDEIDGDTLLEYCLGDVRATQELANQLRIKMFSAKYASLQCIIELTNNLCILLAKIYCRGFSIDKEVLTEVKSEFKTEQNTIKRELDEQVYKLMGDTPINLASPEQLSMVIYSRKPVDKSMWSDNFSKYMKKQDFNAAVNTNSEYVYRTIAVQCKDCFGKGYNLVIKKDGTTGKAKRICRTCDHTGIIYVPNKKIAGLKFTAPSASWVANHGFSTSKTNIKMLEETAKRRGLSEAQSFLHKVIRLSALDTYLSSFVEGI…
Station201_MES_ALL_assembly_NODE_1870_length_25366_cov_6.489234	MKLTIDVENTVSKLPSGKILLDPFTEGNKLVLVCTRTDNGEESSFWFSHSTHSTDNAKELLQAQLDQATVLVCHNAQHELVWLWETGFTYDGPVFDTMLVEYLFQRAIKQPLSLQAVAERYELENQKLDTLTESFKKGLSVDEIDGDELEKYCKVDVRATQELANCLRTKMFTQDYAPLQNVITLTNDLCVLLSKIYYRGFSVNVDALQNVKREFETEQKEIQDSLNKQVHALMGDTPINLASPEQLSMVIYSRKPTDKPTWASNFTKYMKKAAFDVAVKENAEYVYRTTAIQCKKCFGRGYNIVLKKDGTLGKAHRICKECNKAGILYIPSKKIAGLKFTAPSASWVANHGFSTSKLNIEMLEEAAKRRNLPEAESFLYKVRRLSALDTYLSSFVDGI…
Station209_MES_ALL_assembly_NODE_3182_length_26376_cov_52.715626	MKLTIDVENTVSKLPSGKILLDPFTEGNKLVLVCTRTDNGEESSFWFSHSTHSTDNAKELLQAQLDQATVLVCHNAQHELVWLWETGFTYDGPVFDTMLVEYLFQRAIKQPLSLQAVAERYELENQKLDTLTESFKKGLSVDEIDGDELEKYCKVDVRATQELANCLRTKMFTQDYAPLQNVITLTNDLCVLLSKIYYRGFSVNVDALQNVKREFETEQKEIQDSLNKQVHALMGDTPINLASPEQLSMVIYSRKPTDKPTWASNFTKYMKKAAFDVAVKENAEYVYRTTAIQCKKCFGRGYNIVLKKDGTLGKARRICKECNKAGILYIPSKKIAGLKFTAPSASWVANHGFSTSKLNIEMLEEAAKRRNLPEAESFLYKVRRLSALDTYLSSFVDGI…
Station206_MES_ALL_assembly_NODE_3470_length_23263_cov_9.580231	MKLTIDVENTVSKLPSGKILLDPFTEGNKLVLVCTRTDNGEESSFWFSHSTHSTDNAKELLQAQLDQATVLVCHNAQHELVWLWETGFTYDGPVFDTMLVEYLFQRAIKQPLSLQAVAERYELENQKLDTLTESFKKGLSVDEIDGDELEKYCKVDVRATQELANCLRTKMFTQDYAPLQNVITLTNDLCVLLSKIYYRGFSVNVDALQNVKREFETEQKEIQDSLNKQVHALMGDTPINLASPEQLSMVIYSRKPTDKPTWASNFTKYMKKAAFDVAVKENAEYVYRTTAIQCKKCFGRGYNIVLKKDGTLGKAHRICKECNKAGILYIPSKKIAGLKFTAPSASWVANHGFSTSKLNIEMLEEAAKRRNLPEAESFLYKVRRLSALDTYLSSFVDGI…
Station189_DCM_ALL_assembly_NODE_2716_length_19133_cov_15.320841	MKLTIDVENTVSKLPSGKILLDPFTEGNKLVLVCTRTDNGEESSFWFSHSTHSTDNAKELLQAQLDQATVLVCHNAQHELVWLWETGFTYDGPVFDTMLVEYLFQRAIKQPLSLQAVAERYELENQKLDTLTESFKKGLSVDEIDGDELEKYCKVDVRATQELANCLRTKMFTQDYAPLQNVITLTNDLCVLLSKIYYRGFSVNVDALQNVKREFETEQKEIQDSLNKQVHALMGDTPINLASPEQLSMVIYSRKPTDKPTWASNFTKYMKKAAFDVAVKENAEYVYRTTAIQCKKCFGRGYNIVLKKDGTLGKARRICKECNKAGILYIPSKKIAGLKFTAPSASWVANHGFSTSKLNIEMLEEAAKRRNLPEAESFLYKVRRLSALDTYLSSFVDGI…
Station189_MES_ALL_assembly_NODE_3146_length_23263_cov_45.994269	MKLTIDVENTVSKLPSGKILLDPFTEGNKLVLVCTRTDNGEESSFWFSHSTHSTDNAKELLQAQLDQATVLVCHNAQHELVWLWETGFTYDGPVFDTMLVEYLFQRAIKQPLSLQAVAERYELENQKLDTLTESFKKGLSVDEIDGDELEKYCKVDVRATQELANCLRTKMFTQDYAPLQNVITLTNDLCVLLSKIYYRGFSVNVDALQNVKREFETEQKEIQDSLNKQVHALMGDTPINLASPEQLSMVIYSRKPTDKPTWASNFTKYMKKAAFDVAVKENAEYVYRTTAIQCKKCFGRGYNIVLKKDGTLGKARRICKECNKAGILYIPSKKIAGLKFTAPSASWVANHGFSTSKLNIEMLEEAAKRRNLPEAESFLYKVRRLSALDTYLSSFVDGI…
Station158_DCM_ALL_assembly_NODE_2726_length_26090_cov_9.183676	MKLTIDVENTVSKLPSGKILLDPFTEGNKLVLVCTRTDNGEESSFWFSHSTHSTDNAKELLQAQLDQATVLVCHNAQHELVWLWETGFTYDGPVFDTMLVEYLFQRAIKQPLSLQAVAERYELENQKLDTLTESFKKGLSVDEIDGDELEKYCKVDVRATQELANCLRTKMFTQDYAPLQNVITLTNDLCVLLSKIYYRGFSVNVDALQNVKREFETEQKEIQDSLNKQVHALMGDTPINLASPEQLSMVIYSRKPTDKPTWASNFTKYMKKAAFDVAVKENAEYVYRTTAIQCKKCFGRGYNIVLKKDGTLGKARRICKECNKAGILYIPSKKIAGLKFTAPSASWVANHGFSTSKLNIEMLEEAAKRRNLPEAESFLYKVRRLSALDTYLSSFVDGI…
Station168_SUR_ALL_assembly_NODE_2986_length_25740_cov_6.918863	MKLTIDVENTVSKLPSGKILLDPFTEGNKLVLVCTRTDNGEESSFWFSHSTHSTDNAKELLQAQLDQATVLVCHNAQHELVWLWETGFTYDGPVFDTMLVEYLFQRAIKQPLSLQAVAERYELENQKLDTLTESFKKGLSVDEIDGDELEKYCKVDVRATQELANCLRTKMFTQDYAPLQNVITLTNDLCVLLSKIYYRGFSVNVDALQNVKREFETEQKEIQDSLNKQVHALMGDTPINLASPEQLSMVIYSRKPTDKPTWANNFTKYMKKAAFDVAVKENAEYVYRTTAIQCKKCFGRGYNIVLKKDGTLGKAHRICKECNKAGILYIPSKKIAGLKFTAPSASWVANHGFSTSKLNIEMLEEAAKRRNLPEAESFLYKVRRLSALDTYLSSFVDGI…
Station188_SUR_ALL_assembly_NODE_2289_length_26077_cov_6.351357	MKLTIDVENTVSKLPSGKILLDPFTEGNKLVLVCTRTDNGEESSFWFSHSTHSTDNAKELLQAQLDQATVLVCHNAQHELVWLWETGFTYDGPVFDTMLVEYLFQRAIKQPLSLQAVAERYELENQKLDTLTESFKKGLSVDEIDGDELEKYCKVDVRATQELANCLRTKMFTQDYAPLQNVITLTNDLCVLLSKIYYRGFSVNVDALQNVKREFETEQKEIQDSLNKQVHALMGDTPINLASPEQLSMVIYSRKPTDKPTWASNFTKYMKKAAFDVAVKENAEYVYRTTAIQCKKCFGRGYNIVLKKDGTLGKAHRICKECNKAGILYIPSKKIAGLKFTAPSASWVANHGFSTSKLNIEMLEEAAKRRNLPEAESFLYKVRRLSALDTYLSSFVDGI…
Station68_MES_COMBINED_FINAL_NODE_1973_length_24643_cov_34.311575	MKLTIDVENTVSKLPSGKILLDPFTEGNKLVLVCTRTDNGEESSFWFSHSTHSTDNAKELLQAQLDQATVLVCHNAQHELVWLWETGFTYDGPVFDTMLVEYLFQRAIKQPLSLQAVAERYELENQKLDTLTESFKKGLSVDEIDGDELEKYCKVDVRATQELANCLRTKMFTQDYAPLQNVITLTNDLCVLLSKIYYRGFSVNVDALQNVKREFETEQKEIQDSLNKQVHALMGDTPINLASPEQLSMVIYSRKPTDKPTWASNFTKYMKKAAFDVAVKENAEYVYRTTAIQCKKCFGRGYNIVLKKDGTLGKARRICKECNKAGILYIPSKKIAGLKFTAPSASWVANHGFSTSKLNIEMLEEAAKRRNLPEAESFLYKVRRLSALDTYLSSFVDGI…
Station158_MES_ALL_assembly_NODE_2843_length_25930_cov_10.539903	MKLTIDVENTVSKLPSGKILLDPFTEGNKLVLVCTRTDNGEESSFWFSHSTHSTDNAKELLQAQLDQATVLVCHNAQHELVWLWETGFTYDGPVFDTMLVEYLFQRAIKQPLSLQAVAERYELENQKLDTLTESFKKGLSVDEIDGDELEKYCKVDVRATQELANCLRTKMFTQDYAPLQNVITLTNDLCVLLSKIYYRGFSVNVDALQNVKREFETEQKEIQDSLNKQVHALMGDTPINLASPEQLSMVIYSRKPTDKPTWASNFTKYMKKAAFDVAVKENAEYVYRTTAIQCKKCFGRGYNIVLKKDGTLGKAHRICKECNKAGILYIPSKKIAGLKFTAPSASWVANHGFSTSKLNIEMLEEAAKRRNLPEAESFLYKVRRLSALDTYLSSFVDGI…
Station158_SUR_ALL_assembly_NODE_4903_length_18769_cov_8.921022	MKLTIDVENTVSKLPSGKILLDPFTEGNKLVLVCTRTDNGEESSFWFSHSTHSTDNAKELLQAQLDQATVLVCHNAQHELVWLWETGFTYDGPVFDTMLVEYLFQRAIKQPLSLQAVAERYELENQKLDTLTESFKKGLSVDEIDGDELEKYCKVDVRATQELANCLRTKMFTQDYAPLQNVITLTNDLCVLLSKIYYRGFSVNVDALQNVKREFETEQKEIQDSLNKQVHALMGDTPINLASPEQLSMVIYSRKPTDKPTWASNFTKYMKKAAFDVAVKENAEYVYRTTAIQCKKCFGRGYNIVLKKDGTLGKARRICKECNKAGILYIPSKKIAGLKFTAPSASWVANHGFSTSKLNIEMLEEAAKRRNLPEAESFLYKVRRLSALDTYLSSFVDGI…
Station206_SUR_ALL_assembly_NODE_3219_length_18326_cov_9.343988	MKLTIDVENTVSKLPSGKILLDPFTEGNKLVLVCTRTDNGEESSFWFSHSTHSTDNAKELLQAQLDQATVLVCHNAQHELVWLWETGFTYDGPVFDTMLVEYLFQRAIKQPLSLQAVAERYELENQKLDTLTESFKKGLSVDEIDGDELEKYCKVDVRATQELANCLRTKMFTQDYAPLQNVITLTNDLCVLLSKIYYRGFSVNVDALQNVKREFETEQKEIQDSLNKQVHALMGDTPINLASPEQLSMVIYSRKPTDKPTWASNFTKYMKKAAFDVAVKENAEYVYRTTAIQCKKCFGRGYNIVLKKDGTLGKARRICKECNKAGILYIPSKKIAGLKFTAPSASWVANHGFSTSKLNIEMLEEAAKRRNLPEAESFLYKVRRLSALDTYLSSFVDGI…
Station210_MES_ALL_assembly_NODE_3859_length_18323_cov_20.087475	MKLTIDVENTVSKLPSGKILLDPFTEGNKLVLVCTRTDNGEESSFWFSHSTHSTDNAKELLQAQLDQATVLVCHNAQHELVWLWETGFTYDGPVFDTMLVEYLFQRAIKQPLSLQAVAERYELENQKLDTLTESFKKGLSVDEIDGDELEKYCKVDVRATQELANCLRTKMFTQDYAPLQNVITLTNDLCVLLSKIYYRGFSVNVDALQNVKREFETEQKEIQDSLNKQVHALMGDTPINLASPEQLSMVIYSRKPTDKPTWASNFTKYMKKAAFDVAVKENAEYVYRTTAIQCKKCFGRGYNIVLKKDGTLGKARRICKECNKAGILYIPSKKIAGLKFTAPSASWVANHGFSTSKLNIEMLEEAAKRRNLPEAESFLYKVRRLSALDTYLSSFVDGI…
Station188_DCM_ALL_assembly_NODE_5216_length_14797_cov_13.152354	MKLTIDVENTVSKLPSGKILLDPFTEGNKLVLVCTRTDNGEESSFWFSHSTHSTDNAKELLQAQLDQATVLVCHNAQHELVWLWETGFTYDGPVFDTMLVEYLFQRAIKQPLSLQAVAERYELENQKLDTLTESFKKGLSVDEIDGDELEKYCKVDVRATQELANCLRTKMFTQDYAPLQNVITLTNDLCVLLSKIYYRGFSVNVDALQNVKREFETEQKEIQDSLNKQVHALMGDTPINLASPEQLSMVIYSRKPTDKPTWASNFTKYMKKAAFDVAVKENAEYVYRTTAIQCKKCFGRGYNIVLKKDGTLGKARRICKECNKAGILYIPSKKIAGLKFTAPSASWVANHGFSTSKLNIEMLEEAAKRRNLPEAESFLYKVRRLSALDTYLSSFVDGI…
Station173_DCM_ALL_assembly_NODE_7587_length_14534_cov_8.005732	MKLTIDVENTVSKLPSGKILLDPFTEGNKLVLVCTRTDNGEESSFWFSHSTHSTDNAKELLQAQLDQATVLVCHNAQHELVWLWETGFTYDGPVFDTMLVEYLFQRAIKQPLSLQAVAERYELENQKLDTLTESFKKGLSVDEIDGDELEKYCKVDVRATQELANCLRTKMFTQDYAPLQNVITLTNDLCVLLSKIYYRGFSVNVDALQNVKREFETEQKEIQDSLNKQVHALMGDTPINLASPEQLSMVIYSRKPTDKPTWASNFTKYMKKAAFDVAVKENAEYVYRTTAIQCKKCFGRGYNIVLKKDGTLGKAHRICKECNKAGILYIPSKKIAGLKFTAPSASWVANHGFSTSKLNIEMLEEAAKRRNLPEAESFLYKVRRLSALDTYLSSFVDGI…
Station168_IZZ_ALL_assembly_NODE_8278_length_14102_cov_11.436179	MKLTIDVENTVSKLPSGKILLDPFTEGNKLVLVCTRTDNGEESSFWFSHSTHSTDNAKELLQAQLDQATVLVCHNAQHELVWLWETGFTYDGPVFDTMLVEYLFQRAIKQPLSLQAVAERYELENQKLDTLTESFKKGLSVDEIDGDELEKYCKVDVRATQELANCLRTKMFTQDYAPLQNVITLTNDLCVLLSKIYYRGFSVNVDALQNVKREFETEQKEIQDSLNKQVHALMGDTPINLASPEQLSMVIYSRKPTDKPTWASNFTKYMKKAAFDVAVKENAEYVYRTTAIQCKKCFGRGYNIVLKKDGTLGKARRICKECNKAGILYIPSKKIAGLKFTAPSASWVANHGFSTSKLNIEMLEEAAKRRNLPEAESFLYKVRRLSALDTYLSSFVDGI…
Station209_SUR_ALL_assembly_NODE_5094_length_17018_cov_12.422803	MKLTIDVENTVSKLPSGKILLDPFTEGNKLVLVCTRTDNGEESSFWFSHSTHSTDNAKELLQAQLDQATVLVCHNAQHELVWLWETGFTYDGPVFDTMLVEYLFQRAIKQPLSLQAVAERYELENQKLDTLTESFKKGLSVDEIDGDELEKYCKVDVRATQELANCLRTKMFTQDYAPLQNVITLTNDLCVLLSKIYYRGFSVNVDALQNVKREFETEQKEIQDSLNKQVHALMGDTPINLASPEQLSMVIYSRKPTDKPTWASNFTKYMKKAAFDVAVKENAEYVYRTTAIQCKKCFGRGYNIVLKKDGTLGKAHRICKECNKAGILYIPSKKIAGLKFTAPSASWVANHGFSTSKLNIEMLEEAAKRRNLPEAESFLYKVRRLSALDTYLSSFVDGI…
Station175_SUR_ALL_assembly_NODE_7814_length_14115_cov_30.281579	MKLTIDVENTVSKLPSGKILLDPFTEGNKLVLVCTRTDNGEESSFWFSHSTHSTDNAKELLQAQLDQATVLVCHNAQHELVWLWETGFTYDGPVFDTMLVEYLFQRAIKQPLSLQAVAERYELENQKLDTLTESFKKGLSVDEIDGDELEKYCKVDVRATQELANCLRTKMFTQDYAPLQNVITLTNDLCVLLSKIYYRGFSVNVDALQNVKREFETEQKEIQDSLNKQVHALMGDTPINLASPEQLSMVIYSRKPTDKPTWASNFTKYMKKAAFDVAVKENAEYVYRTTAIQCKKCFGRGYNIVLKKDGTLGKARRICKECNKAGILYIPSKKIAGLKFTAPSASWVANHGFSTSKLNIEMLEEAAKRRNLPEAESFLYKVRRLSALDTYLSSFVDGI…
Station155_DCM_ALL_assembly_NODE_6032_length_14102_cov_9.838471	MKLTIDVENTVSKLPSGKILLDPFTEGNKLVLVCTRTDNGEESSFWFSHSTHSTDNAKELLQAQLDQATVLVCHNAQHELVWLWETGFTYDGPVFDTMLVEYLFQRAIKQPLSLQAVAERYELENQKLDTLTESFKKGLSVDEIDGDELEKYCKVDVRATQELANCLRTKMFTQDYAPLQNVITLTNDLCVLLSKIYYRGFSVNVDALQNVKREFETEQKEIQDSLNKQVHALMGDTPINLASPEQLSMVIYSRKPTDKPTWASNFTKYMKKAAFDVAVKENAEYVYRTTAIQCKKCFGRGYNIVLKKDGTLGKARRICKECNKAGILYIPSKKIAGLKFTAPSASWVANHGFSTSKLNIEMLEEAAKRRNLPEAESFLYKVRRLSALDTYLSSFVDGI…
Station78_MES_COMBINED_FINAL_NODE_6819_length_9877_cov_9.747404	MKLTIDVENTVSKLPSGKILLDPFTEGNKLVLVCTRTDNGEESSFWFSHSTHSTDNAKELLQAQLDQATVLVCHNAQHELVWLWETGFTYDGPVFDTMLVEYLFQRAIKQPLSLQAVAERYELENQKLDTLTESFKKGLSVDEIDGDELEKYCKVDVRATQELANCLRTKMFTQDYAPLQNVITLTNDLCVLLSKIYYRGFSVNVDALQNVKREFETEQKEIQDSLNKQVHALMGDTPINLASPEQLSMVIYSRKPTDKPTWASNFTKYMKKAAFDVAVKENAEYVYRTTAIQCKKCFGRGYNIVLKKDGTLGKARRICKECNKAGILYIPSKKIAGLKFTAPSASWVANHGFSTSKLNIEMLEEAAKRRNLPEAESFLYKVRRLSALDTYLSSFVDGI…
Station25_DCM_ALL_assembly_NODE_2823_length_11084_cov_2.774957	MKLTIDVENTVSKLPSGKILLDPFTEGNKLVLVCTRTDNGEESSFWFSHSTHSTDNAKELLQAQLDQATVLVCHNAQHELVWLWETGFTYDGPVFDTMLVEYLFQRAIKQPLSLQAVAERYELENQKLDTLTESFKKGLSVDEIDGDELEKYCKVDVRATQELANCLRTKMFTQDYAPLQNVITLTNDLCVLLSKIYYRGFSVNVDALQNVKREFETEQKEIQDSLNKQVHELMGDTPINLASPEQLSMVIYSRKPTDKPTWANNFTKYMKKAAFDVAVKENAEYVYRTTAIQCKKCFGRGYNIVLKKDGTLGKARRICKECNKAGILYIPSKKIAGLKFTAPSASWVANHGFSTSKLNIEMLEEAAKRRNLPEAESFLYKVRRLSALDTYLSSFVDGI…
Station210_SUR_ALL_assembly_NODE_8970_length_13860_cov_20.218761	MKLTIDVENTVSKLPSGKILLDPFTEGNKLVLVCTRTDNGEESSFWFSHSTHSTDNAKELLQAQLDQATVLVCHNAQHELVWLWETGFTYDGPVFDTMLVEYLFQRAIKQPLSLQAVAERYELENQKLDTLTESFKKGLSVDEIDGDELEKYCKVDVRATQELANCLRTKMFTQDYAPLQNVITLTNDLCVLLSKIYYRGFSVNVDALQNVKREFETEQKEIQDSLNKQVHALMGDTPINLASPEQLSMVIYSRKPTDKPTWASNFTKYMKKAAFDVAVKENAEYVYRTTAIQCKKCFGRGYNIVLKKDGTLGKARRICKECNKAGILYIPSKKIAGLKFTAPSASWVANHGFSTSKLNIEMLEEAAKRRNLPEAESFLYKVRRLSALDTYLSSFVDGI…
Station178_SUR_ALL_assembly_NODE_5146_length_16743_cov_4.157658	MKLTIDVENTVSKLPSGKILLDPFTEGNKLVLVCTRTDNGEESSFWFSHSTHSTDNAKELLQAQLDQATVLVCHNAQHELVWLWETGFTYDGPVFDTMLVEYLFQRAIKQPLSLQAVAERYELENQKLDTLTESFKKGLSVDEIDGDELEKYCKVDVRATQELANCLRTKMFTQDYAPLQNVITLTNDLCVLLSKIYYRGFSVNVDALQNVKREFETEQKEIQDSLNKQVHALMGDTPINLASPEQLSMVIYSRKPTDKPTWASNFTKYMKKAAFDVAVKENAEYVYRTTAIQCKKCFGRGYNIVLKKDGTLGKARRICKECNKAGILYIPSKKIAGLKFTAPSASWVANHGFSTSKLNIEMLEEAAKRRNLPEAESFLYKVRRLSALDTYLSSFVDGI…
Station208_SUR_ALL_assembly_NODE_2452_length_18111_cov_4.297740	MKLTIDVENTVSKLPSGKILLDPFTEGNKLVLVCTRTDNGEESSFWFSHSTHSTDNAKELLQAQLDQATVLVCHNAQHELVWLWETGFTYDGPVFDTMLVEYLFQRAIKQPLSLQAVAERYELENQKLDTLTESFKKGLSVDEIDGDELEKYCKVDVRATQELANCLRTKMFTQDYAPLQNVITLTNDLCVLLSKIYYRGFSVNVDALQNVKREFETEQKEIQDSLNKQVHALMGDTPINLASPEQLSMVIYSRKPTDKPTWASNFTKYMKKAAFDVAVKENAEYVYRTTAIQCKKCFGRGYNIVLKKDGTLGKARRICKECNKAGILYIPSKKIAGLKFTAPSASWVANHGFSTSKLNIEMLEEAAKRRNLPEAESFLYKVRRLSALDTYLSSFVDGI…
Station163_SUR_ALL_assembly_NODE_5695_length_8520_cov_3.485647	HSTHSTDNAKELLQAQLDQATVLVCHNAQHELVWLWETGFTYDGPVFDTMLVEYLFQRAIKQPLSLQAVAERYELENQKLDTLTESFKKGLSVDEIDGDELEKYCKVDVRATQELANCLRTKMFTQDYAPLQNVITLTNDLCVLLSKIYYRGFSVNVDALQNVKREFETEQKEIQDSLNKQVHALMGDTPINLASPEQLSMVIYSRKPTDKPTWASNFTKYMKKAAFDVAVKENAEYVYRTTAIQCKKCFGRGYNIVLKKDGTLGKAHRICKECNKAGILYIPSKKIAGLKFTAPSASWVANHGFSTSKLNIEMLEEAAKRRNLPEAESFLYKVRRLSALDTYLSSFVDGINTFMKSDHKLHVRLVQHRTTTGRLASDSPNLQNMPRGNTFPIKRVFRS…
Station155_MES_ALL_assembly_NODE_9211_length_12514_cov_30.488161	MKLTIDVENTVSKLPSGKILLDPFTEGNKLVLVCTRTDNGEESSFWFSHSTHSTDNAKELLQAQLDQATVLVCHNAQHELVWLWETGFTYDGPVFDTMLVEYLFQRAIKQPLSLQAVAERYELENQKLDTLTESFKKGLSVDEIDGDELEKYCKVDVRATQELANCLRTKMFTQDYAPLQNVITLTNDLCVLLSKIYYRGFSVNVDALQNVKREFETEQKEIQDSLNKQVHALMGDTPINLASPEQLSMVIYSRKPTDKPTWASNFTKYMKKAAFDVAVKENAEYVYRTTAIQCKKCFGRGYNIVLKKDGTLGKARRICKECNKAGILYIPSKKIAGLKFTAPSASWVANHGFSTSKLNIEMLEEAAKRRNLPEAESFLYKVRRLSALDTYLSSFVDGI…
Station68_MES_COMBINED_FINAL_NODE_4859_length_12889_cov_26.124981	MKLTIDVENTVSKLPSGKTLLDPFTEGNKLVLVCTRTDKGEEKSFWFSHSTHSMDNAKELLQAQLDEATVLICHNAQHELVWLWETGFTYDGPVFDTMLVEYVFQRAVKQPLSLQAVAERYELENQKLDTLTESFKQGITVDDIDGDELEEYCKVDVRATQELADNLRRKMFTEDYSPLQNIITLTNDLCVLLSKIYYRGFSVNVDALREVKEEFETEQKEIQDSLNKQVHEVMGDTPINLASPEQLSMVIYSRKPVDKPTWASNFSKYMKKAAFDVAVTENSEYVYRTTAVQCKRCFGRGYNIAVKKDGTLGKARRICKECNKAGILYVPSKKIAGLKFSAPSASWVANHGFSTSKLNIEMLEEAAKRRNLPEAESFLYKVRRLSALDTYLSSFVDGI…
Station205_MES_ALL_assembly_NODE_3065_length_17808_cov_14.367487	MKLTIDVENTVSKLPSGKILLDPFTEGNKLVLVCTRTDNGEESSFWFSHSTHSTDNAKELLQAQLDQATVLVCHNAQHELVWLWETGFTYDGPVFDTMLVEYLFQRAIKQPLSLQAVAERYELENQKLDTLTESFKKGLSVDEIDGDELEKYCKVDVRATQELANCLRTKMFTQDYAPLQNVITLTNDLCVLLSKIYYRGFSVNVDALQNVKREFETEQKEIQDSLNKQVHALMGDTPINLASPEQLSMVIYSRKPTDKPTWASNFTKYMKKAAFDVAVKENAEYVYRTTAIQCKKCFGRGYNIVLKKDGTLGKARRICKECNKAGILYIPSKKIAGLKFTAPSASWVANHGFSTSKLNIEMLEEAAKRRNLPEAESFLYKVRRLSALDTYLSSFVDGI…
Station82_DCM_COMBINED_FINAL_NODE_6017_length_8061_cov_10.946790	MKLTIDVENTVSKLPSGKTLLDPFTEGNKLVLVCTRTDKGEEKSFWFSHSTHSMDNAKELLQAQLDEATVLICHNAQHELVWLWETGFTYDGPVFDTMLVEYVFQRAVKQPLSLQAVAERYELENQKLDTLTESFKQGITVDDIDGDELEEYCKVDVRATQELADNLRRKMFTEDYSPLQNIITLTNDLCVLLSKIYYRGFSVNVDALREVKEEFETEQKEIQDSLNKQVHEVMGDTPINLASPEQLSMVIYSRKPVDKPTWASNFSKYMKKAAFDVAVTENSEYVYRTTAVQCKRCFGRGYNIAVKKDGTLGKARRICKECNKAGILYVPSKKIAGLKFSAPSASWVANHGFSTSKLNIEMLEEAAKRRNLPEAESFLYKVRRLSALDTYLSSFVDGI…
Station201_DCM_ALL_assembly_NODE_6519_length_12120_cov_6.080812	MKLTIDVENTVSKLPSGKILLDPFTEGNKLVLVCTRTDNGEESSFWFSHSTHSTDNAKELLQAQLDQATVLVCHNAQHELVWLWETGFTYDGPVFDTMLVEYLFQRAIKQPLSLQAVAERYELENQKLDTLTESFKKGLSVDEIDGDELEKYCKVDVRATQELANCLRTKMFTQDYAPLQNVITLTNDLCVLLSKIYYRGFSVNVDALQNVKREFETEQKEIQDSLNKQVHALMGDTPINLASPEQLSMVIYSRKPTDKPTWASNFTKYMKKAAFDVAVKENAEYVYRTTAIQCKKCFGRGYNIVLKKDGTLGKARRICKECNKAGILYIPSKKIAGLKFTAPSASWVANHGFSTSKLNIEMLEEAAKRRNLPEAESFLYKVRRLSALDTYLSSFVDGI…
Station68_MES_DO_NOT_POOL_NODE_5437_length_11097_cov_18.232204	MKLTIDVENTVSKLPSGKTLLDPFTEGNKLVLVCTRTDKGEEKSFWFSHSTHSMDNAKELLQAQLDEATVLICHNAQHELVWLWETGFTYDGPVFDTMLVEYVFQRAVKQPLSLQAVAERYELENQKLDTLTESFKQGITVDDIDGDELEEYCKVDVRATQELADNLRRKMFTEDYSPLQNIITLTNDLCVLLSKIYYRGFSVNVDALREVKEEFETEQKEIQDSLNKQVHEVMGDTPINLASPEQLSMVIYSRKPVDKPTWASNFSKYMKKAAFDVAVTENSEYVYRTTAVQCKRCFGRGYNIAVKKDGTLGKARRICKECNKAGILYVPSKKIAGLKFSAPSASWVANHGFSTSKLNIEMLEEAAKRRNLPEAESFLYKVRRLSALDTYLSSFVDGI…
Station78_MES_DO_NOT_POOL_NODE_10462_length_6422_cov_8.847652	MKLTIDVENTVSKLPSGKTLLDPFTEGNKLVLVCTRTDKGEEKSFWFSHSTHSMDNAKELLQAQLDEATVLICHNAQHELVWLWETGFTYDGPVFDTMLVEYVFQRAVKQPLSLQAVAERYELENQKLDTLTESFKQGITVDDIDGDELEEYCKVDVRATQELADNLRRKMFTEDYSPLQNIITLTNDLCVLLSKIYYRGFSVNVDALREVKEEFETEQKEIQDSLNKQVHEVMGDTPINLASPEQLSMVIYSRKPVDKPTWASNFSKYMKKAAFDVAVTENSEYVYRTTAVQCKRCFGRGYNIAVKKDGTLGKARRICKECNKAGILYVPSKKIAGLKFSAPSASWVANHGFSTSKLNIEMLEEAAKRRNLPEAESFLYKVRRLSALDTYLSSFVDGI…
Station68_MES_DO_NOT_POOL_NODE_2511_length_19585_cov_22.616487	MKLTIDVENTVSKLPSGKILLDPFTEGNKLVLVCTRTDNGEESSFWFSHSTHSTDNAKELLQAQLDQATVLVCHNAQHELVWLWETGFTYDGPVFDTMLVEYLFQRAIKQPLSLQAVAERYELENQKLDTLTESFKKGLSVDEIDGDELEKYCKVDVRATQELANCLRTKMFTQDYAPLQNVITLTNDLCVLLSKIYYRGFSVNVDALQNVKREFETEQKEIQDSLNKQVHALMGDTPINLASPEQLSMVIYSRKPTDKPTWASNFTKYMKKAAFDVAVKENAEYVYRTTAIQCKKCFGRGYNIVLKKDGTLGKARRICKECNKAGILYIPSKKIAGLKFTAPSASWVANHGFSTSKLNIEMLEEAAKRRNLPEAESFLYKVRRLSALDTYLSSFVDGI…
Station168_DCM_ALL_assembly_NODE_10310_length_10376_cov_8.213933	MKLTIDVENTVSKLPSGKILLDPFTEGNKLVLVCTRTDNGEESSFWFSHSTHSTDNAKELLQAQLDQATVLVCHNAQHELVWLWETGFTYDGPVFDTMLVEYLFQRAIKQPLSLQAVAERYELENQKLDTLTESFKKGLSVDEIDGDELEKYCKVDVRATQELANCLRTKMFTQDYAPLQNVITLTNDLCVLLSKIYYRGFSVNVDALQNVKREFETEQKEIQDSLNKQVHALMGDTPINLASPEQLSMVIYSRKPTDKPTWASNFTKYMKKAAFDVAVKENAEYVYRTTAIQCKKCFGRGYNIVLKKDGTLGKAHRICKECNKAGILYIPSKKIAGLKFTAPSASWVANHGFSTSKLNIEMLEEAAKRRNLPEAESFLYKVRRLSALDTYLSSFVDGI…
Station209_MES_ALL_assembly_NODE_12303_length_9120_cov_9.334473	MKLTIDVENTVSKLPSGKTLLDPFTEGNKLVLVCTRTDKGEEKSFWFSHSTHSMDNAKELLQAQLDEATVLICHNAQHELVWLWETGFTYDGPVFDTMLVEYVFQRAVKQPLSLQAVAERYELENQKLDTLTESFKQGITVDDIDGDELEEYCKVDVRATQELADNLRRKMFTEDYSPLQNIITLTNDLCVLLSKIYYRGFSVNVDALREVKEEFETEQKEIQDSLNKQVHEVMGDTPINLASPEQLSMVIYSRKPVDKPTWASNFSKYMKKAAFDVAVTENSEYVYRTTAVQCKRCFGRGYNIAVKKDGTLGKARRICKECNKAGILYVPSKKIAGLKFSAPSASWVANHGFSTSKLNIEMLEEAAKRRNLPEAESFLYKVRRLSALDTYLSSFVDGI…
Station175_SUR_ALL_assembly_NODE_21805_length_6290_cov_10.182197	MKLTIDVENTVSKLPSGKTLLDPFTEGNKLVLVCTRTDKGEEKSFWFSHSTHSMDNAKELLQAQLDEATVLICHNAQHELVWLWETGFTYDGPVFDTMLVEYVFQRAVKQPLSLQAVAERYELENQKLDTLTESFKQGITVDDIDGDELEEYCKVDVRATQELADNLRRKMFTEDYSPLQNIITLTNDLCVLLSKIYYRGFSVNVDALREVKEEFETEQKEIQDSLNKQVHEVMGDTPINLASPEQLSMVIYSRKPVDKPTWASNFSKYMKKAAFDVAVTENSEYVYRTTAVQCKRCFGRGYNIAVKKDGTLGKARRICKECNKAGILYVPSKKIAGLKFSAPSASWVANHGFSTSKLNIEMLEEAAKRRNLPEAESFLYKVRRLSALDTYLSSFVDGI…
7037.1.59410.ACACG_Malaspina_NODE_1273_length_12168_cov_4.579274	MKLTIDVENTVSKLPSGKILLDPFTEGNKLVLVCTRTDNGEESSFWFSHSTHSTDNAKELLQAQLDQATVLVCHNAQHELVWLWETGFTYDGPVFDTMLVEYLFQRAIKQPLSLQAVAERYELENQKLDTLTESFKKGLSVDEIDGDELEKYCKVDVRATQELANCLRTKMFTQDYAPLQNVITLTNDLCVLLSKIYYRGFSVNVDALQNVKREFETEQKEIQDSLNKQVHALMGDTPINLASPEQLSMVIYSRKPTDKPTWASNFTKYMKKAAFDVAVKENAEYVYRTTAIQCKKCFGRGYNIVLKKDGTLGKAHRICKECNKAGILYIPSKKIAGLKFTAPSASWVANHGFSTSKLNIEMLEEAAKRRNLPEAESFLYKVRRLSALDTYLSSFVDGI…
Station180_ZZZ_ALL_assembly_NODE_7949_length_10279_cov_4.391921	MKLTIDVENTVSKLPSGKILLDPFTEGNKLVLVCTRTDNGEESSFWFSHSTHSTDNAKELLQAQLDQATVLVCHNAQHELVWLWETGFTYDGPVFDTMLVEYLFQRAIKQPLSLQAVAERYELENQKLDTLTESFKKGLSVDEIDGDELEKYCKVDVRATQELANCLRTKMFTQDYAPLQNVITLTNDLCVLLSKIYYRGFSVNVDALQNVKREFETEQKEIQDSLNKQVHALMGDTPINLASPEQLSMVIYSRKPTDKPTWASNFTKYMKKAAFDVAVKENAEYVYRTTAIQCKKCFGRGYNIVLKKDGTLGKARRICKECNKAGILYIPSKKIAGLKFTAPSASWVANHGFSTSKLNIEMLEEAAKRRNLPEAESFLYKVRRLSALDTYLSSFVDGI…
Station111_MES_COMBINED_FINAL_NODE_9922_length_7919_cov_3.239827	MKLTIDVENTVSKLPSGKILLDPFTEGNKLVLVCTRTDNGEESSFWFSHSTHSTDNAKELLQAQLDQATVLVFHNAQHELVWLWETGFTYDGPVFDTMLVEYLFQRAIKQPLSLQAVAERYELENQKLDTLTESFKKGLSVDEIDGDELEKYCKVDVRATQELANCLRTKMFTQDYAPLQNVITLTNDLCVLLSKIYYRGFSVNVDALQNVKREFETEQKEIQDSLNKQVHALMGDTPINLASPEQLSMVIYSRKPTDKPTWASNFTKYMKKAAFDVAVKENAEYVYRTTAIQCKKCFGRGYNIVLKKDGTLGKARRICKECNKAGILYIPSKKIAGLKFTAPSASWVANHGFSTSKLNIEMLEEAAKRRNLPEAESFLYKVRRLSALDTYLSSFVDGI…
Station30_DCM_ALL_assembly_NODE_3171_length_8181_cov_4.405981	MKLTIDVENTVSKLPSGKILLDPFTEGNKLVLVCTRTDNGEESSFWFSHSTHSTDNAKELLQAQLDQATVLVCHNAQHELVWLWETGFTYDGPVFDTMLVEYLFQRAIKQPLSLQAVAERYELENQKLDTLTESFKKGLSVDEIDGDELEKYCKVDVRATQELANCLRTKMFTQDYAPLQNVITLTNDLCVLLSKIYYRGFSVNVDALQNVKREFETEQKEIQDSLNKQVHELMGDTPINLASPEQLSMVIYSRKPTDKPTWANNFTKYMKKAAFDVAVKENAEYVYRTTAIQCKKCFGRGYNIVLKKDGTLGKARRICKECNKAGILYIPSKKIAGLKFTAPSASWVANHGFSTSKLNIEMLEEAAKRRNLPEAESFLYKVRRLSALDTYLSSFVDGI…
Station189_MES_ALL_assembly_NODE_12197_length_9167_cov_21.535338	MKLTIDVENTVSKLPSGKTLLDPFTEGNKLVLVCTRTDKGEEKSFWFSHSTHSMDNAKELLQAQLDEATVLICHNAQHELVWLWETGFTYDGPVFDTMLVEYVFQRAVKQPLSLQAVAERYELENQKLDTLTESFKQGITVDDIDGDELEEYCKVDVRATQELADNLRRKMFTEDYSPLQNIITLTNDLCVLLSKIYYRGFSVNVDALREVKEEFETEQKEIQDSLNKQVHEVMGDTPINLASPEQLSMVIYSRKPVDKPTWASNFSKYMKKAAFDVAVTENSEYVYRTTAVQCKRCFGRGYNIAVKKDGTLGKARRICKECNKAGILYVPSKKIAGLKFSAPSASWVANHGFSTSKLNIEMLEEAAKRRNLPEAESFLYKVRRLSALDTYLSSFVDGI…
Station210_MES_ALL_assembly_NODE_8334_length_9262_cov_4.516238	MKLTIDVENTVSRLPSGKLLVDPFTEGNKLVLLCAKTDDGQEYSFWFDHSTHKTDNARVLLQELLDKTTTLICHNAQHELIWLWETGFTYHGAVFDTMLVEYLFQQSIKEPLSLEAIGKRYELENQKLSTVKESFKNGVPVDEIDGDTLLEYCLGDVRATQELANQLRIKMFSAKYASLQCIIELTNNLCILLAKIYCRGFSIDKEVLTEVKSEFKTEQNTIKRELDEQVYKLMGDTPINLASPEQLSMVIYSRKPVDKSMWSDNFSKYMKKQDFNAAVNTNSEYVYRTIAVQCKDCFGKGYNLVIKKDGTTGKAKRICRTCDHTGIIYVPNKKIAGLKFTAPSASWVANHGFSTSKTNIKMLEETAKRRGLSEAQSFLHKVIRLSALDTYLSSFVEGI…
Station175_SUR_ALL_assembly_NODE_13164_length_9324_cov_8.186752	MKLTIDVENTVSRLPSGKLLVDPFTEGNKLVLLCAKTDDGQEYSFWFDHSTHKTDNARVLLQELLDKTTTLICHNAQHELIWLWETGFTYHGAVFDTMLVEYLFQQSIKEPLSLEAIGKRYELENQKLSTVKESFKNGVPVDEIDGDTLLEYCLGDVRATQELANQLRIKMFSAKYASLQCIIELTNNLCILLAKIYCRGFSIDKEVLTEVKSEFKTEQNTIKRELDEQVYKLMGDTPINLASPEQLSMVIYSRKPVDKSMWSDNFSKYMKKQDFNAAVNTNSEYVYRTIAVQCKDCFGKGYNLVIKKDGTTGKAKRICRTCDHTGIIYVPNKKIAGLKFTAPSASWVANHGFSTSKTNIKMLEETAKRRGLSEAQSFLHKVIRLSALDTYLSSFVEGI…
Station209_MES_ALL_assembly_NODE_12117_length_9226_cov_5.715080	MKLTIDVENTVSRLPSGKLLVDPFTEGNKLVLLCAKTDDGQEYSFWFDHSTHKTDNARVLLQELLDKTTTLICHNAQHELIWLWETGFTYHGAVFDTMLVEYLFQQSIKEPLSLEAIGKRYELENQKLSTVKESFKNGVPVDEIDGDTLLEYCLGDVRATQELANQLRIKMFSAKYASLQCIIELTNNLCILLAKIYCRGFSIDKEVLTEVKSEFKTEQNTIKRELDEQVYKLMGDTPINLASPEQLSMVIYSRKPVDKSMWSDNFSKYMKKQDFNAAVNTNSEYVYRTIAVQCKDCFGKGYNLVIKKDGTTGKAKRICRTCDHTGIIYVPNKKIAGLKFTAPSASWVANHGFSTSKTNIKMLEETAKRRGLSEAQSFLHKVIRLSALDTYLSSFVEGI…
Station64_MES_COMBINED_FINAL_NODE_9360_length_8205_cov_10.666748	MKLTIDVENTVSKLPSGKTLLDPFTEGNKLVLVCTRTDKGEEKSFWFSHSTHSMDNAKELLQAQLDEATVLICHNAQHELVWLWETGFTYDGPVFDTMLVEYVFQRAVKQPLSLQAVAERYELENQKLDTLTESFKQGITVDDIDGDELEEYCKVDVRATQELADNLRRKMFTEDYSPLQNIITLTNDLCVLLSKIYYRGFSVNVDALREVKEEFETEQKEIQDSLNKQVHEVMGDTPINLASPEQLSMVIYSRKPVDKPTWASNFSKYMKKAAFDVAVTENSEYVYRTTAVQCKRCFGRGYNIAVKKDGTLGKARRICKECNKAGILYVPSKKIAGLKFSAPSASWVANHGFSTSKLNIEMLEEAAKRRNLPEAESFLYKVRRLSALDTYLSSFVDGI…
Station76_MES_COMBINED_FINAL_NODE_9895_length_6894_cov_4.868402	MKLTIDVENTVSKLPSGKTLLDPFTEGNKLVLVCTRTDKGEEKSFWFSHSTHSMDNAKELLQAQLDEATVLICHNAQHELVWLWETGFTYDGPVFDTMLVEYVFQRAVKQPLSLQAVAERYELENQKLDTLTESFKQGITVDDIDGDELEEYCKVDVRATQELADNLRRKMFTEDYAPLQNIITLTNDLCVLLSKIYYRGFSVNVDALREVKEEFETEQKEIQDSLNKQVHEVMGDTPINLASPEQLSMVIYSRKPVDKPTWASNFSKYMKKAAFDVAVTENSEYVYRTTAVQCKRCFGKGYNIAVKKDGTLGKARRICKECNKAGILYVPSKKIAGLKFSAPSASWVANHGFSTSKLNIEMLEEAAKRRNLPEAESFLYKVRRLSALDTYLSSFVDGI…
Station210_MES_ALL_assembly_NODE_11808_length_6742_cov_4.618514	MKLTIDVENTVSKLPSGKTLLDPFTEGNKLVLVCTRTDKGEEKSFWFSHSTHSMDNAKELLQAQLDEATVLICHNAQHELVWLWETGFTYDGPVFDTMLVEYVFQRAVKQPLSLQAVAERYELENQKLDTLTESFKQGITVDDIDGDELEEYCKVDVRATQELADNLRRKMFTEDYSPLQNIITLTNDLCVLLSKIYYRGFSVNVDALREVKEEFETEQKEIQDSLNKQVHEVMGDTPINLASPEQLSMVIYSRKPVDKPTWASNFSKYMKKAAFDVAVTENSEYVYRTTAVQCKRCFGRGYNIAVKKDGTLGKARRICKECNKAGILYVPSKKIAGLKFSAPSASWVANHGFSTSKLNIEMLEEAAKRRNLPEAESFLYKVRRLSALDTYLSSFVDGI…
Station210_SUR_ALL_assembly_NODE_27018_length_5448_cov_4.356759	MKLTIDVENTVSKLPSGKTLLDPFTEGNKLVLVCTRTDKGEEKSFWFSHSTHSMDNAKELLQAQLDEATVLICHNAQHELVWLWETGFTYDGPVFDTMLVEYVFQRAVKQPLSLQAVAERYELENQKLDTLTESFKQGITVDDIDGDELEEYCKVDVRATQELADNLRRKMFTEDYSPLQNIITLTNDLCVLLSKIYYRGFSVNVDALREVKEEFETEQKEIQDSLNKQVHEVMGDTPINLASPEQLSMVIYSRKPVDKPTWASNFSKYMKKAAFDVAVTENSEYVYRTTAVQCKRCFGRGYNIAVKKDGTLGKARRICKECNKAGILYVPSKKIAGLKFSAPSASWVANHGFSTSKLNIEMLEEAAKRRNLPEAESFLYKVRRLSALDTYLSSFVDGI…
Station206_SUR_ALL_assembly_NODE_15453_length_5935_cov_3.722449	MKLTIDVENTVSKLPSGKTLLDPFTEGNKLVLVCTRTDKGEEKSFWFSHSTHSMDNAKELLQAQLDEATVLICHNAQHELVWLWETGFTYDGPVFDTMLVEYVFQRAVKQPLSLQAVAERYELENQKLDTLTESFKQGITVDDIDGDELEEYCKVDVRATQELADNLRRKMFTEDYSPLQNIITLTNDLCVLLSKIYYRGFSVNVDALREVKEEFETEQKEIQDSLNKQVHEVMGDTPINLASPEQLSMVIYSRKPVDKPTWASNFSKYMKKAAFDVAVTENSEYVYRTTAVQCKRCFGRGYNIAVKKDGTLGKARRICKECNKAGILYVPSKKIAGLKFSAPSASWVANHGFSTSKLNIEMLEEAAKRRNLPEAESFLYKVRRLSALDTYLSSFVDGI…
Station188_DCM_ALL_assembly_NODE_18618_length_5796_cov_3.199443	MKLTIDVENTVSKLPSGKTLLDPFTEGNKLVLVCTRTDKGEEKSFWFSHSTHSMDNAKELLQAQLDEATVLVCHNAQHELVWLWETGFTYDGPVFDTMLVEYVFQRAVKQPLSLQAVAERYELENQKLDTLTESFKQGITVDDIDGDELEEYCKVDVRATQELADNLRRKMFTEDYAPLQNIITLTNDLCVLLSKIYYRGFSVNVDALREVKEEFETEQKEIQDSLNKQVHEVMGDTPINLASPEQLSMVIYSRKPVDKPTWASNFSKYMKKAAFDVAVTENSEYVYRTTAVQCKRCFGRGYNIAVKKDGTLGKAHRICKECNKAGILYIPSKKIAGLKFSAPSASWVANHGFSTSKLNIEMLEEAAKRRNLPEAESFLYKVRRLSALDTYLSSFVDGI…
Station206_MES_ALL_assembly_NODE_17364_length_6710_cov_2.708189	MKLTIDVENTVSKLPSGKTLLDPFTEGNKLVLVCTRTDKGEEKSFWFSHSTHSMDNAKELLQAQLDEATVLICHNAQHELVWLWETGFTYDGPVFDTMLVEYVFQRAVKQPLSLQAVAERYELENQKLDTLTESFKQGITVDDIDGDELEEYCKVDVRATQELADNLRRKMFTEDYSPLQNIITLTNDLCVLLSKIYYRGFSVNVDALREVKEEFETEQKEIQDSLNKQVHEVMGDTPINLASPEQLSMVIYSRKPVDKPTWASNFSKYMKKAAFDVAVTENSEYVYRTTAVQCKRCFGRGYNIAVKKDGTLGKAHRICKECNKAGILYIPSKKIAGLKFSAPSASWVANHGFSTSKLNIEMLEEAAKRRNLPEAESFLYKVRRLSALDTYLSSFVDGI…
Station111_DCM_ALL_assembly_NODE_311_length_43607_cov_88.047943	MKLVLDIETTVTNKSPSPYEPDNYMVCVGVMPVGKPDEAKVIWFDHNEVTVDSKQSHKELQDVLDKTTLLIAHNAKFDLSWLRECGFTYDGTIWDTMVVEYIYARGQKLALSLAECCKRWEVTQKKSELIEDYFKKGIGFEAMPKDIVEEYNIYDIISCGELYETQYNLLKEEDYLSLKNVIELSNDMTDVLIDIERNGNAIDIETLNKVQKDYEEERKEKAIQNTKIIKAVMGDRPYNLASPEQLSEIIWSRRVNNKEEWARTFNIGTTSSGKKKYRPRMSKIEFDRNIKRQTTIVSQTTVRQCPNCKGTGKQHKIKKDGTPYKVQPMCKHCLGTGYLYDATKSIAGFKFTPTHIQQVTAHGFATDKTTLGGLATIAKQNNLDVAHTFLSNMQRINAL…
Station100_DCM_ALL_assembly_NODE_5113_length_6321_cov_12.233961	GYNMKLVLDIETTVTNKSPSPYEPDNYMVCVGVMPVGKPDEAKVIWFDHNEVTVDSKQSHKELQDVLDKTTLLIAHNAKFDLSWLRECGFTYDGTIWDTMVVEYIYARGQKLALSLAECCKRWEVTQKKSELIEDYFKKGIGFEAMPKDIVEEYNIYDIISCGELYETQYNLLKEEDYLSLKNVIELSNDMTDVLIDIERNGNAIDIETLNKVQKDYEEERKEKAIQNTKIIKAVMGDRPYNLASPEQLSEIIWSRRVNDKEEWARTFNIGTTSSGKKKYRPRMSKIEFDRNIKRQTTIVSQTTVRQCPNCKGTGKQHKIKKDGTPYKVQPMCKHCLGTGYLYDATKSIAGFKFTPTHIQQVTAHGFATDKTTLGGLATIAKQNNLDVAHTFLSNMQRI…
Station76_DCM_ALL_assembly_NODE_2129_length_14550_cov_3.275681	MKLVLDIETTVTNKSPSPFDPNNYMVCVGVMPAGKPEEAKVIWFDHNEVTVDSKQSHKELQDILDKTTLLIAHNAKFDLSWLRECGFTYDGTIWDTMVVEYIYARGQKLALSLAECCKRWEVTQKKSELIEDYFKKGTGFEAMPKDIVEEYNIYDIISCGELYETQYNLLKEEDYLSLKNVIELSNDMTDVLIDIERNGNAIDIETLNKVQKDYEEERKEKAIQNTKIIKAVMGDRPYNLASPEQLSEIIWSRRVNDKEEWARTFNIGTTSSGKKKYRPRMSKIEFDRNIKRQTTIVSQTTVRQCPNCKGTGKQHKIKKDGTPYKVQPMCKHCLGTGYLYDATKSIAGFKFTPTHIQQVTAHGFATDKTTLGGLAAIAKQHNLDVAHTFLSNMQRINAL…
Station72_DCM_ALL_assembly_NODE_1281_length_15477_cov_25.787576	MKLVLDIETTVTNKSPSPFDPNNYMVCVGVMPAGKPEEAKVIWFDHNEVTVDSKQSHKELQDILDKTTLLIAHNAKFDLSWLRECGFTYDGTIWDTMVVEYIYARGQKLALSLAECCKRWEVTQKKSELIEDYFKKGTGFEAMPKDIVEEYNIYDIISCGELYETQYNLLKEEDYLSLKNVIELSNDMTDVLIDIERNGNAIDIETLNKVQKDYEEERKEKAIQNTKIIKAVMGDRPYNLASPEQLSEIIWSRRVNDKEEWARTFNIGTTSSGKKKYRPRMSKIEFDRNLKRQTTIVSQTTVRQCPNCKGTGKQHKIKKDGTPYKVQPMCKHCLGTGYLYDATKSIAGFKFTPTHIQQVTAHGFATDKTTLGGLAAIAKQNNLDVAHTFLSNMQRINAL…
Station78_DCM_ALL_assembly_NODE_2475_length_12249_cov_4.350254	MKLVLDIETTVTNKSPSPFDPNNYMVCVGVMPAGKPEEAKVIWFDHNEVTVDSKQSHKELQDILDKTTLLIAHNAKFDLSWLRECGFTYDGTIWDTMVVEYIYARGQKLALSLAECCKRWEVTQKKSELIEDYFKKGTGFEAMPKDIVEEYNIYDIISCGELYETQYNLLKEEDYLSLKNVIELSNDMTDVLIDIERNGNAIDIETLNKVQKDYEEERKEKAIQNTKIIKAVMGDRPYNLASPEQLSEIIWSRRVNDKEEWARTFNIGTTSSGKKKYRPRMSKIEFDRNIKRQTTIVSQTTVRQCPNCKGTGKQHKIKKDGTPYKVQPMCKHCLGTGYLYDATKSIAGFKFTPTHIQQVTAHGFATDKTTLGGLAAIAKQNNLDVAHTFLSNMQRINAL…
Station64_DCM_ALL_assembly_NODE_3036_length_7790_cov_7.148028	MKLVLDIETTVTNKSPSPYEPDNYMVCVGVMPVGKPDEAKVIWFDHNEVTVDSKQSHKELQDVLDKTTLLIAHNAKFDLSWLRECGFTYDGTIWDTMVVEYIYARGQKLALSLAECCKRWEVTQKKSELIEDYFKKGTGFEAMPKDIVEEYNIYDIISCGELYETQVNLLKEEDYLSLKNVIELSNDMTDVLIDIERNGNAIDIETLNKVQKDYEEERKEKAIQNTKIIKAVMGDRPYNLASPEQLSEIIWSRRVNDKEEWARTFNIGTTSSGKKKYRPRMSKIEFDRNIKRQTTIVSQTTVRQCPNCKGTGKQHKIKKDGTPYKVQPMCKHCLGTGYLYDATKSIAGFKFTPTHIQQVTAHGFATDKTTLGGLAAIAKQNNLDVAHTFLSNMQRINAL…
Station68_DCM_ALL_assembly_NODE_2641_length_8569_cov_7.980620	MKLVLDIETTVTNKSPSPFDPNNYMVCVGVMPAGKPEEAKVIWFDHNEVTVDSKQSHKELQDILDKTTLLIAHNAKFDLSWLRECGFTYDGTIWDTMVVEYIYARGQKLALSLAECCKRWEVTQKKSELIEDYFKKGTGFEAMPKDIVEEYNIYDIISCGELYETQYNLLKEEDYLSLKNVIELSNDMTDVLIDIERNGNAIDIETLNKVQKDYEEERKEKAIQNTKIIKAVMGDRPYNLASPEQLSEIIWSRRVNNKEEWARTFNIGTTSSGKKKYRPRMSKIEFDRNIKRQTTIVSQTTVRQCPNCKGTGKQHKIKKDGTPYKVQPMCKHCLGTGYLYDATKSIAGFKFTPTHIQQVTAHGFATDKTTLGGLAAIAKQNNLDVAHTFLSNMQRINAL…
Station32_SUR_ALL_assembly_NODE_1872_length_12215_cov_6.988076	MKIVLDIETTVTNKSPSPFEPDNYMVCVGVMPVGKPDEAKVIWFDHNEVTVDSKQSHKELQDVLDKTTLLIAHNAKFDLSWLRECGFTYDGTIWDTMVVEYIYARGQKLALSLAECCKRWEVTQKKSELIEDYFKKGTGFEAMPKDIVEEYNIYDIISCGELYETQYNLLKEEDYLSLKNVIELSNDMTDVLIDIERNGNAIDIETLNKVQKDYEEERKEKAIQNTKIIKAVMGDRPYNLASPEQLSEIIWSRRVNNKEEWARTFNIGTTSSGKKKYRPRMSKIEFDRNIKRQTTIVSQTTVRQCPNCKGTGKQHKIKKDGTPYKVQPMCKHCLGTGYLYDATKSIAGFKFTPTHIQQVTAHGFATDKTTLGGLAAIAKQNNLDVAHTFLSNMQRINAL…
Station38_SUR_ALL_assembly_NODE_2126_length_7732_cov_4.932786	MKIVLDIETTVTNKSPSPFEPDNYMVCVGVMPVGKPDEAKVIWFDHNEVTVDSKQSHKELQDVLDKTTLLIAHNAKFDLSWLRECGFTYDGTIWDTMVVEYIYARGQKLALSLAECCKRWEVTQKKSELIEDYFKKGTGFEAMPKDIVEEYNIYDIISCGELYETQANLLKEDDYLSLKNIIELSNDMTDVLIDIERNGNAIDVEALDKVQKDYEEERKERAIQNTKIIKAVMGDRPYNLASPEQLSEIIWSRRVNDKEEWARTFNIGTTSSGKKKYRPRMSKIEFDRHMKRQTTIVSQTTVRQCPNCKGTGKQHKIKKDGTPYKVQPMCKHCLGTGYLYDATKSIAGFKFTPTHIQQVTAHGFATDKTTLGGLAAIAKQNNLDVAHTFLSNMQRINAL…
Station39_SUR_ALL_assembly_NODE_1881_length_8035_cov_2.575815	MKIVLDIETTVTNKSPSPFEPDNYMVCVGVMPVGKPDEAKVIWFDHNEVTVDSKQSHKELQDVLDKTTLLIAHNAKFDLSWLRECGFTYDGTIWDTMVVEYIYARGQKLALSLAECCKRWEVTQKKSELIEDYFKKGTGFEAMPKDIVEEYNIYDIISCGELYETQANLLKEDDYLSLKNIIELSNDMTDVLIDIERNGNAIDVEALDKVQKDYEEERKERAIQNTKIIKAVMGDRPYNLASPEQLSEIIWSRRVNDKEEWARTFNIGTTSSGKKKYRPRMSKIEFDRHMKRQTTIVSQTTVRQCPNCKGTGKQHKIKKDGTPYKVQPMCKHCLGTGYLYDATKSIAGFKFTPTHIQQVTAHGFATDKTTLGGLAAIAKQNNLDVAHTFLSNMQRINAL…
Station38_DCM_ALL_assembly_NODE_686_length_12513_cov_9.465323	MKIVLDIETTVTNKSPSPFEPDNYMVCVGVMPVGKPDEAKVIWFDHNEVTVDSKQSHKELQDVLDKTTLLIAHNAKFDLSWLRECGFTYDGTIWDTMVVEYIYARGQKLALSLAECCKRWEVTQKKSELIEDYFKKGTGFEAMPKDIVEEYNIYDIISCGELYETQANLLKEDDYLSLKNIIELSNDMTDVLIDIERNGNAIDVEALDKVQKDYEEERKERAIQNTKIIKAVMGDRPYNLASPEQLSEIIWSRRVNDKEEWARTFNIGTTSSGKKKYRPRMSKIEFDRHMKRQTTIVSQTTVRQCPNCKGTGKQHKIKKDGTPYKVQPMCKHCLGTGYLYDATKSIAGFKFTPTHIQQVTAHGFATDKTTLGGLAAIAKQNNLDVAHTFLSNMQRINAL…
Station41_DCM_ALL_assembly_NODE_1318_length_12490_cov_74.583675	MKIVLDIETTVTNKSPSPFEPDNYMVCVGVMPVGKPDEAKVIWFDHNEVTVDSKQSHKELQDVLDKTTLLIAHNAKFDLSWLRECGFTYDGTIWDTMVVEYIYARGQKLALSLAECCKRWEVTQKKSELIEDYFKKGTGFEAMPKDIVEEYNIYDIISCGELYETQANLLKEDDYLSLKNIIELSNDMTDVLIDIERNGNAIDVEALDKVQKDYEEERKERAIQNTKIIKAVMGDRPYNLASPEQLSEIIWSRRVNDKEEWARTFNIGTTSSGKKKYRPRMSKIEFDRHMKRQTTIVSQTTVRQCPNCKGTGKQHKIKKDGTPYKVQPMCKHCLGTGYLYDATKSIAGFKFTPTHIQQVTAHGFATDKTTLGGLAAIAKQNNLDVAHTFLSNMQRINAL…
Station18_DCM_ALL_assembly_NODE_368_length_29764_cov_4.525363	MKLVLDIETTVTNKSPSPFDPNNYMVCVGVMPAGKPEEAKVIWFDHNEVTVDSKQSHKELQDILDKTTLLIAHNAKFDLSWLRECGFTYDGTIWDTMVVEYIYARGQKLALSLAECCKRWEVTQKKSELIEDYFKKGTGFEAMPKDIVEEYNLYDIISCGELYETQYNLLKEEDYLSLKNVIELSNDMTDVLIDIERNGNAIDVAALDKVQKDYEEERKEKAIQNTKIIKAVMGDRPYNLASPEQLSEIIWSRRVNDKEEWARTFNIGTTSSGKKKYRPRMSKIEFDRNIKRQTTIVSQTTVRQCPNCKGTGKQHKIKKDGTPYKVQPMCKHCLGTGYLYDATKSIAGFKFTPTHIQQVTAHGFATDKTTLGGLAAIAKQHNLDVAHTFLSNMQRINAL…
Station137_DCM_ALL_assembly_NODE_1413_length_10986_cov_9.021773	MKLVLDIETTVTNKSPSPFDPNNYMVCVGVMPAGKPEEAKVIWFDHNEVTVDSKQSHKELQDILDKTTLLIAHNAKFDLSWLRECGFTYDGTIWDTMVVEYIYARGQKLALSLAECCKRWEVTQKKSELIEDYFKKGTGFEAMPKDIVEEYNLYDIISCGELYETQYNLLKEEDYLSLKNVIELSNDMTDVLIDIERNGNAIDVAALDKVQKDYEEERKEKAIQNTKIIKAVMGDRPYNLASPEQLSEIIWSRRVNDKEEWARTFNIGTTSSGKKKYRPRMSKIEFDRNIKRQTTIASQTTVRQCPSCKGTGKQHKIKKDGTPYKVQPMCKRCLGSGYLYDANNNIAGFKFTPTHIQQVTAHGFATDKTTLGGLAAIAKQHNLDVAHTFLSNMQRINAL…
Station42_DCM_ALL_assembly_NODE_4007_length_8366_cov_7.502226	MKIVLDIETTVTNKSPSPFEPDNYMVCVGVMPVGKPDEAKVIWFDHNEVTVDSKQSHKELQDVLDKTTLLIAHNAKFDLSWLRECGFTYDGTIWDTMVVEYIYARGQKLALSLAECCKRWEVTQKKSELIEDYFKKGTGFEAMPKDIVEEYNIYDIISCGELYETQANLLKEDDYLSLKNIIELSNDMTDVLIDIERNGNAIDVEALDKVQKDYEEERKERAIQNTKIIKAVMGDRPYNLASPEQLSEIIWSRRVNDKEEWARTFNIGTTSSGKKKYRPRMSKIEFDRHMKRQTTIVSQTTVRQCPNCKGTGKQHKIKKDGTPYKVQPMCKHCLGTGYLYDATKSIAGFKFTPTHIQQVTAHGFATDKTTLGGLAAIAKQNNLDVAHTFLNNMQRINAL…
Station34_DCM_ALL_assembly_NODE_3886_length_8097_cov_33.347177	MKIVLDIETTVTNKSPSPFEPDNYMVCVGVMPVGKPDEAKVIWFDHNEVTVDSKQSHKELQDVLDKTTLLIAHNAKFDLSWLRECGFTYDGTIWDTMVVEYIYARGQKLALSLAECCKRWEVTQKKSELIEDYFKKGTGFEAMPKDIVEEYNIYDIISCGELYETQANLLKEDDYLSLKNIIELSNDMTDVLIDIERNGNAIDVEALDKVQKDYEEERKERAIQNTKIIKAVMGDRPYNLASPEQLSEIIWSRRVNDKEEWARTFNIGTTSSGKKKYRPRMSKIEFDRHMKRQTTIVSQTTVRQCPNCKGTGKQHKIKKDGTPYKVQPMCKHCLGTGYLYDATKSIAGFKFTPTHIQQVTAHGFATDKTTLGGLAAIAKQNNLDVAHTFLSNMQRINAL…
Station33_SUR_ALL_assembly_NODE_3438_length_8634_cov_6.855578	MKIVLDIETTVTNKSPSPFEPDNYMVCVGVMPVGKPDEAKVIWFDHNEVTVDSKQSHKELQDVLDKTTLLIAHNAKFDLSWLRECGFTYDGTIWDTMVVEYIYARGQKLALSLAECCKRWEVTQKKSELIEDYFKKGTGFEAMPKDIVEEYNIYDIISCGELYETQANLLKEDDYLSLKNIIELSNDMTDVLIDIERNGNAIDVEALDKVQKDYEEERKERAIQNTKIIKAVMGDRPYNLASPEQLSEIIWSRRVNDKEEWARTFNIGTTSSGKKKYRPRMSKIEFDRHMKRQTTIVSQTTVRQCPNCKGTGKQHKIKKDGTPYKVQPMCKHCLGTGYLYDATKSIAGFKFTPTHIQQVTAHGFATDKTTLGGLAAIAKQNNLDVAHTFLNNMQRINAL…
Station34_SUR_ALL_assembly_NODE_5360_length_7051_cov_3.847913	PKDIVEEYNIYDIISCGELYETQANLLKEDDYLSLKNIIELSNDMTDVLIDIERNGNAIDVEALDKVQKDYEEERKERAIQNTKIIKAVMGDRPYNLASPEQLSEIIWSRRVNDKEEWARTFNIGTTSSGKKKYRPRMSKIEFDRHMKRQTTIVSQTTVRQCPNCKGTGKQHKIKKDGTPYKVQPMCKHCLGTGYLYDATKSIAGFKFTPTHIQQVTAHGFATDKTTLGGLATIAKQNNLDVAHTFLNNMQRINALDTYINSFCKGIRKNVINTILHPQLSQVRTGTGRLSSSRPNFQNLPRGSTALVRRAVVSRFPGGKILEADYGQLEFRVAVWMSDDAVGRKEIEDGFDVHAYTAKVLTEAGQTTSRQDAKARTFRPLYGGTKGSAAEVQYNNSFM…
Station65_SUR_ALL_assembly_NODE_3824_length_9361_cov_6.605201	MKLVLDIETTVTNKSPSPFDPNNYMVCVGVMPAGKPEEAKVIWFDHNEVTVDSKQSHKELQDVLDKTTLLIAHNAKFDLSWLRECGFTYDGTIWDTMVVEYIYARGQKLALSLAECCKRWEVTQKKSELIEDYFKKGTGFEAMPKDIVEEYNIYDIISCGELYETQYNLLKEEDYLSLKNVIELSNDMTDVLIDIERNGNAIDIETLNKVQKDYEEERKEKAIQNTKIIKAVMGDRPYNLASPEQLSEIIWSRRVNNKEEWARTFNIGTTSSGKKKYRPRMSKIEFDRNIKRQTTIVSQTTVRQCPNCKGTGKQHKIKKDGTPYKVQPMCKHCLGTGYLYDATKSIAGFKFTPTHIQQVTAHGFATDKTTLGGLAAIAKQNNLDVAHTFLSNMQRINAL…
Station31_SUR_ALL_assembly_NODE_10616_length_5113_cov_3.932384	ANLLKEDDYLSLKNIIELSNDMTDVLIDIERNGNAIDVEALDKVQKDYEEERKERAIQNTKIIKAVMGDRPYNLASPEQLSEIIWSRRVNDKEEWARTFNIGTTSSGKKKYRPRMSKIEFDRNIKRQTTIVSQTTVRQCPNCKGTGKQHKIKKDGTPYKVQPMCKHCLGTGYLYDATKSIAGFKFTPTHIQQVTAHGFATDKTTLGGLAAIAKQNNLDVAHTFLSNMQRINALDTYINSFCKGIRKNVINTILHPQLSQVRTGTGRLSSSRPNFQNLPRGSTALVRRAVVSRFPGGKILEADYGQLEFRVAVWMSDDAVGRKEIEEGFDVHAYTAKVLTEAGQTTSRQDAKARTFRPLYGGTKGSAAEVQYNNSFMDKYQGISSWHKELQEEAIAKKYI…
Station64_DCM_ALL_assembly_NODE_5132_length_5766_cov_4.897566	MKLVLDIETTVTNKSPSPYEPDNYMVCVGVMPVGKPDEAKVIWFNHDEITVADHKKSTKELQDILDKTTLLIAHNAKFDLSWLRECGFIYNGTLWDTMVVEYIYARGQKIPLSLAACCMRAEVTQKKSELIGDYFKKGIGFESMPKDIVEEYNIYDIISCGELYETQAALLEQDDHLSLKNIVELSNDMTDVLIDIERNGNAISMDVLDKVQKDYEVERRERAIQNTKIIKSVMGDRPYNLASPEQLSEIIWSRRVNNKEEWARTFNIGTTSSGKKKYRPRMSKIEFDRNIKRQTTIVSQTTVRQCPNCKGTGKQHKIKKDGTPYKVQPMCKHCLGTGYLYDATKSIAGFKFTPTHIQQVTAHGFATDKTTLGGLAAVAKQNNLEVAHKFLSNMQRINA…
Station65_DCM_ALL_assembly_NODE_6418_length_6223_cov_5.056258	MKLVLDIETTVTNKSPSPYEPDNYMVCVGVMPVGKPDEAKVIWFNHDEITVADHKKSTKELQDILDKTTLLIAHNAKFDLSWLRECGFTYDGTIWDTMVVEYIYARGQKIPLSLAACCMRAEVTQKKSELIGDYFKKGIGFESMPKDIVEEYNIYDIISCGELYETQAALLEQDDHLSLKNIVELSNDMTDVLIDIERNGNAISMDVLDKVQKDYEVERRERAIQNTKIIKSVMGDRPYNLASPEQLSEIIWSRRVNNKEEWARTFNIGTTSSGKKKYRPRMSKIEFDRNIKRQTTIVSQTTVRQCPNCKGTGKQHKIKKDGTPYKVQPMCKHCLGTGYLYDATKSIAGFKFTPTHIQQVTAHGFATDKTTLGGLAAVAKQNNLEVAHKFLSNMQRINA…
Station58_DCM_ALL_assembly_NODE_4897_length_5969_cov_5.319073	MKLVLDIETTVTNKSPSPYEPDNYMVCVGVMPVGKPDEAKVIWFNHDEITVADHKKSTKELQDILDKTTLLIAHNAKFDLSWLRECGFIYNGTLWDTMVVEYIYARGQKIPLSLAACCMRAEVTQKKSELIGDYFKKGIGFESMPKDIVEEYNIYDIISCGELYETQAALLEQDDHLSLKNIVELSNDMTDVLIDIERNGNAISMDVLDKVQKDYEVERRERAIQNTKIIKSVMGDRPYNLASPEQLSEIIWSRRVNNKEEWARTFNIGTTSSGKKKYRPRMSKIEFDRHMKRQTTIVSQTTVRQCPNCKGTGKQHKIKKDGTPYKVQPMCKHCLGTGYLYDATKSIAGFKFTPTHIQQVTAHGFATDKTTLGGLAAVAKQNNLEVAHKFLSNMQRINA…
Station48_SUR_ALL_assembly_NODE_2603_length_7872_cov_5.606243	MKLVLDIETTVTNKSPSPYEPDNYMVCVGVMPVGKPDEAKVIWFNHDEITVADHKKSTKELQDILDKTTLLIAHNAKFDLSWLRECGFTYDGTLWDTMVVEYIYARGQKIPLSLAACCMRAEVTQKKSELIGDYFKKGIGFESMPKDIVEEYNIYDIISCGELYEKQAALLEQDDHLSLKNIVELSNDMTDVLIDIERNGNAISMDVLDKVQKDYEVERRERAIQNTKIIKSVMGDRPYNLASPEQLSEIIWSRRVNNKEEWARTFNIGTTSSGKKKYRPRMSKVEFDRQMKRQTTIVSQTTVRQCPNCKGTGKQYKVKKDGTPYKVQPMCKHCLGTGYLYDATKSIAGFKFTPTHIQQVTAHGFATDKTTLGGLAAVAKQNNLEVAHKFLSNMQRINA…
Station45_SUR_ALL_assembly_NODE_800_length_18246_cov_22.469683	MVVEYIYARGQKIPLSLAACCMRAEVTQKKSELIGDYFKKGIGFESMPKDIVEEYNIYDIISCGELYEKQAALLEQDDHLSLKNIVELSNDMTDVLIDIERNGNAISMDVLDKVQKDYEVERRERAIQNTKIIKSVMGDRPYNLASPEQLSEIIWSRRVNNKEEWARTFNIGTTSSGKKKYRPRMSKVEFDRQMKRQTTIVSQTTVRQCPNCKGTGKQFKVKKDGTPYKVQPMCKHCLGTGYLYDATKSIAGFKFTPTHIQQVTAHGFATDKTTLGGLAAVAKQNNLEVAHKFLSNMQRINALDTYINSFCKGIRKNVINNVLHPQLAQVRTGTGRLSSSRPNFQNLPRGSTALVRKAVVSRFPGGKILEADYGQLEFRVAVWMSDDSVGRKEIEEGFD…
Station138_DCM_ALL_assembly_NODE_4233_length_5962_cov_3.413577	MKLVLDIETTVTNKSPSPFDPNNYMVCVGVMPAGKPEEAKVIWFDHNEVTVDSKQSHKELQDILDKTTLLIAHNAKFDLSWLRECGFTYDGTIWDTMVVEYIYARGQKLALSLAECCKRWEVTQKKSELIEDYFKKGTGFEAMPKDIVEEYNLYDIISCGELYETQYNLLKEEDYLSLKNVIELSNDMTDVLIDIERNGNAIDVAALDKVQKDYEEERKEKAIQNTKIIKAVMGDRPYNLASPEQLSEIIWSRRVNDKEEWARTFNIGTTSSGKKKYRPRMSKIEFDRNIKRQTTIASQTTVRQCPSCKGTGKQHKIKKDGTPYKVQPMCKRCLGSGYLYDANNNIAGFKFTPTHIQQVTAHGFATDKTTLGGLAAIAKQHNLDVAHTFLSNMQRINAL…
Station65_SUR_ALL_assembly_NODE_3378_length_10215_cov_4.797047	MKLVLDIETTVTNKSPSPYEPDNYMVCVGVMPVGKPDEAKVIWFNHDEITVADHKKSTQELQDILDKTTLLIAHNAKFDLSWLRECGFIYNGTLWDTMVVEYIYARGQKIPLSLAACCMRAEVTQKKSELIGDYFKKGIGFESMPKDIVEEYNIYDIISCGELYETQAALLEQDDHLSLKNIVELSNDMTDVLIDIERNGNAISMDVLDKVQKDYEVERRERAIQNTKIIKSVMGDRPYNLASPEQLSEIIWSRRVNNKEEWARTFNIGTTSSGKKKYRPRMSKVEFDRQMKRQTTIVSQTTVRQCPNCKGIGKQFKVKKDGTPYKVQPMCKHCLGTGYLYDATKSIAGFKFTPTHIQQVTAHGFATDKTTLGGLAAVAKQNNLEVAHKFLSNMQRINA…
Station31_SUR_ALL_assembly_NODE_1944_length_19019_cov_19.983179	SLRSQRKWSKKMMEQLKHLSLVKKGDRQVKLTLDVENTTIKRNGKLHLDPFEPENTLVMVGMLDDHGNETIVTFDHSEVSPTTDGHKIVQDALDKATVLIGHNISHDLVWLWESGFKYSGAVFDTMMMEYIVQRGIKQPLSLEACAERYELETKKQDTLKQYFKKGKSVRDIPHAELSEYLSADLHATQQLAHELNIKLNSTNDVGLNKIRYLTNMMVVELSKIHMRGFKVDSDALEEVRITFEEERKEIIKYLDVKVRELMGDVPINLSSPEQLSTLIYSRKPKNKTVWMNAHEPYMSDASFKDLVRDETDIVYKASLKQCKTCYGSGKIRKVKKDGNPFAKETRCPTCGGDGYHVIPTNTIAGLKFVPPSAKWATASGFSTNKRNLELLANAARRKD…
Station33_SUR_ALL_assembly_NODE_409_length_29462_cov_6.653110	MEQLKHLSLVKKGDRQVKLTLDVENTTIKRNGKLHLDPFEPENTLVMVGMLDDHGNETIVTFDHSEVSPTTDGHKIVQDALDKATVLIGHNISHDLVWLWESGFKYSGAVFDTMMMEYIVQRGIKQPLSLEACAERYELETKKQDTLKQYFKKGKSVRDIPHAELSEYLSADLHATQQLAHELNIKLNSTNDVGLNKIRYLTNMMVVELSKIHMRGFKVDSDALEEVRITFEEERKEIIKYLDVKVRELMGDVPINLSSPEQLSTLIYSRKPKNKTVWMNAHEPYMSDASFKDLVRDETDIVYKASLKQCKTCYGSGKIRKVKKDGNPFAKETRCPTCGGDGYHVIPTNTIAGLKFVPPSAKWATASGFSTNKRNLELLANAARRKDMPEALEFLEKVQ…
Station78_SUR_ALL_assembly_NODE_190_length_48836_cov_16.984502	MEQLKHLSLVKKGDRQVKLTLDVENTTIKRNGKLHLDPFEPENTLVMVGMLDDHGNETIVTFDHSEVSPTTDGHKIVQDALDKATVLIGHNISHDLVWLWESGFKYYGAVFDTMMMEYIVQRGIKQPLSLEACAERYELETKKQDTLKQYFKKGKSVRDIPHAELSEYLSADLHATQQLAHELNIKLNSTNDVGLNKIRYLTNMMVVELSKIHMRGFKVDSDALEEVRITFEEERKEIIKYLDVKVRELMGDVPINLSSPEQLSTLIYSRKPKNKTVWMNAHEPYMSDASFKDLVRDETDIVYKASLKQCKTCYGSGKIRKVKKDGNPFAKETRCPTCGGNGYHVIPTNTIAGLKFVPPSAKWATASGFSTNKRNLELLANAARRKDMPEALEFLEKVQ…
Station78_DCM_ALL_assembly_NODE_517_length_31210_cov_20.047601	MEQLKHLSLVKKGDRQVKLTLDVENTTIKRNGKLHLDPFEPENTLVMVGMLDDHGNETIVTFDHSEVSPTTDGHKIVQDALDKATVLIGHNISHDLVWLWESGFKYYGAVFDTMMMEYIVQRGIKQPLSLEACAERYELETKKQDTLKQYFKKGKSVRDIPHAELSEYLSADLHATQQLAHELNIKLNSTNDVGLNKIRYLTNMMVVELSKIHMRGFKVDSDALEEVRITFEEERKEIIKYLDVKVRELMGDVPINLSSPEQLSTLIYSRKPKNKTVWMNAHEPYMSDASFKDLVRDETDIVYKASLKQCKTCYGSGKIRKVKKDGNPFAKETRCPTCGGNGYHVIPTNTIAGLKFVPPSAKWATASGFSTNKRNLELLANAARRKDMPEALEFLEKVQ…
Station64_DCM_ALL_assembly_NODE_1408_length_12241_cov_30.002544	MEQLKHQLSDKRASGPVKLTLDVENTVTKRNGKLYLDPFEPDNTLVMVGMLDDYGNETIVTFDHSEVSPTNDGHKIVQDALDKATVLIGHNISHDLVWLWESGFKYSGTVFDTMMMEYITQRGIKQPLSLEACAERYELDTKKQDTLKEYLKKGLSVRDIPHAELSEYLSADLHATQQLAHELNLKFNGANDVGLSKIRYLTNMMVVELSKIHTRGFKVDSDALEEVRVTFEEERKEIIVYLDGKVRELMGDVPINLSSPEQLSTLIYSRKPKNKTVWMNAHEPYMSNASFTDLIRDETDIVYKSKLKQCTTCYGSGKIRKVKKDGSPFAKETRCTTCGGNGYHVIPTNAVAGLKFIPPSAKWATASGFSTNKRNLELLANAARRKDMPEALEFLEKVQ…
Station125_MXL_ALL_assembly_NODE_1065_length_25238_cov_67.318231	MMEKLKHQLSDKRASGPVKLTLDVENTVTKRNGKLYLDPFEPDNTLVMVGMLDDYGNETIVTFDHSEVSPTNDGHKIVQDALDKATVLIGHNISHDLVWLWESGFKYSGTVFDTMMMEYITQRGIKQPLSLEACAERYELDTKKQDTLKEYLKKGLSVRDVPHAELSEYLSADLHATQQLAHELNVKFNSSNDVGLNKIRYLTNMMVVELSKIHTRGFKVDSDALEEVRVTFEEERKEIIVYLDGKVRELMGDVPINLSSPEQLSTLIYSRKPKNKTVWMNAHEPYMSNASFTDLIRDETDIVYKSKLKQCTTCYGSGKIRKVKKDGSPFAKETRCTTCGGNGYHVIPTNAVAGLKFIPPNAKWATASGFSTNKRNLELLANAAKRKDMPEALEFLEKV…
Station122_DCM_ALL_assembly_NODE_1409_length_16389_cov_6.835129	MEQLKHQLSDKRASGPVKLTLDVENTVTKRNGKLHLDPFEPDNTLVMVGMLDDHGNETIVTFDHSEVSPTSDGHKIVQDALDKATVLIGHNISHDLVWLWESGFNYNGAVFDTMMMEYIIQRGIKQPLSLEACAERYELDTKKQDTLKEYLKKGLSVRDIPHAELSEYLSADLHATQQLAHELNMKFNGANDVGLSKIRYLTNMMVVELSKIHTRGFKVDSDALEEVRITFEEERKEIVVYLDGKVRELMGDVPINLSSPEQLSTLIYSRKPKNKTVWMNAHEPYMSDVSFRDLIRSETDIVYKAKLKQCKTCYGSGKIRKVKKDGTPFAKETRCTTCGGNGYHIIPTNAVAGLKFIPPSAKWATASGFSTNKRNLELLANAARRKDMPEALEFLEKVQ…
Station34_SUR_ALL_assembly_NODE_494_length_31088_cov_10.172365	MEQLKHLSLVKKGDRQVKLTLDVENTTIKRNGKLHLDPFEPENTLVMVGMLDDHGNETIVTFDHSEVSPTTDGHKIVQDALDKATVLIGHNISHDLVWLWESGFKYSGAVFDTMMMEYIVQRGIKQPLSLEACAERYELETKKQDTLKQYFKKGKSVRDIPHAELSEYLSADLHATQQLAHELNIKLNSTNDVGLNKIRYLTNMMVVELSKIHMRGFKVDSDALEEVRITFEEERKEIIKYLDVKVRELMGDVPINLSSPEQLSTLIYSRKPKNKTVWMNAHEPYMSDASFKDLVRDETDIVYKASLKQCKTCYGSGKIRKVKKDGNPFAKETRCPTCGGDGYHVIPTNTIAGLKFVPPSAKWATASGFSTNKRNLELLANAARRKDMPEALEFLEKVQ…
Station52_SUR_ALL_assembly_NODE_2975_length_8050_cov_4.367480	MEQLKHQLSDKRASGPVKLTLDVENTVIKRNGKLHLDPFEPDNTLVMVGMLDDHGNETIVTFDHSEVSPTSDGHKIVQDALDKATVLIGHNISHDLVWLWESGFKYNGAVFDTMMMEYIIQRGIKQPLSLEACAERYELDTKKQDTLKEYLKKGLSVRDIPHAELSEYLSADLHATQQLAHKLNIKFNTANDVGLDRIRQLTNIMVVLLSKIHMRGFKVDSDALEEVRITFEEERKEIVAYLDGKVRELMGDVPINLSSPEQLSTLIYSRKPKNKTVWMNAHEPYMSDASFRDLIRDQTDIVYKAKLKQCKTCYGSGKIRKVKKDGTPFAKETRCSTCGGNGYHVIPTNAVAGLKFIPPSAKWATASGFSTNKRNLELLANAARRKDMPEALEFLEKVQ…
Station32_SUR_ALL_assembly_NODE_1544_length_13716_cov_15.461020	MEQLKHQLSDKRASGPVKLTLDVENTVTKRNGKLHLDPFEPDNTLVMVGMLDDRGNETIVTFDHSEVSPTSDGHKIVQDALDKATVLIGHNISHDLVWLWESGFKYNGTVFDTMMMEYIIQRGIKQPLSLEACAERYELDTKKQDTLKEYLKKGLSVRDIPHAELSEYLSADLHATQQLAHELNLKFNGANDVGLSKIRYLTNMMVVELSKIHTRGFKVDSDALEEVRITFEEERKEIVAYLDGKVRELMGDVPINLSSPEQLSTLIYSRKPKNKTVWMNAHEPYMSDTSFRDLIRDETNIVYKAKLKQCKTCYGSGKIRKVKKDGTPFAKETRCSTCGGNGYHVIPTNAVAGLKFIPPSAKWATASGFSTNKRNLELLANAARRKDMPEALEFLEKVQ…
Station111_SUR_ALL_assembly_NODE_4240_length_5676_cov_3.341754	MEQLKHQLSDKRVSGPVKLTLDVENTVTKRNGKLYLDPFEPDNTLVMVGMLDDHGNETIVTFDHSEVSPTSDGHKIVQDALDKATVLIGHNISHDLVWLWESGFNYNGAVFDTMMMEYIIQRGIKQPLSLEACAERYELDTKKQDTLKEYLKKGLSVRDIPHAELSEYLSADLHATQQLAHELNMKFNGANDVGLSKIRYLTNMMVVELSKIHTRGFKVDSDALEEVRITFEEERKEIVAYLDGKVRELMGDVPINLSSPEQLSTLIYSRKPKNKTVWMNAHEPYMSDTSFRDLIRSETDIVYKAKLKQCKTCYGSGKVRKVKKDGTPFAKETRCPTCSGNGYHVIPTNAVAGLKFIPPSAKWATASGFSTNKRNLELLANAARRKDMPEALEFLEKVQ…
Station124_MXL_ALL_assembly_NODE_4954_length_6413_cov_5.162630	MEQLKHQLSDKRASGPVKLTLDVENTVTKRNGKLHLDPFEPDNTLVMVGMLDDHGNETIVTFDHSEVSPTSDGHKIVQDALDKATVLIGHNISHDLVWLWESGFNYNGAVFDTMMMEYIIQRGIKQPLSLEACAERYELDTKKQDTLKEYLKKGLSVRDIPHAELSEYLSADLHATQQLAHELNMKFNGANDVGLSKIRYLTNMMVVELSKIHTRGFKVDSDALEEVRITFEEERKEIVVYLDGKVRELMGDVPINLSSPEQLSTLIYSRKPKNKTVWMNAHEPYMSDVSFRDLIRSETDIVYKAKLKQCKTCYGSGKIRKVKKDGTPFAKETRCTTCGGNGYHIIPTNAVAGLKFIPPSAKWATASGFSTNKRNLELLANAARRKDMPEALEFLEKVQ…
Station124_SUR_ALL_assembly_NODE_6609_length_5239_cov_3.090278	MEQLKHQLSDKRASGPVKLTLDVENTVTKRNGKLHLDPFEPDNTLVMVGMLDDHGNETIVTFDHSEVSPTSDGHKIVQGALDKATVLIGHNISHDLVWLWESGFNYNGAVFDTMMMEYIIQRGIKQPLSLEACAERYELDTKKQDTLKEYLKKGLSVRDIPHAELSEYLSADLHATQQLAHELNMKFNGANDVGLSKIRYLTNMMVVELSKIHTRGFKVDSDALEEVRITFEEERKEIVVYLDGKVRELMGDVPINLSSPEQLSTLIYSRKPKNKTVWMNAHEPYMSDVSFRDLIRSETDIVYKAKLKQCKTCYGSGKIRKVKKDGTPFAKETRCTTCGGNGYHIIPTNAVAGLKFIPPSAKWATASGFSTNKRNLELLANAARRKDMPEALEFLEKVQ…
Station32_SUR_ALL_assembly_NODE_2850_length_9529_cov_13.962423	MMEQLKHLSLVKKGDRQVKLTLDVENTTIKRNGKLHLDPFEPENTLVMVGMLDDHGNETIVTFDHSEVSPTTDGHKIVQDALDKATVLIGHNISHDLVWLWESGFKYYGAVFDTMMMEYIVQRGIKQPLSLEACAERYELETKKQDTLKQYFKKGKSVRDIPHAELSEYLSADLHATQQLAHELNIKLNSTNDVGLNKIRYLTNMMVVELSKIHMRGFKVDSDALEEVRITFEEERKEIIKYLDVKVRELMGDVPINLSSPEQLSTLIYSRKPKNKTVWMNAHEPYMSDASFKDLVRDETDIVYKASLKQCKTCYGSGKIRKVKKDGNPFAKETRCPTCGGDGYHVIPTNTIAGLKFVPPSAKWATASGFSTNKRNLELLANAARRKDMPEALEFLEKV…
Station42_DCM_ALL_assembly_NODE_5624_length_6777_cov_9.266141	MEQLKHQLSDKRASGPVKLTLDVENTVTKRNGKLHLDPFEPDNTLVMVGMLDDRGNETIVTFDHSEVSPTSDGHKIVQDALDKATVLIGHNISHDLVWLWESGFKYNGTVFDTMMMEYIIQRGIKQPLSLEACAERYELDTKKQDTLKEYLKKGLSVRDIPHAELSEYLSADLHATQQLAHELNVKFNGANDVGLNKIRYLTNMMVVELSKIHTRGFKVDSDALEEVRITFEEERKEIVVYLDGKVRELMGDVPINLSSPEQLSTLIYSRKPKNKTVWMNAHEPYMSDVSFRDLIRDETDIVYKAKLKQCKTCYGSGKIRKVKKDGSPFAKETRCSTCGGNGYHVIPTNAVAGLKFIPPSAKWATASGFSTNKRNLELLANAARRKDMPEALEFLEKVQ…
Station39_SUR_ALL_assembly_NODE_3895_length_5338_cov_5.207079	MEQLKHQLSDKRASGPVKLTLDVENTVTKRNGKLHLDPFEPDNTLVMVGMLDDRGNETIVTFDHSEVSPTSDGHKIVQDALDKATVLIGHNISHDLVWLWESGFKYNGTVFDTMMMEYIIQRGIKQPLSLEACAERYELDTKKQDTLKEYLKKGLSVRDIPHAELSEYLSADLHATQQLAHELNLKFNGANDVGLSKIRYLTNMMVVELSKIHTRGFKVDSDALEEVRITFEEERKEIVAYLDGKVRELMGDVPINLSSPEQLSTLIYSRKPKNKTVWMNAHEPYMSDTSFRDLIRDQTDIVYKAKLKQCKTCYGSGKIRKVKKDGTPFAKETRCTTCGGNGYHVIPTNAVAGLKFIPPSAKWATASGFSTNKRNLELLANAARRKDMPEALEFLEKVQ…
Station138_SUR_ALL_assembly_NODE_3144_length_6159_cov_16.962975	MEQLKHLSLVKKGDRQVKLTLDVENTTIKRNGKLHLDPFEPENTLVMVGMLDDYGNETIVTFDHSEVSPTTDGHKIVQDALDKATVLIGHNISHDLVWLWESGFKYCGAVFDTMMMEYIVQRGIKQPLSLEACAERYELETKKQDTLKQYFKRGKSVRDIPHAELSEYLSADLHATQQLAHELNIKLNSTNDVGLNKIRYLTNMMVVELSKIHMRGFKVDSDALEEVRITFEEERKEIIKYLDVKVRELMGDVPINLSSPEQLSTLIYSRKPKNKTVWMNAHEPYMSDSSFKDLVRDETDIVYKASLKQCKTCYGSGKIRKVKKDGNPFAKETRCPTCGGDGYHVIPTNTIAGLKFVPPSAKWATASGFSTNKRNLELLANAARRKDMPEALEFLEKVQ…
Station42_DCM_ALL_assembly_NODE_7176_length_5815_cov_8.659028	MEQLKHLSLVKKGDRQVKLTLDVENTTIKRNGKLHLDPFEPENTLVMVGMLDDHGNETIVTFDHSEVSPTTDGHNIVQDALDKATVLIGHNISHDLVWLWESGFKYYGAVFDTMMMEYIVQRGIKQPLSLEACAERYELETKKQDTLKQYFKKGKSVRDIPHAELSEYLSADLHATQQLAHELNIKLNSTNDVGLNKIRYLTNMMVVELSKIHMRGFKVDSDALEEVRITFEEERKEIIKYLDVKVRELMGDVPINLSSPEQLSTLIYSRKPKNKTVWMNAHEPYMSDASFKDLVRDETDIVYKASLKQCKTCYGSGKIRKVKKDGNPFAKETRCPTCGGDGYHVIPTNTIAGLKFVPPSAKWATASGFSTNKRNLELLANAARRKDMPEALEFLEKVQ…
Station18_DCM_ALL_assembly_NODE_2278_length_8771_cov_17.483938	MEQLKHLSLDRKASGIVKLTLDVENTTIKRNGKLHLDPFEPENTLVMVGMLDDHGNETIVTFDHSEVSPTTNGHKIVQDALDKATVLIGHNISHDLVWLWESGFKYYGAVFDTMMMEYIVQRGIKQPLSLEACAERYELETKKQDTLKQYFKKGKSVRDIPHAELSEYLSADLHATQQLAHELNIKLNSTNDVGLNKIRYLTNMMVVELSKIHMRGFKVDSDALEEVRITFEEERKEIIKYLDVKVRELMGDVPINLSSPEQLSTLIYSRKPKNKTVWMNAHEPYMSDASFKDLVRDETDIVYKASLKQCKTCYGSGKTRKVKKDGNPFAKETRCPTCNGNGYHVIPTNTIAGLKFVPPSAKWATASGFSTNKRNLELLANAARRKDMPEALEFLEKVQ…
Station68_DCM_ALL_assembly_NODE_2186_length_9535_cov_4.212342	MEQLKHLSLDRKASGIVKLTLDVENTTIKRNGKLHLDPFEPENTLVMVGMLDDHGNETIVTFDHSEVSPTTNGHKIVQDALDKATVLIGHNISHDLVWLWESGFKYYGAVFDTMMMEYIVQRGIKQPLSLEACAERYELETKKQDTLKQYFKKGKSVRDIPHAELSEYLSADLHATQQLAHELNIKLNSTNDVGLNKIRYLTNMMVVELSKIHMRGFKVDSDALEDVRITFEEERKEILKYLDVKVRELMGDVPINLSSPEQLSTLIYSRKPKNKTVWMNAHEPYMSDASFKDLVRDETDIVYKASLKQCKTCYGSGKTRKVKKDGNPFAKETRCPTCNGNGYHVIPTNTIAGLKFVPPSAKWATASGFSTNKRNLELLANAARRKDMPEALEFLEKVQ…
Station210_SUR_ALL_assembly_NODE_1855_length_44801_cov_82.042417	MRLALDVENTTITREGKLHLDPFEPTNTLTMVGLGDVDTEDEPSLYTFDHADIETSDLSSGVQEALDKTTLLIMHNAQHDLQWLWSCGFKYDGDIYDTMLSEYILCRGLKKPLSLEACAERYRLPYKKQDTLKEYFKKGYNTREIPHAELSEYLNADILVTKSLFLALDKRYKDQENHSLVNVLKITNEVCKSLTKMYMNGLKVNRDTLYEVREEFEKERNDILDSLDKITKELMGDTPINLNSPEQVSQLIFSRKVIDKHIWGEELFEHTSTDAEFKKAVDENMIIMYKTKAHRCDECKGNKYVHKTRKDGSLFKKPTKCKSCDATGYHLTDTNRVAGLRFTAPSKTWVSAGGFSTSKGNIERLETIAHSKGLTMQRDFLQKLRRLSALETYLNTYIK…
Station209_SUR_ALL_assembly_NODE_1851_length_33630_cov_25.696530	MRLALDVENTTITREGKLHLDPFEPTNTLTMVGLGDVDTEDEPSLYTFDHADIETSDLSSGVQEALDKTTLLIMHNAQHDLQWLWSCGFKYDGDIYDTMLSEYILCRGLKKPLSLEACAERYRLPYKKQDTLKEYFKKGYNTREIPHAELSEYLNADILVTKSLFLALDKRYKDQENHSLVNVLKITNEVCKSLTKMYMNGLKVNRDTLYEVREEFEKERNDILDSLDKITKELMGDTPINLNSPEQVSQLIFSRKVIDKHIWGEELFEHTSTDAEFKKAVDENMIIMYKTKAHRCDECKGNKYVHKTRKDGSLFKKPTKCKSCDATGYHLTDTNRVAGLRFTAPSKTWVSAGGFSTSKGNIERLETIAHSKGLTMQRDFLQKLRRLSALETYLNTYIK…
Station209_MES_ALL_assembly_NODE_2103_length_35839_cov_87.226917	MRLALDVENTTITREGKLHLDPFEPTNTLTMVGLGDVDTEDEPSLYTFDHADIETSDLSSGVQEALDKTTLLIMHNAQHDLQWLWSCGFKYDGDIYDTMLSEYILCRGLKKPLSLEACAERYRLPYKKQDTLKEYFKKGYNTREIPHAELSEYLNADILVTKSLFLALDKRYKDQENHSLVNVLKITNEVCKSLTKMYMNGLKVNRDTLYEVREEFEKERNDILDSLDKITKELMGDTPINLNSPEQVSQLIFSRKVIDKHIWGEELFEHTSTDAEFKKAVDENMIIMYKTKAHRCDECKGNKYVHKTRKDGSLFKKPTKCKSCDATGYHLTDTNRVAGLRFTAPSKTWVSAGGFSTSKGNIERLETIAHSKGLTMQRDFLQKLRRLSALETYLNTYIK…
Station18_DCM_ALL_assembly_NODE_1555_length_11455_cov_18.470263	MKLTLDVENTVTHRNGKLHLDPFEPDNSLTLVGMLCESGKENIITFDHSEMQPTVSGKDIVQKMLDATTLLIMHNAPHDLMWLWESGFKYDGAVFDTMLNAYVIQRGQKQPLSLEACAERYQLDTKKQDTLKEYFKKGYSTKDIPYDELATYLSADLHATQQLADRLMAQLETDDKELASTAKLTDEVAVCLARIYQRGFSVDKTVLDEVRVEFENERKQLVTSLDKQCRELMGDFPINLNSPEQLSWVIYSRKPHDKSMWANLFDQYMNPTDYKSTVRHNSTVIYKKKAKQCSTCYGSGHIRKTKKDGKPFAKPTKCPDCNAIGYIFNDIPNAVAGLKFNAPNSKWVSANGFSTSKGNIELLESMAKARNMPQAVTFLRNVRRLSAVDTYLSSFIDGI…
Station155_MES_ALL_assembly_NODE_4813_length_20270_cov_46.246896	MKLTLDVENTVTHRNGKLHLDPFEPDNSLTLVGMLCESGKETIVTFDHSEMQPTVSGNTIVQKMLDAATLLIMHNAPHDLMWLWESGFTYDGAVFDTMLNAYVVQRGQKQPLSLEACAERYQLDTKKQDTLKEYFKKGYSTKDIPYDELAMYLSADLHATQQLADRLMAQLETDDKELASTAKLTDEVAVCLARIYQRGFSVDKTVLDEVRVEFEKERKELVTSLDKQCRELMGDFPINLNSPEQLSWVIYSRKPHDKSMWANLFDQYMNPTDYKSTVRQNSTVIYKKKAKQCASCYGNGQVRKTKKDGKPFAKPSKCSDCYGVGYIFTDVPNSAAGLKFNAPNSKWVSANGFSTSKGNIELLEGMAKSRNMPQAVTFLRNVRRLSAVDTYLSSFIEGI…
Station191_SUR_ALL_assembly_NODE_929_length_26670_cov_3.637197	MRLALDVENTTITRGGKLHLDPFEPTNTLTMVGLGDVDTEDEPSLYTFDHADIETSDLSSGVQEALDKTTLLIMHNAQHDLQWLWSCGFKYDGDIYDTMLSEYILCRGLKKPLSLEACAERYRLPYKKQDTLKEYFKKGYNTREIPHAELSEYLNADILVTKSLFLALDKRYKDQENHSLVNVLKITNEVCKSLTKMYMNGLKVNRDTLYEVREEFEKERNDILDSLDKITKELMGDTPINLNSPEQVSQLIFSRKVIDKHIWGEELFEHTSTDAEFKKAVDENMIIMYKTKAHRCDECKGNKYVHKTRKDGSLFKKPTKCKSCDATGYHLTDTNRVAGLRFTAPSKTWVSAGGFSTSKGNIERLETIAHSKGLTMQRDFLQKLRRLSALETYLNTYIK…
Station193_SUR_ALL_assembly_NODE_3077_length_15907_cov_16.497792	MRLALDVENTTITRGGKLHLDPFEPTNTLTMVGLGDVDTEDEPSLYTFDHADIETSDLSSGVQEALDKTTLLIMHNAQHDLQWLWSCGFKYDGDIYDTMLSEYILCRGLKKPLSLEACAERYRLPYKKQDTLKEYFKKGYNTREIPHAELSEYLNADILVTKSLFLALDKRYKDQENHSLVNVLKITNEVCKSLTKMYMNGLKVNRDTLYEVREEFEKERNDILDSLDKITKELMGDTPINLNSPEQVSQLIFSRKVIDKHIWGEELFEHTSTDAEFKKAVDENMIIMYKTKAHRCDECKGNKYVHKTRKDGSLFKKPTKCKSCDATGYHLTDTNRVAGLRFTAPSKTWVSAGGFSTSKGNIERLETIAHSKGLTMQRDFLQKLRRLSALETYLNTYIK…
Station194_SUR_ALL_assembly_NODE_2486_length_16915_cov_12.056287	MRLALDVENTTITRGGKLHLDPFEPTNTLTMVGLGDVDTEDEPSLYTFDHADIETSDLSSGVQEALDKTTLLIMHNAQHDLQWLWSCGFKYDGDIYDTMLSEYILCRGLKKPLSLEACAERYRLPYKKQDTLKEYFKKGYNTREIPHAELSEYLNADILVTKSLFLALDKRYKDQENHSLVNVLKITNEVCKSLTKMYMNGLKVNRDTLYEVREEFEKERNDILDSLDKITKELMGDTPINLNSPEQVSQLIFSRKVIDKHIWGEELFEHTSTDSEFKKAVDENMIIMYKTKAHRCDECKGNKYVHKTRKDGSLFKKPTKCKSCDATGYHLTDTNRVAGLRFTAPSKTWVSAGGFSTSKGNIERLETIAHSKGLTMQRDFLQKLRRLSALETYLNTYIK…
Station155_DCM_ALL_assembly_NODE_13615_length_7354_cov_25.734758	MKLTLDVENTVTHRNGKLHLDPFEPDNSLTLVGMLCESGKETIVTFDHSEMQPTVSGNTIVQKMLDAATLLIMHNAPHDLMWLWESGFTYDGAVFDTMLNAYVVQRGQKQPLSLEACAERYQLDTKKQDTLKEYFKKGYSTKDIPYDELAMYLSADLHATQQLADRLMAQLETDDKELASTAKLTDEVAVCLARIYQRGFSVDKTVLDEVRVEFEKERKELVTSLDKQCRELMGDFPINLNSPEQLSWVIYSRKPHDKSMWANLFDQYMNPTDYKSTVRQNSTVIYKKKAKQCASCYGNGQVRKTKKDGKPFAKPSKCSDCYGVGYIFTDVPNSAAGLKFNAPNSKWVSANGFSTSKGNIELLEGMAKSRNMPQAVTFLRNVRRLSAVDTYLSSFIEGI…
Station189_MES_ALL_assembly_NODE_6859_length_13777_cov_16.008891	MKLTLDVENTVTHRNGKLHLDPFEPDNSLTLVGMLCESGKETIVTFDHSEMQPTVSGNTIVQKMLDAATLLIMHNAPHDLMWLWESGFTYDGAVFDTMLNAYVVQRGQKQPLSLEACAERYQLDTKKQDTLKEYFKKGYSTKDIPYDELAMYLSADLHATQQLADRLMAQLETDDKELASTAKLTDEVAVCLARIYQRGFSVDKTVLDEVRVEFEKERKELVTSLDKQCRELMGDFPINLNSPEQLSWVIYSRKPHDKSMWANLFDQYMNPTDYKSTVRQNSTVIYKKKAKQCASCYGNGQVRKTKKDGKPFAKPSKCSDCYGVGYIFTDVPNSAAGLKFNAPNSKWVSANGFSTSKGNIELLEGMAKSRNMPQAVTFLRNVRRLSAVDTYLSSFIEGI…
Station189_DCM_ALL_assembly_NODE_8104_length_9618_cov_7.570637	MKLTLDVENTVTHRNGKLHLDPFEPDNSLTLVGMLCESGKETIVTFDHSEMQPTVSGNTIVQKMLDAATLLIMHNAPHDLMWLWESGFTYDGAVFDTMLNAYVVQRGQKQPLSLEACAERYQLDTKKQDTLKEYFKKGYSTKDIPYDELAMYLSADLHATQQLADRLMAQLETDDKELASTAKLTDEVAVCLARIYQRGFSVDKTVLDEVRVEFEKERKELVTSLDKQCRELMGDFPINLNSPEQLSWVIYSRKPHDKSMWANLFDQYMNPTDYKSTVRQNSTVIYKKKAKQCASCYGNGQVRKTKKDGKPFAKPSKCSDCYGVGYIFTDVPNSAAGLKFNAPNSKWVSANGFSTSKGNIELLEGMAKSRNMPQAVTFLRNVRRLSAVDTYLSSFIEGI…
Station188_DCM_ALL_assembly_NODE_10335_length_8993_cov_7.861378	MKLTLDVENTVTHRNGKLHLDPFEPDNSLTLVGMLCESGKETIVTFDHSEMQPTVSGNTIVQKMLDAATLLIMHNAPHDLMWLWESGFTYDGAVFDTMLNAYVVQRGQKQPLSLEACAERYQLDTKKQDTLKEYFKKGYSTKDIPYDELAMYLSADLHATQQLADRLMAQLETDDKELASTAKLTDEVAVCLARIYQRGFSVDKTVLDEVRVEFEKERKELVTSLDKQCRELMGDFPINLNSPEQLSWVIYSRKPHDKSMWANLFDQYMNPTDYKSTVRQNSTVIYKKKAKQCASCYGNGQVRKTKKDGKPFAKPSKCSDCYGVGYIFTDVPNSAAGLKFNAPNSKWVSANGFSTSKGNIELLEGMAKSRNMPQAVTFLRNVRRLSAVDTYLSSFIEGI…
Station175_SUR_ALL_assembly_NODE_9715_length_11811_cov_7.042787	MKLTLDVENTVTHRNGKLHLDPFEPDNSLTLVGMLCESGKETIVTFDHSEMQPTVSGNTIVQKMLDAATLLIMHNAPHDLMWLWESGFTYDGAVFDTMLNAYVVQRGQKQPLSLEACAERYQLDTKKQDTLKEYFKKGYSTKDIPYDELAMYLSADLHATQQLADRLMAQLETDDKELASTAKLTDEVAVCLARIYQRGFSVDKTVLDEVRVEFEKERKELVTSLDKQCRELMGDFPINLNSPEQLSWVIYSRKPHDKSMWANLFDQYMNPTDYKSTVRQNSTVIYKKKAKQCASCYGNGQVRKTKKDGKPFAKPSKCSDCYGVGYIFTDVPNSAAGLKFNAPNSKWVSANGFSTSKGNIELLEGMAKSRNMPQAVTFLRNVRRLSAVDTYLSSFIEGI…
Station168_SUR_ALL_assembly_NODE_8705_length_10613_cov_10.637147	MKLTLDVENTVTHRNGKLHLDPFEPDNSLTLVGMLCESGKETIVTFDHSEMQPTVSGNTIVQKMLDAATLLIMHNAPHDLMWLWESGFTYDGAVFDTMLNAYVVQRGQKQPLSLEACAERYQLDTKKQDTLKEYFKKGYSTKDIPYDELAMYLSADLHATQQLADRLMAQLETDDKELASTAKLTDEVAVCLARIYQRGFSVDKTVLDEVRVEFEKERKELVTSLDKQCRELMGDFPINLNSPEQLSWVIYSRKPHDKSMWANLFDQYMNPTDYKSTVRQNSTVIYKKKAKQCASCYGNGQVRKTKKDGKPFAKPSKCSDCYGVGYIFTDVPNSAAGLKFNAPNSKWVSANGFSTSKGNIELLEGMAKSRNMPQAVTFLRNVRRLSAVDTYLSSFIEGI…
Station168_IZZ_ALL_assembly_NODE_12509_length_10069_cov_17.210605	MKLTLDVENTVTHRNGKLHLDPFEPDNSLTLVGMLCESGKETIVTFDHSEMQPTVSGNTIVQKMLDAATLLIMHNAPHDLMWLWESGFTYDGAVFDTMLNAYVVQRGQKQPLSLEACAERYQLDTKKQDTLKEYFKKGYSTKDIPYDELAMYLSADLHATQQLADRLMAQLETDDKELASTAKLTDEVAVCLARIYQRGFSVDKTVLDEVRVEFEKERKELVTSLDKQCRELMGDFPINLNSPEQLSWVIYSRKPHDKSMWANLFDQYMNPTDYKSTVRQNSTVIYKKKAKQCASCYGNGQVRKTKKDGKPFAKPSKCSDCYGVGYIFTDVPNSAAGLKFNAPNSKWVSANGFSTSKGNIELLEGMAKSRNMPQAVTFLRNVRRLSAVDTYLSSFIEGI…
Station168_DCM_ALL_assembly_NODE_11341_length_9574_cov_13.258956	MKLTLDVENTVTHRNGKLHLDPFEPDNSLTLVGMLCESGKETIVTFDHSEMQPTVSGNTIVQKMLDAATLLIMHNAPHDLMWLWESGFTYDGAVFDTMLNAYVVQRGQKQPLSLEACAERYQLDTKKQDTLKEYFKKGYSTKDIPYDELAMYLSADLHATQQLADRLMAQLETDDKELASTAKLTDEVAVCLARIYQRGFSVDKTVLDEVRVEFEKERKELVTSLDKQCRELMGDFPINLNSPEQLSWVIYSRKPHDKSMWANLFDQYMNPTDYKSTVRQNSTVIYKKKAKQCASCYGNGQVRKTKKDGKPFAKPSKCSDCYGVGYIFTDVPNSAAGLKFNAPNSKWVSANGFSTSKGNIELLEGMAKSRNMPQAVTFLRNVRRLSAVDTYLSSFIEGI…
Station158_SUR_ALL_assembly_NODE_23078_length_5094_cov_2.789839	GMLCESGKETIVTFDHSEMQPTVSGNTIVQKMLDAATLLIMHNAPHDLMWLWESGFTYDGAVFDTMLNAYVVQRGQKQPLSLEACAERYQLDTKKQDTLKEYFKKGYSTKDIPYDELAMYLSADLHATQQLADRLMAQLETDDKELASTAKLTDEVAVCLARIYQRGFSVDKTVLDEVRVEFEKERKELVTSLDKQCRELMGDFPINLNSPEQLSWVIYSRKPHDKSMWANLFDQYMNPTDYKSTVRQNSTVIYKKKAKQCASCYGNGQVRKTKKDGKPFAKPSKCSDCYGVGYIFTDVPNSAAGLKFNAPNSKWVSANGFSTSKGNIELLEGMAKSRNMPQAVTFLRNVRRLSAVDTYLSSFIEGISNYTKTDGKLHVRLLQHRTSTGRFSGADPNMQ…
Station173_DCM_ALL_assembly_NODE_14849_length_8680_cov_6.796174	MKLTLDVENTVTHRNGKLHLDPFEPDNSLTLVGMLCESGKETIVTFDHSEMQPTVSGNTIVQKMLDAATLLIMHNAPHDLMWLWESGFTYDGAVFDTMLNAYVVQRGQKQPLSLEACAERYQLDTKKQDTLKEYFKKGYSTKDIPYDELAMYLSADLHATQQLADRLMAQLETDDKELASTAKLTDEVAVCLARIYQRGFSVDKTVLDEVRVEFEKERKELVTSLDKQCRELMGDFPINLNSPEQLSWVIYSRKPHDKSMWANLFDQYMNPTDYKSTVRQNSTVIYKKKAKQCASCYGNGQVRKTKKDGKPFAKPSKCSDCYGVGYIFTDVPNSAAGLKFNAPNSKWVSANGFSTSKGNIELLEGMAKSRNMPQAVTFLRNVRRLSAVDTYLSSFIEGI…
Station68_DCM_ALL_assembly_NODE_5768_length_5370_cov_5.425400	MKLTLDVENTVTHRNGKLHLDPFEPDNSLTLVGMLCESGKENIVTFDHSEMQPTVSGKDIVQKMLDATTLLIMHNAPHDLMWLWESGFKYDGAVFDTMLNAYVIQRGQKQPLSLEACAERYQLDTKKQDTLKEYFKKGYSTKDIPYDELATYLSADLHATQQLADRLMAQLETDDKELASTAKLTDEVAVCLARIYQRGFSVDKTVLDEVRVEFENERKQLVTSLDKQCRELMGDFPINLNSPEQLSWVIYSRKPHDKSIWANLFDQYMNPTDYKSTIRKNSDVIYKKKAKQCPDCRGSGQVRKVKKNGTPFSRTNKCTTCGGIGYLFTDVLGMVAGLKFNAPNSKWVSANGFSTSKGNIELLESMAKARNMPEAVTFLRNVRRLSAVDTYLSSFIDGI…
Station194_DCM_ALL_assembly_NODE_3110_length_17900_cov_5.994620	MRLALDVENTTITRGGKLHLDPFEPTNTLTMVGLGDVDTEDEPSLYTFDHADIETSDLSSGVQEALDKTTLLIMHNAQHDLQWLWSCGFKYDGDIYDTMLSEYILCRGLKKPLSLEACAERYRLPYKKQDTLKEYFKKGYNTREIPHAELSEYLNADILVTKSLFLALDKRYKDQENHSLVNVLKITNEVCKSLTKMYMNGLKVNRDTLYEVREEFEKERNDILDSLDKITKELMGDTPINLNSPEQVSQLIFSRKVIDKHIWGEELFEHTSTDSEFKKAVDENMIIMYKTKAHRCDECKGNKYVHKTRKDGSLFKKPTKCKSCDATGYHLTDTNRVAGLRFTAPSKTWVSAGGFSTSKGNIERLETIAHSKGLTMQRDFLQKLRRLSALETYLNTYIK…
Station196_SUR_ALL_assembly_NODE_1718_length_24119_cov_6.859874	MRLALDVENTTITRGGKLHLDPFEPTNTLTMVGLGDVDTEDEPSLYTFDHADIETSDLSSGVQEALDKTTLLIMHNAQHDLQWLWSCGFKYDGDIYDTMLSEYILCRGLKKPLSLEACAERYRLPYKKQDTLKEYFKKGYNTREIPHAELSEYLNADILVTKSLFLALDKRYKDQENHSLVNVLKITNEVCKSLTKMYMNGLKVNRDTLYEVREEFEKERNDILDSLDKITKELMGDTPINLNSPEQVSQLIFSRKVIDKHIWGEELFEHTSTDSEFKKAVDENMIIMYKTKAHRCDECKGNKYVHKTRKDGSLFKKPTKCKSCDATGYHLTDTNRVAGLRFTAPSKTWVSAGGFSTSKGNIERLETIAHSKGLTMQRDFLQKLRRLSALETYLNTYIK…
Station180_ZZZ_ALL_assembly_NODE_12202_length_7293_cov_3.234595	MKLTLDVENTVTHRNGKLHLDPFEPDNSLTMVGMLCESGKETIVTFDHSEMQPTVSGKEIVQGMLDRTTILIMHNAPHDLMWLWESGFEYDGAVFDTMLNAYVLQRGQKQPLSLEACAERYQLDTKKQDTLKAYFKKGYSTKDIPFDELSMYLSADLHATQQLHDKLIAQLENTDKELASTAKLTDEVAVCLARIYQRGFSVDRAVLEEVRVEFETERKELVRSLDWQCRDVMGDFPINLNSPEQLSWVIYSRKPHEKATWASRFDAYMNPTDYRSTVRSNSSIVYKKKAKQCTSCYGNGQIRKTKKDGKPFSKPSKCPDCYGVGYVFTDIPNSVAGLKFNAPNAKWVSANGFSTSKGNIELLESMAKARNMPNAVTFLKNVRRLSALDTYLSSFIDGI…
Station66_SUR_ALL_assembly_NODE_6632_length_5403_cov_3.423710	MKLTLDVENTVTHRNGKLHLDPFEPDNSLTLVGMLCESGKENIVTFDHSEMQPTVSGKDIVQKMLDATTLLIMHNAPHDLMWLWESGFNYDGAVFDTMLNAYVIQRGQKQPLSLEACAERYQLDTKKQDTLKEYFKKGYSTKDIPYDELATYLSADLHATQQLADRLMAQLETDDKELASTAKLTDEVAVCLARIYQRGFSVDKTVLDEVRVEFENERKQLVTSLDKQCRELMGDFPINLNSPEQLSWVIYSRKPHDKSIWANLFDQYMNPTDYKSTIRKNSDVIYKKKAKQCPDCRGSGQVRKVKKNGTPFSRTNKCTTCGGIGYLFTDVLGMVAGLKFNAPNSKWVSANGFSTSKGNIELLESMAKARNMPEAVTFLRNVRRLSAVDTYLSSFIDGI…
Station209_SUR_ALL_assembly_NODE_5797_length_15487_cov_3.086962	MKLTLDVENTVTHRNGKLHLDPFEPDNSLTMVGMLCESGKETIVTFDHSEMQPTVSGKEIVQGMLDRTTILIMHNAPHDLMWLWESGFEYDGAVFDTMLNAYVLQRGQKQPLSLEACAERYQLDTKKQDTLKAYFKKGYSTKDIPFDELSMYLSADLHATQQLHDKLIAQLENTDKELASTAKLTDEVAVCLARIYQRGFSVDRAVLEEVRVEFETERKELVRSLDWQCRDVMGDFPINLNSPEQLSWVIYSRKPHEKATWASRFDAYMNPTDYRSTVRSNSSIVYKKKAKQCTSCYGNGQIRKTKKDGKPFSKPSKCPDCYGVGYVFTDIPNSVAGLKFNAPNAKWVSANGFSTSKGNIELLESMAKARNMPNAVTFLKNVRRLSALDTYLSSFIDGI…
Station155_MES_ALL_assembly_NODE_7648_length_14456_cov_21.354698	MRLVLDVENTTQTREGKLLLDPFEPENSLTMVGLADVDSDDSPTIYTYDHAEKESPDSPVPLQDTLDKTTLLIMHNAQHDLQWLWSCGFKYDGDIYDTMLSEYILCRGLKKPLSLEACAERYRLQWTKQDTLKEYFKKGYNTREIPFLELVHYLDADIRVTKELFLTLDKRYKDQENHSLVNVLNITNEVCRALTKMYMNGLKVNRDTLYEVREEFEKERNDILNSLEHTTKELMGDTPINLNSPEQVSQLIFSRRVLDKNIWGEELFEHTSTDADFKNAVAENTSIMYKTKAYMCEECKGNKYVHKTRKDGSLFKKPTKCKSCNATGYHLIDTNRVAGLRFTAPSKTWVSANGFSTSKGNIEKLEILSKSKGLNMQQDFLHKLRRLSALETYLNTYIK…
Station85_SUR_COMBINED_FINAL_NODE_5935_length_7432_cov_5.263657	MRLALDVENTTTTRGGKLHLDPFEPQNSLTMVGLADVDSDEHPTIYTYDHSDTATPDLPHSLQETLDKTTLLIMHNAQHDLQWLWSCGFKYDGDIYDTMLSEYILCRGIKKPLSLEACAERYKLPYKKQDTLKEYFKKGYNTKDIPHAELSEYLDADIFVTRALFLALDKRYKDQENHSLCNVLKITNEVCRALTKMYMNGLKVNRETLYEVRDEFEKERNDILNSLEKTTKELMGDTPINLNSPEQVSQLIFSRKVIDKHIWGEELFEHTSTDAEFKKSVDVNMQIMYKTKAYMCDECKGNKYVHKRRKDGSLFKKPTKCKSCDATGYYLVDTNRVAGLRFTAPSKNWVSAGGFSTSKGNIEKLETLANGKGLTMQRDFLKNLRRLSALETYLNTYIK…
Station85_DCM_COMBINED_FINAL_NODE_4431_length_11824_cov_6.634039	MRLALDVENTTTTRGGKLHLDPFEPQNSLTMVGLADVDSDEHPTIYTYDHSDTATPDLPHSLQETLDKTTLLIMHNAQHDLQWLWSCGFKYDGDIYDTMLSEYILCRGIKKPLSLEACAERYKLPYKKQDTLKEYFKKGYNTKDIPHAELSEYLDADIFVTRALFLALDKRYKDQENHSLCNVLKITNEVCRALTKMYMNGLKVNRETLYEVRDEFEKERNDILNSLEKTTKELMGDTPINLNSPEQVSQLIFSRKVIDKHIWGEELFEHTSTDAEFKKSVDVNMQIMYKTKAYMCDECKGNKYVHKRRKDGSLFKKPTKCKSCDATGYYLVDTNRVAGLRFTAPSKNWVSAGGFSTSKGNIEKLETLANGKGLTMQRDFLKNLRRLSALETYLNTYIK…
Station189_MES_ALL_assembly_NODE_3861_length_20359_cov_14.621897	MKLTLDVENTVTHRNGKLHLDPFEPDNSLTMVGMLCESGKETIVTFDHSEMQPTVSGKEIVQGMLDRTTILIMHNAPHDLMWLWESGFEYDGAVFDTMLNAYVLQRGQKQPLSLEACAERYQLDTKKQDTLKAYFKKGYSTKDIPFDELSMYLSADLHATQQLHDKLIAQLENTDKELASTAKLTDEVAVCLARIYQRGFSVDRAVLEEVRVEFETERKELVRSLDWQCRDVMGDFPINLNSPEQLSWVIYSRKPHEKATWASRFDAYMNPTDYRSTVRSNSSIVYKKKAKQCTSCYGNGQIRKTKKDGKPFSKPSKCPDCYGVGYVFTDIPNSVAGLKFNAPNAKWVSANGFSTSKGNIELLESMAKARNMPNAVTFLKNVRRLSALDTYLSSFIDGI…
Station188_DCM_ALL_assembly_NODE_3922_length_17897_cov_10.501625	MKLTLDVENTVTHRNGKLHLDPFEPDNSLTMVGMLCESGKETIVTFDHSEMQPTVSGKEIVQGMLDRTTILIMHNAPHDLMWLWESGFEYDGAVFDTMLNAYVLQRGQKQPLSLEACAERYQLDTKKQDTLKAYFKKGYSTKDIPFDELSMYLSADLHATQQLHDKLIAQLENTDKELASTAKLTDEVAVCLARIYQRGFSVDRAVLEEVRVEFETERKELVRSLDWQCRDVMGDFPINLNSPEQLSWVIYSRKPHEKATWASRFDAYMNPTDYRSTVRSNSSIVYKKKAKQCTSCYGNGQIRKTKKDGKPFSKPSKCPDCYGVGYVFTDIPNSVAGLKFNAPNAKWVSANGFSTSKGNIELLESMAKARNMPNAVTFLKNVRRLSALDTYLSSFIDGI…
Station189_DCM_ALL_assembly_NODE_5171_length_12863_cov_41.879060	MKLTLDVENTVTHRNGKLHLDPFEPDNSLTMVGMLCESGKETIVTFDHSEMQPTVSGKEIVQGMLDRTTILIMHNAPHDLMWLWESGFEYDGAVFDTMLNAYVLQRGQKQPLSLEACAERYQLDTKKQDTLKAYFKKGYSTKDIPFDELSMYLSADLHATQQLHDKLIAQLENTDKELASTAKLTDEVAVCLARIYQRGFSVDRAVLEEVRVEFETERKELVRSLDWQCRDVMGDFPINLNSPEQLSWVIYSRKPHEKATWASRFDAYMNPTDYRSTVRSNSSIVYKKKAKQCTSCYGNGQIRKTKKDGKPFSKPSKCPDCYGVGYVFTDIPNSVAGLKFNAPNAKWVSANGFSTSKGNIELLESMAKARNMPNAVTFLKNVRRLSALDTYLSSFIDGI…
Station173_DCM_ALL_assembly_NODE_6616_length_16085_cov_10.076045	MKLTLDVENTVTHRNGKLHLDPFEPDNSLTMVGMLCESGKETIVTFDHSEMQPTVSGKEIVQGMLDRTTILIMHNAPHDLMWLWESGFEYDGAVFDTMLNAYVLQRGQKQPLSLEACAERYQLDTKKQDTLKAYFKKGYSTKDIPFDELSMYLSADLHATQQLHDKLIAQLENTDKELASTAKLTDEVAVCLARIYQRGFSVDRAVLEEVRVEFETERKELVRSLDWQCRDVMGDFPINLNSPEQLSWVIYSRKPHEKATWASRFDAYMNPTDYRSTVRSNSSIVYKKKAKQCTSCYGNGQIRKTKKDGKPFSKPSKCPDCYGVGYVFTDIPNSVAGLKFNAPNAKWVSANGFSTSKGNIELLESMAKARNMPNAVTFLKNVRRLSALDTYLSSFIDGI…
Station205_MES_ALL_assembly_NODE_6803_length_10736_cov_2.831102	MKLTLDVENTVTHRNGKLHLDPFEPDNSLTMVGMLCESGKETIVTFDHSEMQPTVSGKEIVQGMLDRTTILIMHNAPHDLMWLWESGFEYDGAVFDTMLNAYVLQRGQKQPLSLEACAERYQLDTKKQDTLKAYFKKGYSTKDIPFDELSMYLSADLHATQQLHDKLIAQLENTDKELASTAKLTDEVAVCLARIYQRGFSVDRAVLEEVRVEFETERKELVRSLDWQCRDVMGDFPINLNSPEQLSWVIYSRKPHEKATWASRFDAYMNPTDYRSTVRSNSSIVYKKKAKQCTSCYGNGQIRKTKKDGKPFSKPSKCPDCYGVGYVFTDIPNSVAGLKFNAPNAKWVSANGFSTSKGNIELLESMAKARNMPNAVTFLKNVRRLSALDTYLSSFIDGI…
Station102_SUR_SMARTER_KIT_NODE_217_length_20005_cov_13.156391	MKLILDVENTVTKRDDKMHLDPFEKDNQLIMVGCITEDGKEHLFHHETGFEGVQELLDSTTILIGHNISYDLMWLWECGFKYDGDVFDTMLVEYIMLRGQKKPLSLEACAARYSLHTQKKDTLKEYFKKGLGVDDVPKEELSEYLSADLNATKELSDELYKQLDSDEHRGLISTVNHTNRVAITLANIYKRGFNVDTESLKQVQSEFEKEKADIEKRLSTQVKKLMGDTQINLNSPEQMSWVIYSRKPKDKSTWLNNFTPYMSKTDLKKKVGELSSVVYKTIATKCTVCYGSGFIKKIKKDGTPYKNNTKCSNCDGSGYLFRPTKTIAGLKFNAPTAKWVSANGFSVNKNMLGILQSVAKRNNSMEAYNFLNDLQRLSALDTYLSSFVEGINTYVKNDG…
Station102_SUR_ALL_assembly_NODE_705_length_23429_cov_19.309618	MKLILDVENTVTKRDDKMHLDPFEKDNQLIMVGCITEDGKEHLFHHETGFEGVQELLDSTTILIGHNISYDLMWLWECGFKYDGDVFDTMLVEYIMLRGQKKPLSLEACAARYSLHTQKKDTLKEYFKKGLGVDDVPKEELSEYLSADLNATKELSDELYKQLDSDEHRGLISTVNHTNRVAITLANIYKRGFNVDTESLKQVQSEFEKEKADIEKRLSTQVKKLMGDTQINLNSPEQMSWVIYSRKPKDKSTWLNNFTPYMSKTDLKKKVGELSSVVYKTIATKCTLCYGSGFIKKIKKDGTPYKNNTKCSNCDGSGYLFRPTKAIAGLKFNAPTAKWVSANGFSVNKNMLGILQSVAKRNNSMEAYNFLNDLQRLSALDTYLSSFVEGINTYVKDDG…
Station102_DCM_ALL_assembly_NODE_923_length_21892_cov_6.521683	MKLILDVENTVTKRDDKMHLDPFEKDNQLIMVGCITEDGKEHLFHHETGFEGVQELLDSTTILIGHNISYDLMWLWECGFKYDGDVFDTMLVEYIMLRGQKKPLSLEACAARYSLHTQKKDTLKEYFKKGLGVDDVPKEELSEYLSADLNATKELSDELYKQLDSDEHRGLISTVNHTNRVAITLANIYKRGFNVDTESLKQVQSEFEKEKADIEKRLSTQVKKLMGDTQINLNSPEQMSWVIYSRKPKDKSTWLNNFTPYMSKTDLKKKVGELSSVVYKTIATKCTVCYGSGFIKKIKKDGTPYKNNTKCSNCDGSGYLFRPTKTIAGLKFNAPTAKWVSANGFSVNKNMLGILQSVAKRNNSMEAYNFLNDLQRLSALDTYLSSFVEGINTYVKDDG…
Station109_DCM_ALL_assembly_NODE_63_length_54399_cov_65.299573	MKLILDVENTVTKRDDKMHLDPFEKDNQLIMVGCITEDGKEHLFHHETGFEGVQELLDSTTILIGHNISYDLMWLWECGFKYDGDVFDTMLVEYIMLRGQKKPLSLEACAARYSLHTQKKDTLKEYFKKGLGVDDVPKEELSEYLSADLNATKELSDELYKQLDSDEHRGLISTVNHTNRVAITLANIYKRGFNVDTESLKQVQSEFEKEKADIEKRLSTQVKKLMGDTQINLNSPEQMSWVIYSRKPKDKSTWLNNFTPYMSKTDLKKKVGELSSVVYKTIATKCTLCYGSGFIKKIKKDGTPYKNNTKCSNCDGSGYLFRPTKAIAGLKFNAPTAKWVSANGFSVNKNMLGILQSVAKRNNSMEAYNFLNDLQRLSALDTYLSSFVEGINTYVKDDG…
Station100_DCM_ALL_assembly_NODE_2742_length_9959_cov_15.595113	MKLILDVENTVTKRDDKMHLDPFEKDNQLIMVGCITEDGKEHLFHHETGFDGLQELLDSTTILVGHNISYDLMWLWECGFKYDGDVFDTMLVEYVILRGQKKPLSLEACAARYNLNTQKKDTLKEYFKKGLGVDDIPKEELSEYLSADLNATKELSDELYKQLDSDEHRGLVNTVAHTNRVALTLANIYKRGFNVDTESLKQVQSEFEKEKIDVEKRLSSQVKRLMGDTQINLNSPEQMSWVIYSRKPKEKSTWLNNFTPYMSKTDLQEKIQDNSEIVYKTVATKCMKCYGSGFIKKIKKDGTPYKNDTKCPNCDGSGYLFTPTNKVAGLKFKAPSAKWVSANGFSVNKNMLGILQRVAKRNKSDEAYNFLNDLQRLSALDTYLSSFVEGINTYIKDDG…
Station33_SUR_ALL_assembly_NODE_3776_length_8165_cov_15.573366	MKLILDVENTVTKRDDKMHLDPFEKDNQLIMVGCITEDGKEHLFHHETGFDGLQELLDSTTILVGHNISYDLMWLWECGFKYDGDVFDTMLVEYVMLRGQKKPLSLEACAARYNLNTQKKDTLKEYFKKGLGVDDIPKEELSEYLSADLNATKELSDELYKQLDSDEHRGLVNTVAHTNRVALTLANIYKRGFNVDTESLKQVQSEFEKEKIDVEKRLSSQVKRLMGDTQINLNSPEQMSWVIYSRRPKDKATWLNNFTPYMSKTDLQEKIQDNSEIVYKTVATKCMKCYGSGFIKKIKKDGTPYKNDTKCPNCDGSGYLFTPTNKVAGLKFKAPSAKWVSANGFSVNKNMLGILQRVAKRNKSDEAYNFLNDLQRLSALDTYLSSFVEGINTYIKDDG…
Station102_MES_ALL_assembly_NODE_3059_length_9545_cov_15.606112	MKLILDVENTVTKRDDKMHLDPFEKDNQLIMVGCITEDGKEHLFHHETGFEGVQELLDSTTILIGHNISYDLMWLWECGFKYDGDVFDTMLVEYIMLRGQKKPLSLEACAARYSLHTQKKDTLKEYFKKGLGVDDVPKEELSEYLSADLNATKELSDELYKQLDSDEHRGLISTVNHTNRVAITLANIYKRGFNVDTESLKQVQSEFEKEKADIEKRLSTQVKKLMGDTQINLNSPEQMSWVIYSRKPKDKSTWLNNFTPYMSKTDLKKKVGELSSVVYKTIATKCTVCYGSGFIKKIKKDGTPYKNNTKCSNCDGSGYLFRPTKTIAGLKFNAPTAKWVSANGFSVNKNMLGILQSVAKRNNSMEAYNFLNDLQRLSALDTYLSSFVEGINTYVKNDG…
Station25_DCM_ALL_assembly_NODE_5313_length_7400_cov_5.895711	MKLILDVENTVTKRDDKMHLDPFEKDNQLIMVGCLTEDGKEYLFHHETGFDGLQELLDSTTILVGHNISYDLMWLWECGFKYDGDVFDTMLVEYIMLRGQKKPLSLEACAERYSLHTQKKDTLKEYFKKGLGVDDIPKEELSEYLSADLNATKELSDELYKKLDSDEHSGLVATVNHTNRVAITLANIYKRGFNVDTESLKQVQSEFEKEKVDVEKRLSSQVKRLMGDTQINLNSPEQMSWVIYSRKPKDKSTWLNNFTPYMNKSDLVERININSDIVYKTVATKCTVCYGSGFIKKIKKDGKPYKNDTKCSNCDGSGYLFKPTKSIAGLKYNPPSAKWVSANGFSVNKNMLGILQNVSKKNNTMEAYNFLADLQRLSALDTYLSSFVEGINTYLKDDG…
Station68_DCM_ALL_assembly_NODE_461_length_23479_cov_14.993895	MKLILDVENTVTKRDDKMHLDPFEKDNQLIMVGCLTEDGKEYLFHHETGFDGLQELLDSTTILVGHNISYDLMWLWECGFKYDGDVFDTMLVEYIMLRGQKKPLSLEACAERYSLHTQKKDTLKEYFKKGLGVDDIPKEELSEYLSADLNATKELSDALYKKLNDDEHSGLVATVNHTNRVALTLANIYKRGFNVDTESLKQVQSEFEKEKADVEKRLSSQVKKLMGDTQINLNSPEQMSWVIYSRKPKDKTTWLNNFTPYMGKVDFNKTIKENSNIVYKTIAAKCSVCYGAGFIKKIKKDGTPYKNDTKCSECDGSGYLFKPTQSIAGLKFNAPTAKWVSANGFSVNKNMLGILQSVAKRNNSMAAYNFLADLQRLSALDTYLSSFVEGINTYLKDDG…
Station68_SUR_ALL_assembly_NODE_3154_length_11046_cov_8.825949	MKLILDVENTVTKRDDKMHLDPFEKDNQLIMVGCLTEDGKEYLFHHETGFDGLQELLDSTTILVGHNISYDLMWLWECGFKYDGDVFDTMLVEYIMLRGQKKPLSLEACAERYSLHTQKKDTLKEYFKKGLGVDDIPKEELSEYLSADLNATKELSDALYKKLSDDEHSGLVATVNHTNRVALTLANIYKRGFNVDTESLKQVQSEFEKEKADVEKRLSSQVKKLMGDTQINLNSPEQMSWVIYSRKPKDKTTWLNNFTPYMGKVDFNKTIKENSNIVYKTIAAKCSVCYGAGFIKKIKKDGTPYKNDTKCSECDGSGYLFKPTQSIAGLKFNAPTAKWVSANGFSVNKNMLGILQSVAKRNNSMAAYNFLADLQRLSALDTYLSSFVEGINTYLKDDG…
Station65_DCM_ALL_assembly_NODE_8795_length_5049_cov_7.655587	MKLILDVENTVTKRDDKMHLDPFEKDNQLIMVGCITEDDKEHLFHYETGFDGLQELLDSTTILVGHNISYDLMWLWECGFKYDGNIFDTMLVEYVMLRGQKKPLSLEACAARYNLKTQKKDTLKEYFKKGLGVDDIPKEELSEYLSADLNATKELSDELYKQLDSDEHSGLVNTVAHTNRVALTLANIYKRGFNVDTESLKQVQSEFEKEKIDVEKRLSSQVKRLMGDTQINLNSPEQMSWVIYSRRPKEKATWLNNFTPYMSKTDLQEKIQNNSEIVYKTVATKCMKCYGSGFIKKIKKDGTPYKNDTKCPSCDGSGYLFTPTNKVAGLKFKAPSAKWVSANGFSVNKNMLGILQRVAKRNKSDEAYNFLNDLQRLSALDTYLSSFVEGINTYIKDDG…
Station42_DCM_ALL_assembly_NODE_4684_length_7626_cov_5.091930	MHLDPFEKDNQLIMVGCITEDGKEHLFHHETGFDGLQELLDSTTILVGHNISYDLMWLWECGFKYDGNIFDTMLVEYVMLRGQKKPLSLEACAARYNLKTQKKDTLKEYFKKGLGVDDIPKEELSEYLSADLNATKELSDELYKKLYSDEHSGLVNTVAHTNCVALTLANIYKRGFNVDTESLKQVQSEFEKEKIDVEKRLSSQVKRLMGDTQINLNSPEQMSWVIYSRKPKEKATWLNNFTPYMSKTDLQEKIQDNSEIVYKTVATKCMKCYGSGFIKKIKKDGTPYKNDTKCPSCDGSGYLFTPTNKVAGLKFKAPSAKWVSANGFSVNKNMLGILQRVAKRNKSDEAYNFLNDLQRLSALDTYLSSFVEGINTYIKDDGKLHVRLLQHRTATGRFS…
Station18_DCM_ALL_assembly_NODE_3982_length_5948_cov_3.184117	MKLILDVENTVTKRDDKMHLDPFEKDNQLIMVGCLTEDGKKYLFHYETGFDGLQELLDSTTILVGHNISYDLMWLWECGFKYNGDVFDTMLVEYIMLRGQKKPLSLEACAERYSLHTQKKDTLKEYFKKGLGVDDIPKEELSEYLSADLNATKELSDELYKKLDSDEHSGLINTVNHTNRVAITLANIYKRGFNVDTESLKQVQSEFEKEKVDVEKRLSSQVKRLMGDTQINLNSPEQMSWVIYSRKPKDKSTWLNNFTPYMNKSDLVERININSDIVYKTVATKCTVCYGSGFIKKIKKDGKPYKNDTKCSNCDGSGYLFKPTKSIAGLKFNPPSAKWVSANGFSVNKNMLGILQNVSKKNNTMEAYNFLADLQRLSALDTYLSSFVEGINTYLKDDG…
Station32_DCM_ALL_assembly_NODE_419_length_30836_cov_13.934830	MISVLDIETTFTKDGDNTPYNLSNKLVSVGVNDEYIFFNHDEFTGDIRTSHNKLQSILDKTTLMVGHNLKFDLSWLLECGFKYEGKIWDTMVAESVLFRGQRKPLSLKECCRRRKIGIKYATLENAIDSGIGMDKIPIKDLETYGRNDVTITKDLYLQQDLDYKREENKILVPTLEMMCEFLVTLVEIERNGIYVNPSTLDELKKRLNEEYHSVKKKIDITVQEVMGDASYNITSGEQLCKIIYSREIIDKNDWAKTFGLGTDENGIKRTRVQYPSNTFRELVEAKTKPIKYTIGEKCKTCDGVGHYRKYRKDGVPWINLTKCKDCNAQGVLLTETVKIAGFKIKPRDQRDVTSLGFKVGWDNLKSIGDRNPGKVREFLDYIIRYKQIEKWLSTFVDKM…
Station100_SUR_ALL_assembly_NODE_730_length_18641_cov_85.408533	MISVLDIETTFTEDGDNTPYNLSNKLVSVGVNDEYIFFNHDEFTGDIRTSHNKLQSILDNTTLMVGHNLKFDLSWLLECGFKYEGKIWDTMVAESVLFRGHRKPLSLKECCRRRKIGIKYATLENAIDSGIGMDKIPIKDLETYGRNDVTITKDLYLQQDLDYKREENKILVPTLEMMCEFLVTLVEIERNGIYVNPSTLDELKKRLNEEYHSVKKKIDITVQEVMGDASYNITSGEQLCKIIYSREIIDKNDWAKTFGLGTDENGIKRTPAKYPANTFRNILETKTRPVMYSIGTKCKTCDGVGHYRKYKKDGSAYLNLTKCKDCNAQGVFLTKTDRVAGFKITPRDQRDVTSLGFKVGMDNLKYIGDRNPGRVREFLNYIIRYKQIEKWLSTFVDKM…
Station100_SUR_SMARTER_KIT_NODE_342_length_18622_cov_35.121290	MISVLDIETTFTEDGDNTPYNLSNKLVSVGVNDEYIFFNHDEFTGDIRTSHNKLQSILDNTTLMVGHNLKFDLSWLLECGFKYEGKIWDTMVAESVLFRGHRKPLSLKECCRRRKIGIKYATLENAIDSGIGMDKIPIKDLETYGRNDVTITKDLYLQQDLDYKREENKILVPTLEMMCEFLVTLVEIERNGIYVNPSTLDELKKRLNEEYHSVKKKIDITVQEVMGDASYNITSGEQLCKIIYSREIIDKNDWAKTFGLGTDENGIKRTPAKYPANTFRNILETKTRPVMYSIGTKCKTCDGVGHYRKYKKDGSAYLNLTKCKDCNAQGVFLTKTDRVAGFKITPRDQRDVTSLGFKVGMDNLKYIGDRNPGRVREFLNYIIRYKQIEKWLSTFVDKM…
Station111_SUR_ALL_assembly_NODE_1984_length_9539_cov_30.636124	MISVLDIETTFTEDGDNTPYNLSNKLVSVGVNDEYIFFNHDEFTGDIRTSHNKLQSILDNTTLMVGHNLKFDLSWLLECGFKYEGKIWDTMVAESVLFRGHRKPLSLKECCRRRKIGIKYATLENAIDSGIGMDKIPIKDLETYGRNDVTITKDLYLQQDLDYKREENKILVPTLEMMCEFLVTLVEIERNGIYVNPSTLDELKKRLNEEYHSVKKKIDITVQEVMGDASYNITSGEQLCKIIYSREIIDKNDWAKTFGLGTDENGIKRTPAKYPANTFRNILETKTRPVMYSIGTKCKTCDGVGHYRKYKKDGSAYLNLTKCKDCNAQGVFLTKTDRVAGFKITPRDQRDVTSLGFKVGMDNLKYIGDRNPGRVREFLNYIIRYKQIEKWLSTFVDKM…
Station124_SUR_ALL_assembly_NODE_733_length_23588_cov_22.727107	MISVLDIETTFTEDGDNTPYNLSNKLVSVGVNDEYIFFNHDEFTGDIRTSHNKLQSILDKTTLMVGHNLKFDLSWLLECGFKYEGKIWDTMVAESVLFRGQRKPLSLKECCRRRKIGIKYATLENAIDSGIGMDKIPIKDLETYGRNDVTITKDLYLQQDLDYKREENKILIPTLEMMCEFLVTLVEIERNGIYVNPNTLDELKKRLNEEYHSVKKKIDITVQEVMGDASYNITSGEQLCKIIYSREIIDKNDWAKTFGLGTDENGIKRTPAKYPANTFRNILETKTRPVMYSIGTKCKTCDGVGHYRKYKKDGSAYLNLTKCKDCNAQGVFLTKTDRVAGFKITPRDQRDVTSLGFKVGMDNLKYIGDRNPGRVREFLNYIIRYKQIEKWLSTFVDKM…
Station124_MXL_ALL_assembly_NODE_796_length_25246_cov_4.912945	MISVLDIETTFTEDGDNTPYNLSNKLVSVGVNDEYIFFNHDEFTGDIRTSHNKLQSILDKTTLMVGHNLKFDLSWLLECGFKYEGKIWDTMVAESVLFRGQRKPLSLKECCRRRKIGIKYATLENAIDSGIGMDKIPIKDLETYGRNDVTITKDLYLQQDLDYKREENKILIPTLEMMCEFLVTLVEIERNGIYVNPNTLDELKKRLNEEYHSVKKKIDITVQEVMGDASYNITSGEQLCKIIYSREIIDKNDWAKTFGLGTDENGIKRTPAKYPANTFRNILETKTRPVMYSIGTKCKTCDGVGHYRKYKKDGSAYLNLTKCKDCNAQGVFLTKTDRVAGFKITPRDQRDVTSLGFKVGMDNLKYIGDRNPGRVREFLNYIIRYKQIEKWLSTFVDKM…
Station125_SUR_ALL_assembly_NODE_363_length_37361_cov_21.216668	MISVLDIETTFTEDGDNTPYNLSNKLVSVGVNDEYIFFNHDEFTGDIRTSHNKLQSILDKTTLMVGHNLKFDLSWLLECGFKYEGKIWDTMVAESVLFRGQRKPLSLKECCRRRKIGIKYATLENAIDSGIGMDKIPIKDLETYGRNDVTITKDLYLQQDLDYKREENKILIPTLEMMCEFLVTLVEIERNGIYVNPNTLDELKKRLNEEYHSVKKKIDITVQEVMGDASYNITSGEQLCKIIYSREIIDKNDWAKTFGLGTDENGIKRTPAKYPANTFRNILETKTRPVMYSIGTKCKTCDGVGHYRKYKKDGSAYLNLTKCKDCNAQGVFLTKTDRVAGFKITPRDQRDVTSLGFKVGMDNLKYIGDRNPGRVREFLNYIIRYKQIEKWLSTFVDKM…
Station123_SUR_ALL_assembly_NODE_905_length_20565_cov_20.426182	MISVLDIETTFTEDGDNTPYNLSNKLVSVGVNDEYIFFNHDEFTGDIRTSHNKLQSILDKTTLMVGHNLKFDLSWLLECGFKYEGKIWDTMVAESVLFRGQRKPLSLKECCRRRKIGIKYATLENAIDSGIGMDKIPIKDLETYGRNDVTITKDLYLQQDLDYKREENKILIPTLEMMCEFLVTLVEIERNGIYVNPNTLDELKKRLNEEYHSVKKKIDITVQEVMGDASYNITSGEQLCKIIYSREIIDKNDWAKTFGLGTDENGIKRTPAKYPANTFRNILETKTRPVMYSIGTKCKTCDGVGHYRKYKKDGSAYLNLTKCKDCNAQGVFLTKTDRVAGFKITPRDQRDVTSLGFKVGMDNLKYIGDRNPGRVREFLNYIIRYKQIEKWLSTFVDKM…
Station52_DCM_ALL_assembly_NODE_3231_length_7680_cov_7.944918	MISVLDIETTFTKDGDNTPYNLSNKLVSVGVNDEYIFFNHDEFTGDIRTSHNKLQSILDKTTLMVGHNLKFDLSWLLECGFKYEGKIWDTMVAESVLFRGQRKPLSLKECCRRRKIGIKYATLENAIDSGIGMDKIPIKDLETYGRNDVTITKDLYLQQDLDYKREENKILVPTLEMMCEFLVTLVEIERNGIYVNPSTLDELKKRLNEEYHSVKKKIDITVQEVMGDASYNITSGEQLCKIIYSREIIDKNDWAKTFGLGTDENGIKRTPAKYPANTFRNILETKTRPVMYSIGTKCKTCDGVGHYRKYKKDGSAYLNLTKCKDCNAQGVFLTKTDRVAGFKITPRDQRDVTSLGFKVGMDNLKYIGDRNPGRVREFLNYIIRYKQIEKWLSTFVDKM…
Station64_SUR_ALL_assembly_NODE_3572_length_8163_cov_5.076221	MISVLDIETTFTKDGDNTPYNLSNKLVSVGVNDEYIFFNHDEFTGDIRTSHNKLQSILDKTTLMVGHNLKFDLSWLLECGFKYEGKIWDTMVAESVLFRGQRKPLSLKECCRRRKIGIKYATLENAIDSGIGMDKIPIKDLETYGRNDVTITKDLYLQQDLDYKREENKILVPTLEMMCEFLVTLVEIERNGIYVNPSTLDELKKRLNEEYHSVKKKIDITVQEVMGDASYNITSGEQLCKIIYSREIIDKNDWAKTFGLGTDENGIKRTPAKYPANTFRNILETKTRPVMYSIGTKCKTCDGVGHYRKYKKDGSAYLNLTKCKDCNAQGVFLTKTDRVAGFKITPRDQRDVTSLGFKVGMDNLKYIGDRNPGRVREFLNYIIRYKQIEKWLSTFVDKM…
Station76_SUR_ALL_assembly_NODE_5263_length_6769_cov_9.906464	MISVLDIETTFTKDGDNTPYNLSNKLVSVGVNDEYIFFNHDEFTGDIRTSHNKLQSILDKTTLMVGHNLKFDLSWLLECGFKYEGKIWDTMVAESVLFRGQRKPLSLKECCRRRKIGIKYATLENAIDSGIGMDKIPIKDLETYGRNDVTITKDLYLQQDLDYKREENKILVPTLEMMCEFLVTLVEIERNGIYVNPSTLDELKKRLNEEYHSVKKKIDITVQEVMGDASYNITSGEQLCKIIYSREIIDKNDWAKTFGLGTDENGIKRTPAKYPANTFRNILETKTRPVMYSIGTKCKTCDGVGHYRKYKKDGSAYLNLTKCKDCNAQGVFLTKTDRVAGFKITPRDQRDVTSLGFKVGMDNLKYIGDRNPGRVREFLNYIIRYKQIEKWLSTFVDKM…
Station33_SUR_ALL_assembly_NODE_1008_length_18284_cov_7.696692	MISVLDIETTFTKDGDNTPYNLSNKLVSVGVNDEYIFFNHDEFTGDIRISHNKLQSILDKTTLMVGHNLKFDLSWLLECGFKYEGKIWDTMVAESVLFRGQRKPLSLKECCRRRKIGIKYATLENAIDSGIGMDKIPIKDLETYGRNDVTITKDLYLQQDLDYKREENKILVPTLEMMCEFLVTLVEIERNGIYVNPSTLDELKKRLNEEYHSVKKKIDITVQEVMGDASYNITSGEQLCKIIYSREIIDKNDWANTFGLGTDENGIKRTPAKYPANTFRNILETKTRPVMYSIGTKCKTCDGVGHYRKYKKDGSAYLNLTKCKDCNAQGVFLTKTDRVAGFKITPRDQRDVTSLGFKVGMDNLKYIGDRNPGRVREFLNYIIRYKQIEKWLSTFVDKI…
Station56_SUR_ALL_assembly_NODE_5417_length_6590_cov_6.020199	MISVLDIETTFTKDGDNTPYNLSNKLVSVGVNDEYIFFNHDEFTGDIRTSHNKLQSILDKTTLMVGHNLKFDLSWLLECGFKYEGKIWDTMVAESVLFRGQRKPLSLKECCRRRKIGIKYATLENAIDSGIGMDKIPIKDLETYGRNDVTITKDLYLQQDLDYKREENKILVPTLEMMCEFLVTLVEIERNGIYVNPSTLDELKKRLNEEYHSVKKKIDITVQEVMGDASYNITSGEQLCKIIYSREIIDKNDWAKTFGLGTDENGIKRTPAKYPANTFRNILETKTRPVMYSIGTKCKTCDGVGHYRKYKKDGSAYLNLTKCKDCNAQGVFLTKTDRVAGFKITPRDQRDVTSLGFKVGMDNLKYIGDRNPGRVREFLNYIIRYKQIEKWLSTFVDKM…
Station32_SUR_ALL_assembly_NODE_909_length_18723_cov_50.007499	MISVLDIETTFTKDGDNTPYNLSNKLVSVGVNDEYIFFNHDEFTGDIRTSHNKLQSILDKTTLMVGHNLKFDLSWLLECGFKYEGKIWDTMVAESVLFRGQRKPLSLKECCRRRKIGIKYATLENAIDSGIGMDKIPIKDLETYGRNDVTITKDLYLQQDLDYKREENKILVPTLEMMCEFLVTLVEIERNGIYVNPSTLDELKKRLNEEYHSVKKKIDITVQEVMGDASYNITSGEQLCKIIYSREIIDKNDWAKTFGLGTDENGIKRTRVQYPSNTFRELVEAKTKPIKYTIGEKCKTCDGVGHYRKYRKDGVPWINLTKCKDCNAQGVLLTETVKIAGFKIKPRDQRDVTSLGFKVGWDNLKSIGDRNPGKVREFLDYIIRYKQIEKWLSTFVDKM…
Station31_SUR_ALL_assembly_NODE_1267_length_27923_cov_43.580092	MISVLDIETTFTKDGDNTPYNLSNKLVSVGVNDEYIFFNHDEFTGDIRTSHNKLQSILDKTTLMVGHNLKFDLSWLLECGFKYEGKIWDTMVAESVLFRGQRKPLSLKECCRRRKIGIKYATLENAIDSGIGMDKIPIKDLETYGRNDVTITKDLYLQQDLDYKREENKILVPTLEMMCEFLVTLVEIERNGIYVNPSTLDELKKRLNEEYHSVKKKIDITVQEVMGDASYNITSGEQLCKIIYSREIIDKNDWAKTFGLGTDENGIKRTRVQYPSNTFRELVEAKTKPIKYTIGEKCKTCDGVGHYRKYRKDGVPWINLTKCKDCNAQGVLLTETVKIAGFKIKPRDQRDVTSLGFKVGWDNLKSIGDRNPGKVREFLDYIIRYKQIEKWLSTFVDKM…
Station34_DCM_ALL_assembly_NODE_5021_length_6846_cov_4.281402	MISVLDIETTFTKDGDNTPYNLSNKLVSVGVNDEYIFFNHDEFTGDIRTSHNKLQSILDKTTLMVGHNLKFDLSWLLECGFKYEGKIWDTMVAESVLFRGQRKPLSLKECCRRRKIGIKYATLENAIDSGIGMDKIPIKDLETYGRNDVTITKDLYLQQDLDYKREENKILVPTLEMMCEFLVTLVEIERNGIYVNPSTLDELKKRLNEEYHSVKKKIDITVQEVMGDASYNITSGEQLCKIIYSREIIDKNDWAKTFGLGTDENGIKRTRVQYPSNTFRELVEAKTKPIKYTIGEKCKTCDGVGHYRKYRKDGVPWINLTKCKDCNAQGVLLTETVKIAGFKIKPRDQRDVTSLGFKVGWDNLKSIGDRNPGKVREFLDYIIRYKQIEKWLSTFVDKM…
Station30_DCM_ALL_assembly_NODE_3558_length_7511_cov_21.970896	MVGHNLKFDLSWLLECGFKYEGKIWDTMVAESVLFRGQRRPLSLKECCRRRKIGIKYATLENAIDSGIGMDKIPIKDLETYGRNDVTITKDLYLQQDLDYKREDNKILVPTLEMMCEFLVTLVEIERNGIYVNPSTLDELKTRLNEEYHSVKKKIDITVQEVMGDAKYNITSGEQLCKIIYSREIIDKNDWAKTFGLGTDEKGIKRTPAKYPANTFRKILETKTRPVMYSIGTKCKTCDGIGHYRKYKKDGSAYLNLTKCKDCNAEGVFLTKTDRVAGFNITPRDQRDVTSLGFKVGMDNLKYIGDRNPGRVREFLNYIIRYKQIEKWLSTFVDKMKEEAYHNNLLHPKFSQTNVVTGRLSCSDPNFQNIPRGDKLPIKRVIQSRFDDGEIIEMDFAQL…
Station34_SUR_ALL_assembly_NODE_1682_length_14379_cov_5.846342	MISVLDIETTFTKDGDNTPYNLSNKLVSVGVNDEYIFFNHDEFTGDIRISHNKLQSILDKTTLMVGHNLKFDLSWLLECGFKYEGKIWDTMVAESVLFRGQRKPLSLKECCRRRKIGIKYATLENAIDSGIGMDKIPIKDLETYGRNDVTITKDLYLQQDLDYKREENKILVPTLEMMCEFLVTLVEIERNGIYVNPSTLDELKKRLNEEYHSVKKKIDITVQEVMGDASYNITSGEQLCKIIYSREIIDKNDWANTFGLGTDENGIKRTPAKYPANTFRNILETKTRPVMYSIGTKCKTCDGVGHYRKYKKDGSAYLNLTKCKDCNAQGVFLTKTDRVAGFKITPRDQRDVTSLGFKVGMDNLKYIGDRNPGRVREFLNYIIRYKQIEKWLSTFVDKM…
Station122_SUR_ALL_assembly_NODE_1124_length_15782_cov_8.543079	MISVLDIETTFTEDGDNTPYNLSNKLVSVGVNDEYIFFNHDEFTGDIRTSHNKLQSILDKTTLMVGHNLKFDLSWLLECGFKYEGKIWDTMVAESVLFRGQRKPLSLKECCRRRKIGIKYATLENAIDSGIGMDKIPIKDLETYGRNDVTITKDLYLQQDLDYKREENKILIPTLEMMCEFLVTLVEIERNGIYVNPNTLDELKKRLNEEYHSVKKKIDITVQEVMGDASYNITSGEQLCKIIYSREIIDKNDWAKTFGLGTDENGIKRTPAKYPANTFRNILETKTRPVMYSIGTKCKTCDGVGHYRKYKKDGSAYLNLTKCKDCNAQGVFLTKTDRVAGFKITPRDQRDVTSLGFKVGMDNLKYIGDRNPGRVREFLNYIIRYKQIEKWLSTFVDKM…
Station25_SUR_ALL_assembly_NODE_7418_length_5720_cov_4.653133	LDKTTLMVGHNLKFDLSWLLECGFKYEGKIWDTMVAESVLFRGQRRPLSLKECCRRRKIGIKYATLENAIDSGIGMDKIPIKDLETYGRNDVTITKDLYLQQDLDYKREDNKILVPTLEMMCEFLVTLVEIERNGIYVNPSTLDELKTRLNEEYHSVKKKIDITVQEVMGDAKYNITSGEQLCKIIYSREIIDKNDWAKTFGLGTDEKGIKRTPAKYPANTFRKILETKTRPVMYSIGTKCKTCDGIGHYRKYKKDGSAYLNLTKCKDCNAEGVFLTKTDRVAGFNITPRDQRDVTSLGFKVGMDNLKYIGDRNPGRVREFLNYIIRYKQIEKWLSTFVDKMKEEAYHNNLLHPKFSQTNVVTGRLSCSDPNFQNIPRGDKLPIKRVIQSRFDDGEIIE…
Station58_DCM_ALL_assembly_NODE_5352_length_5676_cov_4.268991	MISVLDIETTFTEDGDSTPYNLSNKLVSVGVNNEYIFFNHTEFSGDIRTSRNALQLILDKTTLLVGHNLKFDLSWLLECGFKYEGKVWDTMIAESVLHRGSRKPLSLRECCRRRKIGIKYATLENAIDSGIGMDKIPIKDLEMYGRNDVTITKELYLQQDLDFKREANQGLIPTLEMMCEFLLTLVEIERNGIYVNPNTLDELKKALDEEYSSIKKKIEITVQEMMGDRPYNIGSPEQLSKIIYSREIIDKEDWNKTFGIGKDKNGEKRTAVEYPDHTFRQLIERKTRPVHYEAGVKCTVCDGAGIRRKVKKDGTYYQQLHKCSECKGEGVLLTPTEKIAGFKIPIREQRNINANGGVVSEANLQYIADRNSGRVKEFLEYLIRFRQVSKYLSTFVEGI…
Station45_SUR_ALL_assembly_NODE_3242_length_7850_cov_44.517896	MVGHNLKFDLSWLLECGFKYEGKIWDTMVAESVLFRGQRKPLSLKECCRRRKIGIKYATLENAIDSGIGMDKIPIKDLETYGRNDVTITKDLYLQQDLDYKREENKILVPTLEMMCEFLVTLVEIERNGIYVNPSTLDELKKRLNEEYHSVKKKIDITVQEVMGDASYNITSGEQLCKIIYSREIIDKNDWAKTFGLGTDENGIKRTPAKYPANTFRNILETKTRPVMYSIGTKCKTCDGVGHYRKYKKDGSAYLNLTKCKDCNAQGVFLTKTDRVAGFKITPRDQRDVTSLGFKVGMDNLKYIGDRNPGRVREFLNYIIRYKQIEKWLSTFVDKMKEEAYQNNLLHPKFSQTNVVTGRLSCSDPNFQNIPRGDKLPIKRVIQSRFDDGEIIEMDFAQL…
Station18_DCM_ALL_assembly_NODE_1060_length_14543_cov_9.648675	MISVLDIETTFTQDGDNTPYNLSNKLVSVGVNDEYIFFNHDEFTGDIRNSHNKLQSILDKTTLMVGHNLKFDLSWLLECGFKYEGKIWDTMVAESVLFRGQRRPLSLKECCRRRKIGIKYATLENAIDSGIGMDKIPIKDLETYGRNDVTITKDLYLQQDLDYKREDNKILVPTLEMMCEFLVTLVEIERNGIYVNPSTLDELKTRLNEEYHSVKKKIDITVQEVMGDAKYNITSGEQLCKIIYSREIIDKNDWAKTFGLGTDERGIKRTPAKYPANTFRKILETKTRPVMYSIGTKCKTCDGIGHYRKYKKDGSAYLNLTKCKDCNAEGVFLTKTDRVAGFNITPRDQRDVTSLGFKVGMDNLKYIGDRNPGRVREFLNYIIRYKQIEKWLSTFVDKM…
Station42_SUR_ALL_assembly_NODE_2112_length_10365_cov_5.957323	MISVLDIETTFTKEGDNTPYNSENKLVSVGVNDEYLFFNHSEYDGDSNVSYHRLQSILNETTLLIGHNLKFDLSWLLECGFKYSGKVWDTMIAEYVLLRGVKKSLKLSEVCERREVGNKFSTLKSAVDSGLGIDNIPIKDLEKYGRNDVAITKSLYEKQVEAYQGKLTSKMIPHLDMLNEFLVVLTNMERNGIQIDVDYLSDLQTILNKEYMSLKVKISNTIQEVMGDTPINITSSEQLCKVIYSREIIDKKDWATTFGLGLDENGRRRKPMHFPSNTFSNIIDAQTKPVYFTIGSKCKRCHGVGIIKRVKKDGTLFARSSKCPDCKSQGVVLTETSKIAGFNVKPKSSYNVTANGFSLDTTNLEYIADRQHGKLKVFVSDIIRYKQLEKYLSTFVDKM…
Station36_DCM_ALL_assembly_NODE_762_length_15279_cov_29.082895	MISVLDIETTFTEDGDNTPYNLRNKLVSVGVNDEYLFFNHDDFTGDIRTSHNAVQSILDKTTLLVGHNLKFDLSWLLECGFKYEGKVWDTMVAESVLFRGQRRPLSLKECCRRRKIGIKYATLENAIDSGIGMDKIPIKDLETYGRNDVTITKDLYLQQDLDFKREENKGLIPTLEMMCEFLVTLVEIERNGIYVNPSTLDELKTRLNEEYHSVKKKIDITVQEVMGDAKFNITSGEQLCKIIYSREIIDKNDWAKTFGLGTDSQGVKRISVEYPANTFRELVDAKTIPVKYCIGTKCKTCDGIGHYRKYKKDGTAFINLTKCKDCNAEGIFLTETDRIAGFKIKPRSQRDVTSLGFKVGMDNLKYIGDRNPGRVREFLDYIIRYKQIEKWLSTFVDKM…
Station36_SUR_ALL_assembly_NODE_723_length_19299_cov_3.671846	MISVLDIETTFTEDGDNTPYNLRNKLVSVGVNDEYLFFNHDDFTGDIRTSHNAVQSILDKTTLLVGHNLKFDLSWLLECGFKYEGKVWDTMVAESVLFRGQRRPLSLKECCRRRKIGIKYATLENAIDSGIGMDKIPIKDLETYGRNDVTITKDLYLQQDLDFKREENKGLIPTLEMMCEFLVTLVEIERNGIYVNPSTLDELKTRLNEEYHSVKKKIDITVQEVMGDAKFNITSGEQLCKIIYSREIIDKNDWAKTFGLGTDSQGVKRIPVEYPANTFRELVDAKTIPVKYCIGTKCKTCDGIGHYRKYKKDGTAFINLTKCKDCNAEGIFLTETDRIAGFKIKPRSQRDVTSLGFKVGMDNLKYIGDRNPGRVREFLDYIIRYKQIEKWLSTFVDKM…
Station76_SUR_ALL_assembly_NODE_2775_length_10641_cov_23.108823	MISVLDIETTFTKEGDNTPYNSENKLVSVGVNDEYLFFNHSEYDGDSNVSYHRLQSILNETTLLIGHNLKFDLSWLLECGFKYSGKVWDTMIAEYVLLRGQKKSLKLSECCERREVGNKFSTLESAVDSGLGVDNIPIKDLETYGRNDVAITKSLYEKQKEAYQGKLTGKMIPHLDMLNEFLLVLTDMERNGIQIDVDYLSDLKKILNKEYMSLKVKINNTIQEVMGDTPINITSPEQLCKVIYSREIIDKKDWATTFGLGLDENGRRRKPMHFPSNTFSNIIDAQTKPVYFTIGSKCKRCHGVGYIRKTNADGRPSKRLNVCHKCKKQGVVLTETSKIAGFNVKPKSSYNITANGFSLDTTNLEYIADRQHGKLKVFVSDIIRYKQLEKYLSTFVDKM…
Station155_DCM_ALL_assembly_NODE_14730_length_6903_cov_3.360689	MELVLDVENTVTHRGGKMHLDPFEETNKLVQVGVQEVISGSQDIYNFDHVEAHDYDGSQAKQLQTKLDAATLLILHNAQHDMPWLWESGFKYTGPIYDTMLAEYVLMRGNHIEMTATGSFKKKSISLANCALRRNLDFQKDDTLKTYFKEGYNTNEIPLKELTYYLQCDLSTTRALYVALQEDYAKPDSESLINIRDITFKVCLSLSRMYSSGLKVDLKALESVRTEFETEKADIEERLQTKVRKLMGDTPVNLNSPAQMSEVVYSCKPINKKEWALLFEFTKTDKEYRDAVKANTTYIHKTSAFTCPVCNGTGSVHKVRKDGTKYARPNKCKDCEARGYQLKKSNEMAGLGFMPPNKKWVSANGFSTGKDNLSTLMTTAKANNMDSALDFLKDLKRLS…
Station201_DCM_ALL_assembly_NODE_12768_length_7689_cov_200.155620	MELVLDVENTVTHRGGKMHLDPFEETNKLVQVGVQEVISGSQDIYNFDHVEAHDYDGSQAKQLQTKLDAATLLILHNAQHDMPWLWESGFKYTGPIYDTMLAEYVLMRGNHIEMTATGSFKKKSISLANCALRRNLDFQKDDTLKTYFKEGYNTNEIPLKELTYYLQCDLSTTRALYVALQEDYAKPDSESLINIRDITFKVCLSLSRMYSSGLKVDLKALESVRTEFETEKADIEERLQTKVRKLMGDTPVNLNSPAQMSEVVYSCKPINKKEWALLFEFTKTDKEYRDAVKANTTYIHKTSAFTCPVCNGTGSVHKVRKDGTKYARPNKCKDCEARGYQLKKSNEMAGLGFMPPNKKWVSANGFSTGKDNLSTLMTTAKANNMDSALDFLKDLKRLS…
Station210_MES_ALL_assembly_NODE_8631_length_8953_cov_8.382783	MELVLDVENTVTHRGGKMHLDPFEETNKLVQVGVQEVISGSQDIYNFDHVEAHDYDGSQAKQLQTKLDAATLLILHNAQHDMPWLWESGFKYTGPIYDTMLAEYVLMRGNHIEMTATGSFKKKSISLANCALRRNLDFQKDDTLKTYFKEGYNTNEIPLKELTYYLQCDLSTTRALYVALQEDYAKPDSESLINIRDITFKVCLSLSRMYSSGLKVDLKALESVRTEFETEKADIEERLQTKVRKLMGDTPVNLNSPAQMSEVVYSCKPINKKEWALLFEFTKTDKEYRDAVKANTTYIHKTSAFTCPVCNGTGSVHKVRKDGTKYARPNKCKDCEARGYQLKKSNEMAGLGFMPPNKKWVSANGFSTGKDNLSTLMTTAKANNMDSALDFLKDLKRLS…
Station193_SUR_ALL_assembly_NODE_6987_length_8965_cov_53.782604	MELVLDVENTVTHRGGKMHLDPFEETNKLVQVGVQEVISGSQDIYNFDHVEAHDYDGSQAKQLQTKLDAATLLILHNAQHDMPWLWESGFKYTGPIYDTMLAEYVLMRGNHIEMTATGSFKKKSISLANCALRRNLDFQKDDTLKTYFKEGYNTNEIPLKELTYYLQCDLSTTRALYVALQEDYAKPDSESLINIRDITFKVCLSLSRMYSSGLKVDLKALESVRTEFETEKADIEERLQTKVRKLMGDTPVNLNSPAQMSEVVYSCKPINKKEWALLFEFTKTDKEYRDAVKANTTYMHKTSAFTCPVCNGTGSVHKVRKDGTKYARPNKCKDCEARGYQLKKSNEMAGLGFMPPNKKWVSANGFSTGKDNLSTLMTTAKANNMDSALDFLKDLKRLS…
Station196_SUR_ALL_assembly_NODE_7011_length_8952_cov_100.677307	MELVLDVENTVTHRGGKMHLDPFEETNKLVQVGVQEVISGSQDIYNFDHVEAHDYDGSQAKQLQTKLDAATLLILHNAQHDMPWLWESGFKYTGPIYDTMLAEYVLMRGNHIEMTATGSFKKKSISLANCALRRNLDFQKDDTLKTYFKEGYNTNEIPLKELTYYLQCDLSTTRALYVALQEDYAKPDSESLINIRDITFKVCLSLSRMYSSGLKVDLKALESVRTEFETEKADIEERLQTKVRKLMGDTPVNLNSPAQMSEVVYSCKPINKKEWALLFEFTKTDKEYRDAVKANTTYMHKTSAFTCPVCNGTGSVHKVRKDGTKYARPNKCKDCEARGYQLKKSNEMAGLGFMPPNKKWVSANGFSTGKDNLSTLMTTAKANNMDSALDFLKDLKRLS…
Station173_DCM_ALL_assembly_NODE_12113_length_10113_cov_56.932889	MELVLDVENTVTHRGGKMHLDPFEETNKLVQVGVQEVISGSQDIYNFDHVEAHDYDGSQAKQLQTKLDAATLLILHNAQHDMPWLWESGFKYTGPIYDTMLAEYVLMRGNHIEMTATGSFKKKSISLANCALRRNLDFQKDDTLKTYFKEGYNTNEIPLKELTYYLQCDLSTTRALYVALQEDYAKPDSESLINIRDITFKVCLSLSRMYSSGLKVDLKALESVRTEFETEKADIEERLQTKVRKLMGDTPVNLNSPAQMSEVVYSCKPINKKEWALLFEFTKTDKEYRDAVKANTTYIHKTSAFTCPVCNGTGSVHKVRKDGTKYARPNKCKDCEARGYQLKKSNEMAGLGFMPPNKKWVSANGFSTGKDNLSTLMTTAKANNMDSALDFLKDLKRLS…
Station188_SUR_ALL_assembly_NODE_7646_length_9516_cov_54.722334	MELVLDVENTVTHRGGKMHLDPFEETNKLVQVGVQEVISGSQDIYNFDHVEAHDYDGSQAKQLQTKLDAATLLILHNAQHDMPWLWESGFKYTGPIYDTMLAEYVLMRGNHIEMTATGSFKKKSISLANCALRRNLDFQKDDTLKTYFKEGYNTNEIPLKELTYYLQCDLSTTRALYVALQEDYAKPDSESLINIRDITFKVCLSLSRMYSSGLKVDLKALESVRTEFETEKADIEERLQTKVRKLMGDTPVNLNSPAQMSEVVYSCKPINKKEWALLFEFTKTDKEYRDAVKANTTYIHKTSAFTCPVCNGTGSVHKVRKDGTKYARPNKCKDCEARGYQLKKSNEMAGLGFMPPNKKWVSANGFSTGKDNLSTLMTTAKANNMDSALDFLKDLKRLS…
Station194_DCM_ALL_assembly_NODE_11627_length_6932_cov_86.850807	MELVLDVENTVTHRGGKMHLDPFEETNKLVQVGVQEVISGSQDIYNFDHVEAHDYDGSQAKQLQTKLDAATLLILHNAQHDMPWLWESGFKYTGPIYDTMLAEYVLMRGNHIEMTATGSFKKKSISLANCALRRNLDFQKDDTLKTYFKEGYNTNEIPLKELTYYLQCDLSTTRALYVALQEDYAKPDSESLINIRDITFKVCLSLSRMYSSGLKVDLKALESVRTEFETEKADIEERLQTKVRKLMGDTPVNLNSPAQMSEVVYSCKPINKKEWALLFEFTKTDKEYRDAVKANTTYMHKTSAFTCPVCNGTGSVHKVRKDGTKYARPNKCKDCEARGYQLKKSNEMAGLGFMPPNKKWVSANGFSTGKDNLSTLMTTAKANNMDSALDFLKDLKRLS…
Station158_MES_ALL_assembly_NODE_5348_length_16039_cov_5.061874	MELVLDVENTVTHRGGKMHLDPFEETNKLVQVGVQEVISGSQDIYNFDHVEAHDYDGSQAKQLQTKLDAATLLILHNAQHDMPWLWESGFKYTGPIYDTMLAEYVLMRGNHIEMTATGSFKKKSISLANCALRRNLDFQKDDTLKTYFKEGYNTNEIPLKELTYYLQCDLSTTRALYVALQEDYAKPDSESLINIRDITFKVCLSLSRMYSSGLKVDLKALESVRTEFETEKADIEERLQTKVRKLMGDTPVNLNSPAQMSEVVYSCKPINKKEWALLFEFTKTDKEYRDAVKANTTYIHKTSAFTCPVCNGTGSVHKVRKDGTKYARPNKCKDCEARGYQLKKSNEMAGLGFMPPNKKWVSANGFSTGKDNLSTLMTTAKANNMDSALDFLKDLKRLS…
Station210_SUR_ALL_assembly_NODE_17159_length_8036_cov_138.559078	MELVLDVENTVTHRGGKMHLDPFEETNKLVQVGVQEVISGSQDIYNFDHVEAHDYDGSQAKQLQTKLDAATLLILHNAQHDMPWLWESGFKYTGPIYDTMLAEYVLMRGNHIEMTATGSFKKKSISLANCALRRNLDFQKDDTLKTYFKEGYNTNEIPLKELTYYLQCDLSTTRALYVALQEDYAKPDSESLINIRDITFKVCLSLSRMYSSGLKVDLKALESVRTEFETEKADIEERLQTKVRKLMGDTPVNLNSPAQMSEVVYSCKPINKKEWALLFEFTKTDKEYRDAVKANTTYIHKTSAFTCPVCNGTGSVHKVRKDGTKYARPNKCKDCEARGYQLKKSNEMAGLGFMPPNKKWVSANGFSTGKDNLSTLMTTAKANNMDSALDFLKDLKRLS…
Station175_ZZZ_ALL_assembly_NODE_8591_length_7557_cov_60.418155	MELVLDVENTVTHRGGKMHLDPFEETNKLVQVGVQEVISGSQDIYNFDHVEAHDYDGSQAKQLQTKLDAATLLILHNAQHDMPWLWESGFKYTGPIYDTMLAEYVLMRGNHIEMTATGSFKKKSISLANCALRRNLDFQKDDTLKTYFKEGYNTNEIPLKELTYYLQCDLSTTRALYVALQEDYAKPDSESLINIRDITFKVCLSLSRMYSSGLKVDLKALESVRTEFETEKADIEERLQTKVRKLMGDTPVNLNSPAQMSEVVYSCKPINKKEWALLFEFTKTDKEYRDAVKANTTYIHKTSAFTCPVCNGTGSVHKVRKDGTKYARPNKCKDCEARGYQLKKSNEMAGLGFMPPNKKWVSANGFSTGKDNLSTLMTTAKANNMDSALDFLKDLKRLS…
Station205_SUR_ALL_assembly_NODE_7844_length_7425_cov_71.626730	DVENTVTHRGGKMHLDPFEETNKLVQVGVQEVISGSQDIYNFDHVEAHDYDGSQAKQLQTKLDAATLLILHNAQHDMPWLWESGFKYTGPIYDTMLAEYVLMRGNHIEMTATGSFKKKSISLANCALRRNLDFQKDDTLKTYFKEGYNTNEIPLKELTYYLQCDLSTTRALYVALQEDYAKPDSESLINIRDITFKVCLSLSRMYSSGLKVDLKALESVRTEFETEKADIEERLQTKVRKLMGDTPVNLNSPAQMSEVVYSCKPINKKEWALLFEFTKTDKEYRDAVKANTTYIHKTSAFTCPVCNGTGSVHKVRKDGTKYARPNKCKDCEARGYQLKKSNEMAGLGFMPPNKKWVSANGFSTGKDNLSTLMTTAKANNMDSALDFLKDLKRLSAISSY…
Station188_DCM_ALL_assembly_NODE_17509_length_6078_cov_87.711439	NTVTHRGGKMHLDPFEETNKLVQVGVQEVISGSQDIYNFDHVEAHDYDGSQAKQLQTKLDAATLLILHNAQHDMPWLWESGFKYTGPIYDTMLAEYVLMRGNHIEMTATGSFKKKSISLANCALRRNLDFQKDDTLKTYFKEGYNTNEIPLKELTYYLQCDLSTTRALYVALQEDYAKPDSESLINIRDITFKVCLSLSRMYSSGLKVDLKALESVRTEFETEKADIEERLQTKVRKLMGDTPVNLNSPAQMSEVVYSCKPINKKEWALLFEFTKTDKEYRDAVKANTTYIHKTSAFTCPVCNGTGSVHKVRKDGTKYARPNKCKDCEARGYQLKKSNEMAGLGFMPPNKKWVSANGFSTGKDNLSTLMTTAKANNMDSALDFLKDLKRLSAISSYLSS…
Station173_SUR_ALL_assembly_NODE_6438_length_6295_cov_56.293269	MELVLDVENTVTHRGGKMHLDPFEETNKLVQVGVQEVISGSQDIYNFDHVEAHDYDGSQAKQLQTKLDAATLLILHNAQHDMPWLWESGFKYTGPIYDTMLAEYVLMRGNHIEMTATGSFKKKSISLANCALRRNLDFQKDDTLKTYFKEGYNTNEIPLKELTYYLQCDLSTTRALYVALQEDYAKPDSESLINIRDITFKVCLSLSRMYSSGLKVDLKALESVRTEFETEKADIEERLQTKVRKLMGDTPVNLNSPAQMSEVVYSCKPINKKEWALLFEFTKTDKEYRDAVKANTTYIHKTSAFTCPVCNGTGSVHKVRKDGTKYARPNKCKDCEARGYQLKKSNEMAGLGFMPPNKKWVSANGFSTGKDNLSTLMTTAKANNMDSALDFLKDLKRLS…
Station191_SUR_ALL_assembly_NODE_12184_length_5420_cov_120.178565	MELVLDVENTVTHRGGKMHLDPFEETNKLVQVGVQEVISGSQDIYNFDHVEAHDYDGSQAKQLQTKLDAATLLILHNAQHDMPWLWESGFKYTGPIYDTMLAEYVLMRGNHIEMTATGSFKKKSISLANCALRRNLDFQKDDTLKTYFKEGYNTNEIPLKELTYYLQCDLSTTRALYVALQEDYAKPDSESLINIRDITFKVCLSLSRMYSSGLKVDLKALESVRTEFETEKADIEERLQTKVRKLMGDTPVNLNSPAQMSEVVYSCKPINKKEWALLFEFTKTDKEYRDAVKANTTYMHKTSAFTCPVCNGTGSVHKVRKDGTKYARPNKCKDCEARGYQLKKSNEMAGLGFMPPNKKWVSANGFSTGKDNLSTLMTTAKANNMDSALDFLKDLKRLS…
Station189_DCM_ALL_assembly_NODE_12027_length_7420_cov_209.536049	MELVLDVENTVTHRGGKMHLDPFEETNKLVQVGIQEVVSGTQDIYNFDHTEAHDYDGSQAKLLQTKLDATTLLILHNAQHDMPWLWESGFKYSGAIYDTMLAEYVLMRGNHIEMTPTGSFKKKSLSLENCALRRKLDFQKDGTLKAYFKEGYNTNEIPLKELTYYLQCDLSTTRALYVALQEDYAKPDSESLINIRDITFKVCLSLSRMYSSGLKVDLKALESVRTEFETEKADIEERLQTKVRKLMGDTPVNLNSPAQMSEVVYSCKPINKKEWALLFEFTKTDKEYRDAVKANTTYIHKTSAFTCPVCNGTGSVHKVRKDGTKYARPNKCKDCEARGYQLKKSNEMAGLGFMPPNKKWVSANGFSTGKDNLSTLMTTAKANNMDSALDFLKDLKRLS…
Station194_SUR_ALL_assembly_NODE_15630_length_5166_cov_90.673841	MELVLDVENTVTHRGGKMHLDPFEETNKLVQVGVQEVISGSQDIYNFDHVEAHDYDGSQAKQLQTKLDAATLLILHNAQHDMPWLWESGFKYTGPIYDTMLAEYVLMRGNHIEMTATGSFKKKSISLANCALRRNLDFQKDDTLKTYFKEGYNTNEIPLKELTYYLQCDLSTTRALYVALQEDYAKPDSESLINIRDITFKVCLSLSRMYSSGLKVDLKALESVRTEFETEKADIEERLQTKVRKLMGDTPVNLNSPAQMSEVVYSCKPINKKEWALLFEFTKTDKEYRDAVKANTTYMHKTSAFTCPVCNGTGSVHKVRKDGTKYARPNKCKDCEARGYQLKKSNEMAGLGFMPPNKKWVSANGFSTGKDNLSTLMTTAKANNMDSALDFLKDLKRLS…
Station180_SUR_ALL_assembly_NODE_25900_length_5690_cov_10.084295	MELVLDVENTVTHRGGKMHLDPFEETNKLVQVGVQEVISGSQDIYNFDHVEAHDYDGSQAKQLQTKLDAATLLILHNAQHDMPWLWESGFKYTGPIYDTMLAEYVLMRGNHIEMTATGSFKKKSISLANCALRRNLDFQKDDTLKTYFKEGYNTNEIPLKELTYYLQCDLSTTRALYVALQEDYAKPDSESLINIRDITFKVCLSLSRMYSSGLKVDLKALESVRTEFETEKADIEERLQTKVRKLMGDTPVNLNSPAQMSEVVYSCKPINKKEWALLFEFTKTDKEYRDAVKANTTYIHKTSAFTCPVCNGTGSVHKVRKDGTKYARPNKCKDCEARGYQLKKSNEMAGLGFMPPNKKWVSANGFSTGKDNLSTLMTTAKANNMDSALDFLKDLKRLS…
Station175_SUR_ALL_assembly_NODE_25586_length_5551_cov_36.549672	MELVLDVENTVTHRGGKMHLDPFEETNKLVQVGIQEVVSGTQDIYNFDHTEAHDYDGSQAKLLQTKLDATTLLILHNAQHDMPWLWESGFKYSGAIYDTMLAEYVLMRGNHIEMTPTGSFKKKSLSLENCALRRKLDFQKDGTLKAYFKEGYNTNEIPLKELTYYLQCDLSTTRALYVALQEDYAKPDSESLINIRDITFKVCLSLSRMYSSGLKVDLKALESVRTEFETEKADIEERLQTKVRKLMGDTPVNLNSPAQMSEVVYSCKPINKKEWALLFEFTKTDKEYRDAVKANTTYIHKTSAFTCPVCNGTGSVHKVRKDGTKYARPNKCKDCEARGYQLKKSNEMAGLGFMPPNKKWVSANGFSTGKDNLSTLMTTAKANNMDSALDFLKDLKRLS…
Station201_SUR_ALL_assembly_NODE_8567_length_9133_cov_86.542410	MELVLDVENTVTHRGGKMHLDPFEATNKLVQVGVQEVVSGKQDIYNFDHAEANDYDGSQAKQLQSKLDTTTLLILHNAQHDMPWLWESGFKYKGAIYDTMLAEYVLMRGNHVEMTNTGAFKKKSLSLENCAVRRNLEFQKDDTLKKYFKEGYNTSEIPLKELTYYLQCDLSTTRALYVALQEDYAKPDSESLINIRDITFKVCLTLSRMYSSGIKVDLDALASVRTEFEQEKADIEGRLQVKVRNLMGDTPVNLNSPAQMSEVVYSRKLVNKKEWVQLFEHTNTDKEYRDAVNANTTMVRKTSAFTCPDCNGVGSVYRTKKDGTKFSRPNKCKSCDSRGYQLKQSNELAGLGFMPPSKKWVSANGFSTGKDNLSSLMSTAKANNMDSALDFLKDLKRLS…
Station201_MES_ALL_assembly_NODE_8346_length_8762_cov_62.195360	MELVLDVENTVTHRGGKMHLDPFEATNKLVQVGVQEVVSGKQDIYNFDHAEANDYDGSQAKQLQSKLDTTTLLILHNAQHDMPWLWESGFKYKGAIYDTMLAEYVLMRGNHVEMTNTGAFKKKSLSLENCAVRRNLEFQKDDTLKKYFKEGYNTSEIPLKELTYYLQCDLSTTRALYVELQEDYAKPDSESLINIRDITFKVCLTLSRMYSSGIKVDLDALASVRTEFEQEKADIEGRLQVKVRNLMGDTPVNLNSPAQMSEVVYSRKLVNKKEWVQLFEHTNTDKEYRDAVNANTTMVRKTSAFTCPDCNGVGSVYRTKKDGTKFSRPNKCKSCDSRGYQLKQSNELAGLGFMPPSKKWVSANGFSTGKDNLSSLMSTAKANNMDSALDFLKDLKRLS…
Station209_SUR_ALL_assembly_NODE_15681_length_7348_cov_71.013438	MELVLDVENTVTHRGGKMHLDPFEATNKLVQVGVQEVVSGKQDIYNFDHAEANDYDGSQAKQLQSKLDTTTLLILHNAQHDMPWLWESGFKYKGDIYDTMLAEYVLMRGNHVEMTNTGAFKKKSLSLENCAVRRNLEFQKDDTLKKYFKEGYNTSEIPLKELTYYLQCDLSTTRALYVELQEDYAKPDSESLINIRDITFKVCLTLSRMYSSGIKVDLDALASVRTEFEQEKADIEGRLQVKVRNLMGDTPVNLNSPAQMSEVVYSRKLVNKKEWVQLFEHTNTDKEYRDAVNANTTMVRKTSAFTCPDCKGVGSVYRTKKDGTKFSRPNKCKSCDSRGYQLKQSNELAGLGFMPPSKKWVSANGFSTGKDNLSSLMSTAKANNMDSALDFLKDLKRLS…
Station189_DCM_ALL_assembly_NODE_11878_length_7482_cov_194.683722	MELVLDVENTVTHRGGKMHLDPFEATNKLVQVGVQEVVSGKQDIYNFDHAEANDYDGSQAKQLQSKLDTTTLLILHNAQHDMPWLWESGFKYKGDIYDTMLAEYVLMRGNHVEMTNTGAFKKKSLSLENCAVRRNLEFQKDDTLKKYFKEGYNTSEIPLKELTYYLQCDLSTTRALYVELQEDYAKPDSESLINIRDITFKVCLTLSRMYSSGIKVDLDALASVRTEFEQEKADIEGRLQVKVRNLMGDTPVNLNSPAQMSEVVYSRKLVNKKEWVQLFEHTNTDKEYRDAVNANTTMVRKTSAFTCPDCKGVGSVYRTKKDGTKFSRPNKCKSCDSRGYQLKQSNELAGLGFMPPSKKWVSANGFSTGKDNLSSLMSTAKANNMDSALDFLKDLKRLS…
Station209_MES_ALL_assembly_NODE_13781_length_8328_cov_44.837786	MELVLDVENTVTHRGGKMHLDPFEATNKLVQVGVQEVVSGKQDIYNFDHAEANDYDGSQAKQLQSKLDTTTLLILHNAQHDMPWLWESGFKYKGDIYDTMLAEYVLMRGNHVEMTNTGAFKKKSLSLENCAVRRNLEFQKDDTLKKYFKEGYNTSEIPLKELTYYLQCDLSTTRALYVELQEDYAKPDSESLINIRDITFKVCLTLSRMYSSGIKVDLDALASVRTEFEQEKADIEGRLQVKVRNLMGDTPVNLNSPAQMSEVVYSRKLVNKKEWVQLFEHTNTDKEYRDAVNANTTMVRKTSAFTCPDCNGVGSVYRTKKDGTKFSRPNKCKSCDSRGYQLKQSNELAGLGFMPPSKKWVSANGFSTGKDNLSSLMSTAKANNMDSALDFLKDLKRLS…
Station188_SUR_ALL_assembly_NODE_3736_length_17564_cov_47.555600	MELVLDVENTVTHRGGKMHLDPFEATNKLVQVGVQEVVSGKQDIYNFDHAEANDYDGSQAKQLQSKLDTTTLLILHNAQHDMPWLWESGFKYKGAIYDTMLAEYVLMRGNHVEMTNTGAFKKKSLSLENCAVRRNLEFQKDDTLKKYFKEGYNTSEIPLKELTYYLQCDLSTTRALYVELQEDYAKPDSESLINIRDITFKVCLTLSRMYSSGIKVDLDALASVRTEFEQEKADIEGRLQVKVRNLMGDTPVNLNSPAQMSEVVYSRKLVNKKEWVQLFEHTNTDKEYRDAVNANTTMVRKTSAFTCPDCKGVGSVYRTKKDGTKFSRPNKCKSCDSRGYQLKQSNELAGLGFMPPSKKWVSANGFSTGKDNLSSLMSTAKANNMDSALDFLKDLKRLS…
Station188_DCM_ALL_assembly_NODE_3466_length_19386_cov_60.385081	MELVLDVENTVTHRGGKMHLDPFEATNKLVQVGVQEVVSGKQDIYNFDHAEANDYDGSQAKQLQSKLDTTTLLILHNAQHDMPWLWESGFKYKGAIYDTMLAEYVLMRGNHVEMTNTGAFKKKSLSLENCAVRRNLEFQKDDTLKKYFKEGYNTSEIPLKELTYYLQCDLSTTRALYVELQEDYAKPDSESLINIRDITFKVCLTLSRMYSSGIKVDLDALASVRTEFEQEKADIEGRLQVKVRNLMGDTPVNLNSPAQMSEVVYSRKLVNKKEWVQLFEHTNTDKEYRDAVNANTTMVRKTSAFTCPDCKGVGSVYRTKKDGTKFSRPNKCKSCDSRGYQLKQSNELAGLGFMPPSKKWVSANGFSTGKDNLSSLMSTAKANNMDSALDFLKDLKRLS…
Station175_ZZZ_ALL_assembly_NODE_7523_length_8398_cov_65.468177	MELVLDVENTVTHRGGKMHLDPFEATNKLVQVGVQEVVSGKQDIYNFDHAEANDYDGSQAKQLQSKLDTTTLLILHNAQHDMPWLWESGFKYKGDIYDTMLAEYVLMRGNHVEMTNTGAFKKKSLSLENCAVRRNLEFQKDDTLKKYFKEGYNTSEIPLKELTYYLQCDLSTTRALYVELQEDYAKPDSESLINIRDITFKVCLTLSRMYSSGIKVDLDALASVRTEFEQEKADIEGRLQVKVRNLMGDTPVNLNSPAQMSEVVYSRKLVNKKEWVQLFEHTNTDKEYRDAVNANTTMVRKTSAFTCPDCKGVGSVYRTKKDGTKFSRPNKCKSCDSRGYQLKQSNELAGLGFMPPSKKWVSANGFSTGKDNLSSLMSTAKANNMDSALDFLKDLKRLS…
Station178_SUR_ALL_assembly_NODE_7231_length_12766_cov_12.792778	MELVLDVENTVTHRGGKMHLDPFEATNKLVQVGVQEVVSGKQDIYNFDHAEANDYDGSQAKQLQSKLDTTTLLILHNAQHDMPWLWESGFKYKGAIYDTMLAEYVLMRGNHVEMTNTGAFKKKSLSLENCAVRRNLEFQKDDTLKKYFKEGYNTSEIPLKELTYYLQCDLSTTRALYVELQEDYAKPDSESLINIRDITFKVCLTLSRMYSSGIKVDLDALASVRTEFEQEKADIEGRLQVKVRNLMGDTPVNLNSPAQMSEVVYSRKLVNKKEWVQLFEHTNTDKEYRDAVNANTTMVRKTSAFTCPDCKGVGSVYRTKKDGTKFSRPNKCKSCDSRGYQLKQSNELAGLGFMPPSKKWVSANGFSTGKDNLSSLMSTAKANNMDSALDFLKDLKRLS…
Station173_DCM_ALL_assembly_NODE_14476_length_8840_cov_38.644052	MELVLDVENTVTHRGGKMHLDPFEATNKLVQVGVQEVVSGKQDIYNFDHAEANDYDGSQAKQLQSKLDTTTLLILHNAQHDMPWLWESGFKYKGAIYDTMLAEYVLMRGNHVEMTNTGAFKKKSLSLENCAVRRNLEFQKDDTLKKYFKEGYNTSEIPLKELTYYLQCDLSTTRALYVELQEDYAKPDSESLINIRDITFKVCLTLSRMYSSGIKVDLDALASVRTEFEQEKADIEGRLQVKVRNLMGDTPVNLNSPAQMSEVVYSRKLVNKKEWVQLFEHTNTDKEYRDAVNANTTMVRKTSAFTCPDCKGVGSVYRTKKDGTKFSRPNKCKSCDSRGYQLKQSNELAGLGFMPPSKKWVSANGFSTGKDNLSSLMSTAKANNMDSALDFLKDLKRLS…
Station168_IZZ_ALL_assembly_NODE_9300_length_12898_cov_9.288718	MELVLDVENTVTHRGGKMHLDPFEATNKLVQVGVQEVVSGKQDIYNFDHAEANDYDGSQAKQLQSKLDTTTLLILHNAQHDMPWLWESGFKYKGDIYDTMLAEYVLMRGNHVEMTNTGAFKKKSLSLENCAVRRNLEFQKDDTLKKYFKEGYNTSEIPLKELTYYLQCDLSTTRALYVELQEDYAKPDSESLINIRDITFKVCLTLSRMYSSGIKVDLDALASVRTEFEQEKADIEGRLQVKVRNLMGDTPVNLNSPAQMSEVVYSRKLVNKKEWVQLFEHTNTDKEYRDAVNANTTMVRKTSAFTCPDCKGVGSVYRTKKDGTKFSRPNKCKSCDSRGYQLKQSNELAGLGFMPPSKKWVSANGFSTGKDNLSSLMSTAKANNMDSALDFLKDLKRLS…
Station205_SUR_ALL_assembly_NODE_7608_length_7566_cov_45.536680	MELVLDVENTVTHRGGKMHLDPFEATNKLVQVGVQEVVSGKQDIYNFDHAEANDYDGSQAKQLQSKLDTTTLLILHNAQHDMPWLWESGFKYKGAIYDTMLAEYVLMRGNHVEMTNTGAFKKKSLSLENCAVRRNLEFQKDDTLKKYFKEGYNTSEIPLKELTYYLQCDLSTTRALYVELQEDYAKPDSESLINIRDITFKVCLTLSRMYSSGIKVDLDALASVRTEFEQEKADIEGRLQVKVRNLMGDTPVNLNSPAQMSEVVYSRKLVNKKEWVQLFEHTNTDKEYRDAVNANTTMVRKTSAFTCPDCNGVGSVYRTKKDGTKFSRPNKCKSCDSRGYQLKQSNELAGLGFMPPSKKWVSANGFSTGKDNLSSLMSTAKANNMDSALDFLKDLKRLS…
Station205_MES_ALL_assembly_NODE_18107_length_5689_cov_172.949414	MELVLDVENTVTHRGGKMHLDPFEATNKLVQVGVQEVVSGKQDIYNFDHAEANDYDGSQAKQLQSKLDTTTLLILHNAQHDMPWLWESGFKYKGDIYDTMLAEYVLMRGNHVEMTNTGAFKKKSLSLENCAVRRNLEFQKDDTLKKYFKEGYNTSEIPLKELTYYLQCDLSTTRALYVELQEDYAKPDSESLINIRDITFKVCLTLSRMYSSGIKVDLDALASVRTEFEQEKADIEGRLQVKVRNLMGDTPVNLNSPAQMSEVVYSRKLVNKKEWVQLFEHTNTDKEYRDAVNANTTMVRKTSAFTCPDCNGVGSVYRTKKDGTKFSRPNKCKSCDSRGYQLKQSNELAGLGFMPPSKKWVSANGFSTGKDNLSSLMSTAKANNMDSALDFLKDLKRLS…
Station85_MES_COMBINED_FINAL_NODE_10101_length_7627_cov_39.295827	MELVLDVENTVTHRGGKMHLDPFEETNKLVQVGVQEVVSGKQDIYNFDHVEAQDYDGSQAKLLQTKLDATTMLILHNAQHDMPWLWESGFKYSGAIYDTMLAEYVLMRGNHMEVTPTGSYKKKSISLENCALRRNLDFQKDGTLKAYFKEGFNTNEIPLVELTYYLQCDLSSTRALYVALQEDYAKPDSESLINIRDITFKVCLSLSRMYSSGLKVDLKALESVRTEFETEKAEIEGRLQIKVRKLMGDTPINLNSPEQMSQVVFSRSMVNKKEWAGLFDFTKTDKEYRDAVFANSTQVRKTTAFTCPDCNGTGSVYRIKKDGTKFSRPNKCKSCDSRGYQLRKSNELAGLGFMPPNKKWVSANGFSTGKDNLSTLMTTAKANNMDSAVDFLKDLKRLS…
Station85_SUR_COMBINED_FINAL_NODE_5959_length_7410_cov_1406.266213	MELVLDVENTVTHRGGKMHLDPFEETNKLVQVGVQEVVSGKQDIYNFDHVEAQDYDGSQAKLLQTKLDATTMLILHNAQHDMPWLWESGFKYSGAIYDTMLAEYVLMRGNHMEVTPTGSYKKKSISLENCALRRNLDFQKDGTLKAYFKEGFNTNEIPLVELTYYLQCDLSSTRALYVALQEDYAKPDSESLINIRDITFKVCLSLSRMYSSGLKVDLKALESVRTEFETEKAEIEGRLQIKVRKLMGDTPINLNSPEQMSQVVFSRSMVNKKEWAGLFDFTKTDKEYRDAVFANSTQVRKTTAFTCPDCNGTGSVYRIKKDGTKFSRPNKCKSCDSRGYQLRKSNELAGLGFMPPNKKWVSANGFSTGKDNLSTLMTTAKANNMDSALDFLKDLKRLS…
Station168_DCM_ALL_assembly_NODE_17141_length_6754_cov_5.716226	MELVLDVENTVTHRGGKMHLDPFEATNKLVQVGVQEVVSGKQDIYNFDHAEANDYDGSQAKQLQSKLDTTTLLILHNAQHDMPWLWESGFKYKGAIYDTMLAEYVLMRGNHVEMTNTGAFKKKSLSLENCAVRRNLEFQKDDTLKKYFKEGYNTSEIPLKELTYYLQCDLSTTRALYVELQEDYAKPDSESLINIRDITFKVCLTLSRMYSSGIKVDLDALASVRTEFEQEKADIEGRLQVKVRNLMGDTPVNLNSPAQMSEVVYSRKLVNKKEWVQLFEHTNTDKEYRDAVNANTTMVRKTSAFTCPDCKGVGSVYRTKKDGTKFSRPNKCKSCDSRGYQLKQSNELAGLGFMPPSKKWVSANGFSTGKDNLSSLMSTAKANNMDSALDFLKDLKRLS…
Station206_SUR_ALL_assembly_NODE_16015_length_5779_cov_171.590671	MELVLDVENTVTHRGGKMHLDPFEATNKLVQVGVQEVVSGKQDIYNFDHAEANDYDGSQAKQLQSKLDTTTLLILHNAQHDMPWLWESGFKYKGDIYDTMLAEYVLMRGNHVEMTNTGAFKKKSLSLENCAVRRNLEFQKDDTLKKYFKEGYNTSEIPLKELTYYLQCDLSTTRALYVELQEDYAKPDSESLINIRDITFKVCLTLSRMYSSGIKVDLDALASVRTEFEQEKADIEGRLQVKVRNLMGDTPVNLNSPAQMSEVVYSRKLVNKKEWVQLFEHTNTDKEYRDAVNANTTMVRKTSAFTCPDCKGVGSVYRTKKDGTKFSRPNKCKSCDSRGYQLKQSNELAGLGFMPPSKKWVSANGFSTGKDNLSSLMSTAKANNMDSALDFLKDLKRLS…
Station180_ZZZ_ALL_assembly_NODE_9360_length_8998_cov_16.001901	MELVLDVENTVTHRGGKMHLDPFEATNKLVQVGVQEVVSGKQDIYNFDHAEANDYDGSQAKQLQSKLDTTTLLILHNAQHDMPWLWESGFKYKGAIYDTMLAEYVLMRGNHIEMTNTGAFKKKSLSLDNCAQRRNLEFQKDDTLKKYFKEGYNTSEIPLNELTYYLQCDLSTTRALYVALQEDYAKPDSESLINIRDITFKVCLTLSRMYSSGIKVDLTVLDAVRTEFEQEKADIEGRLQVKVRNLMGDTPVNLNSPAQMSEVVYSRKLVNKKEWVQLFEHTNTDKEYRDAVNANTTMVRKTSAFTCPDCSGVGSVYRTKKDGTKFSRPNKCKACDSRGYQLKQSNELAGLGFMPPSKKWVSANGFSTGKDNLSSLMSTAKANNMDSALDFLKDLKRLS…
Station180_SUR_ALL_assembly_NODE_5235_length_21311_cov_17.731887	MELVLDVENTVTHRGGKMHLDPFEATNKLVQVGVQEVVSGKQDIYNFDHAEANDYDGSQAKQLQSKLDATTLLILHNAQHDMPWLWESGFKYKGAIYDTMLAEYVLMRGNHIEMTNTGAFKKKSLSLDNCAQRRNLEFQKDDTLKKYFKEGYNTSEIPLNELTYYLQCDLSTTRALYVALQEDYAKPDSESLINIRDITFKVCLTLSRMYSSGIKVDLTVLDAVRTEFEQEKVDIEGRLQVKVRNLMGDTPVNLNSPAQMSEVVYSRKLVNKKEWVQLFEHTNTDKEYRDAVNANTTMVRKTSAFTCPDCSGVGSVYRIKKDGTKFSRPNKCKACDSRGYQLKQSNELAGLGFMPPSKKWVSANGFSTGKDNLSSLMSTAKANNMDSALDFLKDLKRLS…
Station111_DCM_ALL_assembly_NODE_282_length_45908_cov_11.144941	MMFGFEENKMEDYAIIVDLEVDLGGDRKDPSPYNKENTLAAIGYTTRRLDGSLMYEDDDETVYIVRTADASSTDWATFKDVLKDATYVVAHNAKFDVAWLREVGIDCRSKIIDTMINEYILNKGIRDKLSLKALAEKYDVTRKDDSLADAFKQGLNYSDMSKEDQTTYLYYDIVATAEVFERQEALFKKNSNKSLIPIRDLMCEFCDVLTDIERAGMAIDITEMHKVDHDYQVEQAELTEYLNSTVKKLVGDTPINLSSPEQLSQVIYSYKLKDKKTWRDVMNIGVDARGKPKRRPKMMESGFVRCIDECFVPTFKTQAKRCLFCNGKGTIQKYKKDGTPYKNTTKCVHCEGTGFIYKELGEIAGLKVNPTLALASAGGFKTDKHTLVELERGQSNAEV…
Station102_DCM_ALL_assembly_NODE_1165_length_18489_cov_18.445807	MMFGFEENNMPFGNNIDYALVIDLEVDLGEDRTDPSPYNKDNTLAAIGYTFRSLDGSPIWNSDGAVKILKIPKDNYYLKDFIKAMDEATYVVMHNAKFDVAWLREVGVDCRSKIIDTMINQYILNKGIRGKLGLKALAEEYDLTRKQASLADAFKEGLNYSDMSDEDQLKYLYHDVMATAELFEKQEKKFKRKENKSLIPIRDLMCEFCDVLTDIERAGMAIDTAEMHKVDHDYQVEQSELTEYLNSTVKKLVGDTPINLSSPEQLSQVIYSYKLKDKKTWRDVMNIGVDARGKPKRRPKMMESGFVRCIDECFVPTFKTQAKRCLFCNGQGTIQKYKKDGTPYKNTTKCVHCEGTGFIYKELGEIAGLKVNPTLALASAGGFKTDKHTLVELERGQSN…
Station67_SUR_ALL_assembly_NODE_649_length_29228_cov_13.632743	MMFGFEENNMPYGNNINYALVIDLEVDLGGDRKDPSPYNKDNTLAAIGYTFRSLDGSPIWNSDGAVKILKIPKDNYYLKDVIKAIDEATYIVMHNAKFDVAWLREVGIDCRSKIIDTMINEYILNKGVRGKLGLKALAEAYDLTRKQASLADAFKEGLNYSDMSAEDQLKYLYHDVMATAELFEKQEKKFKRKENKSLIPIRDLMCEFCDVLTDIERSGMAIDTNVMHKVDHDYQVEQAELTEYLNSTVKKLVGDTPINLSSPEQLSQVIYSYKLTNKKTWRDVMNIGVDARGRPKRRPKMMESGFVKCIDECFTPTLKTQAKRCLFCRGTGGIQKYKKDGTPYKNITKCVECNATGFVYKALSEIAGLKINPVIALSASGGFKTDKHTLVELERGQSN…
Station30_DCM_ALL_assembly_NODE_998_length_18618_cov_37.453698	MPYGNNIDYALVIDLEVDLGGDRKDPSPYNKDNTLAAIGYTFRSLDGSPIWNTDGAVKILKIPKDNYYLKDFIKAMDEATYIVMHNAKFDVAWLREVGVDCRSKIIDTMINQYILNKGIRGKLGLKALAEEYDLTRKQASLADAFKEGLNYSDMSTEDQLKYLYHDVMATAELFEKQEKKFRRKENKSLIPIRDLMCEFCDVLTDIERAGMAIDTAEMRKVDHDYQVEQAELTEYLNSTVKKLVGDTPINLSSPEQLSQVIYSYKLKDKKTWRDVMNIGVDARGKPKRRPKMMESGFVRCIDECFVPTFKTQAKRCLFCNGKGTIQKYKKDGTPYKNTTKCVHCEGTGFIYKELGEIAGLKVNPTLALASAGGFKTDKHTLVELERGQSNTEVKKFLNS…
Station18_DCM_ALL_assembly_NODE_2878_length_7411_cov_11.660141	MEDYAIIVDLEVDLGGDRKDPSPYNKENTLAAIGYTTRRLDGSLMYEDDDETVYIVRTADASSTDWATFKDVLKDATYVVAHNAKFDVAWLREVGIDCRSKIIDTMINEYILNKGIRDKLSLKALAEKYDVTRKDDSLADAFKQGLNYSDMSKEDQTTYLYYDIIATAEVFERQEALFKKNSNKSLIPIRDLMCEFCDVLTDIERAGMAIDTAEMRKVDHDYQVEQAELTEYLNSTVKKLVGDTPINLSSPEQLSQVIYSYKLKDKKTWRDVMNIGVDARGKPKRRPKMMESGFVRCIDECFVPTFKTQAKRCLFCNGKGTIQKYKKDGTPYKNTTKCVHCEGTGFIYKELGEIAGLKVNPTLALASAGGFKTDKHTLVELERGQNNQEVKKFLNSLIR…
Station100_DCM_ALL_assembly_NODE_6660_length_5181_cov_4.159384	MMFGFEENKMEDYAIIVDLEVDLGGDRKDPSPYNKENTLAAIGYTTRRLDGSLMYEDDEETVYIVRTADASPTDWATFKDVLKDATYVVAHNAKFDVAWLREVGIDCRSKIIDTMINEYILNKGIRDKLSLKALAEKYDVTRKDDSLADAFKQGLNYSDMSKEDQTTYLYYDIVATAEVFERQEALFKKNSNKSLIPIRDLMCEFCDVLTDIERAGMAIDITEMHKVDHDYQVEQAELTEYLNSTVKKLVGDTPINLSSPEQLSQVIYSYKLKDKKTWRDVMNIGVDARGKPKRRPKMMESGFVRCIDECFVPTFKTQAKRCLFCNGKGTIQKYKKDGTPYKNTTKCVHCEGTGFIYKELGEIAGLKVNPTVALASAGGFKTDKHTLVELERGQSNTEV…
Station109_DCM_ALL_assembly_NODE_1659_length_10792_cov_6.420415	MPFGNNIDYALVIDLEVDLGEDRTDPSPYNKDNTLAAIGYTFRSLDGSPIWNSDGAVKILKIPKDNYYLKDFIKAMDEATYVVMHNAKFDVAWLREVGVDCRSKIIDTMINQYILNKGIRGKLGLKALAEEYDLTRKQASLADAFKEGLNYSDMSDEDQLKYLYHDVMATAELFEKQEKKFKRKENKSLIPIRDLMCEFCDVLTDIERAGMAIDTTEMHKVDHDYQVEQAELTEYLNSTVKKLVGDTPINLSSPEQLSQVIYSYKLKDKKTWRDVMNIGVDARGKPKRRPKMMESGFVRCIDECFVPTFKTQAKRCLFCNGKGTIQKYKKDGTPYKNTTKCVQCEGTGFIYKELGDIAGLKVNPTVALASAGGFKTDKHTLVELERGQSNTEVKKFLNS…
Station66_DCM_ALL_assembly_NODE_2578_length_10588_cov_5.686984	MPYGNNIDYALVIDLEVDLGEDRTDPSPYNKDNTLAAIGYTFRSLDGSPIWNSDGAVKILKIPKDNYYLKDFIKAMDEATYIVMHNAKFDVAWLREVGVDCRSKIIDTMINQYILNKGIRGKLGLKALAEEYDLTRKQASLADAFKEGLNYSDMSTEDQLKYLYHDVMATAELFEKQEKKFKRKENKSLIPIRDLMCEFCDVLTDIERAGMAIDTTEMHKVDHDYQVEQAELTEYLNSTVKKLVGDTPINLSSPEQLSQVIYSYKLKDKKTWRDVMNIGVDARGKPKRRPKMMESGFVRCIDECFVPTFKTQAKRCLFCNGKGTIQKYKKDGTPYKNTTKCVHCEGTGFIYKELGEIAGLKVNPTLALASAGGFKTDKHTLVELERGQSNTEVKKFLNS…
Station25_SUR_ALL_assembly_NODE_8218_length_5324_cov_4.827481	MPYGNNIDYALVIDLEVDLGGDRKDPSPYNKDNTLAAIGYTFRSLDGSPIWNSDGAVKILKIPKDNYYLKDVIKAIDEATYIVMHNAKFDVAWLREVGVDCRSKIIDTMINQYILNKGIRGKLGLKALAEEYDLTRKQASLADAFKEGLNYSDMSTEDQLKYLYHDVMATAELFEKQEKKFRRKENKSLIPIRDLMCEFCDVLTDIERAGMAIDTAEMRKVDHDYQVEQAELTEYLNSTVKKLVGDTPINLSSPEQLSQVIYSYKLKDKKTWRDVMNIGVDARGKPKRRPKMMESGFVRCIDECFVPTFKTQAKRCLFCNGKGTIQKYKKDGTPYKNTTKCVHCEGTGFIYKELGEIAGLKVNPTLSLASAGGFKTDKHTLVELERGQNNQEVKKFLNS…
Station155_MES_ALL_assembly_NODE_14065_length_8996_cov_46.376803	MMFGFEENKMEDYAIIVDLEVDLGGDRKDPSPYNKENTLAAIGYTTRRLDGSLMYEDDEETVYIVRTADASSTDWATFKDVLKDATYVVAHNAKFDVAWLREVGIDCRSKIIDTMINEYILNKGIRDKLSLKALAEKYDVTRKDDSLADAFKEGLNYSDMSKEDQTTYLYYDIVATAEVFERQEALFKKNSNKSLIPIRDLMCEFCDVLTDIERAGMAIDTAEMHKVDHDYQVEQAELTEYLNSTVKKLVGDTPINLSSPEQLSQVIYSYKLKDKKTWRDVMNIGVDARGKPKRRPKMMESGFVRCIDECFVPTFKTQAKRCLFCNGKGTIQKYKKDGTPYKNTTKCVHCEGTGFIYKELGDIAGLKVNPTLALASAGGFKTDKHTLVELERGQNNQEV…
Station168_SUR_ALL_assembly_NODE_17940_length_5609_cov_4.114692	MPFGNNINYALVLDLEVDLGEDRKDPSPYNKENTLVAIGYTYRSLDGSPIWNSDGSVYIKKFPADDHYLPELKKIINEATYIVMHNAKFDVAWLREAGINCRSKIIDTMINEYILNKGVRGKLGLKALAEEYDLTRKQDSLADAFKEGLNYSDMSEEDQLKYLYHDVMATAELFEKQEKKFRRKENMSLIPIRDLMCEFCDVLTDIERSGMAIDTNVMHKVDHDYQIEQAELTEYLNNTVKKLVGDTPINLSSPEQLSQVIYSYKLTNKKTWRDVMNIGVDARGKPKRRPKMMESGFVKCIDECFTPTLKTQAKRCLFCRGTGGIQKYKKDGTPYKNITKCVECNATGFVYKDLSEIAGLKINPVIALSASGGFKTDKHTLVELERGQSNPEVKKFLNS…
Station85_DCM_COMBINED_FINAL_NODE_1973_length_20456_cov_7.789912	MNDYALVVDLEVDLGTDRKDPSPYNKDNKLAAIGYTHRNLDGSKSSDDTVYIKKSDEDLSHFIDAMNNATYVVAHNAKFDVSWLREVGIDCRTKLIDTMINEYILNKGVRDKLGLKALAEKYDVTRKEGSLGDAFEQGLNYSDMSEEDQITYLHHDIMATAEVFEAQEAKFKLPSNASLVPIRDLMCEFCDVLTDIERSGMAIDTAEMHKVDHNYQIEQSDLITYLDSTVKKLVGDTPINLSSPEQLSQVIFSHKLVDKKSWRNLMNIGVDERGRPKRRPKMMNVGFVKCMDECFSPTYKTQAKRCLFCRATGEIQKYKKDGTPYKNVSKCIECDATGFVYVELKELAGLQIAPSISGAASGGFKTDKLTLVELENSQSNKEVKKFLTSLIRLSAIDTY…
Station84_SUR_COMBINED_FINAL_NODE_2237_length_20556_cov_5.141164	MNDYALVVDLEVDLGTDRKDPSPYNKDNKLAAIGYTHRNLDGSKSSDDTVYIKKSDEDLSHFIDAMNNATYVVAHNAKFDVSWLREVGIDCRTKLIDTMINEYILNKGVRDKLGLKALAEKYDVTRKEGSLGDAFEQGLNYSDMSEEDQITYLHHDIMATAEVFEAQEAKFKLPSNASLVPIRDLMCEFCDVLTDIERSGMAIDTAEMHKVDHNYQIEQSDLITYLDSTVKKLVGDTPINLSSPEQLSQVIFSHKLVDKKSWRNLMNIGVDERGRPKRRPKMMNVGFVKCMDECFSPTYKTQAKRCLFCRATGEIQKYKKDGTPYKNVSKCIECDATGFVYVELKELAGLQIAPSISGAASGGFKTDKLTLVELENSQSNKEVKKFLTSLIRLSAIDTY…
Station168_DCM_ALL_assembly_NODE_11213_length_9670_cov_5.323869	MPFGNNINYALVLDLEVDLGEDRKDPSPYNKENTLVAIGYTYRSLDGSPIWNSDGSVYIKKFPADDHYLPELKKIINEATYIVMHNAKFDVAWLREAGINCRSKIIDTMINEYILNKGVRGKLGLKALAEEYDLTRKQDSLADAFKEGLNYSDMSEEDQLKYLYHDVMATAELFEKQEKKFRRKENMSLIPIRDLMCEFCDVLTDIERSGMAIDTNVMHKVDHDYQIEQAELTEYLNNTVKKLVGDTPINLSSPEQLSQVIYSYKLTNKKTWRDVMNIGVDARGKPKRRPKMMESGFVKCIDECFTPTLKTQAKRCLFCRGTGGIQKYKKDGTPYKNITKCVECDATGFVYKDLSEIAGLKINPVIALSASGGFKTDKHTLVELERGQSNPEVKKFLNS…
Station210_SUR_ALL_assembly_NODE_12940_length_10237_cov_6.392555	MPFGNNINYALVLDLEVDLGEDRKDPSPYNKENTLVAIGYTYRSLDGSPIWNSDGSVYIKKFPADDHYLPELKKIINEATYIVMHNAKFDVAWLREAGINCRSKIIDTMINEYILNKGVRGKLGLKALAEEYDLTRKQDSLADAFKEGLNYSDMSEEDQLKYLYHDVMATAELFEKQEKKFRRKENMSLIPIRDLMCEFCDVLTDIERSGMAIDTNVMHKVDHDYQIEQAELTEYLNSTVKKLVGDTPINLSSPEQLSQVIYSYKLTNKKTWRDVMNIGVDARGKPKRRPKMMESGFVKCIDECFTPTLKTQAKRCLFCRGTGGIQKYKKDGTPYKNITKCVECNATGFVYKDLSEIAGLKINPVIALSASGGFKTDKHTLVELERGQSNPEVKKFLNS…
Station168_IZZ_ALL_assembly_NODE_22250_length_6196_cov_8.453835	MPFGNNINYALVLDLEVDLGEDRKDPSPYNKENTLVAIGYTYRSLDGSPIWNSDGSVYIKKFPADDHYLPELKKIINEATYIVMHNAKFDVAWLREAGINCRSKIIDTMINEYILNKGVRGKLGLKALAEEYDLTRKQDSLADAFKEGLNYSDMSEEDQLKYLYHDVMATAELFEKQEKKFRRKENMSLIPIRDLMCEFCDVLTDIERSGMAIDTNVMHKVDHDYQIEQAELTEYLNNTVKKLVGDTPINLSSPEQLSQVIYSYKLTNKKTWRDVMNIGVDARGKPKRRPKMMESGFVKCIDECFTPTLKTQAKRCLFCRGTGGIQKYKKDGTPYKNITKCVECDATGFVYKDLSEIAGLKINPVIALSASGGFKTDKHTLVELERGQSNPEVKKFLNS…
Station188_DCM_ALL_assembly_NODE_22199_length_5087_cov_2.144873	MEILSHAYIIGICFVTVLIMLFGNNINYALVLDLEVDLGEDRKDPSPYNKENTLVAIGYTYRSLDGSPIWNSDGSVYIKKFPADDHYLPELKKIINEATYIVMHNAKFDVAWLREAGINCRSKIIDTMINEYILNKGVRGKLGLKALAEEYDLTRKQDSLADAFKEGLNYSDMSEEDQLKYLYXXXXDQIDYLYSDVTATAEVFQKQEDRFSEKDNESLIPIRDLMCEFCDVLTDIERSGMAIDTNVMHKVDHDYQIEQAELTEYLNSTVKKLVGDTPINLSSPEQLSQVIYSYKLTNKKTWRDVMNIGVDARGKPKRRPKMMESGFVKCIDECFTPTLKTQAKRCLFCRGTGGIQKYKKDGTPYKNITKCVECDATGFVYKDLSEIAGLKINPVIALS…
Station85_SUR_COMBINED_FINAL_NODE_2055_length_17624_cov_24.248620	MNDYALVVDLEVDLGTDRKDPSPYNKDNKLAAIGYTHRNLDGSKSSDDTVYIKKSDEDLSHFIDAMNNATYVVAHNAKFDVSWLREVGIDCRTKLIDTMINEYILNKGVRDKLGLKALAEKYDVTRKEGSLGDAFEQGLNYSDMSEEDQITYLHHDIMATAEVFEAQEAKFKLPSNASLVPIRDLMCEFCDVLTDIERSGMAIDTAEMHKVDHNYQIEQSDLITYLDSTVKKLVGDTPINLSSPEQLSQVIFSHKLVDKKSWRNLMNIGVDERGRPKRRPKMMNVGFVKCMDECFSPTYKTQAKRCLFCRATGEIQKYKKDGTPYKNVSKCIECDATGFVYVELKELAGLQIAPSISGAASGGFKTDKLTLVELENSQSNKEVKKFLTSLIRLSAIDTY…
Station123_MXL_ALL_assembly_NODE_662_length_32575_cov_7.417681	MEELRGMMIKRLVVDIENSVTKKENIIDNKPHNKNNDLVSIGILDVDTGEEDYVAVYHKDVSHGTDRINQVKYKIQMADLLIGHNIKYDLQWLWSVGIKYDRDIYDTMIGEYVLARGERMSMSLSACCERRDLANKKSDITKGYWDKGIGYEAMPWDVVEEYGRADIRATRDLYIAQMKDLENTTLMPTVNLSNSMCMCLSEMEYGGLAIDEEKLDHVEFNYRMEKRELIRRLQELVHSYMGDTPVNLSSPEQVSSMIFSYTPKDKKAHAVLYHLDSPFRPRISVDRFRKLVRMGCRKIMKTTASVCKTCKGTGKVHKIKKDGTPFSRAHTCHECGGAGMRYMETGEVGGLKIFPPDSTWVTANGFSTDKNRLRVLAKQLRSLNPDKHSDAIEFLEKVE…
Station31_SUR_ALL_assembly_NODE_1207_length_29039_cov_20.674579	MEELRGMMTKRLVVDIENSVTKKENIIDNKPHNKNNDLVSIGILDVDTGEEDYVAVYHKDVSHGTDRINEVKYKIQMADLLIGHNIKYDLQWLWSVGIKYDRDIYDTMIGEYVLARGERMSMSLSACCERRNLANKKSDITKGYWDKGIGYEAMPWDVVEEYGRADIRATRDLYLAQMKDLENTTLMPTVNLSNSMCMCLSEMEYGGLAIDEEKLDHVEFNYRMEKKELIRRLQELVHSYMGDTPINLSSPEQVSSMIFSYTPKDKKAHAVLYQLDSPFRPRISVDRFRKMVRMGCRKVMKTTASVCKTCKGTGKVRKIKKDGTPFSRAHTCHECGGAGMKYVETGEVAGLKIFPPDSTWVTANGFSTDKNKLRVLAKQLRSLNPDKHSDAIEFLEKVE…
Station122_DCM_ALL_assembly_NODE_1257_length_18213_cov_3.752065	MEELRGMMTKLVVDIENSVTKKENIIDNKPHNKNNDLVSIGILNVDTGEEDYVAVYHKDVSHGTDRINEVKYKIQMADLLIGHNIKYDLQWLWSVGIKYDRDIYDTMIGEYILARGERMSMSLSACCERRDLANKKSDITKDYWDKGVGYEAMPWDVVEEYGRADIRATKDLYLAQIKDLENTTLMPTINLSNRMCICLSEMEYGGLAIDEAKLDHVEFNYRMEKKELIRRLQELVHSYMGDTPINLSSPEQVSSMIFSYAPKDKKAHAILYQLDSPFRPRISVDRFRKLVRMGCRKVMKTTASVCKTCKGTGKLRKIKKDGTPFSRAHTCHECGGAGMRYVETGEVAGLKIFPPDSTWVTANGFSTDKNKLRVLAKQLKSLNPDKHSDAIEFLEKVER…
Station123_MXL_ALL_assembly_NODE_578_length_34520_cov_6.319571	MEELRGMMTKLVVDIENSVTKKENIIDNKPHNKNNDLVSIGILNVDTGEEDYVAVYHKDVSHGTDRINEVKYKIQMADLLIGHNIKYDLQWLWSVGIKYDRDIYDTMIGEYILARGERMSMSLSACCERRDLANKKSDITKDYWDKGVGYEAMPWDVVEEYGRADIRATKDLYLAQIKDLENTTLMPTINLSNRMCICLSEMEYGGLAIDEAKLDHVEFNYRMEKKELIRRLQELVHSYMGDTPINLSSPEQVSSMIFSYAPKDKKAHAILYQLDSPFRPRISVDRFRKLVRMGCRKVMKTTASVCKTCKGTGKLRKIKKDGTPFSRAHTCHECGGAGMRYVETGEVAGLKIFPPDSTWVTANGFSTDKNKLRVLAKQLKSLNPDKHSDAIEFLEKVER…
Station124_MXL_ALL_assembly_NODE_915_length_23092_cov_2.969006	MEELRGMMTKLVVDIENSVTKKENIIDNKPHNKNNDLVSIGILNVDTGEEDYVAVYHKDVSHGTDRINEVKYKIQMADLLIGHNIKYDLQWLWSVGIKYDRDIYDTMIGEYILARGERMSMSLSACCERRDLANKKSDITKDYWDKGVGYEAMPWDVVEEYGRADIRATKDLYLAQIKDLENTTLMPTINLSNRMCICLSEMEYGGLAIDEAKLDHVEFNYRMEKKELIRRLQELVHSYMGDTPINLSSPEQVSSMIFSYAPKDKKAHAILYQLDSQFRPRISVDRFRKLVRMGCRKVMKTTASVCKTCKGTGKLRKIKKDGTPFSRAHTCHECGGAGMRYVETGEVAGLKIFPPDSTWVTANGFSTDKNKLRVLAKQLKSLNPDKHSDAIEFLEKVER…
Station123_SUR_ALL_assembly_NODE_2361_length_10609_cov_3.524256	MEELRGMMTKLVVDIENSVTKKENIIDNKPHNKNNDLVSIGILNVDTGEEDYVAVYHKDVSHGTDRINEVKYKIQMADLLIGHNIKYDLQWLWSVGIKYDRDIYDTMIGEYILARGERMSMSLSACCERRDLANKKSDITKDYWDKGVGYEAMPWDVVEEYGRADIRATKDLYLAQIKDLENTTLMPTINLSNRMCICLSEMEYGGLAIDEAKLDHVEFNYRMEKKELIRRLQELVHSYMGDTPINLSSPEQVSSMIFSYAPKDKKAHAILYQLDSPFRPRISVDRFRKLVRMGCRKVMKTTASVCKTCKGTGKLRKIKKDGTPFSRAHTCHECGGAGMRYVETGEVAGLKIFPPDSTWVTANGFSTDKNKLRVLAKQLKSLNPDKHSDAIEFLEKVER…
Station56_SUR_ALL_assembly_NODE_197_length_43023_cov_20.478449	MEELRGMMTRLVVDIENSVTKKENIIDNKPHNKNNDLVSIGILDVDTGEEDYVAVYHKDVSHGTDRINEVKYKIQMADLLIGHNIKYDLQWLWSVGIKYDRDIYDTMIGEYVLARGERMSMSLSACCERRDLANKKSDITKGYWDKGIGYEAMPWDVVEEYGRADIRATRDLYLAQIKDLENTTLMPTVNLSNSMCMCLSEMEYGGLAIDEEKLDHVEFNYRMEKKELIRRLQELVHSYMGDTPINLSSPEQVSSMIFSYTPKDKKAHAVLYQLDSPFRPRISVDRFRKLVRMGCRKVMKTTASVCKTCKGTGKVRKIKKDGTPFSRAHTCHECGGAGMRYVETGQVAGLKIFPPDSTWVTANGFSTDKNKLRVLAKQLRSLNPDKHSDAIEFLEKVER…
Station32_SUR_ALL_assembly_NODE_173_length_44461_cov_6.338783	MEELRGMMTKRLVVDIENSVTKKENIIDNKPHNKNNDLVSIGILDVDTGEEDYVAVYHKDVSHGTDRINEVKYKIQMADLLIGHNIKYDLQWLWSVGIKYDRDIYDTMIGEYVLARGERMSMSLSACCERRNLANKKSDITKGYWDKGIGYEAMPWDVVEEYGRADIRATRDLYLAQMKDLENTTLMPTVNLSNSMCMCLSEMEYGGLAIDEEKLDHVEFNYRMEKKELIRRLQELVHSYMGDTPINLSSPEQVSSMIFSYTPKDKKAHAVLYQLDSPFRPRISVDRFRKMVRMGCRKVMKTTASVCKTCKGTGKVRKIKKDGTPFSRAHTCHECGGAGMKYVETGEVAGLKIFPPDSTWVTANGFSTDKNKLRVLAKQLRSLNPDKHSDAIEFLEKVE…
Station42_DCM_ALL_assembly_NODE_3165_length_9652_cov_4.201313	MMTKRLVVDIENSVTKKENIIDNKPHNKNNDLVSIGILDVDTGEEDYVAVYHKDVSHGTDRINEVKYKIQMADLLIGHNIKYDLQWLWSVGIKYDRDIYDTMIGEYVLARGERMSMSLSACCERRDLANKKSDITKDYWDKGVGYEAMPWDVVEEYGRADIRATRDLYLAQMKDLENTTLMPTVNLSNSMCMCLSEMEYGGLAIDEEKLDHVEFNYRMEKKELIRRLQELVHSYMGDTPINLSSPEQVSSMIFSYAPKDKKAHAVLYQLDSPFRPRISVDRFKKLVRMGCRKVMKTTASVCKTCKGTGKVRKIKKDGTPFSRAHTCHECGGAGMRYVETGEVAGLKIFPPDSTWVTANGFSTDKNKLRVLAKQLRSLNADKHSDAIEFLEKVERLGAVE…
Station45_SUR_ALL_assembly_NODE_4825_length_6182_cov_6.209238	MMTRLVVDIENSVTKKENIIDNKPHNKNNDLVSIGILDVDTGEEDYVAVYHKDVSHGTDRINEVKYKIQMADLLIGHNIKYDLQWLWSVGIKYDRDIYDTMIGEYVLARGERMSMSLSACCERRDLANKKSDITKGYWDKGIGYEAMPWDVVEEYGRADIRATRDLYLAQIKDLENTTLMPTVNLSNSMCMCLSEMEYGGLAIDEEKLDHVEFNYRMEKKELIRRLQELVHSYMGDTPINLSSPEQVSSMIFSYTPKDKKAHAVLYQLDSPFRPRISVDRFRKLVRMGCRKVMKTTASVCKTCKGTGKVRKIKKDGTPFSRAHTCHECGGAGMRYVETGEVAGLKIFPPDSTWVTANGFSTDKNKLRVLAKQLRSLNPDKHSDAIEFLEKVERLGAVET…
Station52_SUR_ALL_assembly_NODE_290_length_29724_cov_19.150056	MEELRGMMTRLVVDIENSVTKKENIIDNKPHNKNNDLVSIGILDVDTGEEDYVAVYHKDVSHGTDRINEVKYKIQMADLLIGHNIKYDLQWLWSVGIKYDRDIYDTMIGEYVLARGERMSMSLSACCERRDLANKKSDITKGYWDKGIGYEAMPWDVVEEYGRADIRATRDLYLAQIKDLENTTLMPTVNLSNSMCMCLSEMEYGGLAIDEEKLDHVEFNYRMEKKELIRRLQELVHSYMGDTPINLSSPEQVSSMIFSYTPKDKKAHAVLYQLDSPFRPRISVDRFRKLVRMGCRKVMKTTASVCKTCKGTGKVRKIKKDGTPFSRAHTCHECGGAGMRYVETGQVAGLKIFPPDSTWVTANGFSTDKNKLRVLAKQLRSLNPDKHSDAIEFLEKVER…
Station32_DCM_ALL_assembly_NODE_1226_length_11950_cov_4.761076	MEELRGMMTKRLVVDIENSVTKKENIIDNKPHNKNNDLVSIGILDVDTGEEDYVAVYHKDVSHGTDRINEVKYKIQMADLLIGHNIKYDLQWLWSVGIKYDRDIYDTMIGEYVLARGERMSMSLSACCERRNLANKKSDITKGYWDKGIGYEAMPWDVVEEYGRADIRATRDLYLAQMKDLENTTLMPTVNLSNSMCMCLSEMEYGGLAIDEEKLDHVEFNYRMEKKELIRRLQELVHSYMGDTPINLSSPEQVSSMIFSYTPKDKKAHAVLYQLDSPFRPRISVDRFRKMVRMGCRKVMKTTASVCKTCKGTGKVRKIKKDGTPFSRAHTCHECGGAGMKYVETGEVAGLKIFPPDSTWVTANGFSTDKNKLRVLAKQLRSLNPDKHSDAIEFLEKVE…
Station38_SUR_ALL_assembly_NODE_2689_length_6711_cov_3.833383	MMTKRLVVDIENSVTKKENIIDNKPHNKNNDLVSIGILDVDTGEEDYVAVYHKDVSHGTDRINEVKYKIQMADLLIGHNIKYDLQWLWSVGIKYDRDIYDTMIGEYVLARGERMSMSLSACCERRDLANKKSDITKDYWDKGVGYEAMPWDVVEEYGRADIRATRDLYLAQMKDLENTTLMPTVNLSNSMCMCLSEMEYGGLAIDEEKLDHVEFNYRMEKKELIRRLQELVHSYMGDTPINLSSPEQVSSMIFSYAPKDKKAHAVLYQLDSPFRPRISVDRFKKLVRMGCRKVMKTTASVCKTCKGTGKVRKIKKDGTPFSRAHTCHECGGAGMRYVETGEVAGLKIFPPDSTWVTANGFSTDKNKLRVLAKQLRSLNPDKHSDAIEFLEKVERLGAVE…
Station76_DCM_ALL_assembly_NODE_2370_length_13410_cov_13.003070	MMTRLVVDIENSVTKKENIIDNKPHNKNNDLVSIGILDVDTGEEDYVAVYHKDVSHGTDRINEVKYKIQMADLLIGHNIKYDLQWLWSVGIKYDRDIYDTMIGEYVLARGERMSMSLSACCERRDLANKKSDITKGYWDKGIGYEAMPWDVVEEYGRADIRATKDLYLAQIKDLENTTLMPTVNLSNSMCMCLSEMEYGGLAIDEAKLDHVEFNYRMEKKELIRRLQELVHSYMGDTPINLSSPEQVSSMIFSYTPKDKKAHAVLYQLDSPFRPRISVDRFRKLVRMGCRKVMKTTASVCKTCKGTGKVRKIKKDGTPFSRAHTCHECGGAGMRYVETGEVAGLKIFPPDSTWVTANGFSTDKNKLRVLAKQLRSLNPDKHSDAIEFLEKVERLGAVET…
Station125_MXL_ALL_assembly_NODE_712_length_32438_cov_16.000401	MEELRGMMIKRLVVDIENSVTRKENIIDNKPHNKNNDLVSIGILDVDTGEEDYVAVYHKDVSHGTDRINQVKYKIQMADLLIGHNIKYDLQWLWSVGIKYDRDIYDTMIGEYVLARGERMSMSLSACCERRDLANKKSDITKGYWDKGIGYEAMPWDVVEEYGRADIRATRDLYIAQMKDLENTTLMPTVNLSNSMCMCLSEMEYGGLAIDEEKLDHVEFNYRMEKRELIRRLQELVHSYMGDTPVNLSSPEQVSSMIFSYTPKDKKAHAVLYHLDSPFRPRISVDRFRKLVRMGCRKIMKTTASVCKTCKGTGKVRKIKKDGTPFSRAHTCHECGGAGMRYMETGEVGGLKIFPPDSTWVTANGFSTDKNRLRVLAKQLRSLNPDKHSDAIEFLEKVE…
Station76_DCM_ALL_assembly_NODE_6075_length_6977_cov_6.352788	MMIKRLVVDIENSVTRKENIIDNKPHNKNNDLVSIGILDVDTGEEDYVAVYHKDVSHGTDRINQVKYKIQMADLLIGHNIKYDLQWLWSVGIKYDRDIYDTMIGEYVLARGERMSMSLSACCERRDLANKKSDITKGYWDKGIGYEAMPWDVVEEYGRADIRATRDLYLAQMKDLENTTLMPTVNLSNSMCMCLSEMEYGGLAIDEEKLDHVEFNYRMEKRELIRRLQELVHSYMGDTPVNLSSPEQVSSMIFSYTPKDKKAHAVLYHLDSPFRPRISVDRFRKLVRMGCRKIMKTTASVCKTCKGTGKVRKIKKDGTPFSRAHTCHECGGAGMRYMETGEVGGLKIFPPDSTWVTANGFSTDKNRLRVLAKQLRSLNPDKHSDAIEFLEKVERLGAVE…
Station100_SUR_ALL_assembly_NODE_705_length_18983_cov_9.197802	MITTLDVETTFHVGETKRADPTPFHPNNRLVSVQYNTCDNLTPQFVWFYHEKKGVDLHQAHSQVQQILNDTTLLVGHNIKFDLVWLWESGFSYSGRVYDTMIGEYLLLKGQKYSLSLHDACIRRKVSLKKSDLTKDYLTRGVGFDRMPCEIVEEYGKADIISTRELYEHQKKLFKNSVMEKHLKLMNGFLFTLATIERNGIKIDLQALQDVKQAYRKEKLELERTMHEIMREVMGDTPVNFASPEQISQMIYSRKVKNKKNWAQMFNIGLNDKGKPLPRPRMSVGAFVNVIKGMTERIHKTTALHCNTCSGKGKFFKRKKNGQLWKKESKCRICKGAGYLLKKHAAVAGLTMNPRDVRDVSANGFATDKTTLMRLLGDAKSKGNKTAEKFLQCSIRLNA…
Station111_SUR_ALL_assembly_NODE_795_length_18488_cov_9.058482	MITTLDVETTFHVGETKRADPTPFHPNNRLVSVQYNTCDNLTPQFVWFYHEKKGVDLHQAHSQVQQILNDTTLLVGHNIKFDLVWLWESGFSYSGRVYDTMIGEYLLLKGQKYSLSLHDACIRRKVSLKKSDLTKDYLTRGVGFDRMPCEIVEEYGKADIISTRELYEHQKKLFKNSVMEKHLKLMNGFLFTLATIERNGIKIDLQALQDVKQAYRKEKLELERTMHEIMREVMGDTPVNFASPEQISQMIYSRKVKNKKNWAQMFNIGLNDKGKPLPRPRMSVGAFVNVIKGMTERIHKTTALHCNTCSGKGKFFKRKKNGQLWKKESKCRICKGAGYLLKKHAAVAGLTMNPRDVRDVSANGFATDKTTLMRLLGDAKSKGNKTAEKFLQCSIRLNA…
Station123_SUR_ALL_assembly_NODE_863_length_21178_cov_55.320788	MITTLDVETTFHVGETKRTDPTPFHPKNRLVSVQYNTCDNLTPQFVWFYHEKKGVDLHQAHSQVQQILNDTTLLVGHNIKFDLVWLWESGFSYSGRVYDTMIGEYLLLKGQKYSLSLHDACIRRKVSLKKSDLTKDYLTRGVGFDRMPCEIVEEYGKADIISTRELYEHQKKLFKNSVMEKHLKLMNGFLFTLATIERNGIKIDLQALQDVKQAYRKEKLELERTMHEIMREVMGDTPVNFASPEQISQMIYSRKVKNKKNWAQMFNIGLNEKGKPLPRPRMSVGAFVKVIKSMTERVHKTTALHCNTCSGKGKFFKRKKNGQPWKKESKCRICKGAGYLLKKHAAVAGLTMNPRDVRDVSANGFATDKTTLMRLLGDAKSKGNKTAEKFLQCSIRLNA…
Station122_MES_COMBINED_FINAL_NODE_5778_length_9696_cov_4.315942	MITTLDVETTFHVGETKRTDPTPFHPKNRLVSVQYNTCDNLTPQFVWFYHEKKGVDLHQAHSQVQQILNDTTLLVGHNIKFDLVWLWESGFSYSGRVYDTMIGEYLLLKGQKYSLSLHDACIRRKVSLKKSDLTKDYLTRGVGFDRMPCEIVEEYGKADIISTRELYEHQKKLFKNSVMEKHLKLMNGFLFTLATIERNGIKIDLQALQDVKQAYRKEKLELERTMHEIMREVMGDTPVNFASPEQISQMIYSRKVKNKKNWAQMFNIGLNEKGKPLPRPRMSVGAFVKVIKSMTERVYKTTALHCNTCSGKGKFFKRKKNGQLWKKESKCRICKGAGYLLKKHAAVAGLTMNPRDVRDVSANGFATDKTTLMRLLGDAKSKGNKTAEKFLQCSIRLNA…
Station125_SUR_ALL_assembly_NODE_1837_length_11697_cov_25.624807	MITTLDVETTFHVGETKRTDPTPFHPKNRLVSVQYNTCDNLTPQFVWFYHEKKGVDLHQAHSQVQQILNDTTLLVGHNIKFDLVWLWESGFSYSGRVYDTMIGEYLLLKGQKYSLSLHDACIRRKVSLKKSDLTKDYLTRGVGFDRMPCEIVEEYGKADIISTRELYEHQKKLFKNSVMEKHLKLMNGFLFTLATIERNGIKIDLQALQDVKQAYRKEKLELERTMHEIMREVMGDTPVNFASPEQISQMIYSRKVKNKKNWAQMFNIGLNEKGKPLPRPRMSVGAFVKVIKSMTERVHKTTALHCNTCSGKGKFFKRKKNGQPWKKESKCRICKGAGYLLKKHAAVAGLTMNPRDVRDVSANGFATDKTTLMRLLGDAKSKGNKTAEKFLQCSIRLNA…
Station124_SUR_ALL_assembly_NODE_2515_length_9909_cov_78.837934	MITTLDVETTFHVGETKRADPTPFHPNNRLVSVQYNTCDNLTPQFVWFYHEKKGVDLHQAHSQVQQILNDTTLLVGHNIKFDLVWLWESGFSYSGRVYDTMIGEYLLLKGQKYSLSLHDACIRRKVSLKKSDLTKDYLTRGVGFDRMPCEIVEEYGKADIISTRELYEHQKKLFKNSVMEKHLKLMNGFLFTLATIERNGIKIDLQALQDVKQAYRKEKLELERTMHEIMREVMGDTPVNFASPEQISQMIYSRKVKNKKNWAQMFNIGLNEKGKPLPRPRMSVGAFVNVIKGMTERIHKTTALHCNTCSGKGKFFKRKKNGQPWKKESKCRICKGAGYLLKKHAAVAGLTMNPRDVRDVSANGFATDKTTLMRLLGDAKSKGNKTAEKFLQCSIRLNA…
Station123_MXL_ALL_assembly_NODE_5603_length_7466_cov_3.615706	MITTLDVETTFHVGETKRTDPTPFHPKNRLVSVQYNTCDNLTPQFVWFYHEKKGVDLHQAHSQVQQILNDTTLLVGHNIKFDLVWLWESGFSYSGRVYDTMIGEYLLLKGQKYSLSLHDACIRRKVSLKKSDLTKDYLTRGVGFDRMPCEIVEEYGKADIISTRELYEHQKKLFKNSVMEKHLKLMNGFLFTLATIERNGIKIDLQALQDVKQAYRKEKLELERTMHEIMREVMGDTPVNFASPEQISQMIYSRKVKNKKNWAEMFNIGLNEKGKPLPRPRMSVGAFVKVIKSMTERVHKTTALHCNTCSGKGKFFKRKKNGQLWKKESKCRICKGAGYILKKHAAVAGLTMNPRDVRDVSANGFATDKTTLMRLLGDAKSKGNKTAEKFLQCSIRLNA…
Station48_SUR_ALL_assembly_NODE_532_length_18579_cov_36.886849	MITTLDVETTFHVGETKRADPTPFHPNNRLVSVQYNTCQDLEPKFVWFYHEKKNPDLPVAHSQVQQILNNTTLLVGHNIKFDLVWLWESGFSYSGRVYDTMIGEYLLLKGQKYSLSLHDSCIRRKVSLKKSDLTKDYLTRGVGFDRMPCEIVEEYGVADIISTRELYEHQQKLFKNSVMEKHLKLMNGFLFTLATIERNGIKIDLQALQDVKQAYRKEKLELERTMHEIMREVMGDTPVNFASPEQISQMIYSRKVKNKKNWAEMFNIGLNEKGKPLPRPRMSVGAFVKVIKSMTERVHKTTALHCNTCSGKGKFFKRKKNGQLWKKESKCRICKGAGYLLKKNPAVAGLTMNPRDVRDVSANGFATDKTTLMRLLEDAKNKGNKTAERFLQCSIRLNA…
Station109_DCM_ALL_assembly_NODE_1474_length_11691_cov_60.397731	MITTLDVETTFHVGETKRTDPTPFHPNNRLVSVQYNTCQDLEPKFVWFYHEKKNPDLPVAHSQVQQILNNTTLLIGHNIKFDLVWLWESGFSYSGRVYDTMIGEYLLLKGQKFSLSLHDSCIRRKVSLKKSDLTKDYLTRGVGFDRMPCEIVEEYGLADVVSTRELYEHQQKLFKNSVMEKHLKLMNGFLFTLATIERNGIKIDLQALQDVKQAYRKEKLQLERTMHEIMREVMGDTPVNFASPEQISQMIYSRKVKDKKNWAQMFNIGLNEKGKPLPRPRMSVGAFVKVIKGMTERIHKTSALHCNTCSGKGKFFKRKKNGQPWKKESKCRICKGAGYILKKHPAIAGLTMNPRDVRDVSANGFATDKTTLMRLLDDAKAKGNEVAEKFLRCSIRLNA…
Station64_SUR_ALL_assembly_NODE_3683_length_7980_cov_7.842019	MITTLDVETTFHVGETKRTDPTPFHPNNRLVSVQYNTCQDLEPKFVWFYHEKKNPDLPVAHSQVQQILNNTTLLVGHNIKFDLVWLWESGFSYSGRVYDTMIGEYLLLKGQKYSLSLHDSCIRRKVSLKKSDLTKDYLTRGVGFDRMPCEIVEEYGVADIVSTRELYEHQQKLFKNSVMEKHLKLMNGFLFTLATIERNGIKIDLQALQDVKQAYRKEKLELERTMHEIMREVMGDTPVNFASPEQISQMIYSRKVKNKKNWAEMFNIGLNEKGKPLPRPRMSVGAFVKVIKSMTERVHKTTALHCNTCSGKGKFFKRKKNGQPWKKESKCRICKGAGYLLKKHAAVAGLTMNPRDVRDVSANGFATDKVTLMRLLDDAKAKGNEVAEKFLRCSIRLNA…
Station138_SUR_ALL_assembly_NODE_2799_length_6585_cov_14.172894	MITTLDVETTFHVGETKRTDPTPFHPKNRLVSVQYNTCDNLTPQFVWFYHEKKGVDLHQAHSQVQQILNDTTLLVGHNIKFDLVWLWESGFSYSGRVYDTMIGEYLLLKGQKYSLSLHDACIRRKVSLKKSDLTKDYLTRGVGFDRMPCEIVEEYGKADIISTRELYEHQKKLFKNSVMEKHLKLMNGFLFTLATIERNGIKIDLQALQDVKQAYRKEKLELERTMHEIMREVMGDTPVNFASPEQISQMIYSRKVKNKKNWAQMFNIGLNEKGKPLPRPRMSVGAFVKVIKSMTERVYKTTALHCNTCSGKGKFFKRKKNGQPWKKESKCRICKGAGYLLKKHAAVAGLTMNPRDVRDVSANGFATDKTTLMRLLGDAKSKGNKTAEKFLQCSIRLNA…
Station39_DCM_ALL_assembly_NODE_1140_length_9806_cov_5.978464	MITTLDVETTFHVGETKRTDPTPFHPNNRLVSVQYNTCQDLEPKFVWFYHEKKKPDLPVAHSQVQQILNNTTLLVGHNIKFDLVWLWESGFSYSGRVYDTMIGEYLLLKGQKYSLSLHDSCIRRKVSLKKSDLTKDYLTRGVGFDRMPCEIVEEYGVADIVSTRELYEHQQKLFKNSVMEKHLKLMNGFLFTLATIERNGIKIDLQALQDVKQAYRKEKLELERTMHEIMREVMGDTPVNFASPEQISQMIYSRKVKNKKNWAEMFNIGLNEKGKPLPRPRMSVGAFVKVIKSMTERVYKTTALHCNTCSGKGKFFKRKKNGQPWKKESKCRICKGAGYLLKKHAAVAGLTMNPRDVRDVSANGFATDKVTLMRLLDDAKAKGNEVAEKFLRCSIRLNA…
Station65_DCM_ALL_assembly_NODE_6630_length_6089_cov_5.245774	MITTLDVETTFHVGETKRTDPTPFHPNNRLVSVQYNTCQDLEPKFVWFYHEKKNPDLPVAHSQVQQILNNTTLLVGHNIKFDLVWLWESGFSYSGRVYDTMIGEYLLLKGQKYSLSLHDSCIRRKVSLKKSDLTKDYLTRGVGFDRMPCEIVEEYGVADIVSTRELYEHQQKLFKNSVMEKHLKLMNGFLFTLATIERNGIKIDLQALQDVKQAYRKEKLELERTMHEIMREVMGDTPVNFASPEQISQMIYSRKVKNKKNWAEMFNIGLNEKGKPLPRPRMSVGAFVKVIKSMTERVHKTTALHCNTCSGKGKFFKRKKNGQPWKKESKCRICKGAGYLLKKHAAVAGLTMNPRDVRDVSANGFATDKVTLMRLLDDAKAKGNEVAEKFLRCSIRLNA…
Station39_SUR_ALL_assembly_NODE_1384_length_9441_cov_5.433411	MITTLDVETTFHVGETKRTDPTPFHPNNRLVSVQYNTCQDLEPKFVWFYHEKKKPDLPVAHSQVQQILNNTTLLVGHNIKFDLVWLWESGFSYSGRVYDTMIGEYLLLKGQKYSLSLHDSCIRRKVSLKKSDLTKDYLTRGVGFDRMPCEIVEEYGVADIVSTRELYEHQQKLFKNSVMEKHLKLMNGFLFTLATIERNGIKIDLQALQDVKQAYRKEKLELERTMHEIMREVMGDTPVNFASPEQISQMIYSRKVKNKKNWAEMFNIGLNEKGKPLPRPRMSVGAFVKVIKSMTERVYKTTALHCNTCSGKGKFFKRKKNGQPWKKESKCRICKGAGYLLKKHAAVAGLTMNPRDVRDVSANGFTTDKVTLMRLLDDAKAKGNEVAEKFLRCSIRLNA…
Station23_DCM_ALL_assembly_NODE_1247_length_15727_cov_11.720074	MITTLDVETTFHVGETKRTDPTPFHPKNRLVSVQYNTCDNLDPKFVWFYHEKKSPDLPVAHSQVQQILNKTTLLVGHNIKFDLVWLWESGFSYSGKVYDTMIGEYLLLRGQKYSLSLHDACIRREVTLKKSDLTKDYLTRGVGFDRMPCEIVEEYGKADVVSTRELYEHQQKLFKNSVMQKHLKLMNGFLFTLATIERNGIKIDLQALQDVKQAYRKEKLQLERTMHEIMRDVMGDTPVNFASPEQISQMIYSRKVKDKKNWAKMFNIGLNEKGKPLPRPRMSVGAFVKVIKGMTERIHKTSALHCNTCSGKGKFYKRKKNGQLWKKETKCRICKGAGYLLKKHPVIAGLTMNPRDVRDVSANGFATDKTTLMRLLDDAKSKGNETAEKFLKCSVRLNA…
Station38_DCM_ALL_assembly_NODE_1653_length_7415_cov_3.189538	MGHNIKFDLVWLWESGFSYSGRVYDTMIGEYLLLKGQKYSLSLHDSCIRRKVSLKKSDLTKDYLTRGVGFDRMPCEIVEEYGVADIVSTRELYEHQQKLFKNSVMEKHLKLMNGFLFTLATIERNGIKIDLQALQDVKQAYRKEKLELERTMHEIMREVMGDTPVNFASPEQISQMIYSRKVKNKKNWAEMFNIGLNEKGKPLPRPRMSVGAFVKVIKSMTERVHKTTALHCNTCSGKGKFFKRKKNGQPWKKESKCRICKGAGYLLKKHAAVAGLTMNPRDVRDVSANGFATDKVTLMRLLDDAKAKGNEVAEKFLRCSIRLNAVDVYLSSFVGGIERNVKPNAILHPKYNQCVTRTTRLSSSDPNFQNQPRGNTFPVRAVVVSRFEGGKILQADYSQ…
Station30_DCM_ALL_assembly_NODE_3822_length_7121_cov_8.885083	MITTLDVETTFHVGETKRTDPTPFHPNNRLVSVQYNTCQDLEPKFVWFYHEKKNPDLPVAHSQVQQILNNTTLLIGHNIKFDLVWLWESGFSYSGKVYDTMIGEYLLLKGQKYSLSLHDSCIRRKVSLKKSDLTKDYLTRGVGFDRMPCEIVEEYGVADIVSTRELYEHQQKLFKNSVMQKHLKLMNGFLFTLATIERNGIKIDLQALQDVKQAYRKEKLQLERTMHEIMREVMGDTPVNFASPEQISQMIYSRKVKDKKNWAQIFNIGLNEKGKPLPRPRMSVGAFVKVIKGMTERIHKTSALHCNTCSGKGKFFKRKKNGQPWKKESKCRICKGAGYLLKKHPAIAGLTMNPRDVRDVSANGFATDKTTLMRLLEDAKSKGNETAEKFLKCSVRLNA…
Station32_SUR_ALL_assembly_NODE_590_length_23666_cov_13.004235	MITTLDVETTFHVGETKRADPTPFHPNNRLVSVQYNTCQDKTPKFVWFYHEKVEPDLKKSHSQVQQILDETTLLVGHNIKFDLVWLWESGFTYNGRVYDTMIGEYILLKGQKYSLSLHDSCIRRKVSQKKTEIIQDYLSRGVGFDRMPTEIVEEYGLADIVSTRELYEEQTKLFGNSMMNKHIKLMNGFLPVLSQIERNGIKIDVEALQRVKEAYKKEKLELERTMHEIMREVMGDTPINFASPEQISQMIYSRKVKDKKHWASMFNIGLNEKGKPLTRPRMSVGAFVRSVKALTERVYKTTAIHCNTCSGKGSFFKRKKNGQLWKKETKCRICKGKGYLLKKHPQVAGLTMNPRDVRDVSANGFATDKNTMLRLLEDAKRKGNATAEKFLKCSVRLNA…
Station72_DCM_ALL_assembly_NODE_2949_length_8965_cov_4.954882	MITTLDVETTFHVGETKRADPTPFHPNNRLVSVQYNTCQDKTPKFVWFYHEKVNPDLKKSHSQVQQILDETTLLVGHNIKFDLVWLWESGFTYNGRVYDTMIGEYMLLKGQKYSLSLHDSCIRRKVSQKKTEIIQDYLSRGVGFDRMPTEIVEEYGLADIVSTRELYEEQTKLFGNSMMNKHIKLMNGFLPILSQIERNGIKIDVEALQRVKEDYKKEKLELERTMHEIMREVMGDTPINFASPEQISQMIYSRKVKDKKHWASMFNIGLNEKGKPLPRPRMSVGAFVRSVKALTERVYKTTAIHCNTCSGKGSFFKRKKNGQLWKKETKCRICKGKGYLLKKHPQVAGLTMNPRDVRDVSANGFATDKSTMLRLLEDAKRKGNATAEKFLKCSVRLNA…
Station39_DCM_ALL_assembly_NODE_849_length_11620_cov_4.381150	MITTLDVETTFHVGETKRADPTPFHPNNRLVSVQYNTCQDKTPKFVWFYHEKVNPDLKKSHSQVQQILDETTLLVGHNIKFDLVWLWESGFTYNGRVYDTMIGEYVLLKGQKYSLSLHDSCIRRKVSQKKTEIIQDYLSRGVGFDRMPTEIVEEYGLADIVSTRELYEEQTKLFGNSMMNKHIKLMNGFLPILSQIERNGIKIDVEALQRVKEDYKKEKLELERTMHEIMREVMGDTPINFASPEQISQMIYSRKVKDKKHWASMFNIGLNEKGKPLPRPRMSVGAFVRSVKALTERVYKTTAIHCNTCSGKGSFFKRKKNGQLWKKETKCRICKGKGYLLKKHPQVAGLTMNPRDVRDVSANGFATDKSTMLRLLEDAKRKGNATAEKFLKCSVRLNA…
Station65_DCM_ALL_assembly_NODE_7108_length_5804_cov_6.959123	MILTLDVENTVVKRNGKLHLDPFEPENTLVMVGMLDDNDNETIVTFDHSEQSPTANGRDIVQDKLDSTRLLVAHNAPHDLLWLWESGFTYDGDVFDTMLGEYVLQRGQKQPLSLEACAERYMLETQKQDSLKEWLKAGKSVRDMNHAELSEYLSADLHATQQLYNRLRTSYEGCSTLEPTVKLTNQLAVHLARIYQRGLKVDMNALNSVREEFEQERNQLTVSLEQQTAELMGDRPINLNSPEQLSWVIYSRKPHDKKFWKELFDDRMPDAEYRRNVNAYSSKLFKQKASQCRTCNGTGKTWKQKKDGTPYAKPNRCVSCDATGYSFADNHSRVAGLKFTPPTAKWISANGFGTGKDNLLFLEGIARSRGMKEAETFLRNVRRLSAVETYLSSFVEGIA…
Station123_SUR_ALL_assembly_NODE_2795_length_9474_cov_11.484234	MKITLDVENTVTHRDGKMHLDPFEANNSLTMVGILTDQGACYTFPFDHEEHESGHDYSDRVQMFLDEATVLIMHNAAHDLLWLWESGFKYDGPVFDTMLAEYVLQRGIKEPLSLEACAERYDLDTKKQDTLKEYFKRGYSTRTIPIDELTEYLIADLEATQQLADKLMYRLNTPKDSGLMGTVDLTNQVAVCLSRIYQRGFTVDRDALEEVRTEFEQERKQLTDDLQAHVRRLMGDTPINLNSPEQLSWVIYSRKVNDKQFWATQIDPYMPDDDFRRLVNAHTTKLAKTRATQCKTCNGTGYVRKVKKNGEPFAKPNRCPTCDTAGYLLSPSNAVAGLKFKPPSAKWASANGFSTSKLNLEILEKAARVKGMTDAVDFLSKVRRLSAVDTYLSSFVEGI…
Station109_DCM_ALL_assembly_NODE_44_length_57835_cov_171.164313	MKITLDVENTVTHRDGKMHLDPFEVNNSLTMVGILTDQGACYTFPFDHEEHESGHDYSERVQMFLDEATVLIMHNAAHDLLWLWESGFKYNGPVFDTMLAEYVLQRGIKEPLSLEACAERYDLDTKKQDTLKEYFKRGYSTRTIPIDELTEYLIADLEATQQLADKLMYRLNTPKDSGLMGTVDLTNQVAVCLSRIYQRGFTVDKQALDDVRTEFEQERKQLTDDLQAHVRRLMGDTPINLNSPEQLSWVIYSRKVNDKQFWATQIDPYMPEDDFRRLVNAHTTKLAKTRATQCKTCNGTGYIRKVKKNGEPFAKPNRCPTCDTAGYLLSPSNAVAGLKFKPPSAKWASASGFSTSKLNLETLEKAARVKGMTEAVDFLSKVRRLSAVDTYLSSFVEGI…
Station124_MXL_ALL_assembly_NODE_905_length_23274_cov_4.168181	MKITLDVENTVTHRDGKMHLDPFEANNSLTMVGILTDQGACYTFPFDHEEHESGHDYSDRVQMFLDEATVLIMHNAAHDLLWLWESGFKYDGPVFDTMLAEYVLQRGIKEPLSLEACAERYDLDTKKQDTLKEYFKRGYSTRTIPIDELTEYLIADLEATQQLADKLMYRLNTPKDSGLMGTVDLTNQVAVCLSRIYQRGFTVDRDALEEVRTEFEQERKQLTDDLQAHVRRLMGDTPINLNSPEQLSWVIYSRKVNDKQFWATQIDPYMPDDDFRRLVNAHTTKLAKTRATQCKTCNGTGYVRKVKKNGEPFAKPNRCPTCDTAGYLLSPSNAVAGLKFKPPSAKWASANGFSTSKLNLEILEKAARVKGMTDAVDFLSKVRRLSAVDTYLSSFVEGI…
Station124_SUR_ALL_assembly_NODE_2056_length_11388_cov_20.126621	MKITLDVENTVTHRDGKMHLDPFEANNSLTMVGILTDQGACYTFPFDHEEHESGHDYSDRVQMFLDEATVLIMHNAAHDLLWLWESGFKYDGPVFDTMLAEYVLQRGIKEPLSLEACAERYDLDTKKQDTLKEYFKRGYSTRTIPIDELTEYLIADLEATQQLADKLMYRLNTPKDSGLMGTVDLTNQVAVCLSRIYQRGFTVDRDALEEVRTEFEQERKQLTDDLQAHVRRLMGDTPINLNSPEQLSWVIYSRKVNDKQFWATQIDPYMPDDDFRRLVNAHTTKLAKTRATQCKTCNGTGYVRKVKKNGEPFAKPNRCPTCDTAGYLLSPSNAVAGLKFKPPSAKWASANGFSTSKLNLEILEKAARVKGMTDAVDFLSKVRRLSAVDTYLSSFVEGI…
Station100_SUR_ALL_assembly_NODE_2394_length_7719_cov_5.093293	MKITLDVENTVTHRDGKMHLDPFEANNSLTMVGILTDQGACYTFPFDHEEHESGHDYSDRVQMFLDEATVLIMHNAAHDLLWLWESGFKYDGPVFDTMLAEYVLQRGIKEPLSLEACAERYDLDTKKQDTLKEYFKRGYSTRTIPIDELTEYLIADLEATQQLADKLMYRLNTPKDSGLMGTVDLTNQVAVCLSRIYQRGFTVDRDALEEVRTEFEQERKQLTDDLQAHVRRLMGDTPINLNSPEQLSWVIYSRKVNDKQFWATQIDPYMPDDDFRRLVNAHTTKLAKTRATQCKTCNGTGYVRKVKKNGEPFAKPNRCPTCDTAGYLLSPSNAVAGLKFKPPSAKWASANGFSTSKLNLEILEKAARVKGMTDAVDFLSKVRRLSAVDTYLSSFVEGI…
Station111_SUR_ALL_assembly_NODE_1705_length_10550_cov_4.527489	MKITLDVENTVTHRDGKMHLDPFEANNSLTMVGILTDQGACYTFPFDHEEHESGHDYSDRVQMFLDEATVLIMHNAAHDLLWLWESGFKYDGPVFDTMLAEYVLQRGIKEPLSLEACAERYDLDTKKQDTLKEYFKRGYSTRTIPIDELTEYLIADLEATQQLADKLMYRLNTPKDSGLMGTVDLTNQVAVCLSRIYQRGFTVDRDALEEVRTEFEQERKQLTDDLQAHVRRLMGDTPINLNSPEQLSWVIYSRKVNDKQFWATQIDPYMPDDDFRRLVNAHTTKLAKTRATQCKTCNGTGYVRKVKKNGEPFAKPNRCPTCDTAGYLLSPSNAVAGLKFKPPSAKWASANGFSTSKLNLEILEKAARVKGMTDAVDFLSKVRRLSAVDTYLSSFVEGI…
Station122_SUR_ALL_assembly_NODE_2059_length_10238_cov_15.922420	MKITLDVENTVTHRDGKMHLDPFEANNSLTMVGILTDQGACYTFPFDHEEHESGHDYSDRVQMFLDEATVLIMHNAAHDLLWLWESGFKYDGPVFDTMLAEYVLQRGIKEPLSLEACAERYDLDTKKQDTLKEYFKRGYSTRTIPIDELTEYLIADLEATQQLADKLMYRLNTPKDSGLMGTVDLTNQVAVCLSRIYQRGFTVDRDALEEVRTEFEQERKQLTDDLQAHVRRLMGDTPINLNSPEQLSWVIYSRKVNDKQFWATQIDPYMPDDDFRRLVNAHTTKLAKTRATQCKTCNGTGYVRKVKKNGEPFAKPNRCPTCDTAGYLLSPSNAVAGLKFKPPSAKWASANGFSTSKLNLEILEKAARVKGMTDAVDFLSKVRRLSAVDTYLSSFVEGI…
Station76_DCM_ALL_assembly_NODE_4937_length_7988_cov_4.714232	MKITLDVENTVTHRDGKMHLDPFEVNNSLTMVGILTDQGACYTFPFDHEEHESGHDYSERVQMFLDEATVLIMHNAAHDLLWLWESGFKYNGPVFDTMLAEYVLQRGIKEPLSLEACAERYDLDTKKQDTLKEYFKRGYSTRTIPIDELTEYLIADLEATQQLADKLMYRLNTPKDSGLMGTVDLTNQVAVCLSRIYQRGFTVDKQALDDVRTEFEQERKQLTDDLQAHVRRLMGDTPINLNSPEQLSWVIYSRKVNDKQFWATQIDPYMPEDDFRRLVNAHTTKLAKTRATQCKTCNGTGYIRKVKKNGEPFAKPNRCPTCDTAGYLLSPSNAVAGLKFKPPSAKWASASGFSTSKLNLETLEKAARVKGMTEAVDFLSKVRRLSAVDTYLSSFVEGI…
Station38_SUR_ALL_assembly_NODE_1520_length_9710_cov_8.492284	MKITLDVENTVTHRDGKMHLDPFEVNNSLTMVGILTDQGACYTFPFDHEEHESGHDYSERVQMFLDEATVLIMHNAAHDLLWLWESGFKYNGPVFDTMLAEYVLQRGIKEPLSLEACAERYDLDTKKQDTLKEYFKRGYSTRTIPIDELTEYLIADLEATQQLADKLMYRLNTPKDSGLMGTVDLTNQVAVCLSRIYQRGFTVDKQALDDVRTEFEQERKQLTDDLQAHVRRLMGDTPINLNSPEQLSWVIYSRKVNDKQFWATQIDPYMPEDDFRRLVNAHTTKLAKTRATQCKTCNGTGYIRKVKKNGEPFAKPNRCPTCDTAGYLLSPSNAVAGLKFKPPSAKWASANGFSTSKLNLETLEKAARVKGMTEAVDFLSKVRRLSAVDTYLSSFVEGI…
Station36_DCM_ALL_assembly_NODE_852_length_14322_cov_29.636994	MKITLDVENTVTHRDGKMHLDPFEVNNSLTMVGILTDQGACYTFPFDHEEHESGHDYSERVQMFLDEATVLIMHNAAHDLLWLWESGFKYNGPVFDTMLAEYVLQRGIKEPLSLEACAERYDLDTKKQDTLKEYFKRGYSTRTIPIDELTEYLIADLEATQQLADKLMYRLNTPKDSGLMGTVDLTNQVAVCLSRIYQRGFTVDKQALDDVRTEFEQERKQLTDDLQAHVRRLMGDTPINLNSPEQLSWVIYSRKVNDKQFWATQIDPYMPEDDFRRLVNAHTTKLAKTRATQCKTCNGTGYIRKVKKNGEPFAKPNRCPTCDTAGYLLSPSNAVAGLKFKPPSAKWASANGFSTSKLNLETLEKAARVKGMTEAVDFLSKVRRLSAVDTYLSSFVEGI…
Station36_SUR_ALL_assembly_NODE_917_length_16149_cov_7.058780	MKITLDVENTVTHRDGKMHLDPFEVNNSLTMVGILTDQGACYTFPFDHEEHESGHDYSERVQMFLDEATVLIMHNAAHDLLWLWESGFKYNGPVFDTMLAEYVLQRGIKEPLSLEACAERYDLDTKKQDTLKEYFKRGYSTRTIPIDELTEYLIADLEATQQLADKLMYRLNTPKDSGLMGTVDLTNQVAVCLSRIYQRGFTVDKQALDDVRTEFEQERKQLTDDLQAHVRRLMGDTPINLNSPEQLSWVIYSRKVNDKQFWATQIDPYMPEDDFRRLVNAHTTKLAKTRATQCKTCNGTGYIRKVKKNGEPFAKPNRCPTCDTAGYLLSPSNAVAGLKFKPPSAKWASANGFSTSKLNLETLEKAARVKGMTEAVDFLSKVRRLSAVDTYLSSFVEGI…
Station37_MES_COMBINED_FINAL_NODE_4475_length_10847_cov_15.918365	MKITLDVENTVTHRDGKMHLDPFEVNNSLTMVGILTDQGACYTFPFDHEEHESGHDYSERVQMFLDEATVLIMHNAAHDLLWLWESGFKYNGPVFDTMLAEYVLQRGIKEPLSLEACAERYDLDTKKQDTLKEYFKRGYSTRTIPIDELTEYLIADLEATQQLADKLMYRLNTPKDSGLMGTVDLTNQVAVCLSRIYQRGFTVDKQALDDVRTEFEQERKQLTDDLQAHVRRLMGDTPINLNSPEQLSWVIYSRKVNDKQFWATQIDPYMPEDDFRRLVNAHTTKLAKTRATQCKTCNGTGYIRKVKKNGEPFAKPNRCPTCDTAGYLLSPSNAVAGLKFKPPSAKWASANGFSTSKLNLETLEKAARVKGMTEAVDFLSKVRRLSAVDTYLSSFVEGI…
Station25_SUR_ALL_assembly_NODE_2196_length_12948_cov_13.211200	MKLTLDVENTVTHRDGKMHLDPFEPENTLVMVGMLTDQGKETIVTFDHSEMVVKGIGSHELVQNELDKATVLIMHNAAHDLLWLWESGFKYDGPVFDTMLAEYVLQRGIKEPLSLEACAERYDLDTKKQDTLKEYFRKGYSTRTIPLDELSEYLSHDLHATQQLADRLMYRLNTPADSGLMGTVDLTNQVAVCLSRIYQRGFTVDKQALDEVRTEFEQERDQLVSDLQAQVRKLMGDTPINLNSPEQLSWVIYSRKVNDKQFWATQIDPYMTDTDFRHLVNAHTTRLAKTRAVQCRDCNGTGYVRKVKKDGTPFAKPNRCKVCDAQGYLFQPTNQTAGLKFKPPSGKWASANGFSTSKLNLETLEKAARVKGMTDAVDFLSKVRRLSAVDTYLSSFVEG…
Station23_DCM_ALL_assembly_NODE_1761_length_12998_cov_8.532643	MKLTLDVENTVTHRDGKMHLDPFEPENTLVMVGMLTDQGKETIVTFDHSEMVVKGIGSHELVQNELDKATVLIMHNAAHDLLWLWESGFKYDGPVFDTMLAEYVLQRGIKEPLSLEACAERYDLDTKKQDTLKEYFRKGYSTRTIPLDELSEYLSHDLHATQQLADRLMYRLNTPADSGLMGTVDLTNQVAVCLSRIYQRGFTVDKQALDEVRTEFEQERDQLVSDLQAQVRKLMGDTPINLNSPEQLSWVIYSRKVNDKQFWATQIDPYMTDTDFRHLVNAHTTRLAKTRAVQCRDCNGTGYVRKVKKDGTPFAKPNRCKVCDAQGYLFQPTNQTAGLKFKPPSGKWASANGFSTSKLNLETLEKAARVKGMTDAVDFLSKVRRLSAVDTYLSSFVEG…
Station36_SUR_ALL_assembly_NODE_609_length_21883_cov_6.746060	MKLTLDVENTITERDGKTHMDPFEPNNTLVMVGILTDQGQCLTFPFDHVDHPNQDDHYERVQMLLDEATVLIMHNAAHDLLWLWESGFKYDGPVYDTMLAEYVLQRGIKTPLSLEACAERYDLDTKKQDTLKEYFKKGFSTRDIPYNELAEYCVADIEATQQLAEKQMLRLNSKDDAGLMGTVDLTNQVAVCLARIYQRGFTVDMQALDSVRQEYEQERDELQHDLQAHVRKLMGDTPINLNSPEQLSWVVYSRKVTDKQHWGNSIEPYMNDADFRSLMAGGTERLYKTKATQCRECNGTGQVRKVRKDGTLYVKSNKCGSCGGNGYLLTNLGSVGGLRFKPPSAKWASANGFSTSKQNLEVLEKAARVKGMTDAVDFLSKVRRLSAIDTYLSSFVDGI…
Station36_DCM_ALL_assembly_NODE_1051_length_12689_cov_6.829033	MKLTLDVENTVTTRDGKKHLDPFEPTNSLTMVGVLTDQGVCVTFPFDHSEEDTSTHYHERVQWFLDQATVLIMHNAVHDLLWLWESGFKYDGPVFDTMLTEYVLLRGIKEPLSLEACAERYDLATKKQDTLKEYFKKGYTTRDIPYNELAEYCVADIEATQQLSDKLYYRLNTQKDSSLMRTVELTNQVAVCLARIYQRGFTVDLEALEEVRKEFENERDQLTVELQSHVRKLMGDTPINLNSPEQLSWVVYSRKVKDKQHWAESIDPYMDDADFRSLVAGGTEFLSRTKAEQCRTCRGSGQIRKTKKDGTPFAKTNKCPDCGGAGYNFISTGKRAGLKFKPPSAKWASANGFSTSKQNLEKLEQVATVKGLTDAADFLSKVRRLSAVDTYLSSFVDGI…
Station109_SUR_ALL_assembly_NODE_2316_length_12450_cov_17.249052	MRLILDVENNVTKRGDKLHLDPFEPDNCLVMVGMKTDNWERVVTFEHSTEPPTPNGFNIVQEQLDKTTVLVCHNVAHDLIWLWESGFKYDGIVFDTMLGEYVLQRGQKQPLSLEQCAERYNLDTKKQDTLKEYFKSGTPVSEIPHDELKEYLLHDLRATFSLADHIHHRFMNGDSDLFDTVTHTNMVAVCLCKIYARGFKVDLDKLDDVRKEFEKEKQDIIRELGQQVQDLMGDRPINLNSPEQLSWVIYSRKPKDKSTWGNFFEPYMNKADFNRSVSEHSEVLYKVSAKTCLMCRGRGYITKVKKNGTPFKKPNKCPNCNESGWLYEDRPNQIAGLRFSPPTAKWVSANGFSTNKINLEVLEHFAKRSNNTKAELFLNRVRRLSALETYLSSFVEGIS…
Station102_MES_ALL_assembly_NODE_329_length_42237_cov_30.752738	MRLILDVENNVTKRGDKLHLDPFEPDNCLVMVGMKTDNWERVVTFEHSTEPPTPNGFNIVQEQLDKTTVLVCHNVAHDLIWLWESGFKYDGIVFDTMLGEYVLQRGQKQPLSLEQCAERYNLDTKKQDTLKEYFKSGTPVSEIPHDELKEYLLHDLRATFSLADHIHHRFMNGDSDLFDTVTHTNMVAVCLCKIYARGFKVDLDKLDDVRKEFEKEKQDIIRELGQQVQDLMGDRPINLNSPEQLSWVIYSRKPKDKSTWGNFFEPYMNKADFNRSVSEHSEVLYKVSAKTCLMCRGRGYITKVKKNGTPFKKPNKCPNCNESGWLYEDRPNQIAGLRFSPPTAKWVSANGFSTNKINLEVLEHFAKRSNNTKAELFLNRVRRLSALETYLSSFVEGIS…
Station111_SUR_ALL_assembly_NODE_1369_length_12308_cov_11.403819	MRLILDVENNVTKRNDKLHLDPFEPTNSLVMVGMKTDNWERVVTFEHSGELPTPNGFNMVQEQLDKTTVLVCHNVAHDLIWLWESGFKYDGIVFDTMLGEYVLQRGQKKPLSLEQCAERYDLDTKKQDTLKEYFKSGTSVSDIPHAELVDYLLHDLRATYNLADRIHHRCMNGDSDLFDTVTHTNMVAVCLCKIYARGFKVDLDKLDDVRKEFEKEKQDIIRELGQQVQDLMGDKPINLNSPEQLSWVIYSRKPKDKSMWGNFFDPYMNKSDFNKAVSEHSDVMYKVSAKTCPMCRGRGYITKVKKNGTPFKKPNKCPNCDESGWLYEDRPFQIAGLKFRPPTAKWVSANGFSTNKINLEILEHFAKRSNNTKAELFLKRVRRLSALETYLSSFVEGIS…
Station102_SUR_SMARTER_KIT_NODE_563_length_11818_cov_23.594491	MRLILDVENNVTKRGDKLHLDPFEPDNCLVMVGMKTDNWERVVTFEHSTEPPTPNGFNIVQEQLDKTTVLVCHNVAHDLIWLWESGFKYDGIVFDTMLGEYVLQRGQKQPLSLEQCAERYNLDTKKQDTLKEYFKSGTPVSEIPHDELKEYLLHDLRATFSLADHIHHRFMNGDSDLFDTVTHTNMVAVCLCKIYARGFKVDLDKLDDVRKEFEKEKQDIIRELGQQVQDLMGDRPINLNSPEQLSWVIYSRKPKDKSTWGNFFEPYMNKADFNRSVSEHSEVLYKVSAKTCLMCRGRGYITKVKKNGTPFKKPNKCPNCNESGWLYEDRPNQIAGLRFSPPTAKWVSANGFSTNKINLEVLEHFAKRSNNTKAELFLNRVRRLSALETYLSSFVEGIS…
Station125_MXL_ALL_assembly_NODE_2192_length_13452_cov_3.647011	MRLILDVENNVTKRGDKLHLDPFEPDNCLVMVGMKTDNWERVVTFEHSTEPPTPNGFNIVQEQLDKTTALVCHNVAHDLIWLWESGFKYDGIVFDTMLGEYVLQRGQKKPLSLEQCAERYNLDTKKQDTLKEYFKSGTPVSEIPHDELKEYLLHDLRATFNLADKIHHRFMNGDSDLFDTVTHTNMVAVCLCKIYARGFKVDLDKLDDVRKEFEKEKQDIIRELGQQVQDLMGDRPINLNSPEQLSWVIYSRKPKDKSTWGNFFEPYMNKADFNRSVSEHSEVLYKVSAKTCLMCRGRGYITKVKKNGTPFKKPNKCPNCNESGWLYEDRPNQIAGLRFSPPTAKWVSANGFSTNKINLEVLEHFAKRSNNTKAELFLKRVRRLSALETYLSSFVEGIS…
Station52_SUR_ALL_assembly_NODE_5851_length_5425_cov_9.676164	MRLILDVENNVTKRGDKLHLDPFEPDNCLVMVGMKTDNWERVVTFEHSTEPPTPNGFNIVQEQLDKTTVLVCHNVAHDLIWLWESGFKYDGIVFDTMLGEYVLQRGQKKPLSLEQCAERYNLDTKKQDTLKEYFKSGTPVSEIPHDELKEYLLHDLRATFSLADHIHHRFMNGDSDLFDTVTHTNMVAVCLCKIYARGFKVDLDKLDDVRKEFEKEKQDIIRELGQQVQDLMGDRPINLNSPEQLSWVIYSRKPKDKSTWGNFFEPYMNKADFNRSVSEHSEVLYKVSAKTCLMCRGRGYITKVKKNGTPFKKPNKCPNCNESGWLYEDRPNQIAGLRFSPPTAKWVSANGFSTNKINLEVLEHFAKRSNNTKAELFLKRVRRLSALETYLSSFVEGIS…
Station76_DCM_ALL_assembly_NODE_9547_length_5178_cov_7.183681	MRLILDVENNVTKRGDKLHLDPFEPDNCLVMVGMKTDNWERVVTFEHSTEPPTPNGFNMVQEQLDKTTVLVCHNVAHDLIWLWESGFKYDGIVFDTMLGEYVLQRGQKKPLSLEQCAERYNLDTKKQDTLKEYFKSGTPVSEIPHDELKEYLLHDLRATFSLADHIHHRFMNGDSDLFDTVTHTNMVAVCLCKIYARGFKVDLDKLDDVRKEFEKEKQDIIRELGQQVQDLMGDRPINLNSPEQLSWVIYSRKPKDKSTWGNFFEPYMNKSDFNRSVSEHSEVLYKVSAKTCLMCRGRGYITKVKKNGTPFKKPNKCPNCNESGWLYEDRPNQIAGLRFSPPTAKWVSANGFSTNKINLEVLEHFAKRSNNTKAELFLKRVRRLSALETYLSSFVEGIS…
Station137_SUR_ALL_assembly_NODE_4864_length_5072_cov_3.085310	MRLILDVENNVTKRGDKLHLDPFEPDNCLVMVGMKTDNWERVVTFEHSTEPPTPNGFNIVQEQLDKTTVLVCHNVAHDLIWLWESGFKYDGIVFDTMLGEYVLQRGQKKPLSLEQCAERYNLDTKKQDTLKEYFKSGTSVSEIPHDELKEYLLHDLRATFSLADHIHHRFMNGDSDLFDTVTHTNMVAVCLCKIYARGFKVDLDKLEDVRKEFEKEKQDIIRELGQQVQDLMGDRPINLNSPEQLSWVIYSRKPKDKSMWGNFFEPYMNKSDFNRAVSEHSDIMYKVSAKTCLMCRGRGYITKVKKNGTPFKKPNKCPNCNESGWLYEDRPNQIAGLRFSPPTAKWVSANGFSTNKINLEVLEHFAKRSNNTKAELFLKRVRRLSALETYLSSFVEGIS…
Station173_DCM_ALL_assembly_NODE_12591_length_9818_cov_62.688006	MKLTLDVENTVTKRDGKMYLDPFEPDNRLVMVGCLTDTGEEYLYRDNFDGVQALLDKATILIGHNIAYDLMWLWECGFKYDGPVFDTMLAEYVIQRGQKQPLSLEACANRYELDTKKQDTLKEYFKQGVGVDEIPPDELSEYLSADLHATQQLSDVLYGKLLTTDSKLMECVVLTNRVCVTLAHIYHTGFAVDVSKLEEVRFQFETEKQETEKRLQIQIRNIMGDTPINLNSPEQMSWVIYSRKPHDKTMWANSFTPYMDKVSYNDTVSRNSDILYRTKAVSCRECNGTGQIRKVRKNGTLYTVTNKCIPCSASGYIFKPNQIVAGLKFKAPSAKWVSANGFGVSKTNLDMLQSMAKRSNMADAVNFLTDVKRLSALETYLSSFVEGIKAHVKSDGKLH…
Station188_DCM_ALL_assembly_NODE_10176_length_9084_cov_53.784362	MKLTLDVENTVTKRDGKMYLDPFEPDNRLVMVGCLTDTGEEYLYRDNFDGVQALLDKATILIGHNIAYDLMWLWECGFKYDGPVFDTMLAEYVIQRGQKQPLSLEACANRYELDTKKQDTLKEYFKQGVGVDEIPPDELSEYLSADLHATQQLSDVLYGKLLTTDSKLMECVVLTNRVCVTLAHIYHTGFAVDVSKLEEVRFQFETEKQETEKRLQIQIRNIMGDTPINLNSPEQMSWVIYSRKPHDKTMWANSFTPYMDKVSYNDTVSRNSDILYRTKAVSCRECNGTGQIRKVRKNGTLYTVTNKCIPCSASGYIFKPNQIVAGLKFKAPSAKWVSANGFGVSKTNLDMLQSMAKRSNMADAVNFLTDVKRLSALETYLSSFVEGIKAHVKSDGKLH…
Station196_SUR_ALL_assembly_NODE_7094_length_8881_cov_87.780648	MKLTLDVENTVTKRDGKMYLDPFEPDNRLVMVGCLTDTGEEYLYRDNFDGVQALLDQATILIGHNIAYDLMWLWECGFKYDGPVFDTMLAEYVVQRGQKQPLSLEACANRYELDTKKQDTLKEYFKQGVGVDEIPPEELSDYLSADLHATQQLSDVLYAKLLTTDAKLMECVVLTNRVCITLAHIYQTGFAVDETKLEEVRFQFETEKQETEKRIQIQIRNLMGDSPINLNSPEQMSWVIYSRKPHDKAMWANGFTPYMDKPSFNDTVSRQSSIVFRTKAISCKECYGTGQVRKVRKNGVLYSNTNKCIPCSASGYIFQPTQVVAGLKFKAPSAKWISANGFGVSKANLDILKSMAKRANMTDAVNFLTDVTRLSALDTYLSSFVEGIKAHIKSDGKLH…
Station209_SUR_ALL_assembly_NODE_25603_length_5052_cov_62.396438	MKLTLDVENTVTKRDGKMYLDPFEPDNRLVMVGCLTDTGEEYLYRDNFDGVQALLDQATILIGHNIAYDLMWLWECGFKYDGPVFDTMLAEYVVQRGQKQPLSLEACANRYELDTKKQDTLKEYFKQGVGVDEIPPDELSEYLSADLHATQQLSDVLYGKLLTTDSKLMECVVLTNRVCVTLAHIYHTGFAVDVSKLEEVRFQFETEKQETEKRLQIQIRNIMGDTPINLNSPEQMSWVIYSRKPHDKTMWANSFTPYMDKVSYNDTVSRNSDILYRTKAVSCRECNGTGQIRKVRKNGTLYTVTNKCIPCSASGYIFKPNQIVAGLKFKAPSAKWVSANGFGVSKTNLDMLQSMAKRSNMADAVNFLTDVKRLSALETYLSSFVEGIKAHVKSDGKLH…
Station193_SUR_ALL_assembly_NODE_2705_length_17311_cov_61.990728	MKLTLDVENTVTKRDGKMYLDPFEPDNRLVMVGCLTDAGEEYLYRDNFDGVQALLDKATILIGHNIAYDLMWLWECGFKYDGPVFDTMLAEYVIQRGQKQPLSLEACANRYELDTKKQDTLKEYFKQGVGVDEIPPEELSDYLSADLHATQQLSDVLYAKLLTTDAKLMECVVLTNRVCITLAHIYQTGFAVDETKLEEVRFQFETEKQETEKRIQIQIRNLMGDSPINLNSPEQMSWVIYSRKPHDKAMWANGFTPYMDKPSFNDTVSRQSSIVFRTKAVSCKECYGTGQVRKVRKNGLLYTNAHKCIPCSASGYIFQPTQVVAGLKFKAPSAKWISANGFGVSKANLDILKSMAKRANMTDAVNFLTDVTRLSALDTYLSSFVEGIKAHIKSDGKLH…
Station180_ZZZ_ALL_assembly_NODE_7428_length_10888_cov_130.419367	MKLTLDVENTVTKRDGKMYLDPFEPDNRLVMVGCLTDTGEEYLYRDNFDGVQALLDKATILIGHNIAYDLMWLWECGFKYDGPVFDTMLAEYVIQRGQKQPLSLEACANRYELDTKKQDTLKEYFKQGVGVDEIPPDELSEYLSADLHATQQLSDVLYGKLLTTDSKLMECVVLTNRVCVTLAHIYHTGFAVDVSKLEEVRFQFETEKQETEKRLQIQIRNIMGDTPINLNSPEQMSWVIYSRKPHDKTMWANSFTPYMDKVSYNDTVSRNSDILYRTKAVSCRECNGTGQIRKVRKNGLLYTNAHKCLRCSASGYIFQPTQIVAGLKFKAPSAKWISANGFGVSKTNLDTLQSMAKRSNMADAVNFLTDVKRLSALETYLSSFVEGIKAHVKSDGKLH…
Station85_MES_COMBINED_FINAL_NODE_7331_length_9400_cov_6.104441	MKLTLDVENTVTKRDGKMYLDPFEPDNRLVMVGCLTDAGEEYLYRDNFDGVQALLDQATILIGHNIAYDLMWLWECGFKYDGPVFDTMLAEYVVQRGQKQPLSLEACANRYELDTKKQDTLKEYFKQGVGVDEIPPEELSDYLSADLHATQQLSDVLYTKLLTTDAKLMECVVLTNRVCITLAHIYQTGFAVDETKLEEVRFQFETEKQETEKRIQIQIRNLMGDTPINLNSPEQMSWVIYSRKPHDKAMWANGFTPYMDKPSFNATVSRQSSIVFRTKAVSCKECYGTGQVRKVRKNGVLYSNTNKCTPCSASGYIFNTTQIVAGLKFKAPSAKWISANGFGVSKANLDILKSMAKRANMTDAVNFLTDVSRLSALDTYLSSFVEGIKAHIKSDGKLH…
Station201_SUR_ALL_assembly_NODE_8689_length_9033_cov_68.478949	MKLTLDVENTVTKRDGKMYLDPFEPDNRLVMVGCLTDTGEEYLYRDNFDGVQALLDKATILIGHNIAYDLMWLWECGFKYDGPVFDTMLAEYVIQRGQKQPLSLEACANRYELDTKKQDTLKEYFKQGVGVDEIPPDELSEYLSADLHATQQLSDVLYGKLLTTDSKLMECVVLTNRVCVTLAHIYHTGFAVDVSKLEEVRFQFETEKQETEKRLQIQIRNIMGDTPINLNSPEQMSWVIYSRKPHDKTMWANSFTPYMDKVSYNDTVSRNSDILYRTKAVSCRECNGTGQIRKVRKNGTLYTVTNKCIPCSASGYIFKPNQIVAGLKFKAPSAKWVSANGFGVSKTNLDMLQSMAKRSNMADAVNFLTDVKRLSALETYLSSFVEGIKAHVKSDGKLH…
Station189_DCM_ALL_assembly_NODE_9532_length_8666_cov_143.490884	MKLTLDVENTVTKRDGKMYLDPFEPDNRLVMVGCLTDTGEEYLYRDNFDGVQALLDKATILIGHNIAYDLMWLWECGFKYDGPVFDTMLAEYVIQRGQKQPLSLEACANRYELDTKKQDTLKEYFKQGVGVDEIPPDELSEYLSADLHATQQLSDVLYGKLLTTDSKLMECVVLTNRVCVTLAHIYHTGFAVDVSKLEEVRFQFETEKQETEKRLQIQIRNIMGDTPINLNSPEQMSWVIYSRKPHDKTMWANSFTPYMDKVSYNDTVSRNSDILYRTKAVSCRECNGTGQIRKVRKNGTLYTVTNKCIPCSASGYIFKPNQIVAGLKFKAPSAKWVSANGFGVSKTNLDMLQSMAKRSNMADAVNFLTDVKRLSALETYLSSFVEGIKAHVKSDGKLH…
Station205_MES_ALL_assembly_NODE_9520_length_8627_cov_96.215469	MKLTLDVENTVTKRDGKMYLDPFEPDNRLVMVGCLTDTGEEYLYRDNFDGVQALLDQATILIGHNIAYDLMWLWECGFKYDGPVFDTMLAEYVVQRGQKQPLSLEACANRYELDTKKQDTLKEYFKQGVGVDEIPPDELSEYLSADLHATQQLSDVLYGKLLTTDSKLMECVVLTNRVCVTLAHIYHTGFAVDVSKLEEVRFQFETEKQETEKRLQIQIRNIMGDTPINLNSPEQMSWVIYSRKPHDKTMWANSFTPYMDKVSYNDTVSRNSDILYRTKAVSCRECNGTGQIRKVRKNGTLYTVTNKCIPCSASGYIFKPNQIVAGLKFKAPSAKWVSANGFGVSKTNLDMLQSMAKRSNMADAVNFLTDVKRLSALETYLSSFVEGIKAHVKSDGKLH…
Station85_SUR_COMBINED_FINAL_NODE_5441_length_7942_cov_179.867377	MKLTLDVENTVTKRDGKMYLDPFEPDNRLVMVGCLTDAGEEYLYRDNFDGVQALLDQATILIGHNIAYDLMWLWECGFKYDGPVFDTMLAEYVVQRGQKQPLSLEACANRYELDTKKQDTLKEYFKQGVGVDEIPPEELSDYLSADLHATQQLSDVLYTKLLTTDAKLMECVVLTNRVCITLAHIYQTGFAVDETKLEEVRFQFETEKQETEKRIQIQIRNLMGDTPINLNSPEQMSWVIYSRKPHDKAMWANGFTPYMDKPSFNATVSRQSSIVFRTKAVSCKECYGTGQVRKVRKNGVLYSNTNKCTPCSASGYIFNTTQIVAGLKFKAPSAKWISANGFGVSKANLDILKSMAKRANMTDAVNFLTDVSRLSALDTYLSSFVEGIKAHIKSDGKLH…
Station84_SUR_COMBINED_FINAL_NODE_7095_length_7844_cov_26.788548	MKLTLDVENTVTKRDGKMYLDPFEPDNRLVMVGCLTDAGEEYLYRDNFDGVQALLDQATILIGHNIAYDLMWLWECGFKYDGPVFDTMLAEYVVQRGQKQPLSLEACANRYELDTKKQDTLKEYFKQGVGVDEIPPEELSDYLSADLHATQQLSDVLYTKLLTTDAKLMECVVLTNRVCITLAHIYQTGFAVDETKLEEVRFQFETEKQETEKRIQIQIRNLMGDTPINLNSPEQMSWVIYSRKPHDKAMWANGFTPYMDKPSFNATVSRQSSIVFRTKAVSCKECYGTGQVRKVRKNGVLYSNTNKCTPCSASGYIFNTTQIVAGLKFKAPSAKWISANGFGVSKANLDILKSMAKRANMTDAVNFLTDVSRLSALDTYLSSFVEGIKAHIKSDGKLH…
Station85_DCM_COMBINED_FINAL_NODE_8476_length_7614_cov_143.749570	MKLTLDVENTVTKRDGKMYLDPFEPDNRLVMVGCLTDAGEEYLYRDNFDGVQALLDQATILIGHNIAYDLMWLWECGFKYDGPVFDTMLAEYVVQRGQKQPLSLEACANRYELDTKKQDTLKEYFKQGVGVDEIPPEELSDYLSADLHATQQLSDVLYTKLLTTDAKLMECVVLTNRVCITLAHIYQTGFAVDETKLEEVRFQFETEKQETEKRIQIQIRNLMGDTPINLNSPEQMSWVIYSRKPHDKAMWANGFTPYMDKPSFNATVSRQSSIVFRTKAVSCKECYGTGQVRKVRKNGVLYSNTNKCTPCSASGYIFNTTQIVAGLKFKAPSAKWISANGFGVSKANLDILKSMAKRANMTDAVNFLTDVSRLSALDTYLSSFVEGIKAHIKSDGKLH…
Station175_SUR_ALL_assembly_NODE_16921_length_7689_cov_38.555279	MKLTLDVENTVTKRDGKMYLDPFEPDNRLVMVGCLTDTGEEYLYRDNFDGVQALLDKATILIGHNIAYDLMWLWECGFKYDGPVFDTMLAEYVIQRGQKQPLSLEACANRYELDTKKQDTLKEYFKQGVGVDEIPPDELSEYLSADLHATQQLSDVLYGKLLTTDSKLMECVVLTNRVCVTLAHIYHTGFAVDVSKLEEVRFQFETEKQETEKRLQIQIRNIMGDTPINLNSPEQMSWVIYSRKPHDKTMWANSFTPYMDKVSYNDTVSRNSDILYRTKAVSCRECNGTGQIRKVRKNGTLYTVTNKCIPCSASGYIFKPNQIVAGLKFKAPSAKWVSANGFGVSKTNLDMLQSMAKRSNMADAVNFLTDVKRLSALETYLSSFVEGIKAHVKSDGKLH…
Station205_MES_ALL_assembly_NODE_17238_length_5872_cov_119.740932	MKLTLDVENTVTKRDGKMYLDPFEPDNRLVMVGCLTDTGEEYLYRDNFDGVQALLDQATILIGHNIAYDLMWLWECGFKYDGPVFDTMLAEYVVQRGQKQPLSLEACANRYELDTKKQDTLKEYFKQGVGVDEIPPEELSDYLSADLHATQQLSDVLYAKLLTTDAKLMECVVLTNRVCITLAHIYQTGFAVDETKLEEVRFQFETEKQETEKRIQIQIRNLMGDTPINLNSPEQMSWVIYSRKPHDKAMWANGFTPYMDKPSFNDTVSRQSSIVFRTKAVSCKECYGTGQVRKVRKNGVLYSNTNKCILCSASGYIFQSTQVVAGLKFKAPSAKWVSANGFGVSKANLDILKSMAKRANMTDAVNFLTDVTRLSALDTYLSSFVEGIKAHIKSDGKLH…
Station194_SUR_ALL_assembly_NODE_13599_length_5653_cov_59.461772	MKLTLDVENTVTKRDGKMYLDPFEPDNRLVMVGCLTDTGEEYLYRDNFDGVQALLDQATILIGHNIAYDLMWLWECGFKYDGPVFDTMLAEYVVQRGQKQPLSLEACANRYELDTKKQDTLKEYFKQGVGVDEIPPDELSEYLSADLHATQQLSDVLYGKLLTTDSKLMECVVLTNRVCVTLAHIYHTGFAVDVSKLEEVRFQFETEKQETEKRLQIQIRNIMGDTPINLNSPEQMSWVIYSRKPHDKTMWANSFTPYMDKVSYNDTVSRNSDILYRTKAVSCRECNGTGQIRKVRKNGTLYTVTNKCIPCSASGYIFKPNQIVAGLKFKAPSAKWVSANGFGVSKTNLDMLQSMAKRSNMADAVNFLTDVKRLSALETYLSSFVEGIKAHVKSDGKLH…
Station206_SUR_ALL_assembly_NODE_6735_length_10752_cov_40.934000	MKLTVDVENTVTHRGGKIHLDPFESTNKLVMVGCLTGTGKEYLFRDTFDGVQELLDEATILIGHNIVHDLMWLWECGFNYKGPVFDTMLGEYILQRGDKKPLSLEACAERYELETQKQDTLKEYFKQGVGVDEIPADELSSYLSADLHATQQLSDVIYRKLNTVEYASLMPTVILTNKVAVTLGRIYQRGFKVDKEKLEEVRVQFEKEKQGIEERLNKQVRNLMGDTPINLNSPEQMSWVIYSKKPIDKAMWANNFFPYMSNDEYRKKAIIYSNTIYKTQAVKCNDCNGEGYIRKVKKDGNLYSKPSRCIHCNTSGYLFNNTDAIGGLKFTAPTSKWISANGFTTNKTYLDILRNTAKKNDLTDAVNFLTDLQRLSALDTYLSSFVEGISNHVKSDGML…
Station173_DCM_ALL_assembly_NODE_12186_length_10061_cov_23.320808	MKLTLDVENTVTNRNGKMHLDPFEPTNKLVMIGCLTDTGKEYLYRDNYDGVQELLDSATILIGHNIVHDLMWLWECGFNYEGSVFDTMLGEYILQRGNKQPLSLDACAERYELETQKQDTLKEYFKKGVGVDEIPPEELASYLSADLHATQQLSDVIYKKLNTTKYSSLMDTVILTNKVAITLGKIYRRGFKVDVSKLDEVRVEFEKEKQDIEIRLNKQVRNLMGDTPINLNSPEQMSWVIYSKKPIDKSMWSNNFTPYMDNSEYKEKVNEYSNNLYKTQAVKCFECRGEGYIRKVKKDGNLYSKPSRCVHCNTSGYLFNNTNTIAGLKFTAPTAKWVSNSGFTTNKSYLDILRNVAKKNDLTDAVNFLTDLQRLSALDTYLSSFVEGINTYVKPDGML…
Station206_SUR_ALL_assembly_NODE_5960_length_11752_cov_94.902368	MKLTLDVENTVTNRNGKMHLDPFEPTNKLVMIGCLTDTGKEYLYRDNYDGVQELLDSATILIGHNIVHDLMWLWECGFNYEGSVFDTMLGEYILQRGNKQPLSLDACAERYELETQKQDTLKEYFKKGVGVDEIPPEELASYLSADLHATQQLSDVIYKKLNTTKYSSLMDTVILTNKVAITLGKIYRRGFKVDVSKLDEVRVEFEKEKQDIEIRLNKQVRNLMGDTPINLNSPEQMSWVIYSKKPIDKSMWSNNFTPYMDNSEYKEKVNEYSNNLYKTQAVKCFECRGEGYIRKVKKDGNLYSKPSRCVHCNTSGYLFNNTNTIAGLKFTAPTAKWVSNSGFTTNKSYLDILRNVAKKNDLTDAVNFLTDLQRLSALDTYLSSFVEGINTYVKPDGML…
Station178_SUR_ALL_assembly_NODE_9702_length_10017_cov_6.916181	MKLTLDVENTVTNRNGKMHLDPFEPTNKLVMIGCLTDTGKEYLYRDNYDGVQELLDSATILIGHNIVHDLMWLWECGFNYEGSVFDTMLGEYILQRGNKQPLSLDACAERYELETQKQDTLKEYFKKGVGVDEIPPEELASYLSADLHATQQLSDVIYKKLNTTEYSSLMDTVILTNKVAITLGKIYRRGFKVDVSKLDEVRVEFEKEKQDIEIRLNKQVRNLMGDTPINLNSPEQMSWVIYSKKPIDKSMWSNNFTPYMDNSEYKEKVNEYSNNLYKTQAVKCFECRGEGYIRKVKKDGNLYSKPSRCVHCNTSGYLFNNTNTIAGLKFTAPTAKWVSNSGFTTNKSYLDILRNVAKKNDLTDAVNFLTDLQRLSALDTYLSSFVEGINTYVKPDGML…
Station188_DCM_ALL_assembly_NODE_9115_length_9870_cov_17.927764	MKLTLDVENTVTNRNGKMHLDPFEPTNKLVMIGCLTDTGKEYLYRDNYDGVQELLDSATILIGHNIVHDLMWLWECGFNYEGSVFDTMLGEYILQRGNKQPLSLDACAERYELETQKQDTLKEYFKKGVGVDEIPPEELASYLSADLHATQQLSDVIYKKLNTTEYSSLMDTVILTNKVAITLGKIYRRGFKVDVSKLDEVRVEFEKEKQDIEIRLNKQVRNLMGDTPINLNSPEQMSWVIYSKKPIDKSMWSNNFTPYMDNSEYKEKVNEYSNNLYKTQAVKCFECRGEGYIRKVKKDGNLYSKPSRCVHCNTSGYLFNNTNTIAGLKFTAPTAKWVSNSGFTTNKSYLDILRNVAKKNDLTDAVNFLTDLQRLSALDTYLSSFVEGINTYVKPDGML…
Station201_MES_ALL_assembly_NODE_7204_length_9753_cov_17.496803	MKLTLDVENTVTNRNGKMHLDPFEPTNKLVMIGCLTDTGKEYLYRDNYDGVQELLDSATILIGHNIVHDLMWLWECGFNYEGSVFDTMLGEYILQRGNKQPLSLDACAERYELETQKQDTLKEYFKKGVGVDEIPPEELASYLSADLHATQQLSDVIYKKLNTTKYSSLMDTVILTNKVAITLGKIYRRGFKVDVSKLDEVRVEFEKEKQDIEIRLNKQVRNLMGDTPINLNSPEQMSWVIYSKKPIDKSMWSNNFTPYMDNSEYKEKVNEYSNNLYKTQAVKCFECRGEGYIRKVKKDGNLYSKPSRCVHCNTSGYLFNNTNTIAGLKFTAPTAKWVSNSGFTTNKSYLDILRNVAKKNDLTDAVNFLTDLQRLSALDTYLSSFVEGINTYVKPDGML…
Station193_SUR_ALL_assembly_NODE_6184_length_9759_cov_28.139015	MKLTLDVENTVTNRNGKMHLDPFEPTNKLVMIGCLTDTGKEYLYRDNYDGVQELLDSATILIGHNIVHDLMWLWECGFNYEGSVFDTMLGEYILQRGNKQPLSLDACAERYELETQKQDTLKEYFKKGVGVDEIPPEELASYLSADLHATQQLSDVIYKKLNTTKYSSLMDTVILTNKVAITLGKIYRRGFKVDVSKLDEVRVEFEKEKQDIEIRLNKQVRNLMGDTPINLNSPEQMSWVIYSKKPIDKSMWSNNFTPYMDNSEYKEKVNEYSNNLYKTQAVKCFECRGEGYIRKVKKDGNLYSKPSRCVHCNTSGYLFNNTNTIAGLKFTAPTAKWVSNSGFTTNKSYLDILRNVAKKNDLTDAVNFLTDLQRLSALDTYLSSFVEGINTYVKPDGML…
Station205_MES_ALL_assembly_NODE_7962_length_9677_cov_52.693931	MKLTLDVENTVTNRNGKMHLDPFEPTNKLVMIGCLTDTGKEYLYRDNYDGVQELLDSATILIGHNIVHDLMWLWECGFNYEGSVFDTMLGEYILQRGNKQPLSLDACAERYELETQKQDTLKEYFKKGVGVDEIPPEELASYLSADLHATQQLSDVIYKKLNTTKYSSLMDTVILTNKVAITLGKIYRRGFKVDVSKLDEVRVEFEKEKQDIEIRLNKQVRNLMGDTPINLNSPEQMSWVIYSKKPIDKSMWSNNFTPYMDNSEYKEKVNEYSNNLYKTQAVKCFECRGEGYIRKVKKDGNLYSKPSRCVHCNTSGYLFNNTNTIAGLKFTAPTAKWVSNSGFTTNKSYLDILRNVAKKNDLTDAVNFLTDLQRLSALDTYLSSFVEGINTYVKPDGML…
Station205_SUR_ALL_assembly_NODE_5395_length_9664_cov_27.481111	MKLTLDVENTVTNRNGKMHLDPFEPTNKLVMIGCLTDTGKEYLYRDNYDGVQELLDSATILIGHNIVHDLMWLWECGFNYEGSVFDTMLGEYILQRGNKQPLSLDACAERYELETQKQDTLKEYFKKGVGVDEIPPEELASYLSADLHATQQLSDVIYKKLNTTKYSSLMDTVILTNKVAITLGKIYRRGFKVDVSKLDEVRVEFEKEKQDIEIRLNKQVRNLMGDTPINLNSPEQMSWVIYSKKPIDKSMWSNNFTPYMDNSEYKEKVNEYSNNLYKTQAVKCFECRGEGYIRKVKKDGNLYSKPSRCVHCNTSGYLFNNTNTIAGLKFTAPTAKWVSNSGFTTNKSYLDILRNVAKKNDLTDAVNFLTDLQRLSALDTYLSSFVEGINTYVKPDGML…
Station189_MES_ALL_assembly_NODE_11373_length_9623_cov_17.784699	MKLTLDVENTVTNRNGKMHLDPFEPTNKLVMIGCLTDTGKEYLYRDNYDGVQELLDSATILIGHNIVHDLMWLWECGFNYEGSVFDTMLGEYILQRGNKQPLSLDACAERYELETQKQDTLKEYFKKGVGVDEIPPEELASYLSADLHATQQLSDVIYKKLNTTEYSSLMDTVILTNKVAITLGKIYRRGFKVDVSKLDEVRVEFEKEKQDIEIRLNKQVRNLMGDTPINLNSPEQMSWVIYSKKPIDKSMWSNNFTPYMDNSEYKEKVNEYSNNLYKTQAVKCFECRGEGYIRKVKKDGNLYSKPSRCVHCNTSGYLFNNTNTIAGLKFTAPTAKWVSNSGFTTNKSYLDILRNVAKKNDLTDAVNFLTDLQRLSALDTYLSSFVEGINTYVKPDGML…
Station180_ZZZ_ALL_assembly_NODE_8569_length_9643_cov_30.058302	MKLTLDVENTVTNRNGKMHLDPFEPTNKLVMIGCLTDTGKEYLYRDNYDGVQELLDSATILIGHNIVHDLMWLWECGFNYEGSVFDTMLGEYILQRGNKQPLSLDACAERYELETQKQDTLKEYFKKGVGVDEIPPEELASYLSADLHATQQLSDVIYKKLNTTEYSSLMDTVILTNKVAITLGKIYRRGFKVDVSKLDEVRVEFEKEKQDIEIRLNKQVRNLMGDTPINLNSPEQMSWVIYSKKPIDKSMWSNNFTPYMDNSEYKEKVNEYSNNLYKTQAVKCFECRGEGYIRKVKKDGNLYSKPSRCVHCNTSGYLFNNTNTIAGLKFTAPTAKWVSNSGFTTNKSYLDILRNVAKKNDLTDAVNFLTDLQRLSALDTYLSSFVEGINTYVKPDGML…
Station206_MES_ALL_assembly_NODE_10870_length_9681_cov_17.588614	MKLTLDVENTVTNRNGKMHLDPFEPTNKLVMIGCLTDTGKEYLYRDNYDGVQELLDSATILIGHNIVHDLMWLWECGFNYEGSVFDTMLGEYILQRGNKQPLSLDACAERYELETQKQDTLKEYFKKGVGVDEIPPEELASYLSADLHATQQLSDVIYKKLNTTKYSSLMDTVILTNKVAITLGKIYRRGFKVDVSKLDEVRVEFEKEKQDIEIRLNKQVRNLMGDTPINLNSPEQMSWVIYSKKPIDKSMWSNNFTPYMDNSEYKEKVNEYSNNLYKTQAVKCFECRGEGYIRKVKKDGNLYSKPSRCVHCNTSGYLFNNTNTIAGLKFTAPTAKWVSNSGFTTNKSYLDILRNVAKKNDLTDAVNFLTDLQRLSALDTYLSSFVEGINTYVKPDGML…
Station201_SUR_ALL_assembly_NODE_7993_length_9633_cov_33.230528	MKLTLDVENTVTNRNGKMHLDPFEPTNKLVMIGCLTDTGKEYLYRDNYDGVQELLDSATILIGHNIVHDLMWLWECGFNYEGSVFDTMLGEYILQRGNKQPLSLDACAERYELETQKQDTLKEYFKKGVGVDEIPPEELASYLSADLHATQQLSDVIYKKLNTTKYSSLMDTVILTNKVAITLGKIYRRGFKVDVSKLDEVRVEFEKEKQDIEIRLNKQVRNLMGDTPINLNSPEQMSWVIYSKKPIDKSMWSNNFTPYMDNSEYKEKVNEYSNNLYKTQAVKCFECRGEGYIRKVKKDGNLYSKPSRCVHCNTSGYLFNNTNTIAGLKFTAPTAKWVSNSGFTTNKSYLDILRNVAKKNDLTDAVNFLTDLQRLSALDTYLSSFVEGINTYVKPDGML…
Station194_DCM_ALL_assembly_NODE_7514_length_9464_cov_25.442236	MKLTLDVENTVTNRNGKMHLDPFEPTNKLVMIGCLTDTGKEYLYRDNYDGVQELLDSATILIGHNIVHDLMWLWECGFNYEGSVFDTMLGEYILQRGNKQPLSLDACAERYELETQKQDTLKEYFKKGVGVDEIPPEELASYLSADLHATQQLSDVIYKKLNTTKYSSLMDTVILTNKVAITLGKIYRRGFKVDVSKLDEVRVEFEKEKQDIEIRLNKQVRNLMGDTPINLNSPEQMSWVIYSKKPIDKSMWSNNFTPYMDNSEYKEKVNEYSNNLYKTQAVKCFECRGEGYIRKVKKDGNLYSKPSRCVHCNTSGYLFNNTNTIAGLKFTAPTAKWVSNSGFTTNKSYLDILRNVAKKNDLTDAVNFLTDLQRLSALDTYLSSFVEGINTYVKPDGML…
Station209_SUR_ALL_assembly_NODE_11161_length_9464_cov_24.837496	MKLTLDVENTVTNRNGKMHLDPFEPTNKLVMIGCLTDTGKEYLYRDNYDGVQELLDSATILIGHNIVHDLMWLWECGFNYEGSVFDTMLGEYILQRGNKQPLSLDACAERYELETQKQDTLKEYFKKGVGVDEIPPEELASYLSADLHATQQLSDVIYKKLNTTEYSSLMDTVILTNKVAITLGKIYRRGFKVDVSKLDEVRVEFEKEKQDIEIRLNKQVRNLMGDTPINLNSPEQMSWVIYSKKPIDKSMWSNNFTPYMDNSEYKEKVNEYSNNLYKTQAVKCFECRGEGYIRKVKKDGNLYSKPSRCVHCNTSGYLFNNTNTIAGLKFTAPTAKWVSNSGFTTNKSYLDILRNVAKKNDLTDAVNFLTDLQRLSALDTYLSSFVEGINTYVKPDGML…
Station175_SUR_ALL_assembly_NODE_13495_length_9154_cov_19.745796	MKLTLDVENTVTNRNGKMHLDPFEPTNKLVMIGCLTDTGKEYLYRDNYDGVQELLDSATILIGHNIVHDLMWLWECGFNYEGSVFDTMLGEYILQRGNKQPLSLDACAERYELETQKQDTLKEYFKKGVGVDEIPPEELASYLSADLHATQQLSDVIYKKLNTTEYSSLMDTVILTNKVAITLGKIYRRGFKVDVSKLDEVRVEFEKEKQDIEIRLNKQVRNLMGDTPINLNSPEQMSWVIYSKKPIDKSMWSNNFTPYMDNSEYKEKVNEYSNNLYKTQAVKCFECRGEGYIRKVKKDGNLYSKPSRCVHCNTSGYLFNNTNTIAGLKFTAPTAKWVSNSGFTTNKSYLDILRNVAKKNDLTDAVNFLTDLQRLSALDTYLSSFVEGINTYVKPDGML…
Station188_SUR_ALL_assembly_NODE_7985_length_9154_cov_10.215958	MKLTLDVENTVTNRNGKMHLDPFEPTNKLVMIGCLTDTGKEYLYRDNYDGVQELLDSATILIGHNIVHDLMWLWECGFNYEGSVFDTMLGEYILQRGNKQPLSLDACAERYELETQKQDTLKEYFKKGVGVDEIPPEELASYLSADLHATQQLSDVIYKKLNTTKYSSLMDTVILTNKVAITLGKIYRRGFKVDVSKLDEVRVEFEKEKQDIEIRLNKQVRNLMGDTPINLNSPEQMSWVIYSKKPIDKSMWSNNFTPYMDNSEYKEKVNEYSNNLYKTQAVKCFECRGEGYIRKVKKDGNLYSKPSRCVHCNTSGYLFNNTNTIAGLKFTAPTAKWVSNSGFTTNKSYLDILRNVAKKNDLTDAVNFLTDLQRLSALDTYLSSFVEGINTYVKPDGML…
Station194_SUR_ALL_assembly_NODE_6529_length_9049_cov_43.433845	MKLTLDVENTVTNRNGKMHLDPFEPTNKLVMIGCLTDTGKEYLYRDNYDGVQELLDSATILIGHNIVHDLMWLWECGFNYEGSVFDTMLGEYILQRGNKQPLSLDACAERYELETQKQDTLKEYFKKGVGVDEIPPEELASYLSADLHATQQLSDVIYKKLNTTKYSSLMDTVILTNKVAITLGKIYRRGFKVDVSKLDEVRVEFEKEKQDIEIRLNKQVRNLMGDTPINLNSPEQMSWVIYSKKPIDKSMWSNNFTPYMDNSEYKEKVNEYSNNLYKTQAVKCFECRGEGYIRKVKKDGNLYSKPSRCVHCNTSGYLFNNTNTIAGLKFTAPTAKWVSNSGFTTNKSYLDILRNVAKKNDLTDAVNFLTDLQRLSALDTYLSSFVEGINTYVKPDGML…
Station209_MES_ALL_assembly_NODE_12286_length_9130_cov_12.033829	MKLTLDVENTVTNRNGKMHLDPFEPTNKLVMIGCLTDTGKEYLYRDNYDGVQELLDSATILIGHNIVHDLMWLWECGFNYEGSVFDTMLGEYILQRGNKQPLSLDACAERYELETQKQDTLKEYFKKGVGVDEIPPEELASYLSADLHATQQLSDVIYKKLNTTEYSSLMDTVILTNKVAITLGKIYRRGFKVDVSKLDEVRVEFEKEKQDIEIRLNKQVRNLMGDTPINLNSPEQMSWVIYSKKPIDKSMWSNNFTPYMDNSEYKEKVNEYSNNLYKTQAVKCFECRGEGYIRKVKKDGNLYSKPSRCVHCNTSGYLFNNTNTIAGLKFTAPTAKWVSNSGFTTNKSYLDILRNVAKKNDLTDAVNFLTDLQRLSALDTYLSSFVEGINTYVKPDGML…
Station196_SUR_ALL_assembly_NODE_6949_length_9011_cov_77.452769	MKLTLDVENTVTNRNGKMHLDPFEPTNKLVMIGCLTDTGKEYLYRDNYDGVQELLDSATILIGHNIVHDLMWLWECGFNYEGSVFDTMLGEYILQRGNKQPLSLDACAERYELETQKQDTLKEYFKKGVGVDEIPPEELASYLSADLHATQQLSDVIYKKLNTTKYSSLMDTVILTNKVAITLGKIYRRGFKVDVSKLDEVRVEFEKEKQDIEIRLNKQVRNLMGDTPINLNSPEQMSWVIYSKKPIDKSMWSNNFTPYMDNSEYKEKVNEYSNNLYKTQAVKCFECRGEGYIRKVKKDGNLYSKPSRCVHCNTSGYLFNNTNTIAGLKFTAPTAKWVSNSGFTTNKSYLDILRNVAKKNDLTDAVNFLTDLQRLSALDTYLSSFVEGINTYVKPDGML…
Station191_SUR_ALL_assembly_NODE_5992_length_8574_cov_66.990961	MKLTLDVENTVTNRNGKMHLDPFEPTNKLVMIGCLTDTGKEYLYRDNYDGVQELLDSATILIGHNIVHDLMWLWECGFNYEGSVFDTMLGEYILQRGNKQPLSLDACAERYELETQKQDTLKEYFKKGVGVDEIPPEELASYLSADLHATQQLSDVIYKKLNTTEYSSLMDTVILTNKVAITLGKIYRRGFKVDVSKLDEVRVEFEKEKQDIEIRLNKQVRNLMGDTPINLNSPEQMSWVIYSKKPIDKSMWSNNFTPYMDNSEYKEKVNEYSNNLYKTQAVKCFECRGEGYIRKVKKDGNLYSKPSRCVHCNTSGYLFNNTNTIAGLKFTAPTAKWVSNSGFTTNKSYLDILRNVAKKNDLTDAVNFLTDLQRLSALDTYLSSFVEGINTYVKPDGML…
Station189_DCM_ALL_assembly_NODE_11196_length_7784_cov_100.536163	MKLTLDVENTVTNRNGKMHLDPFEPTNKLVMIGCLTDTGKEYLYRDNYDGVQELLDSATILIGHNIVHDLMWLWECGFNYEGSVFDTMLGEYILQRGNKQPLSLDACAERYELETQKQDTLKEYFKKGVGVDEIPPEELASYLSADLHATQQLSDVIYKKLNTTEYSSLMDTVILTNKVAITLGKIYRRGFKVDVSKLDEVRVEFEKEKQDIEIRLNKQVRNLMGDTPINLNSPEQMSWVIYSKKPIDKSMWSNNFTPYMDNSEYKEKVNEYSNNLYKTQAVKCFECRGEGYIRKVKKDGNLYSKPSRCVHCNTSGYLFNNTNTIAGLKFTAPTAKWVSNSGFTTNKSYLDILRNVAKKNDLTDAVNFLTDLQRLSALDTYLSSFVEGINTYVKPDGML…
Station180_SUR_ALL_assembly_NODE_21284_length_6722_cov_9.095395	MKLTLDVENTVTNRNGKMHLDPFEPTNKLVMIGCLTDTGKEYLYRDNYDGVQELLDSATILIGHNIVHDLMWLWECGFNYEGSVFDTMLGEYILQRGNKQPLSLDACAERYELETQKQDTLKEYFKKGVGVDEIPPEELASYLSADLHATQQLSDVIYKKLNTTKYSSLMDTVILTNKVAITLGKIYRRGFKVDVSKLDEVRVEFEKEKQDIEIRLNKQVRNLMGDTPINLNSPEQMSWVIYSKKPIDKSMWSNNFTPYMDNSEYKEKVNEYSNNLYKTQAVKCFECRGEGYIRKVKKDGNLYSKPSRCVHCNTSGYLFNNTNTIAGLKFTAPTAKWVSNSGFTTNKSYLDILRNVAKKNDLTDAVNFLTDLQRLSALDTYLSSFVEGINTYVKPDGML…
Station201_DCM_ALL_assembly_NODE_20434_length_5590_cov_39.249684	MKLTLDVENTVTNRNGKMHLDPFEPTNKLVMIGCLTDTGKEYLYRDNYDGVQELLDSATILIGHNIVHDLMWLWECGFNYEGSVFDTMLGEYILQRGNKQPLSLDACAERYELETQKQDTLKEYFKKGVGVDEIPPEELASYLSADLHATQQLSDVIYKKLNTTEYSSLMDTVILTNKVAITLGKIYRRGFKVDVSKLDEVRVEFEKEKQDIEIRLNKQVRNLMGDTPINLNSPEQMSWVIYSKKPIDKSMWSNNFTPYMDNSEYKEKVNEYSNNLYKTQAVKCFECRGEGYIRKVKKDGNLYSKPSRCVHCNTSGYLFNNTNTIAGLKFTAPTAKWVSNSGFTTNKSYLDILRNVAKKNDLTDAVNFLTDLQRLSALDTYLSSFVEGINTYVKPDGML…
Station208_SUR_ALL_assembly_NODE_5306_length_10280_cov_17.790807	MKLTVDVENTVTHRGGKIHLDPFESTNKLVMVGCLTGTGKEYLFRDTFDGVQELLDEATILIGHNIVHDLMWLWECGFNYKGPVFDTMLGEYILQRGDKKPLSLEACAERYELETQKQDTLKEYFKQGVGVDEIPADELSSYLSADLHATQQLSDVIYRKLNTVEYASLMPTVILTNKVAVTLGRIYQRGFKVDKEKLEEVRVQFEKEKQGIEERLNKQVRNLMGDTPINLNSPEQMSWVIYSKKPIDKAMWANNFFPYMSNDEYRKKAIIYSNTIYKTQAVKCNDCNGEGYIRKVKKDGNLYSKPSRCIHCNTSGYLFNNTDAIGGLKFTAPTSKWISANGFTTNKTYLDILRNTAKKNDLTDAVNFLTDLQRLSALDTYLSSFVEGISNHVKSDGML…
Station205_SUR_ALL_assembly_NODE_5397_length_9664_cov_8.837756	MKLTVDVENTVTHRGGKIHLDPFESTNKLVMVGCLTGTGKEYLFRDTFDGVQELLDEATILIGHNIVHDLMWLWECGFNYKGPVFDTMLGEYILQRGDKKPLSLEACAERYELETQKQDTLKEYFKQGVGVDEIPADELSSYLSADLHATQQLSDVIYRKLNTVEYASLMPTVILTNKVAVTLGRIYQRGFKVDKEKLEEVRVQFEKEKQGIEERLNKQVRNLMGDTPINLNSPEQMSWVIYSKKPIDKAMWANNFFPYMSNDEYRKKAIIYSNTIYKTQAVKCNDCNGEGYIRKVKKDGNLYSKPSRCIHCNTSGYLFNNTDAIGGLKFTAPTSKWISANGFTTNKTYLDILRNTAKKNDLTDAVNFLTDLQRLSALDTYLSSFVEGISNHVKSDGML…
Station173_DCM_ALL_assembly_NODE_14780_length_8709_cov_11.898891	MKLTVDVENTVTHRGGKIHLDPFESTNKLVMVGCLTGTGKEYLFRDTFDGVQELLDEATILIGHNIVHDLMWLWECGFNYKGPVFDTMLGEYILQRGDKKPLSLEACAERYELETQKQDTLKEYFKQGVGVDEIPADELSSYLSADLHATQQLSDVIYRKLNTVEYASLMPTVILTNKVAVTLGRIYQRGFKVDKEKLEEVRVQFEKEKQGIEERLNKQVRNLMGDTPINLNSPEQMSWVIYSKKPIDKAMWANNFFPYMSNDEYRKKAIIYSNTIYKTQAVKCNDCNGEGYIRKVKKDGNLYSKPSRCIHCNTSGYLFNNTDAIGGLKFTAPTSKWISANGFTTNKTYLDILRNTAKKNDLTDAVNFLTDLQRLSALDTYLSSFVEGISNHVKSDGML…
Station209_SUR_ALL_assembly_NODE_11550_length_9232_cov_22.211398	MKLTVDVENTVTHRGGKIHLDPFESTNKLVMVGCLTGTGKEYLFRDTFDGVQELLDEATILIGHNIVHDLMWLWECGFNYKGPVFDTMLGEYILQRGDKKPLSLEACAERYELETQKQDTLKEYFKQGVGVDEIPADELSSYLSADLHATQQLSDVIYRKLNTVEYASLMPTVILTNKVAVTLGRIYQRGFKVDKEKLEEVRVQFEKEKQGIEERLNKQVRNLMGDTPINLNSPEQMSWVIYSKKPIDKAMWANNFFPYMSNDEYRKKAIIYSNTIYKTQAVKCNDCNGEGYIRKVKKDGNLYSKPSRCIHCNTSGYLFNNTDAIGGLKFTAPTSKWISANGFTTNKTYLDILRNTAKKNDLTDAVNFLTDLQRLSALDTYLSSFVEGISNHVKSDGML…
Station189_MES_ALL_assembly_NODE_13082_length_8709_cov_10.074070	MKLTVDVENTVTHRGGKIHLDPFESTNKLVMVGCLTGTGKEYLFRDTFDGVQELLDEATILIGHNIVHDLMWLWECGFNYKGPVFDTMLGEYILQRGDKKPLSLEACAERYELETQKQDTLKEYFKQGVGVDEIPADELSSYLSADLHATQQLSDVIYRKLNTVEYASLMPTVILTNKVAVTLGRIYQRGFKVDKEKLEEVRVQFEKEKQGIEERLNKQVRNLMGDTPINLNSPEQMSWVIYSKKPIDKAMWANNFFPYMSNDEYRKKAIIYSNTIYKTQAVKCNDCNGEGYIRKVKKDGNLYSKPSRCIHCNTSGYLFNNTDAIGGLKFTAPTSKWISANGFTTNKTYLDILRNTAKKNDLTDAVNFLTDLQRLSALDTYLSSFVEGISNHVKSDGML…
Station178_SUR_ALL_assembly_NODE_13298_length_7666_cov_5.556694	MKLTVDVENTVTHRGGKIHLDPFESTNKLVMVGCLTGTGKEYLFRDTFDGVQELLDEATILIGHNIVHDLMWLWECGFNYKGPVFDTMLGEYILQRGDKKPLSLEACAERYELETQKQDTLKEYFKQGVGVDEIPADELSSYLSADLHATQQLSDVIYRKLNTVEYASLMPTVILTNKVAVTLGRIYQRGFKVDKEKLEEVRVQFEKEKQGIEERLNKQVRNLMGDTPINLNSPEQMSWVIYSKKPIDKAMWANNFFPYMSNDEYRKKAIIYSNTIYKTQAVKCNDCNGEGYIRKVKKDGNLYSKPSRCIHCNTSGYLFNNTDAIGGLKFTAPTSKWISANGFTTNKTYLDILRNTAKKNDLTDAVNFLTDLQRLSALDTYLSSFVEGISNHVKSDGML…
Station175_SUR_ALL_assembly_NODE_14515_length_8671_cov_16.191388	MKLTVDVENTVTHRGGKIHLDPFESTNKLVMVGCLTGTGKEYLFRDTFDGVQELLDEATILIGHNIVHDLMWLWECGFNYKGPVFDTMLGEYILQRGDKKPLSLEACAERYELETQKQDTLKEYFKQGVGVDEIPADELSSYLSADLHATQQLSDVIYRKLNTVEYASLMPTVILTNKVAVTLGRIYQRGFKVDKEKLEEVRVQFEKEKQGIEERLNKQVRNLMGDTPINLNSPEQMSWVIYSKKPIDKAMWANNFFPYMSNDEYRKKAIIYSNTIYKTQAVKCNDCNGEGYIRKVKKDGNLYSKPSRCIHCNTSGYLFNNTDAIGGLKFTAPTSKWISANGFTTNKTYLDILRNTAKKNDLTDAVNFLTDLQRLSALDTYLSSFVEGISNHVKSDGML…
Station201_MES_ALL_assembly_NODE_8633_length_8554_cov_9.743264	MKLTVDVENTVTHRGGKIHLDPFESTNKLVMVGCLTGTGKEYLFRDTFDGVQELLDEATILIGHNIVHDLMWLWECGFNYKGPVFDTMLGEYILQRGDKKPLSLEACAERYELETQKQDTLKEYFKQGVGVDEIPADELSSYLSADLHATQQLSDVIYRKLNTVEYASLMPTVILTNKVAVTLGRIYQRGFKVDKEKLEEVRVQFEKEKQGIEERLNKQVRNLMGDTPINLNSPEQMSWVIYSKKPIDKAMWANNFFPYMSNDEYRKKAIIYSNTIYKTQAVKCNDCNGEGYIRKVKKDGNLYSKPSRCIHCNTSGYLFNNTDAIGGLKFTAPTSKWISANGFTTNKTYLDILRNTAKKNDLTDAVNFLTDLQRLSALDTYLSSFVEGISNHVKSDGML…
Station201_MES_ALL_assembly_NODE_16777_length_5301_cov_28.455395	YDGPVFDTMLAEYVIQRGQKQPLSLEACANRYELDTKKQDTLKEYFKQGVGVDEIPPDELSEYLSADLHATQQLSDVLYGKLLTTDSKLMECVVLTNRVCVTLAHIYHTGFAVDVSKLEEVRFQFETEKQETEKRLQIQIRNIMGDTPINLNSPEQMSWVIYSRKPHDKTMWANSFTPYMDKVSYNDTVSRNSDILYRTKAVSCRECNGTGQIRKVRKNGTLYTVTNKCIPCSASGYIFKPNQIVAGLKFKAPSAKWVSANGFGVSKTNLDMLQSMAKRSNMADAVNFLTDVKRLSALETYLSSFVEGIKAHVKSDGKLHVRLLQHRTSTGRFSGADPNMQNMPRGGTFPVKKVFVSRWTGGKILEADFAQLEFRAAAYLSQDKVAMDEVSTGFDVHSY…
Station205_SUR_ALL_assembly_NODE_10998_length_5864_cov_50.853159	GQKQPLSLEACANRYELDTKKQDTLKEYFKQGVGVDEIPPDELSEYLSADLHATQQLSDVLYGKLLTTDSKLMECVVLTNRVCVTLAHIYHTGFAVDVSKLEEVRFQFETEKQETEKRLQIQIRNIMGDTPINLNSPEQMSWVIYSRKPHDKTMWANSFTPYMDKVSYNDTVSRNSDILYRTKAVSCRECNGTGQIRKVRKNGTLYTVTNKCIPCSASGYIFKPNQIVAGLKFKAPSAKWVSANGFGVSKTNLDMLQSMAKRSNMADAVNFLTDVKRLSALETYLSSFVEGIKAHVKSDGKLHVRLLQHRTSTGRFSGADPNMQNMPRGGTFPVKKVFVSRWTGGKILEADFAQLEFRAAAYLSQDKVAMDEVSTGFDVHSYTSQVISDAGQPTTRQDA…
Station208_SUR_ALL_assembly_NODE_14430_length_5043_cov_13.375301	MYLDPFEPDNRLVMVGCLTDTGKEYLYRDNFDGVQALLDEATILIGHNIAYDLMWLWECGFKYDGPVFDTMLAEYVIQRGQKQPLSLEACANRYELDTKKQDTLKEYFKQGVGVDEIPPDELSSYLSADLHATQQLSDVLHTKLITTDAKLMECVVLTNRVCVTLAHIYQTGFAVDVAKLEEVRVQFETEKMDIEKRLQLQIRNLMGDTPINLNSPEQMSWVIYSRKPHDKTLWANAFTPYMDKSHFNDIVSKNSDIVFRTKAVSCRDCHGTGQIRKVRKNGLLYTNAHKCLRCSASGYIFESTKIVAGLKFKAPSSKWVSANGFGVSKTNLDILQSMSKRANMTDAVNFLTDVKRLSALDSYLSSFVEGIKAHVKSDGKLHVRLLQHRTSTGRFSGAD…
Station209_MES_ALL_assembly_NODE_10023_length_10752_cov_23.459942	MKLTVDVENTVTHRGGKIHLDPFESTNKLVMVGCLTGTGKEYLFRDTFDGVQELLDEATILIGHNIVHDLMWLWECGFNYKGPVFDTMLGEYILQRGDKKPLSLEACAERYELETQKQDTLKEYFKQGVGVDEIPADELSSYLSADLHATQQLSDVIYRKLNTVEYASLMPTVILTNKVAVTLGRIYQRGFKVDKEKLEEVRVQFEKEKQGIEERLNKQVRNLMGDTPINLNSPEQMSWVIYSKKPIDKAMWANNFFPYMSNDEYRKKAIIYSNTIYKTQAVKCNDCNGEGYIRKVKKDGNLYSKPSRCIHCNTSGYLFNNTDAIGGLKFTAPTSKWISANGFTTNKTYLDILRNTAKKNDLTDAVNFLTDLQRLSALDTYLSSFVEGISNHVKSDGML…
Station210_SUR_ALL_assembly_NODE_15147_length_8958_cov_14.680108	MKLTVDVENTVTHRGGKIHLDPFESTNKLVMVGCLTGTGKEYLFRDTFDGVQELLDEATILIGHNIVHDLMWLWECGFNYKGPVFDTMLGEYILQRGDKKPLSLEACAERYELETQKQDTLKEYFKQGVGVDEIPADELSSYLSADLHATQQLSDVIYRKLNTVEYASLMPTVILTNKVAVTLGRIYQRGFKVDKEKLEEVRVQFEKEKQGIEERLNKQVRNLMGDTPINLNSPEQMSWVIYSKKPIDKAMWANNFFPYMSNDEYRKKAIIYSNTIYKTQAVKCNDCNGEGYIRKVKKDGNLYSKPSRCIHCNTSGYLFNNTDAIGGLKFTAPTSKWISANGFTTNKTYLDILRNTAKKNDLTDAVNFLTDLQRLSALDTYLSSFVEGISNHVKSDGML…
Station206_MES_ALL_assembly_NODE_11044_length_9565_cov_34.753102	MKLTVDVENTVTHRGGKIHLDPFESTNKLVMVGCLTGTGKEYLFRDTFDGVQELLDEATILIGHNIVHDLMWLWECGFNYKGPVFDTMLGEYILQRGDKKPLSLEACAERYELETQKQDTLKEYFKQGVGVDEIPADELSSYLSADLHATQQLSDVIYRKLNTVEYASLMPTVILTNKVAVTLGRIYQRGFKVDKEKLEEVRVQFEKEKQGIEERLNKQVRNLMGDTPINLNSPEQMSWVIYSKKPIDKAMWANNFFPYMSNDEYRKKAIIYSNTIYKTQAVKCNDCNGEGYIRKVKKDGNLYSKPSRCIHCNTSGYLFNNTDAIGGLKFTAPTSKWISANGFTTNKTYLDILRNTAKKNDLTDAVNFLTDLQRLSALDTYLSSFVEGISNHVKSDGML…
Station201_DCM_ALL_assembly_NODE_20625_length_5548_cov_9.274713	MKLTVDVENTVTHRGGKIHLDPFESTNKLVMVGCLTGTGKEYLFRDTFDGVQELLDEATILIGHNIVHDLMWLWECGFNYKGPVFDTMLGEYILQRGDKKPLSLEACAERYELETQKQDTLKEYFKQGVGVDEIPADELSSYLSADLHATQQLSDVIYRKLNTVEYASLMPTVILTNKVAVTLGRIYQRGFKVDKEKLEEVRVQFEKEKQGIEERLNKQVRNLMGDTPINLNSPEQMSWVIYSKKPIDKAMWANNFFPYMSNDEYRKKAIIYSNTIYKTQAVKCNDCNGEGYIRKVKKDGNLYSKPSRCIHCNTSGYLFNNTDAIGGLKFTAPTSKWISANGFTTNKTYLDILRNTAKKNDLTDAVNFLTDLQRLSALDTYLSSFVEGISNHVKSDGML…
Station196_SUR_ALL_assembly_NODE_11387_length_6448_cov_6.511028	MKLTVDVENTVTHRGGKIHLDPFESTNKLVMVGCLTSTGKEYLFRDTFDGVQELLDEATILIGHNIVHDLMWLWECGFNYKGPVFDTMLGEYILQRGDKKPLSLEACAERYELETQKQDTLKEYFKQGVGVDEIPADELSSYLSADLHATQQLSDVIYRKLNTVEYASLMSTVILTNKVAVTLGRIYQRGFKVDKEKLEEVRVQFEKEKQGIEERLNKQVRNLMGDTPINLNSPEQMSWVIYSKKPIDKAMWANNFFPYMSNDEYRKKAIIYSNTIYKTQAVKCNDCNGEGYIRKVKKDGNLYSKPSRCIHCNTSGYLFNNTDAIGGLKFTAPTSKWISANGFTTNKTYLDILRNTAKKNDLTDAVNFLTDLQRLSALDTYLSSFVEGISNHVKSDGML…
Station85_SUR_COMBINED_FINAL_NODE_4861_length_8676_cov_113.633917	MKLTLDVENTVTNRNGKMHLDPFESTNKLVMVGCLTGTGKEYLFRDNFDGVQELLDEATILIGHNIVHDLMWLWECGFNYKGPVFDTMLGEYILQRGDKKPLSLEACAERYELETQKQDTLKEYFKQGVGVDEIPADELSSYLSADLHATQQLSDVIYRKLNTLEYSSLMPTVILTNKVAVTLGRIYQRGFKVDKEKLEEVRVQFEKEKQGIEERLNKQVRNLMGDTPINLNSPEQMSWVIYSKKPIDKAVWANNFFPYMSNDEYRKKAIIYSKTIYKTQAVKCNDCNGEGYIRKVKKDGNLYSKPSRCIHCNTSGYLFNNTDAIGGLKFTAPTAKWISANGFTTNKTYLDILRNTAKKNDLTDAVNFLTDLQRLSALDTYLSSFVEGISTHIKSDGML…
Station85_DCM_COMBINED_FINAL_NODE_6921_length_8774_cov_126.949421	MKLTLDVENTVTNRNGKMHLDPFESTNKLVMVGCLTGTGKEYLFRDNFDGVQELLDEATILIGHNIVHDLMWLWECGFNYKGPVFDTMLGEYILQRGDKKPLSLEACAERYELETQKQDTLKEYFKQGVGVDEIPADELSSYLSADLHATQQLSDVIYRKLNTLEYSSLMPTVILTNKVAVTLGRIYQRGFKVDKEKLEEVRVQFEKEKQGIEERLNKQVRNLMGDTPINLNSPEQMSWVIYSKKPIDKAVWANNFFPYMSNDEYRKKAIIYSKTIYKTQAVKCNDCNGEGYIRKVKKDGNLYSKPSRCIHCNTSGYLFNNTDAIGGLKFTAPTAKWISANGFTTNKTYLDILRNTAKKNDLTDAVNFLTDLQRLSALDTYLSSFVEGISTHIKSDGML…
Station168_IZZ_ALL_assembly_NODE_2897_length_30585_cov_16.949918	MKLTLDVENTVTHRDGKLHLDPFEANNTLVMVGMLTDEGVERIITFDHSECEPDDFGHTAVQEWLDKTTVLICHNAAHDLLWIWESGFKYDGDVFDTMLGEYVLQRGQKEPLSLEACAERYALDTKKQDTLKEYFKKGYSTRDVPHAELSEYLSADLHATQQLSDKLYGRLDEDINAGLLGTMELTNNICKTLTRIYQRGFAVDLSKLDEVRQLFEQERTDLQDALQKHIRQLMGDTPINLNSPEQLSSVVYSRRVIDKPDWASRIDPFMGASSFRTMVNTGTDRVYKTIAKQCTECKGSGRVWKKKKNGENYAKPSHCKVCDSKGYTLSNTNMVAGLQFKPPSAKWASANGFSTSKQKLELLETAARSKGLVDTQDFLIKVRRLSAIGTYLTSFVEGI…
Station168_DCM_ALL_assembly_NODE_3621_length_24224_cov_6.791882	MKLTLDVENTVTHRDGKLHLDPFEANNTLVMVGMLTDEGVERIITFDHSECEPDDFGHTAVQEWLDKTTVLICHNAAHDLLWIWESGFKYDGDVFDTMLGEYVLQRGQKEPLSLEACAERYALDTKKQDTLKEYFKKGYSTRDVPHAELSEYLSADLHATQQLSDKLYGRLDEDINAGLLGTMELTNNICKTLTRIYQRGFAVDLSKLDEVRQLFEQERTDLQDALQKHIRQLMGDTPINLNSPEQLSSVVYSRRVIDKPDWASRIDPFMGASSFRTMVNTGTDRVYKTIAKQCTECKGSGRVWKKKKNGENYAKPSHCKVCDSKGYTLSNTNMVAGLQFKPPSAKWASANGFSTSKQKLELLETAARSKGLVDTQDFLIKVRRLSAIGTYLTSFVEGI…
Station173_SUR_ALL_assembly_NODE_2484_length_13487_cov_43.131700	MKLTLDVENTVTHRDGKLHLDPFEANNTLVMVGMLTDEGVERIITFDHSECEPDDFGHTAVQEWLDKTTVLICHNAAHDLLWIWESGFKYDGDVFDTMLGEYVLQRGQKEPLSLEACAERYALDTKKQDTLKEYFKKGYSTRDVPHAELSEYLSADLHATQQLSDKLYGRLDEDINAGLLGTMELTNNICKTLTRIYQRGFAVDLSKLDEVRQLFEQERTDLQDALQKHIRQLMGDTPINLNSPEQLSSVVYSRRVIDKPDWASRIDPFMGASSFRTMVNTGTDRVYKTIAKQCTECKGSGRVWKKKKNGENYAKPSHCKVCDSKGYTLSNTNMVAGLQFKPPSAKWASANGFSTSKQKLELLETAARSKGLVDTQDFLIKVRRLSAIGTYLTSFVEGI…
Station188_DCM_ALL_assembly_NODE_3523_length_19198_cov_46.039753	MKLTLDVENTVTHRDGKLHLDPFEANNTLVMVGMLTDKGDERIVTFDHSECEPDDFGHTAVQEWLDKTTVLICHNAAHDLLWIWESGFKYDGDVFDTMLGEYVLQRGQKEPLSLEACAERYALDTKKQDTLKEYFKKGYSTRDVPHAELSEYLSADLHATQQLSDKLYGRLDEDINAGLLGTMELTNNICKTLTRIYQRGFAVDLSKLDEVRQLFEQERTDLQDALQKHIRQLMGDTPINLNSPEQLSSVVYSRRVIDKPDWASRIDPFMGASSFRTMVNTGTDRVYKTIAKQCTECKGSGRVWKKKKNGENYAKPSHCKVCDSKGYTLSNTNMVAGLQFKPPSAKWASANGFSTSKQKLELLETAARSKGLVDTQDFLIKVRRLSAIGTYLTSFVEGI…
Station168_IZZ_ALL_assembly_NODE_5688_length_18930_cov_14.830093	MKLTLDVENTVTHRDGKLHLDPFEANNTLVMVGMLTDEGVERIITFDHSECEPDDFGHTAVQEWLDKTTVLICHNAAHDLLWIWESGFKYDGDVFDTMLGEYVLQRGQKEPLSLEACAERYALDTKKQDTLKEYFKKGYSTRDVPHAELSEYLSADLHATQQLSDKLYGRLDEDINAGLLGTMELTNNICKTLTRIYQRGFAVDLSKLDEVRQLFEQERTDLQDALQKHIRQLMGDTPINLNSPEQLSSVVYSRRVIDKPDWASRIDPFMGASSFRTMVNTGTDRVYKTIAKQCTECKGSGRVWKKKKNGENYAKPSHCKVCDSKGYTLSNTNMVAGLQFKPPSAKWASANGFSTSKQKLELLETAARSKGLVDTQDFLIKVRRLSAIGTYLTSFVEGI…
Station188_SUR_ALL_assembly_NODE_5357_length_13008_cov_21.298772	MKLTLDVENTVTHRDGKLHLDPFEANNTLVMVGMLTDEGVERIITFDHSECEPDDFGHTAVQEWLDKTTVLICHNAAHDLLWIWESGFKYDGDVFDTMLGEYVLQRGQKEPLSLEACAERYALDTKKQDTLKEYFKKGYSTRDVPHAELSEYLSADLHATQQLSDKLYGRLDEDINAGLLGTMELTNNICKTLTRIYQRGFAVDLSKLDEVRQLFEQERTDLQDALQKHIRQLMGDTPINLNSPEQLSSVVYSRRVIDKPDWASRIDPFMGASSFRTMVNTGTDRVYKTIAKQCTECKGSGRVWKKKKNGENYAKPSHCKVCDSKGYTLSNTNMVAGLQFKPPSAKWASANGFSTSKQKLELLETAARSKGLVDTQDFLIKVRRLSAIGTYLTSFVEGI…
Station189_DCM_ALL_assembly_NODE_5244_length_12752_cov_48.421596	MKLTLDVENTVTHRDGKLHLDPFEANNTLVMVGMLTDKGDERIVTFDHSECEPDDFGHTAVQEWLDKTTVLICHNAAHDLLWIWESGFKYDGDVFDTMLGEYVLQRGQKEPLSLEACAERYALDTKKQDTLKEYFKKGYSTRDVPHAELSEYLSADLHATQQLSDKLYGRLDEDINAGLLGTMELTNNICKTLTRIYQRGFAVDLSKLDEVRQLFEQERTDLQDALQKHIRQLMGDTPINLNSPEQLSSVVYSRRVIDKPDWASRIDPFMGASSFRTMVNTGTDRVYKTIAKQCTECKGSGRVWKKKKNGENYAKPSHCKVCDSKGYTLSNTNMVAGLQFKPPSAKWASANGFSTSKQKLELLETAARSKGLVDTQDFLIKVRRLSAIGTYLTSFVEGI…
Station173_DCM_ALL_assembly_NODE_9237_length_12457_cov_52.625786	MKLTLDVENTVTHRDGKLHLDPFEANNTLVMVGMLTDKGDERIVTFDHSECEPDDFGHTAVQEWLDKTTVLICHNAAHDLLWIWESGFKYDGDVFDTMLGEYVLQRGQKEPLSLEACAERYALDTKKQDTLKEYFKKGYSTRDVPHAELSEYLSADLHATQQLSDKLYGRLDEDINAGLLGTMELTNNICKTLTRIYQRGFAVDLSKLDEVRQLFEQERTDLQDALQKHIRQLMGDTPINLNSPEQLSSVVYSRRVIDKPDWASRIDPFMGASSFRTMVNTGTDRVYKTIAKQCTECKGSGRVWKKKKNGENYAKPSHCKVCDSKGYTLSNTNMVAGLQFKPPSAKWASANGFSTSKQKLELLETAARSKGLVDTQDFLIKVRRLSAIGTYLTSFVEGI…
Station175_SUR_ALL_assembly_NODE_9146_length_12457_cov_22.864296	MKLTLDVENTVTHRDGKLHLDPFEANNTLVMVGMLTDKGDERIVTFDHSECEPDDFGHTAVQEWLDKTTVLICHNAAHDLLWIWESGFKYDGDVFDTMLGEYVLQRGQKEPLSLEACAERYALDTKKQDTLKEYFKKGYSTRDVPHAELSEYLSADLHATQQLSDKLYGRLDEDINAGLLGTMELTNNICKTLTRIYQRGFAVDLSKLDEVRQLFEQERTDLQDALQKHIRQLMGDTPINLNSPEQLSSVVYSRRVIDKPDWASRIDPFMGASSFRTMVNTGTDRVYKTIAKQCTECKGSGRVWKKKKNGENYAKPSHCKVCDSKGYTLSNTNMVAGLQFKPPSAKWASANGFSTSKQKLELLETAARSKGLVDTQDFLIKVRRLSAIGTYLTSFVEGI…
Station205_SUR_ALL_assembly_NODE_3819_length_12576_cov_30.957591	MKLTLDVENTVTHRDGKLHLDPFEANNTLVMVGMLTDKGDERIVTFDHSECEPDDFGHTAVQEWLDKTTVLICHNAAHDLLWIWESGFKYDGDVFDTMLGEYVLQRGQKEPLSLEACAERYALDTKKQDTLKEYFKKGYSTRDVPHAELSEYLSADLHATQQLSDKLYGRLDEDINAGLLGTMELTNNICKTLTRIYQRGFAVDLSKLDEVRQLFEQERTDLQDALQKHIRQLMGDTPINLNSPEQLSSVVYSRRVIDKPDWASRIDPFMGASSFRTMVNTGTDRVYKTIAKQCTECKGSGRVWKKKKNGENYAKPSHCKVCDSKGYTLSNTNMVAGLQFKPPSAKWASANGFSTSKQKLELLETAARSKGLVDTQDFLIKVRRLSAIGTYLTSFVEGI…
Station206_SUR_ALL_assembly_NODE_2825_length_20087_cov_101.229932	MKLTLDVENTVTHRDGKLHLDPFEANNTLVMVGMLTDKGDERIVTFDHSECEPDDFGHTAVQEWLDKTTVLICHNAAHDLLWIWESGFKYDGDVFDTMLGEYVLQRGQKEPLSLEACAERYALDTKKQDTLKEYFKKGYSTRDVPHAELSEYLSADLHATQQLSDKLYGRLDEDINAGLLGTMELTNNICKTLTRIYQRGFAVDLSKLDEVRQLFEQERTDLQDALQKHIRQLMGDTPINLNSPEQLSSVVYSRRVIDKPDWASRIDPFMGASSFRTMVNTGTDRVYKTIAKQCTECKGSGRVWKKKKNGENYAKPSHCKVCDSKGYTLSNTNMVAGLQFKPPSAKWASANGFSTSKQKLELLETAARSKGLVDTQDFLIKVRRLSAIGTYLTSFVEGI…
Station209_SUR_ALL_assembly_NODE_7778_length_12457_cov_42.168360	MKLTLDVENTVTHRDGKLHLDPFEANNTLVMVGMLTDKGDERIVTFDHSECEPDDFGHTAVQEWLDKTTVLICHNAAHDLLWIWESGFKYDGDVFDTMLGEYVLQRGQKEPLSLEACAERYALDTKKQDTLKEYFKKGYSTRDVPHAELSEYLSADLHATQQLSDKLYGRLDEDINAGLLGTMELTNNICKTLTRIYQRGFAVDLSKLDEVRQLFEQERTDLQDALQKHIRQLMGDTPINLNSPEQLSSVVYSRRVIDKPDWASRIDPFMGASSFRTMVNTGTDRVYKTIAKQCTECKGSGRVWKKKKNGENYAKPSHCKVCDSKGYTLSNTNMVAGLQFKPPSAKWASANGFSTSKQKLELLETAARSKGLVDTQDFLIKVRRLSAIGTYLTSFVEGI…
Station206_MES_ALL_assembly_NODE_7002_length_13658_cov_58.893994	MKLTLDVENTVTHRDGKLHLDPFEANNTLVMVGMLTDKGDERIVTFDHSECEPDDFGHTAVQEWLDKTTVLICHNAAHDLLWIWESGFKYDGDVFDTMLGEYVLQRGQKEPLSLEACAERYALDTKKQDTLKEYFKKGYSTRDVPHAELSEYLSADLHATQQLSDKLYGRLDEDINAGLLGTMELTNNICKTLTRIYQRGFAVDLSKLDEVRQLFEQERTDLQDALQKHIRQLMGDTPINLNSPEQLSSVVYSRRVIDKPDWASRIDPFMGASSFRTMVNTGTDRVYKTIAKQCTECKGSGRVWKKKKNGENYAKPSHCKVCDSKGYTLSNTNMVAGLQFKPPSAKWASANGFSTSKQKLELLETAARSKGLVDTQDFLIKVRRLSAIGTYLTSFVEGI…
Station208_SUR_ALL_assembly_NODE_3629_length_13558_cov_109.604236	MKLTLDVENTVTHRDGKLHLDPFEANNTLVMVGMLTDKGDERIVTFDHSECEPDDFGHTAVQEWLDKTTVLICHNAAHDLLWIWESGFKYDGDVFDTMLGEYVLQRGQKEPLSLEACAERYALDTKKQDTLKEYFKKGYSTRDVPHAELSEYLSADLHATQQLSDKLYGRLDEDINAGLLGTMELTNNICKTLTRIYQRGFAVDLSKLDEVRQLFEQERTDLQDALQKHIRQLMGDTPINLNSPEQLSSVVYSRRVIDKPDWASRIDPFMGASSFRTMVNTGTDRVYKTIAKQCTECKGSGRVWKKKKNGENYAKPSHCKVCDSKGYTLSNTNMVAGLQFKPPSAKWASANGFSTSKQKLELLETAARSKGLVDTQDFLIKVRRLSAIGTYLTSFVEGI…
Station201_MES_ALL_assembly_NODE_5157_length_12323_cov_21.764102	MKLTLDVENTVTHRDGKLHLDPFEANNTLVMVGMLTDKGDERIVTFDHSECEPDDFGHTAVQEWLDKTTVLICHNAAHDLLWIWESGFKYDGDVFDTMLGEYVLQRGQKEPLSLEACAERYALDTKKQDTLKEYFKKGYSTRDVPHAELSEYLSADLHATQQLSDKLYGRLDEDINAGLLGTMELTNNICKTLTRIYQRGFAVDLSKLDEVRQLFEQERTDLQDALQKHIRQLMGDTPINLNSPEQLSSVVYSRRVIDKPDWASRIDPFMGASSFRTMVNTGTDRVYKTIAKQCTECKGSGRVWKKKKNGENYAKPSHCKVCDSKGYTLSNTNMVAGLQFKPPSAKWASANGFSTSKQKLELLETAARSKGLVDTQDFLIKVRRLSAIGTYLTSFVEGI…
Station205_MES_ALL_assembly_NODE_5530_length_12323_cov_46.995109	MKLTLDVENTVTHRDGKLHLDPFEANNTLVMVGMLTDKGDERIVTFDHSECEPDDFGHTAVQEWLDKTTVLICHNAAHDLLWIWESGFKYDGDVFDTMLGEYVLQRGQKEPLSLEACAERYALDTKKQDTLKEYFKKGYSTRDVPHAELSEYLSADLHATQQLSDKLYGRLDEDINAGLLGTMELTNNICKTLTRIYQRGFAVDLSKLDEVRQLFEQERTDLQDALQKHIRQLMGDTPINLNSPEQLSSVVYSRRVIDKPDWASRIDPFMGASSFRTMVNTGTDRVYKTIAKQCTECKGSGRVWKKKKNGENYAKPSHCKVCDSKGYTLSNTNMVAGLQFKPPSAKWASANGFSTSKQKLELLETAARSKGLVDTQDFLIKVRRLSAIGTYLTSFVEGI…
Station201_DCM_ALL_assembly_NODE_6310_length_12360_cov_35.068346	MKLTLDVENTVTHRDGKLHLDPFEANNTLVMVGMLTDKGDERIVTFDHSECEPDDFGHTAVQEWLDKTTVLICHNAAHDLLWIWESGFKYDGDVFDTMLGEYVLQRGQKEPLSLEACAERYALDTKKQDTLKEYFKKGYSTRDVPHAELSEYLSADLHATQQLSDKLYGRLDEDINAGLLGTMELTNNICKTLTRIYQRGFAVDLSKLDEVRQLFEQERTDLQDALQKHIRQLMGDTPINLNSPEQLSSVVYSRRVIDKPDWASRIDPFMGASSFRTMVNTGTDRVYKTIAKQCTECKGSGRVWKKKKNGENYAKPSHCKVCDSKGYTLSNTNMVAGLQFKPPSAKWASANGFSTSKQKLELLETAARSKGLVDTQDFLIKVRRLSAIGTYLTSFVEGI…
Station201_SUR_ALL_assembly_NODE_5704_length_12323_cov_25.492338	MKLTLDVENTVTHRDGKLHLDPFEANNTLVMVGMLTDKGDERIVTFDHSECEPDDFGHTAVQEWLDKTTVLICHNAAHDLLWIWESGFKYDGDVFDTMLGEYVLQRGQKEPLSLEACAERYALDTKKQDTLKEYFKKGYSTRDVPHAELSEYLSADLHATQQLSDKLYGRLDEDINAGLLGTMELTNNICKTLTRIYQRGFAVDLSKLDEVRQLFEQERTDLQDALQKHIRQLMGDTPINLNSPEQLSSVVYSRRVIDKPDWASRIDPFMGASSFRTMVNTGTDRVYKTIAKQCTECKGSGRVWKKKKNGENYAKPSHCKVCDSKGYTLSNTNMVAGLQFKPPSAKWASANGFSTSKQKLELLETAARSKGLVDTQDFLIKVRRLSAIGTYLTSFVEGI…
Station194_SUR_ALL_assembly_NODE_1739_length_21408_cov_24.224231	MKLTLDVENTVTHRDGKLHLDPFEANNTLVMVGMLTDKGDERIVTFDHSECEPDDFGHTAVQEWLDKTTVLICHNAAHDLLWIWESGFKYDGDVFDTMLGEYVLQRGQKEPLSLEACAERYALDTKKQDTLKEYFKKGYSTRDVPHAELSEYLSADLHATQQLSDKLYGRLDEDINAGLLGTMELTNNICKTLTRIYQRGFAVDLSKLDEVRQLFEQERTDLQDALQKHIRQLMGDTPINLNSPEQLSSVVYSRRVIDKPDWASRIDPFMGASSFRTMVNTGTDRVYKTIAKQCTECKGSGRVWKKKKNGENYAKPSHCKVCDSKGYTLSNTNMVAGLQFKPPSAKWASANGFSTSKQKLELLETAARSKGLVDTQDFLIKVRRLSAIGTYLTSFVEGI…
Station194_DCM_ALL_assembly_NODE_2383_length_21589_cov_43.106715	MKLTLDVENTVTHRDGKLHLDPFEANNTLVMVGMLTDKGDERIVTFDHSECEPDDFGHTAVQEWLDKTTVLICHNAAHDLLWIWESGFKYDGDVFDTMLGEYVLQRGQKEPLSLEACAERYALDTKKQDTLKEYFKKGYSTRDVPHAELSEYLSADLHATQQLSDKLYGRLDEDINAGLLGTMELTNNICKTLTRIYQRGFAVDLSKLDEVRQLFEQERTDLQDALQKHIRQLMGDTPINLNSPEQLSSVVYSRRVIDKPDWGSRIDPFMGASSFRTMVNTGTDRVYKTIAKQCTECKGSGRVWKKKKNGENYAKPSHCKVCDSKGYTLSNTNMVAGLQFKPPSAKWASANGFSTSKQKLELLETAARSKGLVDTQDFLIKVRRLSAIGTYLTSFVEGI…
Station196_SUR_ALL_assembly_NODE_2174_length_20582_cov_21.738637	MKLTLDVENTVTHRDGKLHLDPFEANNTLVMVGMLTDKGDERIVTFDHSECEPDDFGHTAVQEWLDKTTVLICHNAAHDLLWIWESGFKYDGDVFDTMLGEYVLQRGQKEPLSLEACAERYALDTKKQDTLKEYFKKGYSTRDVPHAELSEYLSADLHATQQLSDKLYGRLDEDINAGLLGTMELTNNICKTLTRIYQRGFAVDLSKLDEVRQLFEQERTDLQDALQKHIRQLMGDTPINLNSPEQLSSVVYSRRVIDKPDWGSRIDPFMGASSFRTMVNTGTDRVYKTIAKQCTECKGSGRVWKKKKNGENYAKPSHCKVCDSKGYTLSNTNMVAGLQFKPPSAKWASANGFSTSKQKLELLETAARSKGLVDTQDFLIKVRRLSAIGTYLTSFVEGI…
Station180_ZZZ_ALL_assembly_NODE_2081_length_29008_cov_32.834007	MKLTLDVENTVTHRDGKLHLDPFEANNTLVMVGMLTDKGDERIVTFDHSECEPDDFGHTAVQEWLDKTTVLICHNAAHDLLWIWESGFKYDGDVFDTMLGEYILQRGQKEPLSLEACAERYALDTKKQDTLKEYFKKGYSTRDVPHAELSEYLSADLHATQQLSDKLYGRLSEDINAGLLGTMELTNNICKTLTRIYQRGFAVDLSKLDEVRQLFEQERTDLQDALQKHIRQLMGDTPINLNSPEQLSSVVYSRRVIDKPDWGSRIDPFMGASSFRTMVNTGTDRVYKTIAKQCTECKGSGRVWKKKKNGENYAKPSHCKVCDSKGYTLSNTNMVAGLQFKPPSAKWASANGFSTSKQKLELLETAARSKGLVDTQDFLIKVRRLSAIGTYLTSFVEGI…
Station191_SUR_ALL_assembly_NODE_3365_length_12375_cov_44.740584	MKLTLDVENTVTHRDGKLHLDPFEANNTLVMVGMLTDKGDERIVTFDHSECEPDDFGHTAVQEWLDKTTVLICHNAAHDLLWIWESGFKYDGDVFDTMLGEYVLQRGQKEPLSLEACAERYALDTKKQDTLKEYFKKGYSTRDVPHAELSEYLSADLHATQQLSDKLYGRLDEDINAGLLGTMELTNNICKTLTRIYQRGFAVDLSKLDEVRQLFEQERTDLQDALQKHIRQLMGDTPINLNSPEQLSSVVYSRRVIDKPDWGSRIDPFMGASSFRTMVNTGTDRVYKTIAKQCTECKGSGRVWKKKKNGENYAKPSHCKVCDSKGYTLSNTNMVAGLQFKPPSAKWASANGFSTSKQKLELLETAARSKGLVDTQDFLIKVRRLSAIGTYLTSFVEGI…
Station193_SUR_ALL_assembly_NODE_4444_length_12240_cov_29.788264	MKLTLDVENTVTHRDGKLHLDPFEANNTLVMVGMLTDKGDERIVTFDHSECEPDDFGHTAVQEWLDKTTVLICHNAAHDLLWIWESGFKYDGDVFDTMLGEYVLQRGQKEPLSLEACAERYALDTKKQDTLKEYFKKGYSTRDVPHAELSEYLSADLHATQQLSDKLYGRLDEDINAGLLGTMELTNNICKTLTRIYQRGFAVDLSKLDEVRQLFEQERTDLQDALQKHIRQLMGDTPINLNSPEQLSSVVYSRRVIDKPDWASRIDPFMGASSFRTMVNTGTDRVYKTIAKQCTECKGSGRVWKKKKNGENYAKPSHCKVCDSKGYTLSNTNMVAGLQFKPPSAKWASANGFSTSKQKLELLETAARSKGLVDTQDFLIKVRRLSAIGTYLTSFVEGI…
Station209_MES_ALL_assembly_NODE_9574_length_11179_cov_14.012046	MKLTLDVENTVTHRDGKLHLDPFEANNTLVMVGMLTDKGDERIVTFDHSECEPDDFGHTAVQEWLDKTTVLICHNAAHDLLWIWESGFKYDGDVFDTMLGEYVLQRGQKEPLSLEACAERYALDTKKQDTLKEYFKKGYSTRDVPHAELSEYLSADLHATQQLSDKLYGRLDEDINAGLLGTMELTNNICKTLTRIYQRGFAVDLSKLDEVRQLFEQERTDLQDALQKHIRQLMGDTPINLNSPEQLSSVVYSRRVIDKPDWASRIDPFMGASSFRTMVNTGTDRVYKTIAKQCTECKGSGRVWKKKKNGENYAKPSHCKVCDSKGYTLSNTNMVAGLQFKPPSAKWASANGFSTSKQKLELLETAARSKGLVDTQDFLIKVRRLSAIGTYLTSFVEGI…
Station189_MES_ALL_assembly_NODE_4120_length_19577_cov_28.910306	MKLTLDVENTVTHRDGKLHLDPFEANNTLVMVGMLTDKGDERIVTFDHSECEPDDFGHTAVQEWLDKTTVLICHNAAHDLLWIWESGFKYDGDVFDTMLGEYVLQRGQKEPLSLEACAERYALDTKKQDTLKEYFKKGYSTRDVPHAELSEYLSADLHATQQLSDKLYGRLDEDINAGLLGTMELTNNICKTLTRIYQRGFAVDLSKLDEVRQLFEQERTDLQDALQKHIRQLMGDTPINLNSPEQLSSVVYSRRVIDKPDWASRIDPFMGASSFRTMVNTGTDRVYKTIAKQCTECKGSGRVWKKKKNGENYAKPSHCKVCDSKGYTLSNTNMVAGLQFKPPSAKWASANGFSTSKQKLELLETAARSKGLVDTQDFLIKVRRLSAIGTYLTSFVEGI…
Station85_SUR_COMBINED_FINAL_NODE_3879_length_10345_cov_74.183090	MKLTLDVENTVTHRDGKLHLDPFEANNTLVMVGMLTDKGDERIVTFDHSECEPDDFGHTAVQEWLDKTTVLICHNAAHDLLWIWESGFKYDGDVFDTMLGEYILQRGQKEPLSLEACAERYALDTKKQDTLKEYFKKGYSTRDIPHAELSEYLSADLHATQQLSDKLYGRLSEDINTGLLGTMELTNNICKTLTRIYQRGFAVDLSKLDEVRQLFEQERTDLQAALQKHIRQLMGDTPINLNSPEQLSSVVYSRRVIDKPDWGSRIDPFMGASSFRTMVNTGTDRVYKTIAKQCTECKGSGRVWKKKKNGENYAKPSHCKVCDSKGYTLSNTNMVAGLQFKPPSAKWASANGFSTSKQKLELLETAARSKGLVDTQDFLIKVRRLSAIGTYLTSFVEGI…
Station85_DCM_COMBINED_FINAL_NODE_5462_length_10345_cov_49.268610	MKLTLDVENTVTHRDGKLHLDPFEANNTLVMVGMLTDKGDERIVTFDHSECEPDDFGHTAVQEWLDKTTVLICHNAAHDLLWIWESGFKYDGDVFDTMLGEYILQRGQKEPLSLEACAERYALDTKKQDTLKEYFKKGYSTRDIPHAELSEYLSADLHATQQLSDKLYGRLSEDINTGLLGTMELTNNICKTLTRIYQRGFAVDLSKLDEVRQLFEQERTDLQAALQKHIRQLMGDTPINLNSPEQLSSVVYSRRVIDKPDWGSRIDPFMGASSFRTMVNTGTDRVYKTIAKQCTECKGSGRVWKKKKNGENYAKPSHCKVCDSKGYTLSNTNMVAGLQFKPPSAKWASANGFSTSKQKLELLETAARSKGLVDTQDFLIKVRRLSAIGTYLTSFVEGI…
Station85_MES_COMBINED_FINAL_NODE_6353_length_10296_cov_23.018553	MKLTLDVENTVTHRDGKLHLDPFEANNTLVMVGMLTDKGDERIVTFDHSECEPDDFGHTAVQEWLDKTTVLICHNAAHDLLWIWESGFKYDGDVFDTMLGEYILQRGQKEPLSLEACAERYALDTKKQDTLKEYFKKGYSTRDIPHAELSEYLSADLHATQQLSDKLYGRLSEDINTGLLGTMELTNNICKTLTRIYQRGFAVDLSKLDEVRQLFEQERTDLQAALQKHIRQLMGDTPINLNSPEQLSSVVYSRRVIDKPDWGSRIDPFMGASSFRTMVNTGTDRVYKTIAKQCTECKGSGRVWKKKKNGENYAKPSHCKVCDSKGYTLSNTNMVAGLQFKPPSAKWASANGFSTSKQKLELLETAARSKGLVDTQDFLIKVRRLSAIGTYLTSFVEGI…
Station178_SUR_ALL_assembly_NODE_10423_length_9408_cov_9.663424	MKLTLDVENTVTHRDGKLHLDPFEANNTLVMVGMLTDKGDERIVTFDHSECEPDDFGHTAVQEWLDKTTVLICHNAAHDLLWIWESGFKYDGDVFDTMLGEYVLQRGQKEPLSLEACAERYALDTKKQDTLKEYFKKGYSTRDVPHAELSEYLSADLHATQQLSDKLYGRLDEDINAGLLGTMELTNNICKTLTRIYQRGFAVDLSKLDEVRQLFEQERTDLQDALQKHIRQLMGDTPINLNSPEQLSSVVYSRRVIDKPDWASRIDPFMGASSFRTMVNTGTDRVYKTIAKQCTECKGSGRVWKKKKNGENYAKPSHCKVCDSKGYTLSNTNMVAGLQFKPPSAKWASANGFSTSKQKLELLETAARSKGLVDTQDFLIKVRRLSAIGTYLTSFVEGI…
Station180_SUR_ALL_assembly_NODE_23095_length_6266_cov_29.927226	MKLTLDVENTVTHRDGKLHLDPFEANNTLVMVGMLTDKGDERIVTFDHSECEPDDFGHTAVQEWLDKTTVLICHNAAHDLLWIWESGFKYDGDVFDTMLGEYILQRGQKEPLSLEACAERYALDTKKQDTLKEYFKKGYSTRDVPHAELSEYLSADLHATQQLSDKLYGRLSEDINTGLLGTMELTNNICKTLTRIYQRGFAVDLSKLDEVRQLFEQERTDLQDALQKHIRQLMGDTPINLNSPEQLSSVVYSRRVIDKPDWGSRIDPFMGVSSFRTMVNTGTDRVYKTIAKQCTECKGSGRVWKKKKNGENYAKPSHCKVCDSKGYTLSNTNMVAGLQFKPPSAKWASANGFSTSKQKLELLETAARSKGLVDTQDFLIKVRRLSAIGTYLTSFVEGI…
Station124_SUR_ALL_assembly_NODE_477_length_29893_cov_34.450566	MRLILDIENNVIKRNDKLHLDPFEPENSLVMVGMKTDNWERIVTFDHAYAPPTPNGHAMVQEQLDKTTVLVCHNVAHDLIWLWESGFKYDGIVFDTMLGEYVLQRGQKQPLSLEQCAERYNLDNKKQDTMKSYFQRGILVSEIPHQELLDYLLHDIRATYDLSNKIHQRLTNGDADLMDTVTHTNMVAVCLCKIYQRGFSVDSKKLDEVRKEFEKEKVSIWNDLSQQVRDLMGDRPINLNSPEQLSWVIYSRKPKDKSMWANYFEPYMDKSLFNGLVDMHSSIVYKVTANTCPTCKGRGKITKVRKDGTPYKKPNKCTTCNESGWVYKNRPQMAGLRFTPPSPKWVSANGFSTNKVNLEILEHHAKRTGNTKAELFLKNVRRLSALDTYLSSFVEGIST…
Station125_SUR_ALL_assembly_NODE_892_length_21160_cov_21.599289	MRLILDIENNVIKRNDKLHLDPFEPENSLVMVGMKTDNWERIVTFDHAYAPPTPNGHAMVQEQLDKTTVLVCHNVAHDLIWLWESGFKYDGIVFDTMLGEYVLQRGQKQPLSLEQCAERYNLDNKKQDTMKSYFQRGILVSEIPHQELLDYLLHDIRATYDLSNKIHQRLTNGDADLMDTVTHTNMVAVCLCKIYQRGFSVDSKKLDEVRKEFEKEKVSIWNDLSQQVRDLMGDRPINLNSPEQLSWVIYSRKPKDKSMWANYFEPYMDKSLFNGLVDMHSSIVYKVTANTCPTCKGRGKITKVRKDGTPYKKPNKCTTCNESGWVYKNRPQMAGLRFTPPSPKWVSANGFSTNKVNLEILEHHAKRTGNTKAELFLKNVRRLSALDTYLSSFVEGIST…
Station100_SUR_ALL_assembly_NODE_2235_length_8170_cov_4.089464	MRLILDVENTVTKRNDKLHLDPFEETNSLVMVGMKTDNWERVVTFDHAQELPTENGHAMVQQALDNTTVLVCHNVSHDLIWLWESGFKYEGIVFDTMLGEYVLQRGQKQPLSLEQCAERYMLSNKKQDTMKDYFKRGVSVAEIPHAELSEYLVHDLRATYDLADKIHHRLSNGDADLMDTVTHTNMVAVCLCKIYQRGFNVDLDKLDEVRKEFEKEKVGIWNDLSQQVRDLMGDRPINLNSPEQLSWVIYSRKPKDKSMWANYFEPYMRKDAFTDAVNDHTDIMYKVTASTCPVCRGRGKITKVKKDGTPFKKPNKCVRCEESGWIYTPRQQIAGLRFTAPSAKWVSANGFSTNKLNLEILEHYAKRTGNTKAELFLKNVRRLSALDTYLSSFVEGIST…
Station32_SUR_ALL_assembly_NODE_1925_length_11999_cov_21.203701	MRLILDIENNVIKRNDKLHLDPFEPENSLVMVGMKTDNWERIVTFDHAYAPPTPNGHAMVQEQLDKTTVLVCHNVAHDLIWLWESGFKYDGIVFDTMLGEYVLQRGQKQPLSLEQCAERYDLDNKKQDTMKSYFQRGILVSEIPHQELSDYLLHDIRATYDLSNKIHQRLTNGDADLMDTVTHTNMVAVCLCKIYQRGFSVDSKKLDEVRKEFEKEKVSIWNDLSQQVRDLMGDRPINLNSPEQLSWVIYSRKPKDKSMWANYFEPYMRKDAFTDAVNDHTDIVYKVTASTCPVCKGRGKITKIKKDGTPFKKPNKCVNCEESGWVYTPRQQIAGLRFTAPSAKWVSANGFSTNKLNLEILEHYAKRTGNTKAELFLKNVRRLSALDTYLSSFVEGIST…
Station48_SUR_ALL_assembly_NODE_1505_length_10713_cov_13.792269	MRLILDIENNVIKRNDKLHLDPFEPENSLVMVGMKTDNWERIVTFDHAYAPPTPNGHAMVQEQLDKTTVLVCHNVAHDLIWLWESGFKYDGIVFDTMLGEYVLQRGQKQPLSLEQCAERYDLDNKKQDTMKSYFQRGILVSEIPHQELSDYLLHDIRATYDLSNKIHQRLTNGDADLMDTVTHTNMVAVCLCKIYQRGFSVDSKKLDEVRKEFEKEKVSIWNDLSQQVRDLMGDRPINLNSPEQLSWVIYSRKPKDKSMWANYFEPYMDKSLFNGLVDMHSNVVYKVTANTCPTCKGRGKITKVRKDGTPYKKPNKCTTCNESGWVYKNRPQMAGLRFTPPSPKWVSANGFSTNKVNLEILEHHAKRTGNTKAELFLKNVRRLSALDTYLSSFVEGIST…
Station56_SUR_ALL_assembly_NODE_4189_length_7766_cov_5.765530	MRLILDIENNVIKRNDKLHLDPFEPENSLVMVGMKTDNWERIVTFDHAYAPPTPNGHAMVQEQLDKTTVLVCHNVAHDLIWLWESGFKYDGIVFDTMLGEYVLQRGQKQPLSLEQCAERYDLDNKKQDTMKSYFQRGILVSEIPHQELSDYLLHDIRATYDLSNKIHQRLTNGDADLMDTVTHTNMVAVCLCKIYQRGFSVDSKKLDEVRKEFEKEKVSIWNDLSQQVRDLMGDRPINLNSPEQLSWVIYSRKPKDKSMWANYFEPYMDKSLFNGLVDMHSNVVYKVTANTCPTCKGRGKITKVRKDGTPYKKPNKCTTCNESGWVYKNRPQMAGLRFTPPSPKWVSANGFSTNKVNLEILEHHAKRTGNTKAELFLKNVRRLSALDTYLSSFVEGIST…
Station42_SUR_ALL_assembly_NODE_3860_length_6969_cov_11.896876	MRLILDIENNVIKRNDKLHLDPFEPENSLVMVGMKTDNWERIVTFDHAYAPPTPNGHAMVQEQLDKTTVLVCHNVAHDLIWLWESGFKYDGIVFDTMLGEYVLQRGQKQPLSLEQCAERYDLDNKKQDTMKSYFQRGILVSEIPHQELSDYLLHDIRATYDLSNKIHQRLTNGDADLMDTVTHTNMVAVCLCKIYQRGFSVDSKKLDEVRKEFEKEKVSIWNDLSQQVRDLMGDRPINLNSPEQLSWVIYSRKPKDKSMWANYFEPYMDKSLFNGLVDMHSNVVYKVTANTCPTCKGRGKITKVRKDGTPYKKPNKCTTCNESGWVYKNRPQMAGLRFTPPSPKWVSANGFSTNKVNLEILEHHAKRTGNTKAELFLKNVRRLSALDTYLSSFVEGIST…
Station38_DCM_ALL_assembly_NODE_1400_length_8202_cov_3.319750	MRLILDIENNVIKRNDKLHLDPFEPENSLVMVGMKTDNWERIVTFDHAYAPPTPNGHAMVQEQLDKTTVLVCHNVAHDLIWLWESGFKYDGIVFDTMLGEYVLQRGQKQPLSLEQCAERYDLDNKKQDTMKSYFQRGILVSEIPHQELSDYLLHDIRATYDLSNKIHQRLTNGDADLMDTVTHTNMVAVCLCKIYQRGFSVDSKKLDEVRKEFEKEKVSIWNDLSQQVRDLMGDRPINLNSPEQLSWVIYSRKPKDKSMWANYFEPYMDKSLFNGLVDMHSNVVYKVTANTCPTCKGRGKITKVRKDGTPYKKPNKCTTCNESGWVYKNRPQMAGLRFTPPSPKWVSANGFSTNKVNLEILEHHAKRTGNTKAELFLKNVRRLSALDTYLSSFVEGIST…
Station62_SUR_ALL_assembly_NODE_6978_length_5459_cov_6.315137	MRLILDIENNVIKRNDKLHLDPFEPENSLVMVGMKTDNWERIVTFDHAYAPPTPNGHAMVQEQLDKTTVLVCHNVAHDLIWLWESGFKYDGIVFDTMLGEYVLQRGQKQPLSLEQCAERYDLDNKKQDTMKSYFQRGILVSEIPHQELSDYLLHDIRATYDLSNKIHQRLTNGDADLMDTVTHTNMVAVCLCKIYQRGFSVDSKKLDEVRKEFEKEKVSIWNDLSQQVRDLMGDRPINLNSPEQLSWVIYSRKPKDKSMWANYFEPYMDKSLFNGLVDMHSNVVYKVTANTCPTCKGRGKITKVRKDGTPYKKPNKCTTCNESGWVYKNRPQMAGLRFTPPSPKWVSANGFSTNKVNLEILEHHAKRTGNTKAELFLKNVRRLSALDTYLSSFVEGIST…
Station64_DCM_ALL_assembly_NODE_4340_length_6356_cov_9.726234	MRLILDIENNVIKRNDKLHLDPFEPENSLVMVGMKTDNWERIVTFDHAYAPPTPNGHAMVQEQLDKTTVLVCHNVAHDLIWLWESGFKYDGIVFDTMLGEYVLQRGQKQPLSLEQCAERYDLDNKKQDTMKSYFQRGILVSEIPHQELSDYLLHDIRATYDLSNKIHQRLTNGDADLMDTVTHTNMVAVCLCKIYQRGFSVDSKKLDEVRKEFEKEKVSIWNDLSQQVRDLMGDRPINLNSPEQLSWVIYSRKPKDKSMWANYFEPYMDKSLFNGLVDMHSNVVYKVTANTCPTCKGRGKITKVRKDGTPYKKPNKCTTCNESGWVYKNRPQMAGLRFTPPSPKWVSANGFSTNKVNLEILEHHAKRTGNTKAELFLKNVRRLSALDTYLSSFVEGIST…
Station124_MXL_ALL_assembly_NODE_3902_length_7716_cov_9.328156	MRLILDIENNVIKRNDKLHLDPFEPENSLVMVGMKTDNWERIVTFDHAYAPPTPNGHAMVQEQLDKTTVLVCHNVAHDLIWLWESGFKYDGIVFDTMLGEYVLQRGQKQPLSLEQCAERYNLDNKKQDTMKSYFQRGILVSEIPHQELLDYLLHDIRATYDLSNKIHQRLTNGDADLMDTVTHTNMVAVCLCKIYQRGFSVDSKKLDEVRKEFEKEKVSIWNDLSQQVRDLMGDRPINLNSPEQLSWVIYSRKPKDKSMWANYFEPYMDKSLFNGLVDMHSSIVYKVTANTCPTCKGRGKITKVRKDGTPYKKPNKCTTCNESGWVYKNRPQMAGLRFTPPSPKWVSANGFSTNKVNLEILEHHAKRTGNTKAELFLKNVRRLSALDTYLSSFVEGIST…
Station31_SUR_ALL_assembly_NODE_3406_length_12074_cov_7.716865	MRLILDIENNVIKRNDKLHLDPFEPENSLVMVGMKTDNWERIVTFDHAYAPPTPNGHAMVQEQLDKTTVLVCHNVAHDLIWLWESGFKYDGIVFDTMLGEYVLQRGQKQPLSLEQCAERYDLDNKKQDTMKSYFQRGILVSEIPHQELSDYLLHDIRATYDLSNKIHQRLTNGDADLMDTVTHTNMVAVCLCKIYQRGFSVDSKKLDEVRKEFEKEKVSIWNDLSQQVRDLMGDRPINLNSPEQLSWVIYSRKPKDKSMWANYFEPYMDKSLFNGLVDMHSSVVYKVTANTCPTCKGRGKITKVRKDGTPYKKPNKCTTCNESGWVYKNRPQMAGLRFTPPSPKWVSANGFSTNKVNLEILEHYAKRTGNTKAELFLKNVRRLSALDTYLSSFVEGIST…
Station34_SUR_ALL_assembly_NODE_2181_length_12199_cov_8.740201	MRLILDVENTVTKRNDKLHLDPFEETNSLVMVGMKTDNWERVVTFDHADESPTPNGHGIVQQALDNTTVLVCHNVSHDLIWLWESGFKYEGIVFDTMLGEYVLQRGQKQPLSLEQCAERYMLSNKKQDTMKDYFKRGVSVAEIPHAELSEYLLHDLRATYDLADKIHHRLSNGDADLMDTVTHTNMVAVCLCKIYQRGFNVDLDKLDEVRKEFEKEKVGIWNDLSQQVRDLMGDRPINLNSPEQLSWVIYSRKPKDKSMWANYFEPYMRKDAFTDAVNDHTDIVYKVTASTCPVCKGRGKITKIKKDGTPFKKPNKCVNCEESGWVYTPRQQIAGLRFTAPSAKWVSANGFSTNKLNLEILEHYAKRTGNTKAELFLKNVRRLSALDTYLSSFVEGIST…
Station72_DCM_ALL_assembly_NODE_3948_length_7301_cov_7.145874	MRLILDIENNVIKRNDKLHLDPFEPENSLVMVGMKTDNWERIVTFDHAYAPPTPNGHAMVQEQLDKTTVLVCHNVAHDLIWLWESGFKYDGIVFDTMLGEYVLQRGQKQPLSLEQCAERYDLDNKKQDTMKSYFQRGILVSEIPHQELSDYLLHDIRATYDLSNKIHQRLTNGDADLMDTVTHTNMVAVCLCKIYQRGFSVDSKKLDEVRKEFEKEKVSIWNDLSQQVRDLMGDRPINLNSPEQLSWVIYSRKPKDKSMWANYFEPYMDKSLFNGLVDMHSNVVYKVTANTCPTCKGRGKITKVRKDGTPYKKPNKCTTCNESGWVYKNRPQMAGLRFTPPSPKWVSANGFSTNKVNLEILEHHAKRTGNTKAELFLKNVRRLSALDTYLSSFVEGIST…
Station64_SUR_ALL_assembly_NODE_4900_length_6465_cov_4.336661	MKLTLDVENTVTTRDGKLHLDPFETENELVMIGCLTDKGEQYLFRDNFDGVQELLDQATILIGHNIVHDLMWIWECGFKYDGPVFDTMLGEYVLQCGVKKALSLEACAERYELATQKQDTLKEYFSKGYSVADIPKEELSEYLSADLHATQQLSDEIYKKLNMVEYSKLMDTVVLTNKVALTLAKIYQKGFAVDLSKLEEVRAEFESEKFEIEKRLNLQVKQLMGDTPINLNSPEQMSWVIYSRKPKDKTTWTHNFDSYMKTSDYKETVKQTSDVLYKTVAVKCQACFGLGTQRKVRKDGKLYVKQPKCITCNGSGYTFSNSTKIAGLKFSAPSAKWVSANGFSVNKKFLDVLQDTAKKLNMTEALNFLSDLQRLSALDTYLSSFVQGIKTYVKPDGKL…
Station122_SUR_ALL_assembly_NODE_3522_length_6974_cov_3.801127	MRLILDIENNVIKRNDKLHLDPFEPENSLVMVGMKTDNWERIVTFDHAYAPPTPNGHAMVQEQLDKTTVLVCHNVAHDLIWLWESGFKYDGIVFDTMLGEYVLQRGQKQPLSLEQCAERYNLDNKKQDTMKSYFQRGILVSEIPHQELLDYLLHDIRATYDLSNKIHQRLTNGDADLMDTVTHTNMVAVCLCKIYQRGFSVDSKKLDEVRKEFEKEKVSIWNDLSQQVRDLMGDRPINLNSPEQLSWVIYSRKPKDKSMWANYFEPYMDKSLFNGLVDMHSSIVYKVTANTCPTCKGRGKITKVRKDGTPYKKPNKCTTCNESGWVYKNRPQMAGLRFTPPSPKWVSANGFSTNKVNLEILEHHAKRTGNTKAELFLKNVRRLSALDTYLSSFVEGIST…
Station123_SUR_ALL_assembly_NODE_2576_length_10054_cov_20.736374	MRLILDIENNVIKRNDKLHLDPFEPENSLVMVGMKTDNWERIVTFDHAYAPPTPNGHAMVQEQLDKTTVLVCHNVAHDLIWLWESGFKYDGIVFDTMLGEYVLQRGQKQPLSLEQCAERYNLDNKKQDTMKSYFQRGILVSEIPHQELLDYLLHDIRATYDLSNKIHQRLTNGDADLMDTVTHTNMVAVCLCKIYQRGFSVDSKKLDEVRKEFEKEKVSIWNDLSQQVRDLMGDRPINLNSPEQLSWVIYSRKPKDKSMWANYFEPYMDKSLFNGLVDMHSSIVYKVTANTCPTCKGRGKITKVRKDGTPYKKPNKCTTCNESGWVYKNRPQMAGLRFTPPSPKWVSANGFSTNKVNLEILEHHAKRTGNTKAELFLKNVRRLSALDTYLSSFVEGIST…
Station72_SUR_ALL_assembly_NODE_1818_length_11131_cov_22.227158	MRLILDIENNVIKRNDKLHLDPFEPENSLVMVGMKTDNWERIVTFDHAYAPPTPNGHAMVQEQLDKTTVLVCHNVAHDLIWLWESGFKYDGIVFDTMLGEYVLQRGQKQPLSLEQCAERYDLDNKKQDTMKSYFQRGILVSEIPHQELSDYLLHDIRATYDLSNKIHQRLTNGDADLMDTVTHTNMVAVCLCKIYQRGFSVDSKKLDEVRKEFEKEKVSIWNDLSQQVRDLMGDRPINLNSPEQLSWVIYSRKPKDKSMWANYFEPYMDKSLFNGLVDMHSNVVYKVTANTCPTCKGRGKITKVRKDGTPYKKPNKCTTCNESGWVYKNRPQMAGLRFTPPSPKWVSANGFSTNKVNLEILEHHAKRTGNTKAELFLKNVRRLSALDTYLSSFVEGIST…
Station30_DCM_ALL_assembly_NODE_2139_length_10771_cov_29.557204	MRLILDIENNVIKRNDKLHLDPFEPENSLVMVGMKTDNWERIVTFDHAYAPPTPNGHAMVQEQLDKTTVLVCHNVAHDLIWLWESGFNYDGIVFDTMLGEYVLQRGQKQPLSLEQCAERYDLDNKKQDTMKSYFQRGILVSEIPHQELSDYLLHDIRATYDLSNKIHQRLTNGDADLMDTVTHTNMVAVCLCKIYQRGFSVDSKKLDEVRKEFEKEKVSIWNDLSQQVRDLMGDRPINLNSPEQLSWVIYSRKPKDKSMWANYFEPYMDKSLFNGLVDMHSNVVYKVTANTCPTCKGRGKITKVRKDGTPYKKPNKCTTCNESGWVYRNRPQMAGLRFTPPSPKWVSANGFSTNKVNLEILEHHAKRTGNTKAELFLKNVRRLSALDTYLSSFVEGIST…
Station25_SUR_ALL_assembly_NODE_5697_length_6906_cov_4.187272	MRLILDIENNVIKRNDKLHLDPFEPENSLVMVGMKTDNWERIVTFDHAYAPPTPNGHAMVQEQLDKTTVLVCHNVAHDLIWLWESGFNYDGIVFDTMLGEYVLQRGQKQPLSLEQCAERYDLDNKKQDTMKSYFQRGILVSEIPHQELSDYLLHDIRATYDLSNKIHQRLTNGDADLMDTVTHTNMVAVCLCKIYQRGFSVDSKKLDEVRKEFEKEKVSIWNDLSQQVRDLMGDRPINLNSPEQLSWVIYSRKPKDKSMWANYFEPYMDKSLFNGLVDMHSNVVYKVTANTCPTCKGRGKITKVRKDGTPYKKPNKCTTCNESGWVYRNRPQMAGLRFTPPSPKWVSANGFSTNKVNLEILEHHAKRTGNTKAELFLKNVRRLSALDTYLSSFVEGIST…
Station25_DCM_ALL_assembly_NODE_7644_length_5818_cov_3.250390	MVQEQLDKTTVLVCHNVAHDLIWLWESGFNYDGIVFDTMLGEYVLQRGQKQPLSLEQCAERYDLDNKKQDTMKSYFQRGILVSEIPHQELSDYLLHDIRATYDLSNKIHQRLTNGDADLMDTVTHTNMVAVCLCKIYQRGFSVDSKKLDEVRKEFEKEKVSIWNDLSQQVRDLMGDRPINLNSPEQLSWVIYSRKPKDKSMWANYFEPYMDKSLFNGLVDMHSNVVYKVTANTCPTCKGRGKITKVRKDGTPYKKPNKCTTCNESGWVYRNRPQMAGLRFTPPSPKWVSANGFSTNKVNLEILEHHAKRTGNTKAELFLKNVRRLSALDTYLSSFVEGISTYTKADGKLHVRLLQHRTSTGRFSGADPNMQNMPRGGTFPVKKIFVSRWEGGKILEADF…
Station123_SUR_ALL_assembly_NODE_3235_length_8581_cov_33.737157	MRLILDVENTVVKRNDKLHLDPFESENSLVMVGMKTENWERIVTFDHNDVEPTPNGHQIVQDALNNTTVLVCHNVAHDLIWLWESGFEYDGIVFDTMLGEYVLQRGQKKPLSLEQCAERYNLDNKKQDTMKEYFKSGKSVSEIPHSELSEYLTYDLRATFDLANKIHNRLMTTDADLMDTVTHTNMVAVCLCKVYRTGFKVDLTRLEEVKKEFEQEKMEITKELIQQVRDLMGDRLINLNSPEQLSWIIYSRKPKDKALWGNFFDPYMSKPDFQRAIKDHSDVVYKVTAKTCHTCKGRGKITKVKKDGTPFKKPNKCPTCNESGWLYQTRPDQIAGLRFNPPSAKWVSANGFSTNKINLEILEHFAKRNNNTKAELFLKRVRRLSALETYLSSFVEGIS…
Station34_DCM_ALL_assembly_NODE_7625_length_5168_cov_4.400743	MRLILDVENTVVKRNDKLHLDPFESENSLVMVGMKTDNWERIVTFDHNDVEPTPNGHQIVQDALNNTTVLVCHNVAHDLIWLWESGFEYDGIVFDTMLGEYVLQRGQKKPLSLEQCAERYNLDNKKQDTMKEYFKSGKSVSEIPHSELSEYLTYDLRATFDLANRIHNRLMTTDADLMDTVTHTNMVAVCLCKVYRTGFKVDLTRLEEVKKEFEQEKMEITKELIQQVRDLMGDRLINLNSPEQLSWIIYSRKPKDKALWGNFFDPYMSKPDFQRAIKDHSDVVYKVTAKTCHTCKGRGKITKVKKDGTPFKKPNKCPTCNESGWLYQTRPDQIAGLRFNPPSAKWVSANGFSTNKINLEILEHFAKRNNNTKAELFLKRVRRLSALETYLSSFVEGIS…
Station48_SUR_ALL_assembly_NODE_3823_length_6193_cov_4.026719	MRLILDVENTVVKRNDKLHLDPFESENSLVMVGMKTDNWERIVTFDHNDVEPTPNGHQIVQDALNNTTVLVCHNVAHDLIWLWESGFEYDGIVFDTMLGEYVLQRGQKKPLSLEQCAERYNLDNKKQDTMKEYFKSGKSVSEIPHSELSEYLTYDLRATFDLANRIHNRLMTTDADLMDTVTHTNMVAVCLCKVYRTGFKVDLTRLEEVKKEFEQEKMEITKELIQQVRDLMGDRLINLNSPEQLSWIIYSRKPKDKALWGNFFDPYMSKPDFQRAIKDHSDVVYKVTAKTCYTCKGRGKITKIKKDGTPFKKPNKCPTCNESGWLYQTRPDQIAGLRFNPPSAKWVSANGFSTNKINLEILEHFAKRNNNTKAELFLKRVRRLSALETYLSSFVEGIS…
Station76_DCM_ALL_assembly_NODE_8375_length_5634_cov_3.216168	MRLILDVENTVVKRNDKLHLDPFESENSLVMVGMKTDNWERIVTFDHNDVEPTPNGHQIVQDALNNTTVLVCHNVAHDLIWLWESGFEYDGIVFDTMLGEYVLQRGQKKPLSLEQCAERYNLDNKKQDTMKEYFKSGKSVSEIPHSELSEYLTYDLRATFDLANKIHNRLMTTDADLMDTVTHTNMVAVCLCKVYRTGFKVDLTRLEEVKKEFEQEKMEITKELIQQVRDLMGDRLINLNSPEQLSWIIYSRKPKDKALWGNFFDPYMSKPDFQRAIKDHSDVVYKVTAKTCHTCKGRGKITKVKKDGTPFKKPNKCPTCNESGWLYQTRPDQIAGLRFNPPSAKWVSANGFSTNKINLEILEHFAKRNNNTKAELFLKRVRRLSALETYLSSFVEGIS…
Station109_DCM_ALL_assembly_NODE_649_length_19959_cov_22.762510	MKIVLDVENTVTHRNGKMHLDPFEPENTLVMVGVLTDQGVEQHFPFDHADVSNQKDYHERVQWFLDEATVLIMHNAAHDLLWLWESGFKYNGPVFDTMLAEYVLQRGIKEPLSLEACAERYELDTKKQDTLKEYFKKGLSTRDIPYNELCEYLSADLNATQQLADKLVYRLNSKDASLMNTVQLTNQVCVSLARIYQTGFKVDRDALDSVKKEFEQEREELVNGLQTHIHNLMGDTPINLNSPEQLSWVIYGRRVKDKTYWANSIDPYMDNADFRSLIASGTDRIYKTKAEKCGDCNGTGYVRKLKKDGTPYAKENRCNTCGNMGFLFNPTSDLAGLKFKPPSPKWASANGFSTSKQNLELLETSARAKGMDDAVDFLSKVRRLSAVETYLSSFVEGIN…
Station102_SUR_ALL_assembly_NODE_1310_length_14445_cov_14.883183	MKLVLDVENTVTHRNGKMHLDPFEPDNSLTMIGVLTDQGVERHFPFDHADVPNQKDYHERVQWFLDEATVLIMHNAAHDLLWLWESGFKYDGPVFDTMLAEYVLQRGQKKPLSLEACAERYELDTKKQDTLKEYFAKGYSTRTIPYNELTEYLSADLHATQELSDKLMYRLNTTDSRLYDTVTLTNQVCVSLSRIYQTGFTVDKDALDSVKQEYEEEREQLVKDLQKHVRNLMGDTPINLNSPEQLSWVIYSRKVKDKTYWANTIDPYMDDTDFRNLLSSGTERLYKTKAVQCTDCSGSGYITKTKKDGTPYARPNRCPTCDTAGFLFNPTSDIAGLKFKPPSSKWASANGFSTSKQNLETLGNIAKAKGMTDAAEFLSKVRRLSAVDTYLSSFVEGIR…
Station123_SUR_ALL_assembly_NODE_294_length_36410_cov_13.865878	MKLVLDVENTVTHRDNKIHLDPFEADNSLTMIGILTDQGVERHFPFDHVDVPNQKDYHERVQWFLDEATILIMHNAAHDLLWLWESGFKYDGPVFDTMLAEYVLQRGQKKPLSLEACAERYELETQKEGTLKEYFAKGYSTRDIPYNELTKYLSADLHATQELSDKLMYRLNTKDSRLYDTVTLTNQVCVSLSRIYQTGFTVDKDALDSVKQEYEEEREQLVKDLQKHVRNLMGDTPINLNSPEQLSWVIYSRKVKDKTYWANTIDRYMDDTDFRTLLSNDTERLYKTKAVQCTDCSGSGYITKTKKDGTPYARRNRCTTCNTAGFLFNSTNEIAGLKFKPPSSKWASANGFSTSKENLETLANIAKAKGMTDAAEFLSKVRRLSAVDTYLSSFIEGIR…
Station122_SUR_ALL_assembly_NODE_166_length_49405_cov_6.331469	MKLVLDVENTVTHRDNKIHLDPFEADNSLTMIGILTDQGVERHFPFDHVDVPNQKDYHERVQWFLDEATILIMHNAAHDLLWLWESGFKYDGPVFDTMLAEYVLQRGQKKPLSLEACAERYELETQKEGTLKEYFAKGYSTRDIPYNELTKYLSADLHATQELSDKLMYRLNTKDSRLYDTVTLTNQVCVSLSRIYQTGFTVDKDALDSVKQEYEEEREQLVKDLQKHVRNLMGDTPINLNSPEQLSWVIYSRKVKDKTYWANTIDRYMDDTDFRTLLSNDTERLYKTKAVQCTDCSGSGYITKTKKDGTPYARRNRCTTCNTAGFLFNSTNEIAGLKFKPPSSKWASANGFSTSKENLETLANIAKAKGMTDAAEFLSKVRRLSAVDTYLSSFIEGIR…
Station102_DCM_ALL_assembly_NODE_3363_length_9129_cov_9.067776	MKVVLDVENTVTHRDGKMHLDPFEPENSLTMVGVLTDQDYEAHFPFDHQDWDKFSHVPEQQTELTHSYHDRVQWFLDNATVLIMHNAAHDLLWLWESGFTYDGPVFDTMLAEYVLQRGQKKPLSLEACAERYELDTKKQDTLKEYFAKGYSTRTIPYNELTEYLSADLHATQELCDKLMYRLNTDDSRLYDTVTLTNQVCVSLARIYQTGFTVDKDALDSVKQEYEEEREQLIKDLQKHVRNLMGDTPINLNSPEQLSWVIYSRKVKDKTYWANTIDPYMDDTDFRNLLSSGTERLYKTKAVQCTDCSGSGYITKTKKDGTPYARPNRCPTCDTAGFLFNPTSDIAGLKFKPPSSKWASANGFSTSKQNLETLGNIAKAKGMTDAAEFLSKVRRLSAVD…
Station102_MES_ALL_assembly_NODE_4828_length_6852_cov_20.082389	MKLVLDVENTVTHRNGKMHLDPFEPDNSLTMIGVLTDQGVERHFPFDHADVPNQKDYHERVQWFLDEATVLIMHNAAHDLLWLWESGFKYDGPVFDTMLAEYVLQRGQKKPLSLEACAERYELDTKKQDTLKEYFAKGYSTRTIPYNELTEYLSADLHATQELSDKLMYRLNTTDSRLYDTVTLTNQVCVSLSRIYQTGFTVDKDALDSVKQEYEEEREQLVKDLQKHVRNLMGDTPINLNSPEQLSWVIYSRKVKDKTYWANTIDPYMDDTDFRNLLSSGTERLYKTKAVQCTDCSGSGYITKTKKDGTPYARPNRCPTCNTAGFLFNSTSEIAGLKFKPPSSKWASANGFSTSKQNLETLGNIAKAKGMTDAAEFLSKVRRLSAVDTYLSSFVEGIR…
Station109_DCM_ALL_assembly_NODE_1735_length_10487_cov_42.162960	MKLVLDVENTVTHRDNKIHMDPFEPDNSLTMVGVLTDQGVEKHFPFDHVDVPNQKDYYERVQWFLDEATILIMHNAAHDLLWLWESGFKYDGPVFDTMLAEYVLQRGQKKPLSLEACAERYELETQKEGTLKEYFAKGYSTRDIPYNELCEYLSADLHATQELSDKLMYRLNTTDSRLYDTVTLTNQVCVSLSRIYQTGFTVDKDALDSVKQEYEEEREQLVKDLQKHVRNLMGDTPINLNSPEQLSWVIYSRKVRDKTYWANTIDPYMDDADFRTLLSGGTERLYKTKAVQCTDCSGSGYITKTKKDGTPYARPNRCPTCDTAGFLFNPTNEIAGLKFKPPSSKWASANGFSTSKQNLETLGNIAKAKGMTDAAEFLSKVRRLSAVDTYLSSFVEGIR…
Station109_SUR_ALL_assembly_NODE_2081_length_13360_cov_12.384141	MKLVLDVENTVTHRDNKIHMDPFEPDNSLTMVGVLTDQGVEKHFPFDHVDVPNQKDYYERVQWFLDEATILIMHNAAHDLLWLWESGFKYDGPVFDTMLAEYVLQRGQKKPLSLEACAERYELETQKEGTLKEYFAKGYSTRDIPYNELCEYLSADLHATQELSDKLMYRLNTTDSRLYDTVTLTNQVCVSLSRIYQTGFTVDKDALDSVKQEYEEEREQLLKDLQKHVRNLMGDTPINLNSPEQLSWVIYSRKVRDKTYWANTIDPYMDDADFRTLLSGGTERLYKTKAVQCTDCSGSGYITKTKKDGTPYARPNRCPTCDTAGFLFNPTNEIAGLKFKPPSSKWASANGFSTSKENLETLANIAKTKGMTDAAEFLSKVRRLSAVDTYLSSFVEGIR…
Station72_MES_ALL_assembly_NODE_8485_length_5214_cov_2.802093	ILICHNAAYDLMWLWESGFKYDGPVFDTMLAEYVLQRGQKKPLSLEACAERYELETQKEGTLKEYFAKGYSTRDIPYNELCEYLSADLHATQELSDKLMYRLNTTDSRLYDTVTLTNQVCVSLSRIYQTGFTVDKDALDSVKQEYEEEREQLVKDLQKHVRNLMGDTPINLNSPEQLSWVIYSRKVKDKTYWANTIDPYMDDADFRTLLSGGTERLYKTKAVQCTDCSGSGYITKTKKDGTPYARPNRCPTCDTAGFLFNPTNEIAGLKFKPPSSKWASANGFSTSKQNLETLGNIAKAKGMTDAAEFLSKVRRLSAVDTYLSSFVEGIRTHTKSDGKLHVRLLQHRTQTGRLSGADPNMQNMPRGGTFPVKKVFISRWKGGKILEADFAQLEFRAAAF…
Station102_MES_ALL_assembly_NODE_4499_length_7208_cov_16.422480	MKLVLDVENTVTKRDGKIHMDPFEPENSLTMVGVLTDQGVEKHFPFDHADEPNQIDYHERVQWFLDEATILIMHNAAHDLLWLWESGFTYDGPVFDTMLAEYVLQRGQKKPLSLEACAERYELETQKEGTLKEYFAKGYSTRDIPYNELTKYLSADLHATQELSDKLMYRLNTKDSRLYDTVTLTNQVCVSLSRIYQTGFTVDKDALDSVKQEYEEEREQLVKDLQKHVRNLMGDTPINLNSPEQLSWVIYSRKVKDKTYWANTIDPYMDDTDFRNLLSSGTERLYKTKAVQCTDCSGSGYITRIKKDGTPYARPNRCTTCDTAGFLFNSTGDFAGLKFKPPSAKWAGANGFSTSKENLETLANIAKTKGMADAADFLSKVRRLSAVDTYLSSFVEGIR…
Station109_SUR_ALL_assembly_NODE_911_length_22084_cov_8.379182	MKVTLDVENTVTHRDGKMHLDPFEPENSLTMVGVLTDQDVEMHFPFDHSEHESQHDYHERVQWFLDEATVLIMHNAAHDLLWLWESGFKYDGPVFDTMLAEYVLQRGQKQPLSLEACAERYELDTKKQDTLKEYFKKGYSTRDIPIDELKEYLSADLHATQQLSNKLMWRLNTTDSRLYDTVTLTNQVCVSLARIYQSGFTVDTAALEDVRKEFENEKDTLLKDLQKHVRDLMGDTPINLNSPEQLSWVIYSRKVLDKTYWANTIDPYMDEHDFRNLLSSGTERLYKTKAVQCTDCSGSGYITKTKKDGTPYARPNRCTTCDTAGFLFNPTSEIAGLKFKPPSAKWASANGFTTSKQNLETLENIAKAKGMSDAADFLAKVRRLSAVDTYLSSFVDGIS…
Station52_SUR_ALL_assembly_NODE_4294_length_6513_cov_6.472437	MKVTLDVENTVTKRDGKVHMDPFEPENSLTMVGVLTDQGVELHFPFDHSGHESGHDYSERVQWILDEATVLIMHNAAHDLLWLWESGFKYDGPVFDTMLAEYVLQRGIKEPLSLEACAERYELDTKKQDTLKEYFAKGYTTRDIPYNELCEYLSADLHATQQLADKLIYRLNTPADSGLMPTVQLTNEVAISLARMYQNGFTIDRKALEDVRTEYEQERDTLQSELQDMVKQVMGDTPINLNSPEQLSWVIYSRKVLDKEYWANAADPYMDDADFRSLIASGTELLRKTKATQCPDCKGSGYIRKVKKDGTPFAKPNRCPNCSGSGYLFIPTKDVAGLRFKAPSPKWMSANGFTTSKEKLQFLEGKARAAKRDEAEAFLSKVRRLSAVETYLSSFVDGI…
Station45_SUR_ALL_assembly_NODE_470_length_24566_cov_38.966994	MKLVLDVENTVTKREGKIHLDPFEPENSLTMVGVLTDQGVERHFPFDHADEPNQADYHERVQWFLDEATILIMHNAAHDLLWLWESGFTYDGPVFDTMLAEYVLQRGQKKPLSLEACAERYELETQKDGTLKEYFAKGYSTRDIPYNELCHYLSADLHATQELSDKLMYRLNTTDSRLYDTVTLTNQVCVSLSRIYQTGFTVDKDALDSVKQEYEEEREQLVKDLQKHVRNLMGDTPINLNSPEQLSWVIYSRKVKDKTYWANTIDPYMDDDDFRNLLSDGTERLYKTQAVQCTDCSGSGYITRIKKDGTPYARPNRCTTCDTAGFLFNSTGEVAGLKFKPPSAKWAGANGFSTSKENLETLANIAKTKGMADAADFLSKVRRLSAVDTYLSSFVEGIR…
Station138_SUR_ALL_assembly_NODE_1458_length_9954_cov_5.299828	MKLVLDVENTVTKRDGKIHMDPFEQENTLVMVGVLTDQGVEQYFPFDHQDMEKFSHIPEQQIELSTKYHERVQWFLDNATVLIMHNAAHDLLWLWESGFTYDGPVFDTMLAEYVLQRGQKKPLSLEACAERYELETQKEGTLKEYFAKGYSTRDIPYNELTKYLSADLHATQELSDKLMYRLNTKDSRLYDTVTLTNQVCVSLSRIYQTGFTVDKDALDSVKQEYEEEREQLVKDLQKHVRNLMGDTPINLNSPEQLSWVIYSRKVKDKTYWANTIDPYMDDDDFRNLLSDGTERLYKTKAVQCTDCSGSGYITRIKKDGTPYARPNRCTTCDTAGFLFNSTGDFAGLKFKPPSAKWAGANGFSTSKENLETLANIAKTKGMADAADFLSKVRRLSAVD…
Station124_SUR_ALL_assembly_NODE_509_length_28873_cov_12.401416	MKLVLDVENTVTHRDNKIHLDPFEADNSLTMIGILTDQGVERHFPFDHVDVPNQKDYHERVQWFLDEATILIMHNAAHDLLWLWESGFKYDGPVFDTMLAEYVLQRGQKKPLSLEACAERYELETQKEGTLKEYFAKGYSTRDIPYNELTKYLSADLHATQELSDKLMYRLNTKDSRLYDTVTLTNQVCVSLSRIYQTGFTVDKDALDSVKQEYEEEREQLVKDLQKHVRNLMGDTPINLNSPEQLSWVIYSRKVKDKTYWANTIDRYMDDTDFRTLLSNDTERLYKTKAVQCTDCSGSGYITKTKKDGTPYARRNRCTTCNTAGFLFNSTNEIAGLKFKPPSSKWASANGFSTSKENLETLANIAKAKGMTDAAEFLSKVRRLSAVDTYLSSFIEGIR…
Station52_SUR_ALL_assembly_NODE_3517_length_7284_cov_9.851985	MKLVLDVENTVTKREGKIHLDPFEPENSLTMVGVLTDQGVERHFPFDHADEPNQADYHERVQWFLDEATILIMHNAAHDLLWLWESGFTYDGPVFDTMLAEYVLQRGQKKPLSLEACAERYELETQKEGTLKEYFAKGYSTRDIPYNELTKYLSADLHATQELCDKLMYRLNTTDSRLYDTVTLTNQVCVSLSRIYQTGFTVDKDALDSVKQEYEEEREQLVKDLQKHVRNLMGDTPINLNSPEQLSWVIYSRKVKDKTYWANTIDPYMDDDDFRNLLSDGTERLYKTKAVQCTDCSGSGYITRIKKDGTPYARPNRCTTCDTAGFLFNSTGEVAGLKFKPPSAKWAGANGFSTSKENLETLANIAKTKGMADAADFLSKVRRLSAVDTYLSSFVEGIR…
Station34_SUR_ALL_assembly_NODE_4292_length_8092_cov_4.334826	MKLVLDVENTVTHRDNKIHMDPFEPDNSLTMIGVLTDQGLERHFPFDHADETNQKDYHNRVQWFLDEATVLIMHNAAHDLLWLWESGFKYDGPVFDTMLAEYVLQRGQKKPLSLEACAERYELETQKEGTLKEYFAKGYSTRDIPYNELTKYLSADLHATQELADKLMYRLNTTDSRLYDTVTLTNQVCVSLSRIYQTGFTVDKDALDSVKQEYEEEREQLVKDLQKHVRNLMGDTPINLNSPEQLSWVIYSRKVKDKTYWANTIDPYMDDDDFRNLLSSGTERLYKTKAVQCTDCSGSGYITRIKKDGTPYARPNRCTTCDTAGFLFNSTGEVAGLKFKPPSAKWAGANGFSTSKENLETLANIAKTKGMADAAEFLSKVRRLSAVDTYLSSFVEGIR…
Station46_SUR_ALL_assembly_NODE_3338_length_6337_cov_14.655524	MKLVLDVENTVTHRDNKIHMDPFEPDNSLTMIGVLTDQGLERHFPFDHVDVPNQKDYHERVQWFLDEATVLIMHNAAHDLLWLWESGFTYDGPVFDTMLAEYVLQRGQKKPLSLEACAERYELETQKEGTLKEYFAKGYSTRDIPYNELTKYLSADLHATQELCDKLMYRLNTTDSRLYDTVTLTNQVCVSLSRIYQTGFTVDKDALDSVKQEYEEEREQLVKDLQKHVRNLMGDTPINLNSPEQLSWVIYSRKVKDKTYWANTIDRYMDDTDFRTLLSNDTERLYKTKAVQCTDCSGSGYITKTKKDGTPYARRNRCTTCNTAGFLFNSTNEIAGLKFKPPSSKWASANGFSTSKENLETLANIAKAKGMTDAAEFLSNVRRLSAVDTYLSSFIEGIR…
Station18_SUR_ALL_assembly_NODE_2898_length_9008_cov_6.021110	MKLVLDVENTVTHRDNKIHMDPFEPDNSLTMIGVLTDQGLERHFPFDHVDVPNQKDYHERVQWFLDEATVLIMHNAAHDLLWLWESGFTYDGPVFDTMLAEYVLQRGQKKPLSLEACAERYELETQKEGTLKEYFAKGYSTRDIPYNELCQYLSADLHATQELSDKLMYRLNTTDSRLYDTVTLTNQVCVSLSRIYQTGFTVDKDALDSVKQEYEEEREQLVKDLQKHVRNLMGDTPINLNSPEQLSWVIYSRKVKDKTYWANTIDRYMDDTDFRTLLSNDTERLYKTKAVQCTDCSGSGYITKTKKDGTPYARRNRCTTCNTAGFLFNSTNEIAGLKFKPPSSKWASANGFSTSKENLETLANIAKSKGMTDAAEFLSKVRRLSAVDTYLSSFIEGIR…
Station124_MXL_ALL_assembly_NODE_3485_length_8354_cov_2.494999	MKLVLDVENTVTHRDNKIHLDPFEADNSLTMIGILTDQGVERHFPFDHVDVPNQKDYHERVQWFLDEATILIMHNAAHDLLWLWESGFKYDGPVFDTMLAEYVLQRGQKKPLSLEACAERYELETQKEGTLKEYFAKGYSTRDIPYNELTKYLSADLHATQELSDKLMYRLNTKDSRLYDTVTLTNQVCVSLSRIYQTGFTVDKDALDSVKQEYEEEREQLVKDLQKHVRNLMGDTPINLNSPEQLSWVIYSRKVKDKTYWANTIDRYMDDTDFRTLLSNDTERLYKTKAVQCTDCSGSGYITKTKKDGTPYARRNRCTTCNTAGFLFNSTNEIAGLKFKPPSSKWASANGFSTSKENLETLANIAKAKGMTDAAEFLSKVRRLSAVDTYLSSFIEGIR…
Station64_SUR_ALL_assembly_NODE_2791_length_9920_cov_8.747897	MKLVLDVENTVTKRDGKIHMDPFEPENSLTMVGVLTDQGVEKHFPFDHADEPNQMDYHERVQWFLDEATILIMHNAAHDLLWLWESGFTYNGPVFDTMLAEYVLQRGQKKPLSLEACAERYELETQKEGTLKEYFAKGYSTRDIPYNELTKYLSADLHATQELADKLMYRLNTKDSRLYDTVTLTNQVCVSLSRIYQTGFTVDKDALDSVKQEYEEEREQLVKDLQKHVRNLMGDTPINLNSPEQLSWVIYSRKVKDKTYWANTIDPYMDDNDFRNLLSDGTERLYKTQAVQCTDCSGSGYITRIKKDGTPYARPNRCTTCDTAGFLFNSTGEVAGLKFKPPSAKWAGANGFSTSKENLETLANIAKTKGMADAADFLSKVRRLSAVDTYLSSFVEGIR…
Station155_DCM_ALL_assembly_NODE_12659_length_7799_cov_5.511622	MRLVLDVENTVTKRGGKKHLDPFEPTNSLVQVGFKNVDIPTERFMLTFDHNEHKDQTGANYKLVQQALDETTLLIMHNAQYDLMWLWASGFKYDGAIWDTMLAAYILIRGQKMPLSLEQCAIREHLPFQKDDTLKAYFKKGYNTDEIPLKELTFYLGCDLDTTCALFEHQLKSYDLDESKGMTTVRDLTFKVCQTLTRMYMSGFKVDREALVQVRKEFEEEKADIEERLHHKVKELMGDTPINLNSPEQMSQVIFSRKVNNKKEWADLFEFTHTPAEYKEAVEANSKIIRRTKAFTCPVCKGEGKTYKVRKDGTKYAKPNKCKDCTARGYQLKQLNHLAGLGFTAPGKSWVSANGFSTSKGNLETLISTAKNKDMMEAIDFLTDLKRLSAVSSYLSSFV…
Station180_ZZZ_ALL_assembly_NODE_17136_length_5609_cov_16.859021	MRLVLDVENTVTKRGGKKHLDPFEPTNHLVQVGFKNVDRPTERFMLTFDHTEYKDQTGANYKLVQQALDETTLLIMHNAQYDLMWLWASGFTYDGAVWDTMLAAYILIRGQKFPLSLEQCAIREHLPFQKDDTLKAYFKKGYNTDEIPLNELTYYLGCDLDTTCALYEHQLKSYALDESKGMVTVRDLTFKVCQTLTRMYMSGFKVDREALVQVRKEFEEEKADIEERLHHKVKELMGDTPINLNSPEQMSQVIFSRKVNNKKEWADLFEYTKTPAEYKDAVEANSKIIRRTKAFTCPVCKGEGKTYKVRKDGTKYAKPNKCKDCTARGYQLKQLNQLAGLGFTAPGKKWVSANGFSTSKGNLETLISTAKNKGMTEAIAFLTDLKRLSAVSSYLSSFV…
Station193_SUR_ALL_assembly_NODE_11947_length_6150_cov_44.021165	MRLVLDVENTVTKRGGKKHLDPFEPTNSLVQVGFKNVDIPTERYMLTFDHNEYKDTSGANYKLVQQALDETTLLIMHNAQYDLMWLWASGFTYDGAVWDTMLAAYILIRGQKFPLSLEQCAIREHLPFQKDDTLKAYFKKGYNTDEIPLNELTYYLGCDLDTTCALYEHQLKSYALDESKGMVTVRDLTFKVCQTLTRMYMSGFKVDREALVQVRKEFEEEKADIEERLHHKVKELMGDTPINLNSPEQMSQVIFSRKVNNKKEWADLFEYTKTPAEYKDAVEANSKIIRRTKAFTCPVCKGEGKTYKVRKDGTKYAKPNKCKDCTARGYQLKQLNQLAGLGFTAPGKKWVSANGFSTSKGNLETLISTAKNNGMTEAIAFLTDLKRLSAVSSYLSSFV…
Station205_SUR_ALL_assembly_NODE_8463_length_7046_cov_9.419396	MRLVLDVENTVTKRGGKKHLDPFEPTNHLVQVGFKNVDRPTERFMLTFDHTEYKDQTGANYKLVQQALDETTLLIMHNAQYDLMWLWASGFTYDGAVWDTMLAAYILIRGQKFPLSLEQCAIREHLPFQKDDTLKAYFKKGYNTDEIPLNELTYYLGCDLDTTCALYEHQLKSYALDESKGMVTVRDLTFKVCQTLTRMYMSGFKVDREALVQVRKEFEEEKADIEERLHHKVKELMGDTPINLNSPEQMSQVIFSRKVNNKKEWADLFEYTKTPAEYKDAVEANSKIIRRTKAFTCPVCKGEGKTYKVRKDGTKYAKPNKCKDCTARGYQLKQLNQLAGLGFTAPGKKWVSANGFSTSKGNLETLISTAKNNGMTESIAFLTDLKRLSAVSSYLSSFV…
Station180_SUR_ALL_assembly_NODE_23720_length_6130_cov_6.712099	MRLVLDVENTVTKRGGKKHLDPFEPTNHLVQVGFKNVDRPTERFMLTFDHTEYKDQTGANYKLVQQALDETTLLIMHNAQYDLMWLWASGFTYDGAVWDTMLAAYILIRGQKFPLSLEQCAIREHLPFQKDDTLKAYFKKGYNTDEIPLNELTYYLGCDLDTTCALYEHQLKSYALDESKGMVTVRDLTFKVCQTLTRMYMSGFKVDREALVQVRKEFEEEKADIEERLHHKVKELMGDTPINLNSPEQMSQVIFSRKVNNKKEWADLFEYTKTPAEYKDAVEANSKIIRRTKAFTCPVCKGEGKTYKVRKDGTKYAKPNKCKDCTARGYQLKQLNQLAGLGFTAPGKKWVSANGFSTSKGNLETLISTAKNKGMTEAIAFLTDLKRLSAVSSYLSSFV…
Station209_MES_ALL_assembly_NODE_17120_length_6971_cov_12.247542	MVLFTVTWMAIEASTWCSLMRLVLDVENTVTKRGGKKHLDPFEPTNSLVQVGFKNVDIPTERFMLTFDHTEYKDQTGANYKLVQQALDETTLLIMHNAQYDLMWLWASGFTYDGAVWDTMLAAYILIRGQKMPLSLEQCAIREHLPFQKDDTLKEYFKKGYNTDEIPLNELTFYLGCDLDTTCALYEHQLKSYALDESKGLTTVRDLTFKVCQTLTRMYMSGFKVDREALVQVRKEFEEEKADIEERLHHKVKELMGDTPINLNSPEQMSQVIFSRKVNNKKEWADLFEFTHTPAEYKEAVEANSKIIRRTKAFTCPVCKGEGKTYKVRKDGTKYAKPNKCKDCTARGYQLKQLNHLAGLGFTAPGKSWVSANGFSTSKGNLETLISTAKNKGMTEAID…
Station163_SUR_ALL_assembly_NODE_6113_length_8113_cov_3.806528	MVLFTVTWMAIEASTWCSLMRLVLDVENTVTKRGGKKHLDPFEPTNSLVQVGFKNVDIPTERFMLTFDHTEYKDQTGANYKLVQQALDETTLLIMHNAQYDLMWLWASGFTYDGAVWDTMLAAYILIRGQKMPLSLEQCAIREHLPFQKDDTLKEYFKKGYNTDEIPLNELTFYLGCDLDTTCALYEHQLKSYALDESKGLTTVRDLTFKVCQTLTRMYMSGFKVDREALVQVRKEFEEEKANIEERLHHKVKELMGDTPINLNSPEQMSQVIFSRKINNKKEWADLFEYTRTPAEYKEAVEANSKLIRRTKAFTCPVCKGEGKTYKVRKDGTKYAKPNKCKDCTARGYQLKQLNHLAGLGFTAPGKSWVSANGFSTSKGNLETLISTAKNKGMTEAID…
Station175_SUR_ALL_assembly_NODE_1616_length_43320_cov_69.928048	MVLFTVTWMAIEASTWCSLMRLVLDVENTVTKRGGKKHLDPFEPTNSLVQVGFKNVDIPTERFMLTFDHTEYKDQTGANYKLVQQALDETTLLIMHNAQYDLMWLWASGFTYDGAVWDTMLAAYILIRGQKMPLSLEQCAIREHLPFQKDDTLKEYFKKGYNTDEIPLNELTFYLGCDLDTTCALYEHQLKSYALDESKGLTTVRDLTFKVCQTLTRMYMSGFKVDREALVQVRKEFEEEKANIEERLHHKVKELMGDTPINLNSPEQMSQVIFSRKINNKKEWADLFEYTRTPAEYKEAVEANSKLIRRTKAFTCPVCKGEGKTYKVRKDGTKYAKPNKCKDCTARGYQLKQLNHLAGLGFTAPGKSWVSANGFSTSKGNLETLISTAKNKGMTEAID…
Station168_SUR_ALL_assembly_NODE_3554_length_22426_cov_14.988870	MVLFTVTWMAIEASTWCSLMRLVLDVENTVTKRGGKKHLDPFEPTNSLVQVGFKNVDIPTERFMLTFDHTEYKDQTGANYKLVQQALDETTLLIMHNAQYDLMWLWASGFTYDGAVWDTMLAAYILIRGQKMPLSLEQCAIREHLPFQKDDTLKEYFKKGYNTDEIPLNELTFYLGCDLDTTCALYEHQLKSYALDESKGLTTVRDLTFKVCQTLTRMYMSGFKVDREALVQVRKEFEEEKANIEERLHHKVKELMGDTPINLNSPEQMSQVIFSRKINNKKEWADLFEYTRTPAEYKEAVEANSKLIRRTKAFTCPVCKGEGKTYKVRKDGTKYAKPNKCKDCTARGYQLKQLNHLAGLGFTAPGKSWVSANGFSTSKGNLETLISTAKNKGMTEAID…
Station168_IZZ_ALL_assembly_NODE_11666_length_10655_cov_46.104717	MVLFTVTWMAIEASTWCSLMRLVLDVENTVTKRGGKKHLDPFEPTNSLVQVGFKNVDIPTERFMLTFDHTEYKDQTGANYKLVQQALDETTLLIMHNAQYDLMWLWASGFTYDGAVWDTMLAAYILIRGQKMPLSLEQCAIREHLPFQKDDTLKEYFKKGYNTDEIPLNELTFYLGCDLDTTCALYEHQLKSYALDESKGLTTVRDLTFKVCQTLTRMYMSGFKVDREALVQVRKEFEEEKANIEERLHHKVKELMGDTPINLNSPEQMSQVIFSRKINNKKEWADLFEYTRTPAEYKEAVEANSKLIRRTKAFTCPVCKGEGKTYKVRKDGTKYAKPNKCKDCTARGYQLKQLNHLAGLGFTAPGKSWVSANGFSTSKGNLETLISTAKNKGMTEAID…
Station168_DCM_ALL_assembly_NODE_7163_length_14205_cov_19.964947	MVLFTVTWMAIEASTWCSLMRLVLDVENTVTKRGGKKHLDPFEPTNSLVQVGFKNVDIPTERFMLTFDHTEYKDQTGANYKLVQQALDETTLLIMHNAQYDLMWLWASGFTYDGAVWDTMLAAYILIRGQKMPLSLEQCAIREHLPFQKDDTLKEYFKKGYNTDEIPLNELTFYLGCDLDTTCALYEHQLKSYALDESKGLTTVRDLTFKVCQTLTRMYMSGFKVDREALVQVRKEFEEEKANIEERLHHKVKELMGDTPINLNSPEQMSQVIFSRKINNKKEWADLFEYTRTPAEYKEAVEANSKLIRRTKAFTCPVCKGEGKTYKVRKDGTKYAKPNKCKDCTARGYQLKQLNHLAGLGFTAPGKSWVSANGFSTSKGNLETLISTAKNKGMTEAID…
Station210_MES_ALL_assembly_NODE_9686_length_8032_cov_5.184656	MVLFTVTWMAIEASTWCSLMRLVLDVENTVTKRGGKKHLDPFEPTNSLVQVGFKNVDIPTERFMLTFDHTEYKDQTGANYKLVQQALDETTLLIMHNAQYDLMWLWASGFTYDGAVWDTMLAAYILIRGQKMPLSLEQCAIREHLPFQKDDTLKEYFKKGYNTDEIPLNELTFYLGCDLDTTCALYEHQLKSYALDESKGLTTVRDLTFKVCQTLTRMYMSGFKVDREALVQVRKEFEEEKADIEERLHHKVKELMGDTPINLNSPEQMSQVIFSRKVNNKKEWADLFEFTHTPAEYKEAVEANSKIIRRTKAFTCPVCKGEGKTYKVRKDGTKYAKPNKCKDCTARGYQLKQLNHLAGLGFTAPGKSWVSANGFSTSKGNLETLISTAKNKGMTEAID…
Station194_SUR_ALL_assembly_NODE_11895_length_6169_cov_23.878312	MRLVLDVENTVTKRGGKKHLDPFEPTNSLVQVGFKNVDIPTERYMLTFDHNEYKDTSGANYKLVQQALDETTLLIMHNAQYDLMWLWASGFKYDGAVWDTMLAAYILIRGQKFPLSLEQCAIRSNLAFQKDDTLKAYFKKGYNTDEIPLDELTYYLGCDLDTTCALYEHQLKSYALDESKGMVTVRDLTFKVCQTLARMYMSGFKVDRTALVQVRNEFQSEKAILEDRLHNQVKILMGDTPVNLNSPEQMSQVIFSRKVNNKKEWADLFEYTRTPAEYKDAVEANSKLLRRTTAYTCKVCSGEGKTYKVRKDGTKYAKPNRCVGCDTRGYQLKELNQLAGLGLIAPSKKWVSANGFSTSKQNLDVLIATAKNNSMSGAIHFLTDLKRLSAISSYLSSFV…
Station189_MES_ALL_assembly_NODE_23697_length_5659_cov_9.365453	MRLVLDVENTVTKRGGKKHLDPFEPTNSLVQVGFKNVDIPTERYMLTFDHNEYKDTSGANYKLVQQALDETTLLIMHNAQYDLMWLWASGFKYDGAVWDTMLAAYILIRGQKFPLSLEQCAIRSNLAFQKDDTLKAYFKKGYNTDEIPLDELTYYLGCDLDTTCALYEHQLKSYALDESKGMVTVRDLTFKVCQTLARMYMSGFKVDRDALVQVRNEFQSEKAILEDRLHNQVKILMGDTPVNLNSPEQMSQVIFSRKVNNKKEWADLFEYTRTPAEYKDAVEANSKLLRRTTAYTCKVCSGEGKTYKTKKDGSRFSKPNRCVGCDTRGYQLKELNQLAGLGLIAPSKKWVSANGFSTSKQNLDVLIATAKNNSMSGAIHFLTDLKRLSAISSYLSSFV…
Station82_DCM_COMBINED_FINAL_NODE_388_length_55124_cov_93.429498	MEFDAGKKWLVLDLETTVDHIEGRIDNSPKNPLNKCVSGHYGWLGKDTVDLVHADVWNHTEYEGCDPIQRLEDHLAQAYGCIMHNAKFDTEWLMEMGFKLPPFIYDTMIVEYLLSKGQRRPLSLKESCLRNATKSLKKSDLVDELFHSGIGFEKMPLDVVLEYAEADVKATGELFLAQRKALDREHNTSLKTVIPFMMEMMLFLCEIEMNGVKIDTEALNLVELKFRAEKEQLTDDLSRIIELVMGDTPININSGRDMTKVIYSRDVTNREAHIQAFNIGTNAAGKSLRPPFMSNAQFADAVRASTSIVMRTQASQCPDCRGAGSIQKYKVVTKTKLGKKYRTTGEAYKNRTKCAVCDGAGALYISTEVSAGLRMSPKSPNDASANGFKTDKGTILELI…
[truncated: 1,573 more rows]
