# Supplementary material for: Newly identified HMO-2011-type phages reveal genomic diversity and biogeographic distributions of this marine viral group
Source: ISME J. 2022 Jan 12;16(5):1363–75. doi: 10.1038/s41396-021-01183-7 (PMC9038755; doi:10.1038/s41396-021-01183-7)
Supplement: Supplementary file 7 — Supplementary Table 4 [file 41396_2021_1183_MOESM7_ESM.xlsx]

## Sheet: Supplementary Table 4
Supplementary Table 4. Proportion of HMO-2011-type DNAPs to total family A DNAP sequences in GOV2.0. The Proportions were calculated based on the number of HMO-2011-type DNAP sequences ( ≥540 aa, larger than 80% of the average length of all HMO-2011-type DNAP) and the total number of family A DNAP sequences ( ≥470 aa, larger than 80% of the average length of all family A DNAP sequences in bacteri…
Station	Proportion		Station	Proportion
188_SRF	0.0966		39_MES	0.0787
201_SRF	0.0849		189_MES	0.0662
194_SRF	0.048		38_MES	0.087
205_SRF	0.1269		111_MES	0.0476
173_SRF	0.1176		209_MES	0.094
85_SRF	0.1325		137_MES	0.0545
178_SRF	0.0707		210_MES	0.1118
175_SRF	0.0814		206_MES	0.0485
206_SRF	0.0916		201_MES	0.0876
191_SRF	0.0651		138_MES	0.0394
163_SRF	0.0957		102_MES	0.1313
84_SRF	0.1238		205_MES	0.0694
193_SRF	0.0867		163_MES	0
209_SRF	0.1154		122_MES	0.056
180_SRF	0.0635		37_MES	0.0365
196_SRF	0.0917		158_MES	0.0598
208_SRF	0.0853		68_MES	0.0409
210_SRF	0.0899		155_MES	0.0762
168_SRF	0.0909		85_MES	0.0481
82_SRF	0.1071		70_MES	0.0328
158_SRF	0.0943		72_MES	0.0657
67_SRF	0.1159		76_MES	0.0227
66_SRF	0.0612		78_MES	0.0769
68_SRF	0.1128		56_MES	0.1333
22_SRF	0.1255		64_MES	0.0558
25_SRF	0.1584		100_MES	0.0414
70_SRF	0.1369
78_SRF	0.0652
18_SRF	0.0909
65_SRF	0.0536
64_SRF	0.1333
111_SRF	0.1513
76_SRF	0.1014
102_SRF	0.186
31_SRF	0.1038
72_SRF	0.0952
100_SRF	0.0983
36_SRF	0.1667
32_SRF	0.1969
38_SRF	0.0968
137_SRF	0.0455
124_SRF	0.1511
123_SRF	0.1643
122_SRF	0.1134
138_SRF	0.175
125_SRF	0.1069
39_SRF	0.0617
56_SRF	0.1
33_SRF	0.0917
109_SRF	0.1102
34_SRF	0.1404
52_SRF	0.1429
41_SRF	0.0571
48_SRF	0.1389
46_SRF	0.0417
42_SRF	0.0598
45_SRF	0.1565
62_SRF	0.0629
11_SRF	0.0345
188_DCM	0.0745
36_DCM	0.1884
189_DCM	0.0885
158_DCM	0.0678
38_DCM	0.0746
39_DCM	0.1186
66_DCM	0.0602
65_DCM	0.0986
109_DCM	0.1473
173_DCM	0.0791
194_DCM	0.0749
201_DCM	0.0966
168_DCM	0.1202
82_DCM	0.1179
155_DCM	0.0882
102_DCM	0.14
137_DCM	0.1149
25_DCM	0.1221
68_DCM	0.1311
100_DCM	0.092
23_DCM	0.1469
138_DCM	0.0611
18_DCM	0.1322
41_DCM	0.0741
34_DCM	0.122
64_DCM	0.0853
58_DCM	0.0971
30_DCM	0.1491
52_DCM	0.15
32_DCM	0.1429
42_DCM	0.0439
85_DCM	0.1456
111_DCM	0.0643
72_DCM	0.1269
122_DCM	0.0753
78_DCM	0.0465
124_MIX	0.0993
125_MIX	0.0867
76_DCM	0.0925
123_MIX	0.0709
175_ZZZ	0.1127
168_IZZ	0.0714
175_IZZ	0
180_ZZZ	0.0569
