# Supplementary material for: Newly identified HMO-2011-type phages reveal genomic diversity and biogeographic distributions of this marine viral group
Source: ISME J. 2022 Jan 12;16(5):1363–75. doi: 10.1038/s41396-021-01183-7 (PMC9038755; doi:10.1038/s41396-021-01183-7)
Supplement: Supplementary file 8 — Supplementary Table 5 [file 41396_2021_1183_MOESM8_ESM.xlsx]

## Sheet: Supplementary Table 5
Supplementary Table 5. Relative abundance of HMO-2011-type phages in marine viromic datasets. Normalized relative abundance is depicted as KPKG.
	Station
HMO-2011-type phages	109_SRF	137_SRF	138_SRF	109_DCM	137_DCM	138_DCM	137_MES	138_MES	100_SRF	102_SRF	111_SRF	122_SRF	123_SRF	124_SRF	125_SRF	102_DCM	100_DCM	111_DCM	122_DCM	124_MIX	125_MIX	123_MIX	100_dDCM	111_MES	102_MES	122_MES	155_SRF	155_DCM	155_MES	66_SRF	67_SRF	68_SRF	70_SRF	72_SRF	76_SRF	78_SRF	82_SRF	66_DCM	82_DCM	68_DCM	72_DCM	78_DCM	76_DCM	68_MES	70_MES	72_MES	76_MES	78_MES	36_SRF
VTLG01016246	0	0	0	0	0	0	0	0	0	0	0	0	0	0	0	0	0	0	0	0	0	0	0	0	0	0	0	0	0	0	0	0	0	0	0	0	0	0	0	0	0	0	0	0	0	0	0	0	0
Station137_MES_DO_NOT_POOL_NODE_1064_length_45963_cov_7.290058	0	0	0	0	0	0	0.507974	0.266896	0	0	0	0	0	0	0	0	0	0	0	0	0	0	0	0.0785032	0.143094	0.554774	0	0	0	0	0	0	0	0	0	0	0	0	0	0	0	0	0	0.0270045	0.0356706	0.142688	0	0	0
VTLG01012218	0	0	0	0	0.281251	0.498753	0.0119288	0.0239656	0	0	0	0	0	0	0	0	0.115524	0.222668	0	0	0	0.948554	0	0	0	0	0	0.0578074	0.110228	0.327152	0	0.98803	0.214126	0	0	0.372455	0	0.306185	0	2.74388	0	0.735282	0	0.0620725	0	0	0	0.0478422	0
Station76_DCM_ALL_assembly_NODE_311_length_51681_cov_14.835625	0	0	0	0	0	0	0	0	0	0	0	0	0	0.100347	0.0812334	0	0	0	2.89431	3.51673	31.5989	18.9021	0	0	0	0.0477245	0	0	0	0.136591	0	0	0	0	1.35713	0.981055	0	0.10337	0	0	0	1.02177	3.39118	0	0	0	0	0.0326788	0
Tp1_124_SUR_0-0d2_scaffold105408_2	0	0	0	0	0	0.265465	0	0	0	0	0	0	1.85688	2.47943	6.94379	0	0	0	0	10.5642	0.106254	1.44705	0	0	0	0.0733317	0	0.0549613	0.0517263	0.186305	0	0	0	0	0	0	0	0.206808	0	0	0	0	0	0	0	0	0	0	0
Station175_SUR_ALL_assembly_NODE_1396_length_47257_cov_151.105568	0	0	0	0	0	0	0	0	0	0	0	0	0	0	0	0	0	0	0	0	0	0	0	0.0552356	0	0	0	0.0473424	0.0961287	0	0	0	0	0	0	0	0.128763	0	0.184858	0	0	0	0	0.749847	0.151302	0.186547	0.0865248	0.627464	0
VTLG01008760	0	0	0	0	0	0	0	0	0	0	0	0	0	0	0	0	0	0	0	0	0	0.119292	0	0.0523803	0	0	0	0	0	0	0	0	0	0	0	0	0	0	0	0	0	0	0	0	0	0	0	0	0
Station52_SUR_ALL_assembly_NODE_62_length_51868_cov_5.910698	0.429753	0.310714	1.8553	0.279963	0.315241	0.141904	0	0	0	0	0	0	0	0	0.147973	0	0.126107	0	0	0	0	0	0	0	0	0	0	0	0	0.327696	0	0.935792	1.32908	2.13555	3.15877	0.906794	0	0.322849	0	1.31794	0.757061	0.504787	2.56656	0	0	0.701727	0	0	0.183318
VTLG01002205	0	0	0	0	0	0	0.0655501	0	0	0	0	0	0	0	0	0	0.0890748	0	0	0	0	0.152591	0.551651	0.265651	0	0.0915753	0	0.0591856	0.124624	0.118521	0	0	0	0	0	0	0	0	0	0	0	0	0	0.154275	0	0	0	0.0727881	0
VTLG01002209	0	0	0	0	0	0.457351	0.0554917	0.0435657	0	0	0	0	0	0	0	0	0.168006	0.282288	0	0	0	0.320587	0.495736	0.197222	0	0	0	0.0385019	0.0549477	0.228025	0	0	0	0	0	0.631829	0	0.245982	0	0.292999	0.255975	0.895184	0.224797	0.08899	0	0	0	0.0569808	0
AFVG_250M767	0	0	0	0	0.914605	2.24147	1.02792	0.861474	0	0	0	0	0	0	0	0.251502	0	0	0	0.797361	2.72659	14.0798	7.13471	2.43029	0.8615	1.59373	0	0.11623	0.318477	0.370117	0	0	0	0	0.256113	0	0	0.315177	0	0	1.37509	0.206213	0.663201	0.567691	0	0.376141	0	0.278003	0
VTLG01003984	0	0.464075	0	0	3.18118	4.18136	0.640317	0.590536	0	0	0	0	0	0	0	0.28069	0	0	0	0	0.517578	2.55162	6.27328	1.27279	0	0	0	0	0	0	0	0	0	0	0	0	0	0	0	0	2.83688	0	0	0	0	0	0	0	0
VTLG01009289	1.89785	1.78287	5.34935	2.02119	0	0.898689	0.0518525	0.0344414	0	0.964386	1.38277	0	0	2.93664	0	0	1.01655	0.988973	0	0	0	0	0	0	0.925626	0	0	0	0	0	0	1.1196	2.49236	0	0	0	0	0	0	2.17605	0	1.71266	2.83789	0	0	1.80263	0	0	0
Station66_DCM_ALL_assembly_NODE_311_length_45539_cov_88.068618	1.85611	1.86504	0	1.97855	0	0	0	0	0	1.3146	0	0	0	0	0	1.22797	0	0	0	0	0	0	0	0	1.17614	0	0	0	0	29.6543	0.833775	1.98097	2.2965	0	0	0	0	23.9382	0	3.98553	0	1.97988	0	0	0	0	0	0	0.989528
HTVC033P	4.88072	4.53029	4.42416	5.76062	1.37588	1.33185	0.159185	0	2.76326	4.67051	3.58357	2.53284	6.33781	5.54481	4.02225	3.7915	4.48744	3.56142	2.71465	5.76226	2.25427	2.06635	0	0.0543114	4.31097	0.133067	0	1.10199	0.662313	3.14809	0.263598	9.80943	9.47212	5.87055	8.71187	12.1657	0	3.19541	0.312787	24.5892	7.36819	8.96772	8.12056	0.107132	0.0285337	4.2426	0	0.27824	1.55026
VTLG01009180	0	1.32224	0	0	1.08699	1.38991	0.21313	0.174957	0	0	0	0	0	0	0	0	0	0	0	0	0	0	0	0	0	0	0	0	0	0	0	0	0	0	2.41444	2.62098	0	0	0	0	3.52964	1.86336	2.25452	0	0	1.44447	0	0	0
AFVG_250M226	0	0	0	0	1.4887	1.67729	0.125549	0.135717	0	0	0	0	0	0	0	0	0	0	0	0.410663	1.54829	2.90769	0.940375	0.162485	0	0	0	0	0.121497	0.302044	0	0	0	0	0	0	0	0	0	0	1.71715	0	0	0	0	0	0	0	0
Station85_DCM_COMBINED_FINAL_NODE_536_length_42763_cov_12.619181	0	0	0	0	0	0	0	0	0	0	0	0	0	0	0	0	0	0	0	0	0	0	0	0	0	0	0	0.128204	0.210733	0.212992	0	0	0	0	0	0	0.226258	0.150974	0.382383	0	0	0	0	0.0233083	0	0	0	0	0
VTLG01006964	0	0.497931	0	0.709172	1.47144	1.73212	0.0818261	0.081101	0	1.03677	0	0	0	0	0	1.87711	0.783221	0.858706	0	0	0	0	0	0	0.775641	0	0	1.52672	1.14349	1.94634	0.380539	2.79016	1.54602	0	0.427201	0.963169	0.834782	1.63545	1.36894	3.11745	1.34306	0.82682	0.580357	0.311819	0	0	0	0.234951	0
VTLG01007500	0	0	0	0	0	0	0.174209	0	0	0	0	0	0	0	0	0	0	0	0	0	0.339706	0.950603	0	0.210663	0	0.276803	0	0	0	0	0	0	0	0	0	0	0	0	0	0	0	0	0	0	0	0	0	0	0
VTLG01012974	0	0	0	0	0	0	0.460747	0.505719	0	0	0	0	0	0	0	0	0	0	0	0	0	0	0.761573	0.510964	0	0.689107	0	0	0	0	0	0	0	0	0	0	0	0	0	0	0	0	0	0.0636518	0	0	0	0	0
VTLG01010991	0	0.509024	0	0.260052	2.71239	2.94584	0.150357	0.161078	0	0	0	0	0	0	0	0.471063	0	0.589824	0	0.615604	2.52875	5.49911	1.53932	0.172684	0	0	0	0.174394	0.176051	0.482256	0	0.670143	0	0	0	0	0	0.426682	0	0.690575	3.22832	0	0.325628	0	0	0.146663	0	0	0
Station85_SUR_COMBINED_FINAL_NODE_813_length_35883_cov_81.427794	0	0	0	0	0	0	0	0	0	0	0	0	0	0	0	0	0	0	0	0	0	0	0	0	0	0	0	0.643706	0.650179	0	0	0	0	0	0	0	0.246715	0	0.295017	0	0	0	0	0.0850831	0	0	0	0.0370138	0
Station85_SUR_COMBINED_FINAL_NODE_593_length_45535_cov_23.217700	0	0	0	0	0	0	0	0	0	0	0	0	0	0	0	0	0	0	0	0	0	0	0	0	0	0	0	0.12222	0.157409	0	0	0	0	0	0	0	0.271072	0	0.443427	0	0	0	0	0.0349906	0	0	0	0.0228764	0
Station111_SUR_ALL_assembly_NODE_144_length_42941_cov_25.876463	22.3598	14.9384	2.76312	26.8588	0.956195	0.883442	0.348676	0.0290018	2.78505	15.325	7.32125	0.595075	1.51837	1.30538	0	3.34076	0.52264	0.210168	0	0.718762	0	0	0	0.0454015	11.8088	0	0	0.186839	0	0.605488	0	0.526911	1.9316	2.25089	0.650355	0.374302	0	0.468643	0	0.633283	0.474384	0.368965	2.38567	0	0	0.929057	0	0	2.28758
AFVG_25M410	2.76328	2.95775	2.967	3.14311	0	0.405203	0.0656726	0	3.8448	1.45632	0	0	0	0	0	0	0	0	0	0	0	0	0	0	0	0	0	0	0	0.495274	0	0.606422	1.96903	3.8334	3.60142	0.891773	0	0.426177	0	0.805363	1.06374	0.679196	2.62841	0	0	1.86461	0	0.0201929	0
Station173_DCM_ALL_assembly_NODE_1620_length_45366_cov_16.768003	0	0	0	0	0	0	0	0	0	0	0	0	0	0	0	0	0	0	0	0	0	0	0	0	0	0	0	0	0	0	0	0	0	0	0	0	0	0	0	0	0	0	0	0	0	0	0	0	0
VTLG01014479	0.469289	0.429516	0.846993	0.740552	0	0.129138	0	0	0	0	0	0.404006	0.610733	0.442818	0	0	0	0	0	0.185887	0	0	0	0	0	0	0	0	0	0	0	0	0	1.0031	0.587229	0.208021	0	0	0	0.220915	0.134401	0.155792	0.460697	0	0	0.902536	0	0	0
VTLG01000034	0.396918	0.644895	1.3189	0.217323	0	0.27154	0.0152721	0	0	0	0	0.246588	0.949834	0.82902	0	0	0.430477	0	0.848812	0.874665	0.595236	1.13971	0	0	0	0	0	0	0	0.201396	0	0	0.714835	2.09925	8.70567	1.12263	0	0.182674	0	0	0.906938	0.853792	5.1268	0	0	1.5041	0.0370283	0.0345787	0.232186
Station111_DCM_ALL_assembly_NODE_282_length_45908_cov_11.144941	0.344431	0.422156	0	0.75275	2.47273	1.34771	0.0702901	0.0419575	0.0443511	0.931393	0.231076	0	0	0	0	3.32606	1.19216	3.16501	0	0	0	0.17349	0	0	0.566321	0	0	1.62376	1.00711	1.59058	0.892058	7.04675	0.988077	0	0.229774	0.858656	0.0815762	1.5619	0.0997839	10.7367	0.23987	0.927623	0.274145	0.0467909	0	0	0	0.0228112	0
AFVG_250M958	0	0	0	0	0	0	0	0	0	0	0	0	0	0	0	0	0	0	0	0	0	0.130607	0	0.0130413	0	0	0	0	0	0	0	0	0	0	0	0	0	0	0	0	0	0	0	0	0	0	0	0	0
Station52_DCM_ALL_assembly_NODE_65_length_54565_cov_8.749129	0	0	0	0	0	0	0	0	0	0	0	0	0	0	0	0	0	0	0	0	0.0821807	0	0	0	0	0	0	0	0	0.103122	0	0	0	0.201734	0.264157	0	0	0.10304	0	0.148818	0.298254	0	0.214672	0	0	0.107176	0	0	0
Station158_MES_ALL_assembly_NODE_1379_length_44907_cov_6.415478	0	0	0	0	0	0	0	0	0	0	0	0	0	0	0	0	0	0	0	0	0	0	0	0	0	0	0	0	0	0	0	0	0	0	0	0	0	0	0	0	0	0	0	0	0	0	0	0	0
Station125_MXL_ALL_assembly_NODE_260_length_48211_cov_279.385082	0	0	0	0	0.387441	0.66818	0	0	0	0	0	0	0	3.56147	2.88395	0	0.756824	0	0	1.90832	56.0323	0.761221	0	0	0	0	0	0	0	0.193095	0	0.290888	0.649459	0	1.22292	0.588794	0	0.182289	0	0.569471	1.41192	0.627393	0.979597	0	0	0.453449	0	0	0
FUIF01004322	1.40913	2.9153	12.5875	0.894375	0.20066	1.76168	0.071605	0.0622932	0	0.0632124	3.6067	3.90188	12.515	15.0166	12.0017	0.139355	1.75892	0.287646	2.83504	7.76129	4.48684	2.10438	0	0.0328555	0	0.22032	0	0	0	0.661196	0	0.244279	2.96521	2.94404	5.16946	2.47249	0	0.615091	0	0.389303	0.472363	2.25534	3.07916	0	0	1.92582	0	0.0810622	1.27876
Station155_MES_ALL_assembly_NODE_2832_length_29665_cov_36.671226	0	0.378942	0	0.205056	2.96186	0.427143	0.113658	0	0	0.621604	0	0	0	0	0	0.891044	1.36518	0	0	0	0	0	0	0	0.407534	0	0	2.05501	1.686	1.36535	0.733733	4.06912	0.906269	0	0.268788	1.88924	0	1.36434	0.108474	6.84274	0.235365	1.60821	0.373734	0.11293	0	0.201326	0	0.0435049	0
Station67_SUR_ALL_assembly_NODE_231_length_48992_cov_20.304269	0	0	0	0	0	0	0	0	0	0	0	0	0	0	0	0	0	0	0	0	0	0	0	0	0	0	0	0.467127	0.277657	0	6.15646	0	0	0	0	0	0.372779	0	0.327229	0	0	0	0	0.0705993	0	0	0	0.0364207	0
Station111_DCM_ALL_assembly_NODE_311_length_43607_cov_88.047943	0	0.361581	0	0.293675	2.02347	0.885614	0.0466486	0.0297551	0	0	0.309251	0	0	0	0	0	2.81855	22.0712	0	0	0	0	0	0.0114207	0	0	0	0	0	0.338225	0	0.858425	0.365071	0.209741	0.59716	0.762932	0	0.426735	0	2.47458	5.76196	1.02045	0.77458	0	0	0.0882227	0	0	0.242844
Station137_SUR_ALL_assembly_NODE_42_length_57400_cov_26.232470	0.495048	9.70635	1.99522	4.00702	0	0.259301	0.163563	0	0.250606	1.09943	0.786429	0.129611	0.515347	0.324992	0.264958	1.05722	0.385351	0.685246	0	0.172065	0	0	0	0	0.621458	0	0	0	0	0	0	0	0	0	0	0	0	0	0	0.259992	0	0	0	0	0	0	0	0	0
Station109_DCM_ALL_assembly_NODE_62_length_54404_cov_49.164253	0.813059	4.19927	0.954285	8.30992	0	0.140049	0.0722328	0	0.258088	1.92285	0.549913	0.122703	0.508301	0.299056	0.208661	1.75402	0.305733	0.553866	0	0.17512	0	0	0	0	1.03554	0	0	0.207383	0	0	0	0	0.091042	0	0	0	0	0	0	0.374649	0	0	0.098874	0	0	0	0	0	0
Station30_DCM_ALL_assembly_NODE_170_length_49094_cov_21.823956	1.65905	0.26462	0.41856	0.817944	0	0	0	0	0	0.433619	0	0	0	0.277947	0	0.17872	0.136783	0	0	0	0	0	0	0	0.412821	0	0	0	0	0	0	0	1.11405	0.389603	0	0	0	0	0	0	0	0	0.359699	0	0	0.117061	0	0	0
Station111_MES_COMBINED_FINAL_NODE_1078_length_33303_cov_5.339990	0	0	0	0	0	0.228322	0.01806	0.0294375	0	0	0	0	0	0	0	0	0	0	0	0	0	0.182242	0.498538	0.287763	0	0.0794983	0	0	0	0	0	0	0	0	0	0	0	0	0	0	0	0	0	0.0304834	0	0.0489679	0	0	0
Station32_SUR_ALL_assembly_NODE_148_length_47281_cov_50.120506	0.713503	0.819009	3.12897	0.363625	0	0.370033	0.0158928	0	0	0	0	0	0	0	0	0	0	0	0	0	0	0	0	0	0	0	0	0	0	0	0	0	0.330587	2.54213	0.738227	0.311588	0	0	0	0	0.741326	0.203134	0.627259	0	0	2.44142	0	0	0
Station76_SUR_ALL_assembly_NODE_204_length_59082_cov_8.517068	0.150405	0	0	0	0	0	0	0	0	0	0	0	0	0	0	0	0	0	0	0	0	0	0	0	0	0	0	0	0	0	0	0	0	0.236097	2.38999	0.515484	0	0	0	0	0	0.224728	1.00355	0	0	0.116739	0	0.0129712	0
Station45_SUR_ALL_assembly_NODE_97_length_56359_cov_13.718386	0.49093	0.909782	0.260076	0.483892	0	0	0.0186143	0	0	0.092893	0	0	0	0.177072	0	0	0	0	0	0	0	0	0	0	0	0	0	0	0	0	0	0	0	0.127939	0	0	0	0	0	0	0	0	0	0	0	0	0	0	0
Station180_SUR_ALL_assembly_NODE_2387_length_38506_cov_3.660711	0	0	0	0	0	0	0	0	0	0	0	0	0	0	0	0	0	0	0	0	0	0	0	0	0	0	0	0	0	0	0	0	0	0	0	0	0	0	0	0	0	0	0	0	0	0	0	0	0
Station201_SUR_ALL_assembly_NODE_899_length_42749_cov_5.361643	0	0	0	0	0	0	0	0	0	0	0	0	0	0	0	0	0	0	0	0	0	0	0	0	0	0	0	0	0	0	0	0	0	0	0	0	0	0	0	0	0	0	0	0	0	0	0	0	0
VTLG01001736	0	0	0	0.135705	0	0	0	0	0	0	0	0	0	0	0	0	0	0	0	0	0	0	0	0	0	0	0	0	0	0	0	0	0	0	0	0	0	0	0	0	0	0	0	0	0	0	0	0	0
Station36_DCM_ALL_assembly_NODE_45_length_54471_cov_30.368145	0	0	0	0	0	0	0	0	0	0	0	0	0	0	0	0	0	0	0	0	0	0	0	0	0	0	0	0	0	0	0	0	0	0	0	0	0	0	0	0	0	0	0	0	0	0	0	0	4.11941
Station82_SUR_COMBINED_FINAL_NODE_669_length_39520_cov_4.827391	0	0	0	0	0	0	0	0	0	0	0	0	0	0	0	0	0	0	0	0	0	0	0	0	0	0	0	0.0460798	0.0183514	0	0	0	0	0	0	0	0.253245	0	0.221487	0	0	0	0	0	0	0	0	0	0
Station168_IZZ_ALL_assembly_NODE_1362_length_48711_cov_4.802409	0	0	0	0	0	0	0	0	0	0	0	0	0	0	0	0	0	0	0	0	0	0	0	0	0	0	0	0	0	0	0	0	0	0	0	0	0	0	0	0	0	0	0	0	0	0	0	0	0
Station206_SUR_ALL_assembly_NODE_1041_length_37544_cov_46.250020	0	0	0	0	0	0	0	0	0	0	0	0	0	0	0	0	0	0	0	0	0	0	0	0	0	0	0	0	0	0	0	0	0	0	0	0	0	0	0	0	0	0	0	0	0	0	0	0	0
Station194_DCM_ALL_assembly_NODE_587_length_53807_cov_7.654171	0	0	0	0	0	0	0	0	0	0	0	0	0	0	0	0	0	0	0	0	0	0	0	0	0	0	0	0	0	0	0	0	0	0	0	0	0	0	0	0	0	0	0	0	0	0	0	0	0
CRP-3	0	0	0	0	0	0	0	0	0	0	0	0	0	0	0	0	0	0	0	0	0	0	0	0	0	0	0	0	0	0	0	0	0	0	0	0	0	0	0	0	0	0	0	0	0	0	0	0	0
Station206_SUR_ALL_assembly_NODE_681_length_47508_cov_18.322382	0	0	0	0	0	0	0	0	0	0	0	0	0	0	0	0	0	0	0	0	0	0	0	0	0	0	0	0	0	0	0	0	0	0	0	0	0	0	0	0	0	0	0	0	0	0	0	0	0
CRP-212	0	0	0	0	0	0	0	0	0	0	0	0	0	0	0	0	0	0	0	0	0	0	0	0	0	0	0	0	0	0	0	0	0	0	0	0	0	0	0	0	0	0	0	0	0	0	0	0	0
Station168_DCM_ALL_assembly_NODE_1332_length_51622_cov_8.098222	0	0	0	0	0	0	0	0	0	0	0	0	0	0	0	0	0	0	0	0	0	0	0	0	0	0	0	0	0	0	0	0	0	0	0	0	0	0	0	0	0	0	0	0	0	0	0	0	0
CRP-235	0	0	0	0	0	0	0	0	0	0	0	0	0	0	0	0	0	0	0	0	0	0	0	0	0	0	0	0	0	0	0	0	0	0	0	0	0	0	0	0	0	0	0	0	0	0	0	0	0
Station82_DCM_COMBINED_FINAL_NODE_1096_length_29282_cov_13.164540	0	0	0	0	0	0	0	0	0	0	0	0	0	0	0	0	0	0	0	0	0	0	0	0	0	0	0	0	0	0	0	0	0	0	0	0	0.133916	0	0.793751	0	0	0	0	0	0	0	0	0	0
Station193_SUR_ALL_assembly_NODE_602_length_44751_cov_3.222951	0	0	0	0	0	0	0	0	0	0	0	0	0	0	0	0	0	0	0	0	0	0	0	0	0	0	0	0	0	0	0	0	0	0	0	0	0	0	0	0	0	0	0	0	0	0	0	0	0
Station82_SUR_COMBINED_FINAL_NODE_474_length_48819_cov_5.425232	0	0	0	0	0	0	0	0	0	0	0	0	0	0	0	0	0	0	0	0	0	0	0	0	0	0	0	0	0	0	0	0	0	0	0	0	0.299629	0	0.45968	0	0	0	0	0	0	0	0	0	0
Station102_DCM_ALL_assembly_NODE_223_length_46690_cov_5.975319	0	0	0	0	0	0	0	0	0.0439188	0.185803	0	0	0	0	0	2.17923	0	0	0	0	0	0	0	0	0	0	0	0	0	0	0	0	0	0	0	0	0	0	0	0	0	0	0	0	0	0	0	0	0
Station32_SUR_ALL_assembly_NODE_101_length_54290_cov_10.882751	0	0	0	0	0	0	0	0	0.0955201	0.0411042	0.561992	0	0	0	0	0	0	0.113225	0	0	0	0	0	0	0	0	0	0	0	0	0	0	0	0	0	0	0	0	0	0	0	0	0	0	0	0	0	0	0
CRP-738	0	0	0	0	0	0	0	0	0	0	0	0	0	0	0	0	0	0	0	0	0	0	0	0	0	0	0	0	0	0	0	0	0	0	0	0	0	0	0	0	0	0	0	0	0	0	0	0	0
Station84_SUR_COMBINED_FINAL_NODE_786_length_46866_cov_5.412745	0	0	0	0	0	0	0	0	0	0	0	0	0	0	0	0	0	0	0	0	0	0	0	0	0	0	0	0	0	0	0	0	0	0	0	0	0.982469	0	1.01733	0	0	0	0	0	0	0	0	0	0
Station82_DCM_COMBINED_FINAL_NODE_388_length_55124_cov_93.429498	0	0	0	0	0	0	0	0	0	0	0	0	0	0	0	0	0	0	0	0	0	0	0	0	0	0	0	0	0	0	0	0	0	0	0	0	5.21029	0	5.12915	0	0	0	0	0	0	0	0	0	0
Station64_SUR_ALL_assembly_NODE_290_length_52099_cov_9.196584	0	0	0	0	0	0	0	0	0	0	0	0	0	0	0	0	0	0	0	0	0	0	0	0	0	0	0	0	0	0.184543	0	0	0.184281	1.36254	0.535831	0	0	0.167452	0	0	0.643586	0	0.375681	0	0	0.244118	0	0	0
VTLG01013966	0	0	0	0	0	0	0	0	0	0	0	0	0	0	0	0	0	0	0	0	0	0	0	0	0	0	0	0	0	0	0	0	0.169013	2.34318	0.991806	0.142644	0	0	0	0	1.06807	0.138775	0.700427	0	0	0.407433	0	0	0
Station78_DCM_ALL_assembly_NODE_215_length_49227_cov_23.041141	0	0	0	0.145408	0.748993	0.402365	0	0	0	0	0.296648	0	0	0	0	0	0.643153	0.914713	0	0	0	0	0	0	0	0	0	1.16728	0.603242	0.765852	0	3.07126	0.458103	0	0.253487	5.11886	0	0.742971	0	4.5947	0	5.7876	0.347002	0.0360791	0	0	0	0.0880415	0
VTLG01007655	0	0	0	0	0	0	0	0	0	0	0	0	0	0	0	0	0	0	0	0	0	0.176899	0	0	0	0	0	0	0	0	0	0	0	0	0	0	0	0	0	0	0	0	0	0	0	0	0	0	0
Station123_MXL_ALL_assembly_NODE_578_length_34520_cov_6.319571	0.131685	0.494699	1.2305	0.110675	0	0.158406	0.0139009	0	0	0	0	0.260105	1.05701	0.787148	0.169379	0	0.148775	0.178129	1.2134	1.19527	0.748348	1.62417	0	0	0	0.0199608	0	0	0	0.187752	0	0	0.184279	2.98914	1.416	1.97946	0	0.183266	0	0.635975	0.863304	1.5816	1.63552	0	0	2.06965	0	0.0381324	0.514754
Station56_SUR_ALL_assembly_NODE_197_length_43023_cov_20.478449	0.130986	0.413483	0.822032	0.094518	0	0.127266	0.0116024	0	0	0	0	0.131406	0.541567	0.441987	0	0	0.112521	0.139673	0.431507	0.517232	0.535919	0.711758	0	0	0	0	0	0	0	0.195169	0	0	0.204083	2.94312	1.32568	1.9094	0	0.193354	0	0.548337	1.1612	1.56844	1.52054	0	0	2.1571	0	0.0387177	0.543089
Station32_SUR_ALL_assembly_NODE_173_length_44461_cov_6.338783	0.140114	0.381776	0.79562	0.102224	0	0	0	0	0	0	0	0	0	0.622912	0	0	0	0.126789	0.514698	0.632275	0.523076	0.696034	0	0	0	0	0	0	0	0.215419	0	0	0.268785	3.29512	1.50552	1.97746	0	0.199542	0	0.535401	1.14476	1.62097	1.61528	0	0	2.4198	0	0.03957	0.630658
VTLG01000549	0	0	0	0	0	0	0	0	0	0	0	0	0	0	0	0	0	0	0	0	0	0	0	0	0	0	0	0	0	0	0	0	0	0	0	0	0	0	0	0	0	0	0	0	0	0	0	0	0
Station76_MES_COMBINED_FINAL_NODE_839_length_55748_cov_7.182249	0	0	0	0	0	0	0	0	0	0	0	0	0	0	0	0	0	0	0	0	0	0	0	0	0	0	0	0.644269	0.73486	0.615458	0.405074	0.0913553	0	0	0	0	1.0955	0.374426	0.2589	0	0	0	0	2.01802	0.0758465	0.0481045	0.410853	0.965654	0
Station76_SUR_ALL_assembly_NODE_229_length_55542_cov_4.284517	0	0	0	0	0	0	0	0	0	0	0	0	0	0	0	0	0	0	0	0	0	0	0	0	0	0	0	0	0	0	0	0	0.197542	0.447723	1.21389	0.275848	0	0	0	0	1.04476	0.12897	1.61584	0	0	0.0715654	0	0	0
Station34_DCM_ALL_assembly_NODE_137_length_54335_cov_9.487012	0	0	0	0	0	0	0	0	0	0	0	0	0	0	0	0	0.262071	0.0877481	0	0	0.255416	0.456145	0.126971	0.0684308	0	0	0	0.0961406	0.325619	0	0	0	0	0	0	0	0	0	0	0.127487	0	0	0.0889475	0.073118	0	0	0	0	0.115244
AFVG_250M1092	0	0	0	0.100525	0.08818	0.326559	0.0708078	0.0622937	0	0	0	0	0	0	0	0	0.575841	0	0	0.10028	2.78332	1.27407	0.433599	0.238937	0.138304	0.12687	0	0.245636	0.224099	0.883515	0	0.44216	0	0	2.58767	0.662382	0	0.593177	0	0.563453	0	0.768246	2.78248	0.122182	0	0	0	0.0920487	0
AFVG_250M348	0	0	0	0.101767	0.0932099	0.305849	0.0687794	0.0610878	0	0	0	0	0	0	0	0	0.614281	0	0	0.101762	3.03173	1.31792	0.437465	0.240043	0.132366	0.125604	0	0.250989	0.229838	0.81952	0	0.411794	0	0	2.68665	0.673461	0	0.547076	0	0.491831	0	0.786898	2.86933	0.123202	0	0	0	0.0937357	0
Station82_SUR_COMBINED_FINAL_NODE_679_length_38824_cov_5.106528	0.335464	0	0	0.570359	0	0	0	0	0	0	0	0	0	0	0	0	0	0	0	0	0	0	0	0	0	0	0	0	0	0	0	0	0.263176	0	0	0	0.265089	0	0.181641	0	0	0	0	0.0609298	0	0.123792	0	0.0184072	0
Station30_DCM_ALL_assembly_NODE_171_length_49093_cov_22.523003	0	0	0	0.441264	0	0	0	0	0	0.478595	0	0	0	0	0	0.55585	0.158567	0	0	0	0	0	0	0	0.409919	0	0	1.59851	0.958445	0.54908	0	0.633399	0.287804	0	0	0.520886	0.0647337	0.293846	0	0.655023	0.324877	0.486889	0	0.135788	0	0	0	0.0365601	0
Station155_DCM_ALL_assembly_NODE_963_length_51446_cov_150.706914	0.144109	0	0	1.07091	0	0	0	0	0.0520291	0.784154	0	0	0	0	0	0.87584	0.192222	0	0	0	0	0	0	0	0.610917	0	0	6.45602	2.95059	0.619095	0	0.681454	0.414246	0	0	0.28676	0.105684	0.415014	0	0.713786	0.586029	0.246385	0	0.18272	0	0	0	0.0459154	0
Station122_DCM_ALL_assembly_NODE_181_length_53299_cov_30.317162	0	0	0	0.244134	0	0	0	0	0	0	0	0.479346	1.76376	1.11411	0.624742	0	0	0	8.60963	7.39173	3.77207	11.584	0	0	0	0.0474262	0	0	0	0.129122	0	0	0	0.388105	0	0	0	0	0	0	4.62033	0	0	0	0	0.538657	0	0	0
Station30_DCM_ALL_assembly_NODE_219_length_43386_cov_8.135330	0	0	0	0	0	0	0	0	0	0	0	0	0	0	0	0	0	0	0	0	0	0	0	0	0	0	0	0	0	0	0	0	0	0	0	0	0	0	0	0	0	0	0	0	0	0	0	0	0
Station196_SUR_ALL_assembly_NODE_546_length_51837_cov_26.652910	0	0	0	0	0	0	0	0	0	0	0	0	0	0	0	0	0	0	0	0	0	0	0	0	0	0	0	0	0	0	0	0	0	0	0	0	0	0	0	0	0	0	0	0	0	0	0	0	0
Station31_SUR_ALL_assembly_NODE_597_length_51112_cov_4.614862	0	0	0	0	0	0	0	0	0	0	0	0	0	0	0	0	0	0	0	0	0	0	0	0	0	0	0	0	0	0.208405	0	0	0	0.170925	0.100956	0.283759	0	0.194911	0	0	0	0.180889	0	0	0	0.0854557	0	0	0
Station111_SUR_ALL_assembly_NODE_88_length_52870_cov_4.613159	0.682724	0	4.63232	3.52269	0	0.74567	0	0.0271189	3.02142	35.9575	1.40365	0	0	0.0627113	0	0.428671	0.0804659	0	0	0	0	0	0	0.0113819	29.2812	0	0	0	0	0	0	0	0	0	0	0	0	0	0	0	0	0	0.0614419	0	0	0	0	0	0
Station64_SUR_ALL_assembly_NODE_259_length_56559_cov_8.352187	0	0.306205	0	0	1.45622	0.795901	0.0358268	0.0360828	0	0	0	0	0	0	0	0	1.03066	0	0.23244	0.250365	0.34745	0.350937	0	0	0	0	0	0	0	0.153195	0	0.350426	0.171138	0	0	0.831558	0	0.147516	0	0.363792	0.250423	0.738247	0.150208	0	0	0.0780509	0	0.0123375	0
Station209_MES_ALL_assembly_NODE_2103_length_35839_cov_87.226917	0	0	0	0	0	0	0	0	0	0	0	0	0	0	0	0	0	0	0	0	0	0	0	0	0	0	0	1.03026	0.570332	0	0	0	0	0	0	0	0.113315	0	0.0964671	0	0	0	0	0.049618	0	0	0	0	0
Station109_DCM_ALL_assembly_NODE_73_length_52610_cov_15.844144	0.35927	0.360341	0.585001	2.81986	0	0	0.0106862	0	0.249846	0.175819	0.153084	0	0	0	0	0	0.173023	0	0	0	0	0	0	0	0.142966	0	0	0	0	0	0	0	2.80144	0	0	0	0	0	0	0	0	0	0	0	0	0	0	0	0
Station124_SUR_ALL_assembly_NODE_202_length_45362_cov_4.296444	0	0	0	0	0	0	0	0	0	0	0	0	0.835701	0.860408	0.143035	0	0	0	0	0.237355	0	0	0	0	0	0.0129822	0	0	0	0	0	0	0	0.270297	0.477708	0	0	0	0	0	0	0	0.236319	0	0	0	0	0	0
VTLG01007554	1.01339	0.474106	2.11271	0.694837	0	0.316802	0.0163993	0	0	0	0	0	0	0	0	0	0	0	0	0	0	0	0	0	0	0	0	0	0	0.127356	0	0	0.597538	5.90924	2.71729	0.991031	0	0	0	0	0.871616	1.11584	1.70528	0	0	4.98508	0	0.0408201	0
Station155_DCM_ALL_assembly_NODE_872_length_54378_cov_7.229074	0	0	0	0	0	0	0	0	0	0	0	0	0	0	0	0	0	0	0	0	0	0	0	0	0	0	0	0.328439	0.552285	0.503503	0	3.74237	0.273607	0	0	0.326046	0	0.374571	0	7.79616	0.596992	0.266323	0.229918	0	0	0	0	0	0
VTLG01015670	0	0	0	0	0.373461	0.441761	0	0	0	0	0	0	0	0	0	0	1.15739	0.153938	0	0	0	0	0	0	0	0	0	0	0	0	0	0.121621	0.119479	0	0	0.152207	0	0	0	0.21025	0	0.101592	0	0	0	0	0	0	0
VTLG01009296	0	0.325916	0	0	0.69106	0.401427	0	0	0	0	0	0	0	0	0	0	0	0	0	0	0	0.182116	0	0	0	0	0	0	0	0	0	0	0	0	0	0	0	0	0	0	2.47113	0	0	0	0	0.157803	0	0	0
VTLG01000554	0	0	0	0	0	0	0	0	0	0	0	0	0	0	0	0	0	0	0	0	0	0	0	0	0	0	0	0	0	0	0	0	0	0	0	0	0	0	0	0	0	0	0	0	0	0	0	0	0
VTLG01010416	0	0	0	0	0.743178	0.527627	0	0	0	0	0	0	0	0	0	0.126723	2.27336	0.369051	0	0	0	0.214159	0	0	0	0	0	0	0	0	0	0.146337	0	0	0	0.631554	0	0	0	0.385359	0	0.434979	0	0	0	0	0	0	0
Station64_DCM_ALL_assembly_NODE_55_length_54231_cov_4.499372	1.89942	2.73561	0.595888	3.42938	0.210773	0.165907	0.0832101	0	0.460442	1.50838	0.603783	0.545826	0.671902	0.606261	0.234823	0.957535	0.711999	0.514704	0.25396	0.371003	0.12042	0.215895	0	0	1.14722	0	0	0.272785	0.383054	0.702676	0	0.564967	1.76015	0.982181	0	0	0	0.641683	0	0.936572	0.130313	0	0.249056	0	0	0.321421	0	0	0.984193
VTLG01003480	0	0	0	0	0	0	0	0	0	0	0	0	0	0	0	0	0.132759	0.170774	0	0	0	0	0	0	0	0	0	0	0	0	0	0	0.873383	0.913567	2.7444	1.34066	0	0	0	0	0.735051	1.15193	2.23847	0	0	0.575515	0	0.030071	0
AFVG_25M121	0	0	0	0	0	0	0	0	0	0	0	0	0	0	0	0	0	0.157451	0	0	0	0	0	0	0	0	0	0	0	0	0	0	1.04601	1.01375	3.0358	1.67447	0	0	0	0	0.853011	1.4687	2.48634	0	0	0.610854	0	0.0376067	0
Station111_SUR_ALL_assembly_NODE_177_length_39451_cov_12.005584	0	0	0.132024	0.319107	0	0	0	0	1.937	0.268648	3.44601	0.392899	0	0.51462	0	0	0.428163	0	0	0.427563	0	0.140692	0	0.036	0.289376	0	0	0	0	0	0	0.593063	0.992648	0.83815	0.766533	0	0	0	0	0.853094	0.657879	0	0.603146	0	0	0.847671	0	0	0
Station68_DCM_ALL_assembly_NODE_84_length_48681_cov_16.685559	0	0	0	0	0	0	0	0	0	0	0	0	0	0	0	0	0.263405	0	0	0	0	0	0	0	0	0	0	0	0	0.454728	0	5.67644	0.822939	1.36853	1.23692	0.690912	0	0.502444	0	6.46359	0.964335	0.758882	1.10254	0	0	1.2879	0	0.0154259	0
Station124_SUR_ALL_assembly_NODE_161_length_50955_cov_9.077721	0	0	0	0	0	0	0	0	0.363602	0	0	1.2804	1.56956	1.89318	0.2955	0	0.378717	0	1.00637	1.6008	0.158565	0.537922	0	0	0	0.0281207	0	0	0	0	0	0.86798	0.98079	1.24341	1.15685	0.329369	0	0.199825	0	1.08092	1.40325	0.323831	0.953261	0	0	1.166	0	0	0
Station30_DCM_ALL_assembly_NODE_183_length_47018_cov_6.980815	0	0	0	0	0	0	0	0	0	0	0	0	0	0	0	0	0	0	0	0	0	0	0	0	0	0	0	0	0	0	3.35199	0	0	0	0	0	0	0	0	0	0	0	0	0.016716	0	0	0	0	0
GOV_bin_8622_contig-100_2	0	0	0	0	0	0	0	0	0	0	0	0	0	0	0	0	0	0	0	0	0	0	0	0	0	0	0	0	0	0	0	0	0	0	0	0	0	0	0	0	0	0	0	0	0	0	0	0	0
CRP-2	0	0	0	0	0	0	0	0	0	0	0	0	0	0	0	0	0	0	0	0	0	0	0	0	0	0	0	0	0	0	0	0	0	0	0	0	0	0	0	0	0	0	0	0	0	0	0	0	0
CRP-603	0	0	0	0	0	0	0	0	0	0	0	0	0	0	0	0	0	0	0	0	0	0	0	0	0	0	0	0	0	0	0	0	0	0	0	0	0	0	0	0	0	0	0	0	0	0	0	0	0
CRP-207	0	0	0	0	0	0	0	0	0	0	0	0	0	0	0	0	0	0	0	0	0	0	0	0	0	0	0	0	0	0	1.22344	0	0	0	0	0	0	0	0	0	0	0	0	0	0	0	0	0	0
VTLG01012768	1.09277	1.41009	0	2.17508	0	0	0	0	0	3.17351	0	0	0	0	0	0	0	0	0	0	0	0	0	0	0	0	0	0	0	0.140139	0	0	0	0	0.143916	0	0	0	0	0	0	0	0.163417	0	0	0	0	0	0
AFVG_250M901	0	0	0	0	0	0	0.088694	0	0	0	0	0	0	0	0	0	0	0	0	0	0	0	0	0.215457	0	0.19894	0	0.1313	0.734175	0.118211	0	0.105142	0	0	0	0	0	0.0907424	0	0.162949	0	0.192047	0	0.253219	0	0	0	0.12661	0
Station180_ZZZ_ALL_assembly_NODE_837_length_52361_cov_14.843345	0	0	0	0	0	0	0	0	0	0	0	0	0	0	0	0	0	0	0	0	0	0	0	0	0	0	0	0	0	0	0	0	0	0	0	0	0	0	0	0	0	0	0	0	0	0	0	0	0
Station155_DCM_ALL_assembly_NODE_929_length_52434_cov_43.564291	0	0	0	0	0	0	0	0	0	0	0	0	0	0	0	0.290288	0	0	0	0	0	0	0	0	0	0	0	1.88386	2.34675	0.284801	0.314474	0	0	0	0	0	0	0.183962	0	0	0	0	0	0.027941	0	0	0	0	0
Station175_ZZZ_ALL_assembly_NODE_735_length_49654_cov_98.119619	0	0	0	0	0	0	0	0	0	0	0	0	0	0	0	0	0	0	0	0	0	0	0	0	0	0	0	0	0	0	0	0	0	0	0	0	0	0	0	0	0	0	0	0	0	0	0	0	0
Station102_DCM_ALL_assembly_NODE_213_length_48636_cov_5.295671	0	0	0	0	0	0	0	0	0	0.226355	0	0	0	0	0	1.8982	0	0	0	0	0	0	0	0	0.159906	0	0	0	0	0.849247	0.241639	0	0	0	0	0	0	0.58499	0	0	0	0	0	0	0	0	0	0	0
VTLG01003492	0	0	0	0	0	0	0	0	0	0	0	0	0	0	0	0	0	0	0	0	0	0	0	0	0	0	0	0	0	0	0	0	0	0	0	0	0	0	0	0	2.15771	0.10604	0	0	0	0.0935941	0	0	0
Station137_DCM_ALL_assembly_NODE_35_length_57516_cov_6.680740	0	0	0	0	2.73135	0	0.028537	0	0	0	0	0	0	0	0	0	0	0	0	0	0	0	0	0	0	0	0	0	0	0	0	0	0	0	0	0	0	0	0	0	0	0	0	0	0	0	0	0	0
VTLG01007587	1.45227	3.08871	2.22972	4.19703	0.213627	0.321854	0.0891111	0	1.35121	1.74695	2.00162	0.230407	2.25308	1.87607	0.842439	0.610793	0.437136	0	0	1.06715	0.232675	0.276897	0	0.0152595	1.61147	0.0384692	0	0	0	0.482091	0	0.564459	2.09894	4.7197	2.45747	0.528765	0	0.422587	0	0.383878	1.1826	0.446519	2.19732	0	0	0.671476	0	0	0.20556
Station100_DCM_ALL_assembly_NODE_112_length_57034_cov_80.543498	0	0.304198	0	0.100827	1.43347	0.732184	0.0375648	0.0352433	0	0	0	0	0	0	0	0.298675	21.1754	0.688472	0	0	0	0.367362	0	0	0	0	0	0.0411656	0.0483388	0	0	0.508007	1.45562	0	0	0.9039	0	0	0	0.610619	0.264678	1.09279	0.174759	0	0	0	0	0.0202924	0
VTLG01015661	0	0	0	0	0.813807	0.445156	0.0200779	0	0	0	0	0	0	0	0	0	9.28347	0.247509	0	0	0	0.24087	0	0	0	0	0	0.0242161	0.0316892	0	0	0.272238	0.931302	0	0	0.548915	0	0	0	0.345797	0.168954	0.643341	0.108324	0	0	0	0	0	0
Station206_SUR_ALL_assembly_NODE_675_length_47759_cov_5.003102	0	0	0	0	0	0	0	0	0	0	0	0	0	0	0	0	0	0	0	0	0	0	0	0	0	0	0	0.0270184	0.0217942	0	0	0	0	0	0	0	0	0	0	0	0	0	0	0	0	0	0	0	0
VTLG01002176	0	0	0	0	0	0	0	0	0	0	0	0	0	0	0	0.805801	0	0	0	0	0	0	0	0	0	0	0	0.689702	0.439077	6.40388	0.481099	0.815841	0	0	0	0	0	5.86543	0	2.04093	0	0	0	0.12274	0	0	0	0.0412928	0
CRP-345	0	0	0	0	0	0	0	0	0	0	0	0	0	0	0	0	0	0	0	0	0	0	0	0	0	0	0	0	0	0	0	0	0	0	0	0	0	0	0	0	0	0	0	0	0	0	0	0	0
Station32_SUR_ALL_assembly_NODE_129_length_50193_cov_15.753879	0	0	0	0	0	0	0	0	0	0	0	0	0	0	0	0	0	0	0	0	0	0	0	0	0	0	0	0	0	0	0	0.303081	0.23891	19.9057	0.771496	0.523719	0	0	0.103263	0.532833	2.44927	0.439864	0.838274	0	0	17.407	0	0	0
Station124_SUR_ALL_assembly_NODE_175_length_49109_cov_24.500734	0	0	0	0	0	0	0	0	0	0	0	1.87592	3.26999	4.89579	1.75412	0	0	0	1.41613	4.51435	0.544129	1.24856	0	0	0	0.0735318	0	0	0	0.309945	0	0.523095	0.452189	3.8765	1.29775	0.616846	0	0.305016	0	1.1084	1.09484	0.600585	1.35959	0	0	3.16597	0	0.0217562	0
Station168_IZZ_ALL_assembly_NODE_1650_length_43827_cov_77.572558	0	0	0	0	0	0	0	0	0	0	0	0	0	0	0	0	0	0	0	0	0	0	0	0	0	0	0	0.807912	0.644838	0	0	0	0	0	0	0	1.82154	0	6.68083	0	0	0	0	0.248043	0	0	0.0558177	0.150576	0
Station158_SUR_ALL_assembly_NODE_1305_length_51952_cov_7.911864	0	0	0	0	0	0	0	0	0	0	0	0	0	0	0	0	0	0	0	0	0	0	0	0	0	0	0	0.273129	0.352383	0	1.42822	0	0	0	0	0	0	0	0	0	0	0	0	0	0	0	0	0	0
Station209_MES_ALL_assembly_NODE_1330_length_49909_cov_40.446504	0	0	0	0	0	0	0	0	0	0	0	0	0	0	0	0	0	0	0	0	0	0	0	0	0	0	0	0	0.0216009	0	0.367572	0	0	0	0	0	0	0	0	0	0	0	0	0	0	0	0	0	0
Station180_SUR_ALL_assembly_NODE_1460_length_53452_cov_85.140064	0	0	0	0	0	0	0	0	0	0	0	0	0	0	0	0	0	0	0	0	0	0	0	0	0	0	0	0	0	0	0	0	0	0	0	0	0	0	0	0	0	0	0	0	0	0	0	0	0
CRP-1	0	0	0	0	0	0	0	0	0	0	0	0	0	0	0	0	0	0	0	0	0	0	0	0	0	0	0	0	0	0	0	0	0	0	0	0	0	0	0	0	0	0	0	0	0	0	0	0	0
Station52_DCM_ALL_assembly_NODE_72_length_53816_cov_18.378044	0	0	0	0	0.252754	0.529531	0	0.0212941	0	0	0	0	0	0	0	0	0	0	0	0	0	0.385381	0	0	0	0	0	0	0	0	0	0	0	0	0	0	0	0	0	0	1.66754	0	0	0	0	0.14689	0	0	0
Station122_SUR_ALL_assembly_NODE_181_length_46530_cov_23.166455	3.4052	3.90884	2.31267	6.01668	0.372748	0.495915	0.11489	0.0196667	1.09735	5.4079	1.09305	5.59055	9.5521	8.70099	3.29789	4.55859	0.852128	0.204308	0.809788	3.40126	0	0.437068	0	0	3.88048	0.172213	0	0.356467	0.281875	0.725842	0	0.982013	0.928334	0.623089	0.220205	0.376319	0	0.662553	0	1.42922	0.156401	0.323602	0.465406	0	0	0.372989	0	0.0292457	1.21629
Station100_DCM_ALL_assembly_NODE_115_length_56772_cov_11.658956	3.15827	3.76298	1.02538	5.49419	1.33911	0.688613	0.147402	0.027078	1.13368	7.12434	1.28315	1.14564	2.04483	1.78056	0.643782	8.74841	3.3238	0.609942	0	0.738434	0	0.136109	0	0.0138084	4.83816	0	0	0.867847	0.68254	1.24427	0	1.83202	1.54342	0.847208	0.401818	1.00974	0	1.14954	0	2.38219	0.300046	0.711734	0.653534	0.0783011	0	0.531532	0	0.0535532	1.31908
Station23_DCM_ALL_assembly_NODE_49_length_53806_cov_10.834254	0.101294	0	0	0.389369	0	0	0	0	0	0	0	0	0	0	0	0.148696	0	0	0	0	0	0	0	0	0	0	0	0	0	0	0	0	0.322809	0	0	0	0	0	0	0	0.0973937	0	0	0	0	0	0	0	0
VTLG01003477	1.22555	1.0207	1.86617	1.26244	0.221838	0.37657	0.0286237	0	0.308758	0.540102	0	1.0059	2.42139	2.5394	3.87167	0	0.473078	0	1.06176	1.9455	0.205869	0.466398	0	0	0	0.0422231	0	0.0782461	0	0.34138	0	0.465384	1.0858	2.85386	3.98995	5.13763	0	0.286556	0	0.679426	2.18862	3.5059	3.02103	0	0	1.62324	0	0.115963	0.313679
VTLG01012232	0	0	0	0	0	0	0	0	0	0	0	0	0	0	0	0	0	0	0	0	0	0.206677	0	0	0	0	0	0	0	0	0	0	0	0	0	0	0	0	0	0	0	0	0	0	0	0	0	0	0
Station25_DCM_ALL_assembly_NODE_326_length_46174_cov_23.453761	0	0	0	0	0	0	0	0	0	0	0	0	0	0	0	0	0	0	0	0	0	0	0	0	0	0	0	0	0	0	0	0	0	0	0.931887	0.265808	0	0	0	0	0.378265	0.187226	0.572644	0	0	0	0	0	0
VTLG01012261	0	0.47051	0	0.241026	0.126381	0	0	0	0	0.222358	0	0	0	0	0	0	0.326351	0	0	0	0	0	0	0	0	0	0	0.388728	0.300601	0.380068	0	0.572478	0.221951	0.207481	0.26551	0.563389	0	0.306702	0	0.511772	0	0.321619	0.283153	0	0	0.127719	0	0	0
VTLG01010413	0	0.30788	0	0	1.46091	0.594641	0.0479598	0	0	0	0	0	0	0	0	0	0.18277	0	0	0	0	0	0	0	0	0	0	0.103339	0	0.200031	0	0.825773	0.69531	0	0.325293	0.475953	0	0.211282	0	1.11334	0.249769	0.201306	0.329953	0	0	0	0	0	0
Station109_DCM_ALL_assembly_NODE_63_length_54399_cov_65.299573	2.45566	0.858912	0.687422	11.3262	0.515594	0.3708	0.0357956	0	1.22551	4.99115	1.24486	0.509461	1.22272	1.12427	0.955203	2.18883	1.16787	0.128053	0.541151	1.08766	0	0.407461	0	0	4.25226	0.0215285	0	0.251592	0.211813	0.205083	0	0.796911	1.79089	0.600484	0.66679	0.938346	0	0.150973	0	1.52595	0.312413	0.756193	0.729179	0	0	0.294876	0	0.0283774	0
VTLG01001733	0	0	0	0	0.169371	0.332193	0	0	0	0	0	0	0	0	0	0	0	0	0	0	0	0	0	0	0	0	0	0	0	0	0	0	0.131106	0	0	0.131117	0	0	0	0.197519	0.298913	0.157994	0	0	0	0	0	0	0
Station68_MES_COMBINED_FINAL_NODE_589_length_54561_cov_13.771566	0	0	0	0	0	0.297385	0.032941	0.0300759	0	0	0	0	0	0	0	0.204059	0	0	0	0	0	0.252806	0.71002	0.125864	0	0.0932095	0	0	0	0	0	0	0	0	0	0	0	0	0	0	0	0	0	0.594421	0.0169833	0.0990121	0.144094	0.475506	0
AFVG_25M368	7.91364	3.63656	7.23435	12.0835	0.211196	1.02907	0.101364	0.0382008	4.84523	9.97795	5.38086	4.75832	7.64559	7.83683	4.34394	1.20107	0.418704	0	0.285404	3.20222	0	0.42323	0	0.0356234	10.4581	0.136133	0	0	0	0.465148	0	0.973165	2.97181	4.08783	4.03311	3.41578	0	0.388573	0	0.948004	0.944617	2.0814	4.2673	0	0	1.6883	0	0.0797168	0.211066
Station124_SUR_ALL_assembly_NODE_149_length_53200_cov_7.343965	0.286013	0	0	0.393489	0	0	0	0	0	1.40497	0	0.329954	1.09959	1.51482	1.0299	0	0	0	0	0.610593	0	0	0	0	0	0.0172037	0	0	0	0	0	0	0	0	0	0	0	0	0	0	0	0	0	0	0	0	0	0	0.217652
AFVG_25M29	3.27579	1.8056	3.85696	4.65188	0	0.538077	0.0495823	0	2.39229	3.44258	0	2.96966	4.71362	4.66719	2.65184	0.841749	0	0	0	1.95492	0	0	0	0	3.93415	0.0820028	0	0.143721	0	0.597635	0	1.092	3.19203	7.54737	1.99089	2.25678	0	0.502517	0	1.15416	1.04623	1.10868	1.85804	0	0	4.88488	0	0.0559823	0
Station30_DCM_ALL_assembly_NODE_173_length_48672_cov_19.356830	0.397099	0	0	0.962274	0	0	0	0	0.658421	5.93172	0	0	0	0	0	0.948419	0.102571	0	0	0	0	0	0	0	4.90512	0	0	0	0	0	0	0	0.163481	0.364038	0	0	0	0	0	0	0	0	0	0	0	0.152068	0	0	0.486904
Station102_SUR_SMARTER_KIT_NODE_13_length_57979_cov_32.405255	0.55766	0	0	1.49288	0	0	0	0	0.546722	12.1547	0.583207	0	0	0	0	1.86805	0.125309	0	0	0	0	0	0	0	9.63484	0	0	0	0	0	0	0	0	0.293672	0	0	0	0	0	0	0	0	0.146726	0	0	0.128415	0	0	0.489442
Station56_MES_COMBINED_FINAL_NODE_696_length_45979_cov_7.928033	1.57642	0.655787	4.30598	1.63278	0	0.581897	0	0.0229888	4.82622	0	5.23195	1.348	1.99076	2.00045	1.29141	0	0.214928	0	0	0.765723	0	0	0	0.0289723	0	0	0	0	0	0.718948	0	0	0.926637	2.06372	1.67865	1.04308	0	0.541463	0	0	0.47248	0.664895	1.18681	0	0	1.03052	0	0	0
Station111_SUR_ALL_assembly_NODE_80_length_53678_cov_74.079798	2.0145	0.942537	4.1775	3.03672	0	0.599309	0.0274411	0	20.8212	3.21328	20.5624	2.8757	4.85607	4.80564	2.38547	0	0.644044	0.283399	0	1.77244	0	0	0	0.115526	0	0.0859369	0	0	0	0.488857	0	0	1.41711	2.22119	1.5678	1.31417	0	0.400679	0	0	0.585754	0.87691	1.40766	0	0	1.18351	0	0.0299846	0
Station34_SUR_ALL_assembly_NODE_364_length_37825_cov_5.189807	2.66097	1.09535	0.976132	1.29246	0	0.189868	0.0241765	0	0.0826365	0.202245	0	0	0	0	0	0.140834	0.210652	0	0	0	0	0	0	0	0.179368	0	0	0.0563045	0	0.201635	0	0.1979	0.435368	0.685453	1.84644	1.73472	0	0.135415	0	0.372625	0.521274	1.2276	1.7471	0	0	0.162688	0	0.0402428	0.136841
Station155_DCM_ALL_assembly_NODE_846_length_55300_cov_83.906688	0	0	0	0.464269	0.416588	0	0	0	0	0	0	0	0	0	0	0	0.351491	0	0	0	0	0	0	0	0	0	0	3.58712	2.43212	0.604797	0	1.67559	0.909917	0	0	0.522399	0	0.525723	0	3.1211	0.718171	0.346747	0.219041	0.0413044	0	0	0	0	0
AFVG_250M527	0	0	0	0	0	0	0	0	0	0	0	0	0	0	0	0	0	0	0	0	0	0	0	0	0	0	0	0	0	0	0	0	0	0	0	0	0	0	0	0	0	0	0	0.0186679	0	0	0	0	0
VTLG01005191	0.460227	0.580628	4.4043	0.316682	0	0.647891	0.0164013	0.0230678	0	0	0.325119	0.142668	0.387142	0.259273	0	0	0.37783	0	0.631073	0.581355	1.26458	0.47109	0	0	0	0	0	0.0478108	0	0.330893	0	0.449382	1.82332	1.22914	2.80142	4.60625	0	0.380289	0	0.905825	0.270392	3.78797	2.54268	0	0	0.856607	0	0.0732636	0.253981
AFVG_25M449	0.496452	0.69249	4.56093	0.365511	0	0.673698	0.0194057	0.0252742	0	0	0.384837	0.24588	0.47282	0.342496	0	0	0.421626	0	0.846875	0.713387	1.33328	0.563041	0	0	0	0	0	0.0547135	0	0.326526	0	0.435646	1.78253	1.32427	2.89008	4.24563	0	0.367346	0	0.868756	0.292693	3.50019	2.53536	0	0	0.955479	0	0.070534	0.271496
Station188_SUR_ALL_assembly_NODE_821_length_53046_cov_10.834783	0	0	0	0	0	0	0	0	0	0.541419	0	0	0	0	0	0	0	0	0	0	0	0	0	0	0	0	0	0.877324	0.781373	0.469454	0.91038	1.0312	0.630198	0	0	0.63447	0.534491	0.480452	0.438667	1.14342	0	0.575676	0	0.157669	0	0	0	0.0981905	0
Station201_SUR_ALL_assembly_NODE_721_length_49226_cov_16.545504	0	0	0	0	0	0	0	0	0	0	0	0	0	0	0	0	0	0	0	0	0	0	0	0	0	0	0	0	0	0	0	0	0	0	0	0	0	0	0	0	0	0	0	0	0	0	0	0	0
Station32_SUR_ALL_assembly_NODE_168_length_44742_cov_34.929196	0	0	0.619069	0.175376	0	0.114792	0	0	0	0	0	0	0	0	0	0	0.312013	0	0	0	0	0	0	0	0	0	0	0	0	0	0	0	0.198614	1.51661	1.30837	1.61889	0	0	0	0	0.893229	1.4771	1.69775	0	0	0.660974	0	0.0393856	0
Station100_DCM_ALL_assembly_NODE_185_length_48277_cov_5.202999	0	0	0	0	0	0	0	0	0	0	0.213366	0	0	0	0	0	1.43909	0.455195	0.207834	0.397317	0	0.330863	0	0	0	0	0	0	0	0	0	0	0	1.0895	0.957639	1.42765	0	0	0	0	0.760696	1.34539	1.27439	0	0	0.369376	0	0	0
VTLG01001735	1.03859	1.00347	1.2146	1.28591	0.99407	0.253247	0.051712	0	0.136534	1.18315	0.349314	0	0	0	0	0.897091	0.598643	0	0	0	0	0	0	0	0.988945	0	0	0	0	0.465514	0	0.678893	0	0.719403	1.58342	2.40649	0	0.447316	0	0.65156	0	1.41063	1.34758	0	0	0.512351	0	0.0574695	0.583954
Station125_SUR_ALL_assembly_NODE_176_length_53844_cov_13.480451	1.28686	0.721392	0.539095	0.986881	0	0.10241	0.0248653	0	0	0	0	2.53583	4.82537	5.56567	3.31836	0	0	0	2.6971	5.34944	0.235354	0.906105	0	0	0	0.0978511	0	0	0	0	0	0	0.295121	0.361617	0.744004	0	0	0	0	0	0	0	0.589356	0	0	0.25728	0	0	0
Station102_SUR_SMARTER_KIT_NODE_15_length_55983_cov_15.559308	0.125138	0	0	0.344557	0	0	0	0	0.455837	5.57056	0	0	0.395962	0.243186	0	1.36209	0	0	0	0	0	0	0	0	3.0982	0	0	0	0	0	0	0	0	0.198461	0.20401	0	0	0	0	0	0	0	0.115539	0	0	0	0	0	0
VTLG01016337	0.204543	0.205047	0.999849	0.233846	0	0	0	0	0.802222	0.350903	0	0	0	0	0	0	0	0	0	0	0	0	0	0	0	0	0	0	0	0	0	0	0	0.340871	0.321576	0	0	0	0	0	0	0	0.186538	0	0	0.0847727	0	0	0
Station201_DCM_ALL_assembly_NODE_752_length_43608_cov_16.579937	0	0	0	0	0	0	0	0	0	0	0	0	0	0	0	0	0	0	0	0	0	0	0	0	0	0	0	0	0	0	0	0	0	0	0	0	0	0	0	0	0	0	0	0	0	0	0	0	0
Station100_SUR_SMARTER_KIT_NODE_31_length_49658_cov_11.741064	0.203756	0.249971	2.08261	0.357921	0	0.164376	0	0	4.64095	0.636563	0.117401	0.809138	1.51725	1.01433	0.189705	0	0	0	0	0.300035	0	0	0	0	0	0.0240972	0	0	0	0	0	0	0.150926	0.378952	0.338953	0	0	0	0	0	0	0	0.192827	0	0	0.0807683	0	0	0
Station72_DCM_ALL_assembly_NODE_96_length_53747_cov_6.088970	0	0	0	0	0	0	0	0	0	0	0	0	0	0	0	0	0	0	0	0	0	0	0	0	0	0	0	0	0	0	0	0	0	1.21568	0	0	0	0	0	0	1.7362	0	0	0	0	1.16893	0	0	0
Station67_SUR_ALL_assembly_NODE_218_length_50168_cov_41.016323	0	0	0	0	0	0	0	0	0	0	0	0	0	0	0	0	0	0	0	0	0	0	0	0	0	0	0	0	0	0	11.9774	0	0	0	0	0	0	0	0	0	0	0	0	0.0249878	0	0	0	0	0
VTLG01015678	3.02851	2.10794	1.64325	6.63153	0	0.262299	0.0595725	0	1.85279	3.39188	0.800706	0.197085	0	0.375239	0	0.983912	0.120259	0	0	0	0	0	0	0	3.54955	0	0	0	0	0.431091	0	0	0.400013	0.801247	0.209017	0.443105	0	0.336685	0	0	0	0.412476	0.479574	0	0	0.422724	0	0.0155524	0.152052
Station52_SUR_ALL_assembly_NODE_69_length_51145_cov_20.899393	1.96506	1.54606	1.29143	3.8562	0	0	0.0411798	0	0.92716	2.5163	0.406563	0	0	0	0	0.858141	0	0	0	0	0	0	0	0	2.5535	0	0	0	0	0.212328	0	0	0.442263	0.417517	0	0	0	0	0	0	0	0.213933	0.278038	0	0	0.217322	0	0	0
Station122_SUR_ALL_assembly_NODE_166_length_49405_cov_6.331469	3.74325	1.54045	1.94606	7.35552	0	0.298556	0.0466135	0	1.07138	5.8062	0.744106	1.62317	3.73374	2.7443	0.229078	1.85481	0	0	0	0.907481	0	0.083182	0	0	6.30523	0.0628385	0	0	0	0.256221	0	0	0.258352	0.411225	0.141806	0.172943	0	0	0	0	0	0.125576	0.477273	0	0	0.237597	0	0	0
VTLG01003473	1.59709	0.73926	0.572202	2.1798	0	0	0.0220424	0	0	1.10842	0	0	0	0	0	0	0	0	0	0	0	0	0	0	1.27516	0	0	0	0	0	0	0	0	0	0	0	0	0	0	0	0	0	0.234788	0	0	0	0	0	0
Station109_DCM_ALL_assembly_NODE_214_length_36053_cov_52.424246	1.01227	0.340926	0.293231	9.40062	0	0	0	0	0.180319	0.53402	0.166161	0.216761	0.982771	0.6046	0	0.274663	0.146134	0	0	0.400327	0	0.117537	0	0	0.499634	0.0152205	0	0.0921512	0	0.199856	0	0.357602	0.707838	2.59273	0	0.29632	0	0.200519	0	0.620007	0.376037	0.291422	0.252096	0	0	1.65192	0	0	0
HMO2011	0	0	0	0	0	0	0	0	0	0	0	0	0	0	0	0	0	0	0	0	0	0	0	0	0	0	0	0.166515	0.179756	0	0	0	0	0	0	0	0	0	0	0	0	0	0	0	0	0	0	0	0
Station125_MXL_ALL_assembly_NODE_184_length_53506_cov_3.844493	0.295635	0.217398	0.322873	0.74125	0	0	0	0	0.449379	0.567448	0.579868	0.732107	1.39364	1.77097	2.28289	0	0.300392	0	1.31918	2.26882	0.856402	0.641112	0	0	0.486636	0.0261644	0	0	0	0.264113	0	0.332453	0.484218	0.469689	0	0.480083	0	0.217167	0	0.444511	0	0.360216	0.439329	0	0	0.263719	0	0	0
Station137_MES_DO_NOT_POOL_NODE_1277_length_39768_cov_5.796087	2.38493	4.81142	0.730936	6.7383	0	0	0.384476	0	1.69802	0.899802	1.71126	1.03929	1.33069	1.09929	0	0.463914	0	0	0	0	0	0	0	0	0.863173	0	0	0	0	0.400576	0	0	0.266478	0.392017	0	0	0	0.272146	0	0	0	0	0.357814	0	0	0.249231	0	0	0.249263
Station109_DCM_ALL_assembly_NODE_44_length_57835_cov_171.164313	13.513	0.65348	0.383826	29.9881	0	0	0.0193081	0	0.431647	0.205428	0	0	0	0	0	0	0	0	0	0	0	0	0	0	0	0	0	0	0	0	0	0	0.243185	0.290061	0	0	0	0	0	0.232824	0	0	1.30379	0	0	0.185314	0	0	1.64518
VTLG01012193	1.25543	0.44067	1.58346	2.32288	0	0.253183	0	0	0.954338	0.199344	0	0	0	0	0	0	0	0	0	0	0	0	0	0	0.215146	0	0	0	0	0.587981	0	0	0.685962	0.76959	1.02471	0.517352	0	0.368775	0	0	0	0.354564	0.851212	0	0	0.397857	0	0	0
VTLG01001737	0	0.644155	2.68978	0	0	0.353762	0.016889	0	0	0	0	0	0	0	0	0	0	0	0	0	0	0	0	0	0	0	0	0	0	0	0	0	0.381845	0.555865	0	0	0	0	0	0	0.205067	0.159624	0.260346	0	0	0.271252	0	0	0
Station100_SUR_SMARTER_KIT_NODE_37_length_47254_cov_37.652196	0.946986	0	1.08357	2.52774	0	0	0	0	15.1599	0.302065	15.3995	1.37035	1.44112	1.32089	0	0.173123	0.110398	0.513333	0	0	0	0	0.0769865	0.0992551	0.285409	0	0	0	0	0	0	0	0	0	0	0	0	0	0	0	0	0	0	0	0	0	0	0	0
[truncated: 82 more columns]
