# Supplementary material for: Newly identified HMO-2011-type phages reveal genomic diversity and biogeographic distributions of this marine viral group
Source: ISME J. 2022 Jan 12;16(5):1363–75. doi: 10.1038/s41396-021-01183-7 (PMC9038755; doi:10.1038/s41396-021-01183-7)
Supplement: Supplementary file 9 — Supplementary Table 6 [file 41396_2021_1183_MOESM9_ESM.xlsx]

## Sheet: Supplementary Table 6
Supplementary Table 6. Summary of linear regression analyses of the relative abundance of each HMO-2011-type phage with environmental parameters. Significant values are highlighted in bold.
Depth (m)						Temperature(℃)						Salinity(psu)						Phosphate concentration (µmol/l)						Nitrate concentration(µmol/l)						Oxygen concentration (µmol/kg)						Chlorophyll a, areal concentration (Chlora areal; mg/m2)
HMO-2011-type phages	slpoe	p-value	R2			HMO-2011-type phages	slpoe	p-value	R2			HMO-2011-type phages	slpoe	p-value	R2			HMO-2011-type phages	slpoe	p-value	R2			HMO-2011-type phages	slpoe	p-value	R2			HMO-2011-type	slpoe	p-value	R2			HMO-2011-type phages	slpoe	p-value	R2
VTLG01016246	-3.14841e-06	0.442358	0.00465437			VTLG01016246	0.000131009	0.15245	0.0160558			VTLG01016246	0.000259532	0.536783	0.00301151			VTLG01016246	-0.000629383	0.562588	0.00308499			VTLG01016246	-6.08931e-05	0.456276	0.00519777			VTLG01016246	-4.18619e-06	0.692381	0.00123654			VTLG01016246	-4.07623e-05	0.366695	0.00647161
Station137_MES_DO_NOT_POOL_NODE_1064_length_45963_cov_7.290058	0.000131615	7.42694e-07	0.17607			Station137_MES_DO_NOT_POOL_NODE_1064_length_45963_cov_7.290058	-0.000895431	0.150141	0.0162367			Station137_MES_DO_NOT_POOL_NODE_1064_length_45963_cov_7.290058	-0.000743286	0.794777	0.000534705			Station137_MES_DO_NOT_POOL_NODE_1064_length_45963_cov_7.290058	0.0470415	5.52996e-09	0.268942			Station137_MES_DO_NOT_POOL_NODE_1064_length_45963_cov_7.290058	0.00366261	1.12659e-09	0.294067			Station137_MES_DO_NOT_POOL_NODE_1064_length_45963_cov_7.290058	-0.000364714	8.30557e-08	0.203178			Station137_MES_DO_NOT_POOL_NODE_1064_length_45963_cov_7.290058	4.08403e-05	0.894294	0.000140668
VTLG01012218	-6.0462e-05	0.570659	0.00253889			VTLG01012218	0.00234314	0.325905	0.00760015			VTLG01012218	0.0159168	0.143663	0.0167611			VTLG01012218	-0.0354045	0.284139	0.0105173			VTLG01012218	-0.00270095	0.294069	0.0102837			VTLG01012218	-0.000218858	0.425796	0.00500133			VTLG01012218	0.000425689	0.717253	0.00104438
Station76_DCM_ALL_assembly_NODE_311_length_51681_cov_14.835625	-0.00013246	0.912861	9.46586e-05			Station76_DCM_ALL_assembly_NODE_311_length_51681_cov_14.835625	0.0443607	0.100111	0.0211466			Station76_DCM_ALL_assembly_NODE_311_length_51681_cov_14.835625	0.119727	0.33363	0.00736208			Station76_DCM_ALL_assembly_NODE_311_length_51681_cov_14.835625	-0.103197	0.0771514	0.0283807			Station76_DCM_ALL_assembly_NODE_311_length_51681_cov_14.835625	-0.0250493	0.39388	0.0068023			Station76_DCM_ALL_assembly_NODE_311_length_51681_cov_14.835625	-0.00357076	0.251641	0.0103348			Station76_DCM_ALL_assembly_NODE_311_length_51681_cov_14.835625	-0.00160441	0.904287	0.000115208
Tp1_124_SUR_0-0d2_scaffold105408_2	-0.000342248	0.43623	0.00478042			Tp1_124_SUR_0-0d2_scaffold105408_2	0.0274063	0.00475135	0.0610714			Tp1_124_SUR_0-0d2_scaffold105408_2	0.060485	0.178345	0.0142168			Tp1_124_SUR_0-0d2_scaffold105408_2	-0.0744378	0.404775	0.00637669			Tp1_124_SUR_0-0d2_scaffold105408_2	-0.0111409	0.295379	0.0102283			Tp1_124_SUR_0-0d2_scaffold105408_2	-0.00153847	0.173808	0.0145163			Tp1_124_SUR_0-0d2_scaffold105408_2	-0.000961697	0.842844	0.000313144
Station175_SUR_ALL_assembly_NODE_1396_length_47257_cov_151.105568	0.00020989	0.52265	0.00322528			Station175_SUR_ALL_assembly_NODE_1396_length_47257_cov_151.105568	-0.036993	3.40273e-07	0.185816			Station175_SUR_ALL_assembly_NODE_1396_length_47257_cov_151.105568	-0.0476947	0.170177	0.0147624			Station175_SUR_ALL_assembly_NODE_1396_length_47257_cov_151.105568	-0.10518	0.254482	0.0118965			Station175_SUR_ALL_assembly_NODE_1396_length_47257_cov_151.105568	-0.00100759	0.884505	0.000198106			Station175_SUR_ALL_assembly_NODE_1396_length_47257_cov_151.105568	0.00380341	6.66784e-06	0.148159			Station175_SUR_ALL_assembly_NODE_1396_length_47257_cov_151.105568	0.0179993	4.65038e-07	0.183235
VTLG01008760	-3.03316e-06	0.918629	8.24999e-05			VTLG01008760	0.00106737	0.106772	0.0203539			VTLG01008760	0.00652593	0.0304118	0.036364			VTLG01008760	-0.00518722	0.586172	0.00272769			VTLG01008760	-0.000506433	0.475519	0.00476902			VTLG01008760	-9.14631e-05	0.231085	0.0112732			VTLG01008760	-0.000380726	0.24343	0.0107829
Station52_SUR_ALL_assembly_NODE_62_length_51868_cov_5.910698	-0.000767015	0.00324138	0.0662128			Station52_SUR_ALL_assembly_NODE_62_length_51868_cov_5.910698	0.0371864	2.88554e-12	0.31985			Station52_SUR_ALL_assembly_NODE_62_length_51868_cov_5.910698	0.10251	7.73666e-05	0.116165			Station52_SUR_ALL_assembly_NODE_62_length_51868_cov_5.910698	-0.291671	0.000143689	0.124711			Station52_SUR_ALL_assembly_NODE_62_length_51868_cov_5.910698	-0.0248731	1.73412e-05	0.15914			Station52_SUR_ALL_assembly_NODE_62_length_51868_cov_5.910698	-0.0013752	0.0393813	0.0329949			Station52_SUR_ALL_assembly_NODE_62_length_51868_cov_5.910698	-0.0111274	8.40304e-05	0.115934
VTLG01002205	9.40587e-05	0.00229022	0.0708859			VTLG01002205	-4.54617e-07	0.999484	3.29919e-09			VTLG01002205	0.00508008	0.112728	0.0196891			VTLG01002205	0.0317457	0.000763734	0.09913			VTLG01002205	0.00151224	0.0225565	0.0476729			VTLG01002205	-0.000326924	2.98501e-05	0.128691			VTLG01002205	-0.000335626	0.32906	0.00756159
VTLG01002209	-0.000183313	0.235998	0.01104			VTLG01002209	0.0119755	0.000383209	0.0948895			VTLG01002209	0.040856	0.00881365	0.0527853			VTLG01002209	-0.0602236	0.17434	0.0168626			VTLG01002209	-0.00608341	0.0667513	0.0310666			VTLG01002209	-0.00086571	0.0280919	0.0374036			VTLG01002209	-0.00397244	0.0188147	0.0430196
AFVG_250M767	0.000679782	0.252769	0.010286			AFVG_250M767	0.0209716	0.114541	0.0194943			AFVG_250M767	0.0965679	0.11212	0.0197552			AFVG_250M767	0.457433	0.000144007	0.124677			AFVG_250M767	0.0162733	0.257375	0.0119728			AFVG_250M767	-0.00680783	3.92877e-06	0.154953			AFVG_250M767	-0.00592856	0.366024	0.00648968
VTLG01003984	-0.000148172	0.658146	0.00154649			VTLG01003984	0.015194	0.0413361	0.0323666			VTLG01003984	0.060372	0.0769642	0.0244227			VTLG01003984	0.142376	0.173277	0.0169454			VTLG01003984	0.00499242	0.533407	0.00363555			VTLG01003984	-0.0037585	6.06061e-06	0.149389			VTLG01003984	-0.00505171	0.169535	0.0149236
VTLG01009289	-0.00113108	0.017328	0.0437774			VTLG01009289	0.0637557	1.28905e-10	0.278659			VTLG01009289	0.100383	0.0393171	0.0330161			VTLG01009289	-0.344409	0.0200099	0.0486467			VTLG01009289	-0.0325076	0.00255731	0.0818863			VTLG01009289	-0.00268744	0.0282149	0.0373463			VTLG01009289	-0.0147941	0.00453515	0.0621731
Station66_DCM_ALL_assembly_NODE_311_length_45539_cov_88.068618	-0.00251395	0.0584333	0.0279132			Station66_DCM_ALL_assembly_NODE_311_length_45539_cov_88.068618	0.0823712	0.00523501	0.0597693			Station66_DCM_ALL_assembly_NODE_311_length_45539_cov_88.068618	0.25869	0.0572506	0.0281744			Station66_DCM_ALL_assembly_NODE_311_length_45539_cov_88.068618	-0.730875	0.0859247	0.0268141			Station66_DCM_ALL_assembly_NODE_311_length_45539_cov_88.068618	-0.0686744	0.0311274	0.0426847			Station66_DCM_ALL_assembly_NODE_311_length_45539_cov_88.068618	-0.00258218	0.453581	0.00443033			Station66_DCM_ALL_assembly_NODE_311_length_45539_cov_88.068618	-0.0250139	0.0878669	0.0229437
HTVC033P	-0.00692936	0.0234265	0.0397914			HTVC033P	0.306205	4.1681e-06	0.154196			HTVC033P	1.48758	8.80582e-07	0.173931			HTVC033P	-3.18864	0.000911719	0.0963979			HTVC033P	-0.185478	0.000518845	0.106946			HTVC033P	-0.0110513	0.16463	0.01515			HTVC033P	-0.0967628	0.00386196	0.0643491
VTLG01009180	-0.000703282	0.193698	0.0132649			VTLG01009180	0.0425272	0.000331926	0.09681			VTLG01009180	0.159038	0.00362505	0.0647082			VTLG01009180	-0.426631	0.0118136	0.0567451			VTLG01009180	-0.0271714	0.018126	0.0510789			VTLG01009180	-0.00192338	0.167656	0.0149368			VTLG01009180	-0.0158141	0.00732121	0.0556974
AFVG_250M226	-9.51024e-05	0.578713	0.00243432			AFVG_250M226	0.0111919	0.00301937	0.0671672			AFVG_250M226	0.031997	0.0666546	0.0262384			AFVG_250M226	-0.0170695	0.690496	0.0014602			AFVG_250M226	-0.00315976	0.436147	0.00567762			AFVG_250M226	-0.00132502	0.00226888	0.0710119			AFVG_250M226	-0.00254222	0.176846	0.014428
Station85_DCM_COMBINED_FINAL_NODE_536_length_42763_cov_12.619181	-7.27926e-05	0.260343	0.00996518			Station85_DCM_COMBINED_FINAL_NODE_536_length_42763_cov_12.619181	-0.00714349	2.16596e-07	0.191412			Station85_DCM_COMBINED_FINAL_NODE_536_length_42763_cov_12.619181	-0.0320954	3.73069e-07	0.184672			Station85_DCM_COMBINED_FINAL_NODE_536_length_42763_cov_12.619181	0.0319719	0.0857352	0.0268461			Station85_DCM_COMBINED_FINAL_NODE_536_length_42763_cov_12.619181	0.00238629	0.0178803	0.0512919			Station85_DCM_COMBINED_FINAL_NODE_536_length_42763_cov_12.619181	0.000818213	2.54527e-07	0.189417			Station85_DCM_COMBINED_FINAL_NODE_536_length_42763_cov_12.619181	0.000769165	0.171321	0.0148003
VTLG01006964	-0.000473603	0.100744	0.0210688			VTLG01006964	0.00938231	0.145281	0.0166277			VTLG01006964	0.0998739	0.00055007	0.0900505			VTLG01006964	-0.19665	0.030154	0.0423964			VTLG01006964	-0.0056348	0.271043	0.0113106			VTLG01006964	-0.000391792	0.598695	0.00218706			VTLG01006964	-0.00250685	0.428981	0.00497225
VTLG01007500	4.06608e-05	0.435396	0.0047978			VTLG01007500	0.0021862	0.0597329	0.0276326			VTLG01007500	0.00866371	0.103465	0.0207405			VTLG01007500	0.0120954	0.298642	0.00990665			VTLG01007500	0.000346811	0.765151	0.000837534			VTLG01007500	-0.000337505	0.0111232	0.0496752			VTLG01007500	-0.000654138	0.254215	0.0103049
VTLG01012974	0.000258601	1.87109e-07	0.193218			VTLG01012974	-0.00158363	0.175009	0.0144361			VTLG01012974	-0.000212808	0.968332	1.24591e-05			VTLG01012974	0.110982	7.98976e-14	0.402054			VTLG01012974	0.00681357	1.23434e-09	0.292886			VTLG01012974	-0.000817087	4.6754e-11	0.289878			VTLG01012974	-2.6363e-05	0.963523	1.6665e-05
VTLG01010991	-0.000298919	0.323046	0.00769016			VTLG01010991	0.0241303	0.00026711	0.0997106			VTLG01010991	0.0707026	0.0215176	0.0409124			VTLG01010991	-0.0692897	0.353662	0.00789735			VTLG01010991	-0.0084516	0.238262	0.0129745			VTLG01010991	-0.00248261	0.00119729	0.0796099			VTLG01010991	-0.005103	0.124834	0.0185944
Station85_SUR_COMBINED_FINAL_NODE_813_length_35883_cov_81.427794	-0.000180145	0.299738	0.00846475			Station85_SUR_COMBINED_FINAL_NODE_813_length_35883_cov_81.427794	-0.0224628	5.37916e-10	0.262573			Station85_SUR_COMBINED_FINAL_NODE_813_length_35883_cov_81.427794	-0.0831927	1.01588e-06	0.172132			Station85_SUR_COMBINED_FINAL_NODE_813_length_35883_cov_81.427794	0.0746121	0.171237	0.0171059			Station85_SUR_COMBINED_FINAL_NODE_813_length_35883_cov_81.427794	0.00674427	0.0940299	0.0259844			Station85_SUR_COMBINED_FINAL_NODE_813_length_35883_cov_81.427794	0.00248511	3.09722e-09	0.242411			Station85_SUR_COMBINED_FINAL_NODE_813_length_35883_cov_81.427794	0.00237759	0.209721	0.0124583
Station85_SUR_COMBINED_FINAL_NODE_593_length_45535_cov_23.217700	-0.000136562	0.196109	0.0131234			Station85_SUR_COMBINED_FINAL_NODE_593_length_45535_cov_23.217700	-0.0108265	1.85559e-06	0.164515			Station85_SUR_COMBINED_FINAL_NODE_593_length_45535_cov_23.217700	-0.0560242	4.52689e-08	0.21055			Station85_SUR_COMBINED_FINAL_NODE_593_length_45535_cov_23.217700	0.0285452	0.396973	0.0065908			Station85_SUR_COMBINED_FINAL_NODE_593_length_45535_cov_23.217700	0.00172617	0.309946	0.00963303			Station85_SUR_COMBINED_FINAL_NODE_593_length_45535_cov_23.217700	0.00125851	1.44534e-06	0.167681			Station85_SUR_COMBINED_FINAL_NODE_593_length_45535_cov_23.217700	0.000324021	0.691336	0.00125532
Station111_SUR_ALL_assembly_NODE_144_length_42941_cov_25.876463	-0.0028745	0.0541066	0.0288971			Station111_SUR_ALL_assembly_NODE_144_length_42941_cov_25.876463	0.150077	3.43236e-06	0.156681			Station111_SUR_ALL_assembly_NODE_144_length_42941_cov_25.876463	0.236744	0.122934	0.0186345			Station111_SUR_ALL_assembly_NODE_144_length_42941_cov_25.876463	-0.539395	0.260892	0.0115821			Station111_SUR_ALL_assembly_NODE_144_length_42941_cov_25.876463	-0.0376534	0.274318	0.011158			Station111_SUR_ALL_assembly_NODE_144_length_42941_cov_25.876463	-0.00787295	0.0408373	0.032524			Station111_SUR_ALL_assembly_NODE_144_length_42941_cov_25.876463	-0.0252733	0.125226	0.0185562
AFVG_25M410	-0.00191717	0.0161525	0.0447094			AFVG_25M410	0.107211	1.27674e-10	0.278765			AFVG_25M410	0.109287	0.184181	0.0138443			AFVG_25M410	-0.472944	0.0591219	0.0322943			AFVG_25M410	-0.0578084	0.00211391	0.0848878			AFVG_25M410	-0.00378896	0.0665267	0.0262628			AFVG_25M410	-0.0249065	0.00436311	0.0626967
Station173_DCM_ALL_assembly_NODE_1620_length_45366_cov_16.768003	-0.000353893	0.36782	0.00639062			Station173_DCM_ALL_assembly_NODE_1620_length_45366_cov_16.768003	-0.02668	0.00206966	0.0722485			Station173_DCM_ALL_assembly_NODE_1620_length_45366_cov_16.768003	-0.119374	0.00261019	0.0691264			Station173_DCM_ALL_assembly_NODE_1620_length_45366_cov_16.768003	-0.0267327	0.457817	0.00506749			Station173_DCM_ALL_assembly_NODE_1620_length_45366_cov_16.768003	-0.00101552	0.661589	0.00179742			Station173_DCM_ALL_assembly_NODE_1620_length_45366_cov_16.768003	0.00324512	0.00111041	0.0806224			Station173_DCM_ALL_assembly_NODE_1620_length_45366_cov_16.768003	0.000978353	0.820546	0.000409932
VTLG01014479	-0.000444145	0.0834066	0.0234147			VTLG01014479	0.0290656	1.11551e-07	0.199573			VTLG01014479	0.0152925	0.563046	0.00264041			VTLG01014479	-0.0890919	0.280751	0.0106656			VTLG01014479	-0.0141429	0.021534	0.0483944			VTLG01014479	-0.00104839	0.113692	0.0195851			VTLG01014479	-0.00712607	0.0111353	0.0500464
VTLG01000034	-0.000698676	0.0761711	0.0245529			VTLG01000034	0.0430692	2.90035e-07	0.187799			VTLG01000034	0.0947078	0.0178269	0.0434012			VTLG01000034	-0.31293	0.00977814	0.0596635			VTLG01000034	-0.0265774	0.00339259	0.077429			VTLG01000034	-0.00179512	0.0758349	0.0246086			VTLG01000034	-0.0125688	0.0034146	0.0660169
Station111_DCM_ALL_assembly_NODE_282_length_45908_cov_11.144941	-0.000776193	0.185474	0.0137636			Station111_DCM_ALL_assembly_NODE_282_length_45908_cov_11.144941	0.0180002	0.170372	0.014749			Station111_DCM_ALL_assembly_NODE_282_length_45908_cov_11.144941	0.160733	0.006827	0.0562063			Station111_DCM_ALL_assembly_NODE_282_length_45908_cov_11.144941	-0.312542	0.0961956	0.025184			Station111_DCM_ALL_assembly_NODE_282_length_45908_cov_11.144941	-0.0169309	0.213628	0.0144175			Station111_DCM_ALL_assembly_NODE_282_length_45908_cov_11.144941	-0.000898161	0.553619	0.00276983			Station111_DCM_ALL_assembly_NODE_282_length_45908_cov_11.144941	-0.00240246	0.710842	0.00109451
AFVG_250M958	3.50017e-06	0.420542	0.00511567			AFVG_250M958	5.77598e-05	0.553219	0.00277542			AFVG_250M958	0.000162452	0.715539	0.0010493			AFVG_250M958	0.000436643	0.13433	0.0204488			AFVG_250M958	-1.40235e-05	0.893046	0.000169723			AFVG_250M958	-1.13152e-05	0.312414	0.00803421			AFVG_250M958	-1.84159e-06	0.969372	1.17467e-05
Station52_DCM_ALL_assembly_NODE_65_length_54565_cov_8.749129	-0.000214979	0.253879	0.0102383			Station52_DCM_ALL_assembly_NODE_65_length_54565_cov_8.749129	0.012914	0.00185985	0.0736865			Station52_DCM_ALL_assembly_NODE_65_length_54565_cov_8.749129	0.00223107	0.908195	0.000105114			Station52_DCM_ALL_assembly_NODE_65_length_54565_cov_8.749129	-0.0802154	0.184571	0.0160939			Station52_DCM_ALL_assembly_NODE_65_length_54565_cov_8.749129	-0.00817774	0.0710473	0.0301337			Station52_DCM_ALL_assembly_NODE_65_length_54565_cov_8.749129	-0.000426924	0.379982	0.00607438			Station52_DCM_ALL_assembly_NODE_65_length_54565_cov_8.749129	-0.00251569	0.225561	0.0116339
Station158_MES_ALL_assembly_NODE_1379_length_44907_cov_6.415478	4.2575e-05	0.839117	0.000325781			Station158_MES_ALL_assembly_NODE_1379_length_44907_cov_6.415478	-0.016076	0.000461122	0.092413			Station158_MES_ALL_assembly_NODE_1379_length_44907_cov_6.415478	-0.0233637	0.276209	0.00932882			Station158_MES_ALL_assembly_NODE_1379_length_44907_cov_6.415478	-0.0537468	0.0983809	0.0248612			Station158_MES_ALL_assembly_NODE_1379_length_44907_cov_6.415478	-0.00142809	0.513125	0.00400775			Station158_MES_ALL_assembly_NODE_1379_length_44907_cov_6.415478	0.00164009	0.00202358	0.0725514			Station158_MES_ALL_assembly_NODE_1379_length_44907_cov_6.415478	0.00457941	0.0460084	0.0312249
Station125_MXL_ALL_assembly_NODE_260_length_48211_cov_279.385082	-0.000478076	0.794696	0.000535136			Station125_MXL_ALL_assembly_NODE_260_length_48211_cov_279.385082	0.0632733	0.122344	0.0186928			Station125_MXL_ALL_assembly_NODE_260_length_48211_cov_279.385082	0.156979	0.403607	0.00549904			Station125_MXL_ALL_assembly_NODE_260_length_48211_cov_279.385082	-0.150847	0.0302221	0.0423621			Station125_MXL_ALL_assembly_NODE_260_length_48211_cov_279.385082	-0.0334284	0.453589	0.00525994			Station125_MXL_ALL_assembly_NODE_260_length_48211_cov_279.385082	-0.00447312	0.344238	0.0070468			Station125_MXL_ALL_assembly_NODE_260_length_48211_cov_279.385082	-0.00252829	0.900657	0.000124157
FUIF01004322	-0.00353936	0.00632414	0.0572324			FUIF01004322	0.186052	7.94569e-14	0.35673			FUIF01004322	0.18959	0.132784	0.017704			FUIF01004322	-0.912172	0.00982421	0.0595909			FUIF01004322	-0.0926758	0.000706119	0.102123			FUIF01004322	-0.00759469	0.0159987	0.0448363			FUIF01004322	-0.0315292	0.0279532	0.0377614
Station155_MES_ALL_assembly_NODE_2832_length_29665_cov_36.671226	-0.000414388	0.197692	0.0130315			Station155_MES_ALL_assembly_NODE_2832_length_29665_cov_36.671226	0.0058903	0.405525	0.00545444			Station155_MES_ALL_assembly_NODE_2832_length_29665_cov_36.671226	0.0576493	0.0736848	0.0249708			Station155_MES_ALL_assembly_NODE_2832_length_29665_cov_36.671226	-0.188015	0.0595743	0.0321815			Station155_MES_ALL_assembly_NODE_2832_length_29665_cov_36.671226	-0.0109424	0.137892	0.0204572			Station155_MES_ALL_assembly_NODE_2832_length_29665_cov_36.671226	-5.10359e-05	0.950159	3.08861e-05			Station155_MES_ALL_assembly_NODE_2832_length_29665_cov_36.671226	0.00218928	0.526087	0.00319759
Station67_SUR_ALL_assembly_NODE_231_length_48992_cov_20.304269	-0.000265511	0.247564	0.0105134			Station67_SUR_ALL_assembly_NODE_231_length_48992_cov_20.304269	-0.0134447	0.0103713	0.0506098			Station67_SUR_ALL_assembly_NODE_231_length_48992_cov_20.304269	-0.0192368	0.428101	0.00495184			Station67_SUR_ALL_assembly_NODE_231_length_48992_cov_20.304269	-0.0618277	0.416991	0.00605322			Station67_SUR_ALL_assembly_NODE_231_length_48992_cov_20.304269	-0.00657018	0.236388	0.0130779			Station67_SUR_ALL_assembly_NODE_231_length_48992_cov_20.304269	0.00174708	0.00369248	0.0644604			Station67_SUR_ALL_assembly_NODE_231_length_48992_cov_20.304269	0.00340242	0.191602	0.0134956
Station111_DCM_ALL_assembly_NODE_311_length_43607_cov_88.047943	-0.000896317	0.271363	0.00951829			Station111_DCM_ALL_assembly_NODE_311_length_43607_cov_88.047943	0.052362	0.00363458	0.0646729			Station111_DCM_ALL_assembly_NODE_311_length_43607_cov_88.047943	0.156517	0.0598046	0.0276173			Station111_DCM_ALL_assembly_NODE_311_length_43607_cov_88.047943	-0.389946	0.13597	0.0202795			Station111_DCM_ALL_assembly_NODE_311_length_43607_cov_88.047943	-0.0401344	0.0403256	0.0387054			Station111_DCM_ALL_assembly_NODE_311_length_43607_cov_88.047943	-0.00240599	0.252458	0.0102994			Station111_DCM_ALL_assembly_NODE_311_length_43607_cov_88.047943	-0.0100783	0.261684	0.00998814
Station137_SUR_ALL_assembly_NODE_42_length_57400_cov_26.232470	-0.000360089	0.306362	0.00823689			Station137_SUR_ALL_assembly_NODE_42_length_57400_cov_26.232470	0.0187124	0.0166389	0.0443156			Station137_SUR_ALL_assembly_NODE_42_length_57400_cov_26.232470	-0.0192741	0.593718	0.00224706			Station137_SUR_ALL_assembly_NODE_42_length_57400_cov_26.232470	-0.0375964	0.741348	0.00100359			Station137_SUR_ALL_assembly_NODE_42_length_57400_cov_26.232470	-0.0049861	0.56018	0.00318167			Station137_SUR_ALL_assembly_NODE_42_length_57400_cov_26.232470	-0.000879959	0.332647	0.00739196			Station137_SUR_ALL_assembly_NODE_42_length_57400_cov_26.232470	-0.00156297	0.687607	0.00128751
Station109_DCM_ALL_assembly_NODE_62_length_54404_cov_49.164253	-0.000329219	0.301226	0.00841301			Station109_DCM_ALL_assembly_NODE_62_length_54404_cov_49.164253	0.0182005	0.00990289	0.0512272			Station109_DCM_ALL_assembly_NODE_62_length_54404_cov_49.164253	-0.0109778	0.737062	0.000890711			Station109_DCM_ALL_assembly_NODE_62_length_54404_cov_49.164253	-0.0135221	0.895523	0.000158924			Station109_DCM_ALL_assembly_NODE_62_length_54404_cov_49.164253	-0.0031135	0.687464	0.00151849			Station109_DCM_ALL_assembly_NODE_62_length_54404_cov_49.164253	-0.000955561	0.244478	0.0106509			Station109_DCM_ALL_assembly_NODE_62_length_54404_cov_49.164253	-0.00102776	0.770096	0.000680321
Station30_DCM_ALL_assembly_NODE_170_length_49094_cov_21.823956	-0.000373817	0.211968	0.01224			Station30_DCM_ALL_assembly_NODE_170_length_49094_cov_21.823956	0.0179355	0.00687828	0.056106			Station30_DCM_ALL_assembly_NODE_170_length_49094_cov_21.823956	0.0796648	0.00873598	0.0529037			Station30_DCM_ALL_assembly_NODE_170_length_49094_cov_21.823956	-0.16324	0.0896074	0.0262067			Station30_DCM_ALL_assembly_NODE_170_length_49094_cov_21.823956	-0.012028	0.0936881	0.0260379			Station30_DCM_ALL_assembly_NODE_170_length_49094_cov_21.823956	-0.000636297	0.411103	0.00532648			Station30_DCM_ALL_assembly_NODE_170_length_49094_cov_21.823956	-0.00637775	0.0522725	0.0295696
Station111_MES_COMBINED_FINAL_NODE_1078_length_33303_cov_5.339990	2.82067e-05	0.178753	0.0141903			Station111_MES_COMBINED_FINAL_NODE_1078_length_33303_cov_5.339990	-7.44975e-05	0.874493	0.000197208			Station111_MES_COMBINED_FINAL_NODE_1078_length_33303_cov_5.339990	-0.000112189	0.958529	2.13753e-05			Station111_MES_COMBINED_FINAL_NODE_1078_length_33303_cov_5.339990	0.0245821	0.000104115	0.129596			Station111_MES_COMBINED_FINAL_NODE_1078_length_33303_cov_5.339990	0.0014194	0.0046803	0.0723539			Station111_MES_COMBINED_FINAL_NODE_1078_length_33303_cov_5.339990	-0.000237479	5.28198e-06	0.151157			Station111_MES_COMBINED_FINAL_NODE_1078_length_33303_cov_5.339990	3.75297e-06	0.987096	2.08419e-06
Station32_SUR_ALL_assembly_NODE_148_length_47281_cov_50.120506	-0.000722635	0.142814	0.0168318			Station32_SUR_ALL_assembly_NODE_148_length_47281_cov_50.120506	0.0463641	1.37156e-05	0.138831			Station32_SUR_ALL_assembly_NODE_148_length_47281_cov_50.120506	0.171882	0.00050519	0.0911907			Station32_SUR_ALL_assembly_NODE_148_length_47281_cov_50.120506	-0.313569	0.0453904	0.0362304			Station32_SUR_ALL_assembly_NODE_148_length_47281_cov_50.120506	-0.0253726	0.0310502	0.042723			Station32_SUR_ALL_assembly_NODE_148_length_47281_cov_50.120506	-0.00209141	0.0988133	0.0213077			Station32_SUR_ALL_assembly_NODE_148_length_47281_cov_50.120506	-0.0139353	0.00965458	0.0519666
Station76_SUR_ALL_assembly_NODE_204_length_59082_cov_8.517068	-0.000106138	0.237208	0.0109835			Station76_SUR_ALL_assembly_NODE_204_length_59082_cov_8.517068	0.00592122	0.00281153	0.0681267			Station76_SUR_ALL_assembly_NODE_204_length_59082_cov_8.517068	0.013921	0.12959	0.0179971			Station76_SUR_ALL_assembly_NODE_204_length_59082_cov_8.517068	-0.0479407	0.0951912	0.0253349			Station76_SUR_ALL_assembly_NODE_204_length_59082_cov_8.517068	-0.0042409	0.0498512	0.0354716			Station76_SUR_ALL_assembly_NODE_204_length_59082_cov_8.517068	-0.000212596	0.359176	0.00662432			Station76_SUR_ALL_assembly_NODE_204_length_59082_cov_8.517068	-0.00207227	0.0351429	0.0347456
Station45_SUR_ALL_assembly_NODE_97_length_56359_cov_13.718386	-0.000418525	0.0649255	0.0265719			Station45_SUR_ALL_assembly_NODE_97_length_56359_cov_13.718386	0.0225703	3.98364e-06	0.154776			Station45_SUR_ALL_assembly_NODE_97_length_56359_cov_13.718386	0.0102019	0.661811	0.00151134			Station45_SUR_ALL_assembly_NODE_97_length_56359_cov_13.718386	-0.0693221	0.33555	0.00851055			Station45_SUR_ALL_assembly_NODE_97_length_56359_cov_13.718386	-0.0120793	0.0261896	0.0453553			Station45_SUR_ALL_assembly_NODE_97_length_56359_cov_13.718386	-0.00076371	0.191988	0.0133666			Station45_SUR_ALL_assembly_NODE_97_length_56359_cov_13.718386	-0.00502547	0.0440186	0.0318003
Station180_SUR_ALL_assembly_NODE_2387_length_38506_cov_3.660711	-1.77186e-05	0.169196	0.0148299			Station180_SUR_ALL_assembly_NODE_2387_length_38506_cov_3.660711	-0.000982673	0.00051721	0.0908758			Station180_SUR_ALL_assembly_NODE_2387_length_38506_cov_3.660711	-0.00847942	2.06007e-12	0.323394			Station180_SUR_ALL_assembly_NODE_2387_length_38506_cov_3.660711	-0.00221435	0.587303	0.00271126			Station180_SUR_ALL_assembly_NODE_2387_length_38506_cov_3.660711	-0.000188298	0.230608	0.0134031			Station180_SUR_ALL_assembly_NODE_2387_length_38506_cov_3.660711	0.000128588	7.06079e-05	0.117372			Station180_SUR_ALL_assembly_NODE_2387_length_38506_cov_3.660711	-0.000198998	0.15595	0.0159122
Station201_SUR_ALL_assembly_NODE_899_length_42749_cov_5.361643	-1.6579e-05	0.321737	0.00773171			Station201_SUR_ALL_assembly_NODE_899_length_42749_cov_5.361643	-0.00147841	4.76614e-05	0.122551			Station201_SUR_ALL_assembly_NODE_899_length_42749_cov_5.361643	-0.0078435	1.80582e-06	0.16486			Station201_SUR_ALL_assembly_NODE_899_length_42749_cov_5.361643	-0.00323941	0.540382	0.00344867			Station201_SUR_ALL_assembly_NODE_899_length_42749_cov_5.361643	-0.000360231	0.373399	0.00741195			Station201_SUR_ALL_assembly_NODE_899_length_42749_cov_5.361643	0.000161511	0.000120287	0.110323			Station201_SUR_ALL_assembly_NODE_899_length_42749_cov_5.361643	-5.72141e-05	0.756732	0.000764329
VTLG01001736	-1.96902e-06	0.656703	0.00156046			VTLG01001736	0.000111673	0.259507	0.01			VTLG01001736	-8.59972e-05	0.849807	0.000283429			VTLG01001736	-0.000381661	0.790194	0.000652195			VTLG01001736	-3.99905e-05	0.71093	0.00128882			VTLG01001736	-3.1399e-06	0.783551	0.000596314			VTLG01001736	-9.2931e-06	0.849126	0.000288314
Station36_DCM_ALL_assembly_NODE_45_length_54471_cov_30.368145	-0.000237559	0.507018	0.0034739			Station36_DCM_ALL_assembly_NODE_45_length_54471_cov_30.368145	0.0114089	0.153649	0.015963			Station36_DCM_ALL_assembly_NODE_45_length_54471_cov_30.368145	0.0337229	0.357674	0.00666572			Station36_DCM_ALL_assembly_NODE_45_length_54471_cov_30.368145	-0.0439666	0.70447	0.00132503			Station36_DCM_ALL_assembly_NODE_45_length_54471_cov_30.368145	-0.00700414	0.421309	0.00605347			Station36_DCM_ALL_assembly_NODE_45_length_54471_cov_30.368145	-0.000262375	0.776509	0.000636809			Station36_DCM_ALL_assembly_NODE_45_length_54471_cov_30.368145	-0.00296261	0.452768	0.00448162
Station82_SUR_COMBINED_FINAL_NODE_669_length_39520_cov_4.827391	-1.20552e-05	0.293867	0.00867213			Station82_SUR_COMBINED_FINAL_NODE_669_length_39520_cov_4.827391	-0.000535737	0.0417781	0.0322288			Station82_SUR_COMBINED_FINAL_NODE_669_length_39520_cov_4.827391	-0.000928057	0.443937	0.00462233			Station82_SUR_COMBINED_FINAL_NODE_669_length_39520_cov_4.827391	0.0011568	0.761781	0.000846599			Station82_SUR_COMBINED_FINAL_NODE_669_length_39520_cov_4.827391	0.000157289	0.583681	0.00281592			Station82_SUR_COMBINED_FINAL_NODE_669_length_39520_cov_4.827391	7.03532e-05	0.0199338	0.0419225			Station82_SUR_COMBINED_FINAL_NODE_669_length_39520_cov_4.827391	0.000180503	0.164983	0.0152446
Station168_IZZ_ALL_assembly_NODE_1362_length_48711_cov_4.802409	-0.000105189	0.351814	0.00682949			Station168_IZZ_ALL_assembly_NODE_1362_length_48711_cov_4.802409	-0.00606947	0.0155713	0.0451959			Station168_IZZ_ALL_assembly_NODE_1362_length_48711_cov_4.802409	-0.029864	0.00914255	0.0522952			Station168_IZZ_ALL_assembly_NODE_1362_length_48711_cov_4.802409	-0.0337881	0.354611	0.00786639			Station168_IZZ_ALL_assembly_NODE_1362_length_48711_cov_4.802409	-0.0023569	0.390254	0.00690693			Station168_IZZ_ALL_assembly_NODE_1362_length_48711_cov_4.802409	0.000648547	0.0250217	0.038924			Station168_IZZ_ALL_assembly_NODE_1362_length_48711_cov_4.802409	-0.000101513	0.93522	5.26373e-05
Station206_SUR_ALL_assembly_NODE_1041_length_37544_cov_46.250020	-5.20763e-05	0.412023	0.00530563			Station206_SUR_ALL_assembly_NODE_1041_length_37544_cov_46.250020	-0.00349953	0.0128985	0.0477009			Station206_SUR_ALL_assembly_NODE_1041_length_37544_cov_46.250020	-0.0172395	0.00729073	0.0553254			Station206_SUR_ALL_assembly_NODE_1041_length_37544_cov_46.250020	-0.0123632	0.545116	0.00336884			Station206_SUR_ALL_assembly_NODE_1041_length_37544_cov_46.250020	-0.00128427	0.40527	0.00648241			Station206_SUR_ALL_assembly_NODE_1041_length_37544_cov_46.250020	0.000370796	0.02238	0.0403938			Station206_SUR_ALL_assembly_NODE_1041_length_37544_cov_46.250020	-8.05879e-05	0.908461	0.000105336
Station194_DCM_ALL_assembly_NODE_587_length_53807_cov_7.654171	-1.1867e-05	0.500486	0.00358173			Station194_DCM_ALL_assembly_NODE_587_length_53807_cov_7.654171	-0.000837556	0.0323746	0.0355462			Station194_DCM_ALL_assembly_NODE_587_length_53807_cov_7.654171	-0.00396708	0.0266134	0.0381133			Station194_DCM_ALL_assembly_NODE_587_length_53807_cov_7.654171	0.0002508	0.96492	1.78272e-05			Station194_DCM_ALL_assembly_NODE_587_length_53807_cov_7.654171	-0.000371609	0.385501	0.00704618			Station194_DCM_ALL_assembly_NODE_587_length_53807_cov_7.654171	0.000113744	0.0113131	0.0494494			Station194_DCM_ALL_assembly_NODE_587_length_53807_cov_7.654171	-3.0608e-05	0.874846	0.000197655
CRP-3	0	NaN	NaN			CRP-3	0	NaN	NaN			CRP-3	0	NaN	NaN			CRP-3	0	NaN	NaN			CRP-3	0	NaN	NaN			CRP-3	0	NaN	NaN			CRP-3	0	NaN	NaN
Station206_SUR_ALL_assembly_NODE_681_length_47508_cov_18.322382	-5.52795e-05	0.206919	0.0125126			Station206_SUR_ALL_assembly_NODE_681_length_47508_cov_18.322382	-0.00339662	0.000404388	0.09417			Station206_SUR_ALL_assembly_NODE_681_length_47508_cov_18.322382	-0.014224	0.00125964	0.0789275			Station206_SUR_ALL_assembly_NODE_681_length_47508_cov_18.322382	-0.00916548	0.414312	0.00612296			Station206_SUR_ALL_assembly_NODE_681_length_47508_cov_18.322382	-0.00101015	0.325849	0.00902301			Station206_SUR_ALL_assembly_NODE_681_length_47508_cov_18.322382	0.000375479	0.000700895	0.0868014			Station206_SUR_ALL_assembly_NODE_681_length_47508_cov_18.322382	0.000218247	0.651982	0.00161948
CRP-212	0	NaN	NaN			CRP-212	0	NaN	NaN			CRP-212	0	NaN	NaN			CRP-212	0	NaN	NaN			CRP-212	0	NaN	NaN			CRP-212	0	NaN	NaN			CRP-212	0	NaN	NaN
Station168_DCM_ALL_assembly_NODE_1332_length_51622_cov_8.098222	-0.000212154	0.0882254	0.0227137			Station168_DCM_ALL_assembly_NODE_1332_length_51622_cov_8.098222	-0.0124832	5.3345e-06	0.15103			Station168_DCM_ALL_assembly_NODE_1332_length_51622_cov_8.098222	-0.0567433	6.17671e-06	0.149145			Station168_DCM_ALL_assembly_NODE_1332_length_51622_cov_8.098222	-0.0446409	0.227038	0.0133597			Station168_DCM_ALL_assembly_NODE_1332_length_51622_cov_8.098222	-0.00486542	0.0974013	0.0254685			Station168_DCM_ALL_assembly_NODE_1332_length_51622_cov_8.098222	0.00148376	2.4577e-06	0.160943			Station168_DCM_ALL_assembly_NODE_1332_length_51622_cov_8.098222	0.00059494	0.671877	0.00142857
CRP-235	0	NaN	NaN			CRP-235	0	NaN	NaN			CRP-235	0	NaN	NaN			CRP-235	0	NaN	NaN			CRP-235	0	NaN	NaN			CRP-235	0	NaN	NaN			CRP-235	0	NaN	NaN
Station82_DCM_COMBINED_FINAL_NODE_1096_length_29282_cov_13.164540	-1.4443e-05	0.582579	0.00238515			Station82_DCM_COMBINED_FINAL_NODE_1096_length_29282_cov_13.164540	-0.000492365	0.402624	0.00552201			Station82_DCM_COMBINED_FINAL_NODE_1096_length_29282_cov_13.164540	-0.00125116	0.642284	0.0017042			Station82_DCM_COMBINED_FINAL_NODE_1096_length_29282_cov_13.164540	0.00722364	0.395136	0.00664207			Station82_DCM_COMBINED_FINAL_NODE_1096_length_29282_cov_13.164540	0.000572224	0.370467	0.00750304			Station82_DCM_COMBINED_FINAL_NODE_1096_length_29282_cov_13.164540	7.5127e-05	0.26688	0.00969733			Station82_DCM_COMBINED_FINAL_NODE_1096_length_29282_cov_13.164540	0.000322522	0.26466	0.00986498
Station193_SUR_ALL_assembly_NODE_602_length_44751_cov_3.222951	-2.94721e-05	0.256524	0.0101255			Station193_SUR_ALL_assembly_NODE_602_length_44751_cov_3.222951	-0.00209341	0.000266105	0.0997609			Station193_SUR_ALL_assembly_NODE_602_length_44751_cov_3.222951	-0.0093037	0.000404244	0.0941747			Station193_SUR_ALL_assembly_NODE_602_length_44751_cov_3.222951	-0.0094066	0.25962	0.0116438			Station193_SUR_ALL_assembly_NODE_602_length_44751_cov_3.222951	-0.00074059	0.242071	0.0127673			Station193_SUR_ALL_assembly_NODE_602_length_44751_cov_3.222951	0.000234003	0.000408859	0.0940229			Station193_SUR_ALL_assembly_NODE_602_length_44751_cov_3.222951	0.000210047	0.468155	0.00418502
Station82_SUR_COMBINED_FINAL_NODE_474_length_48819_cov_5.425232	-1.666e-05	0.365707	0.00644704			Station82_SUR_COMBINED_FINAL_NODE_474_length_48819_cov_5.425232	-0.000612175	0.136899	0.0173376			Station82_SUR_COMBINED_FINAL_NODE_474_length_48819_cov_5.425232	-0.00173284	0.358631	0.0066393			Station82_SUR_COMBINED_FINAL_NODE_474_length_48819_cov_5.425232	0.00464433	0.426507	0.00581077			Station82_SUR_COMBINED_FINAL_NODE_474_length_48819_cov_5.425232	0.000391095	0.382205	0.00714419			Station82_SUR_COMBINED_FINAL_NODE_474_length_48819_cov_5.425232	8.47532e-05	0.07313	0.0250661			Station82_SUR_COMBINED_FINAL_NODE_474_length_48819_cov_5.425232	0.000163226	0.421616	0.0051326
Station102_DCM_ALL_assembly_NODE_223_length_46690_cov_5.975319	-3.27707e-05	0.64603	0.00166613			Station102_DCM_ALL_assembly_NODE_223_length_46690_cov_5.975319	0.00103916	0.515476	0.00333775			Station102_DCM_ALL_assembly_NODE_223_length_46690_cov_5.975319	-9.40634e-05	0.989741	1.30708e-06			Station102_DCM_ALL_assembly_NODE_223_length_46690_cov_5.975319	0.0307296	0.181736	0.016302			Station102_DCM_ALL_assembly_NODE_223_length_46690_cov_5.975319	0.00152866	0.378314	0.00726141			Station102_DCM_ALL_assembly_NODE_223_length_46690_cov_5.975319	-0.000241906	0.18742	0.0136433			Station102_DCM_ALL_assembly_NODE_223_length_46690_cov_5.975319	-0.000276372	0.725355	0.000982929
Station32_SUR_ALL_assembly_NODE_101_length_54290_cov_10.882751	-8.39722e-05	0.390685	0.00580758			Station32_SUR_ALL_assembly_NODE_101_length_54290_cov_10.882751	0.00394512	0.0704429	0.0255387			Station32_SUR_ALL_assembly_NODE_101_length_54290_cov_10.882751	0.0292893	0.0029948	0.0672771			Station32_SUR_ALL_assembly_NODE_101_length_54290_cov_10.882751	-0.0385402	0.222168	0.0136415			Station32_SUR_ALL_assembly_NODE_101_length_54290_cov_10.882751	-0.00274546	0.24778	0.012464			Station32_SUR_ALL_assembly_NODE_101_length_54290_cov_10.882751	-0.000158275	0.530813	0.00310057			Station32_SUR_ALL_assembly_NODE_101_length_54290_cov_10.882751	-0.00108545	0.313865	0.00804975
CRP-738	0	NaN	NaN			CRP-738	0	NaN	NaN			CRP-738	0	NaN	NaN			CRP-738	0	NaN	NaN			CRP-738	0	NaN	NaN			CRP-738	0	NaN	NaN			CRP-738	0	NaN	NaN
Station84_SUR_COMBINED_FINAL_NODE_786_length_46866_cov_5.412745	-3.65658e-05	0.433175	0.00484428			Station84_SUR_COMBINED_FINAL_NODE_786_length_46866_cov_5.412745	-0.00116611	0.26397	0.00981556			Station84_SUR_COMBINED_FINAL_NODE_786_length_46866_cov_5.412745	-0.00299423	0.53132	0.00309294			Station84_SUR_COMBINED_FINAL_NODE_786_length_46866_cov_5.412745	0.0189926	0.206987	0.0145688			Station84_SUR_COMBINED_FINAL_NODE_786_length_46866_cov_5.412745	0.00162717	0.150174	0.019253			Station84_SUR_COMBINED_FINAL_NODE_786_length_46866_cov_5.412745	0.000175178	0.144302	0.0167082			Station84_SUR_COMBINED_FINAL_NODE_786_length_46866_cov_5.412745	0.000370812	0.470962	0.00413257
Station82_DCM_COMBINED_FINAL_NODE_388_length_55124_cov_93.429498	-0.0012717	0.470465	0.00410916			Station82_DCM_COMBINED_FINAL_NODE_388_length_55124_cov_93.429498	-0.0769286	0.0498142	0.0299582			Station82_DCM_COMBINED_FINAL_NODE_388_length_55124_cov_93.429498	-0.0826991	0.647167	0.00165467			Station82_DCM_COMBINED_FINAL_NODE_388_length_55124_cov_93.429498	1.42469	0.0112542	0.0574932			Station82_DCM_COMBINED_FINAL_NODE_388_length_55124_cov_93.429498	0.121242	0.00396616	0.0749652			Station82_DCM_COMBINED_FINAL_NODE_388_length_55124_cov_93.429498	0.00871774	0.0535941	0.0290191			Station82_DCM_COMBINED_FINAL_NODE_388_length_55124_cov_93.429498	0.0175694	0.365409	0.00650631
Station64_SUR_ALL_assembly_NODE_290_length_52099_cov_9.196584	-0.000372886	0.220535	0.0117945			Station64_SUR_ALL_assembly_NODE_290_length_52099_cov_9.196584	0.0193701	0.00396334	0.0635086			Station64_SUR_ALL_assembly_NODE_290_length_52099_cov_9.196584	0.0323137	0.300242	0.0084472			Station64_SUR_ALL_assembly_NODE_290_length_52099_cov_9.196584	-0.161692	0.0948494	0.0253867			Station64_SUR_ALL_assembly_NODE_290_length_52099_cov_9.196584	-0.0132059	0.0625077	0.0320524			Station64_SUR_ALL_assembly_NODE_290_length_52099_cov_9.196584	-0.000592491	0.450955	0.00448199			Station64_SUR_ALL_assembly_NODE_290_length_52099_cov_9.196584	-0.00621273	0.0629736	0.0271717
VTLG01013966	-0.000294565	0.159209	0.0155435			VTLG01013966	0.0152735	0.000914408	0.0832317			VTLG01013966	0.0650653	0.00207858	0.0721906			VTLG01013966	-0.162039	0.0149934	0.0530747			VTLG01013966	-0.00920097	0.00908935	0.0618976			VTLG01013966	-0.000460775	0.394548	0.00571384			VTLG01013966	-0.00575588	0.0117997	0.0492673
Station78_DCM_ALL_assembly_NODE_215_length_49227_cov_23.041141	-0.000473092	0.195801	0.0131413			Station78_DCM_ALL_assembly_NODE_215_length_49227_cov_23.041141	0.0136839	0.0933298	0.0220145			Station78_DCM_ALL_assembly_NODE_215_length_49227_cov_23.041141	0.104736	0.00455492	0.0616387			Station78_DCM_ALL_assembly_NODE_215_length_49227_cov_23.041141	-0.30679	0.00801674	0.0627337			Station78_DCM_ALL_assembly_NODE_215_length_49227_cov_23.041141	-0.0159746	0.0504388	0.0352937			Station78_DCM_ALL_assembly_NODE_215_length_49227_cov_23.041141	-0.000235889	0.802684	0.00049345			Station78_DCM_ALL_assembly_NODE_215_length_49227_cov_23.041141	-0.00368183	0.360571	0.00663839
VTLG01007655	3.19583e-07	0.955884	2.41912e-05			VTLG01007655	9.6732e-05	0.454337	0.00441556			VTLG01007655	0.000241896	0.682745	0.00131969			VTLG01007655	0	NaN	NaN			VTLG01007655	-4.44843e-05	0.751832	0.000938495			VTLG01007655	-1.07588e-05	0.469873	0.00412009			VTLG01007655	1.3413e-06	0.983197	3.53455e-06
Station123_MXL_ALL_assembly_NODE_578_length_34520_cov_6.319571	-0.000540367	0.0399904	0.0327957			Station123_MXL_ALL_assembly_NODE_578_length_34520_cov_6.319571	0.0400579	6.79692e-14	0.358288			Station123_MXL_ALL_assembly_NODE_578_length_34520_cov_6.319571	0.0792289	0.00306001	0.0669873			Station123_MXL_ALL_assembly_NODE_578_length_34520_cov_6.319571	-0.222142	0.00434062	0.0722369			Station123_MXL_ALL_assembly_NODE_578_length_34520_cov_6.319571	-0.0222026	0.000222453	0.120134			Station123_MXL_ALL_assembly_NODE_578_length_34520_cov_6.319571	-0.00181264	0.00728426	0.0553373			Station123_MXL_ALL_assembly_NODE_578_length_34520_cov_6.319571	-0.00927654	0.00118082	0.0804056
Station56_SUR_ALL_assembly_NODE_197_length_43023_cov_20.478449	-0.000697238	0.049767	0.0299703			Station56_SUR_ALL_assembly_NODE_197_length_43023_cov_20.478449	0.0474937	1.48075e-10	0.277112			Station56_SUR_ALL_assembly_NODE_197_length_43023_cov_20.478449	0.0864957	0.0171322	0.0439281			Station56_SUR_ALL_assembly_NODE_197_length_43023_cov_20.478449	-0.255261	0.00983469	0.0595744			Station56_SUR_ALL_assembly_NODE_197_length_43023_cov_20.478449	-0.0265252	0.00132195	0.0922788			Station56_SUR_ALL_assembly_NODE_197_length_43023_cov_20.478449	-0.00200465	0.0284467	0.0372391			Station56_SUR_ALL_assembly_NODE_197_length_43023_cov_20.478449	-0.0124491	0.00127053	0.079414
Station32_SUR_ALL_assembly_NODE_173_length_44461_cov_6.338783	-0.000683678	0.0401655	0.032739			Station32_SUR_ALL_assembly_NODE_173_length_44461_cov_6.338783	0.0473471	5.30642e-12	0.313398			Station32_SUR_ALL_assembly_NODE_173_length_44461_cov_6.338783	0.115932	0.000560396	0.0898012			Station32_SUR_ALL_assembly_NODE_173_length_44461_cov_6.338783	-0.283609	0.00421144	0.0727053			Station32_SUR_ALL_assembly_NODE_173_length_44461_cov_6.338783	-0.0271801	0.00035654	0.1128			Station32_SUR_ALL_assembly_NODE_173_length_44461_cov_6.338783	-0.00204388	0.0169741	0.044051			Station32_SUR_ALL_assembly_NODE_173_length_44461_cov_6.338783	-0.0131447	0.00026379	0.100632
VTLG01000549	-9.62744e-06	0.352617	0.00680684			VTLG01000549	0.000509594	0.0268541	0.0379951			VTLG01000549	0.000740064	0.48598	0.00382988			VTLG01000549	0.00117088	0.727007	0.00112265			VTLG01000549	-0.000192358	0.38522	0.0070545			VTLG01000549	-1.60796e-05	0.547688	0.0028534			VTLG01000549	-0.000167832	0.140518	0.0171598
Station76_MES_COMBINED_FINAL_NODE_839_length_55748_cov_7.182249	-0.000157413	0.726524	0.000966541			Station76_MES_COMBINED_FINAL_NODE_839_length_55748_cov_7.182249	-0.0649195	8.6736e-12	0.308152			Station76_MES_COMBINED_FINAL_NODE_839_length_55748_cov_7.182249	-0.131474	0.00499323	0.0604043			Station76_MES_COMBINED_FINAL_NODE_839_length_55748_cov_7.182249	-0.241793	0.0796823	0.02791			Station76_MES_COMBINED_FINAL_NODE_839_length_55748_cov_7.182249	-0.00451162	0.595844	0.00263788			Station76_MES_COMBINED_FINAL_NODE_839_length_55748_cov_7.182249	0.0073448	2.32354e-11	0.297518			Station76_MES_COMBINED_FINAL_NODE_839_length_55748_cov_7.182249	0.0183727	0.000226842	0.102658
Station76_SUR_ALL_assembly_NODE_229_length_55542_cov_4.284517	-3.74785e-05	0.622909	0.00190962			Station76_SUR_ALL_assembly_NODE_229_length_55542_cov_4.284517	0.002907	0.0869928	0.022889			Station76_SUR_ALL_assembly_NODE_229_length_55542_cov_4.284517	0.0143827	0.0638784	0.0267784			Station76_SUR_ALL_assembly_NODE_229_length_55542_cov_4.284517	-0.0405291	0.0975974	0.024976			Station76_SUR_ALL_assembly_NODE_229_length_55542_cov_4.284517	-0.00282332	0.125218	0.0218311			Station76_SUR_ALL_assembly_NODE_229_length_55542_cov_4.284517	-0.000112551	0.566946	0.00258808			Station76_SUR_ALL_assembly_NODE_229_length_55542_cov_4.284517	-0.00137995	0.0987855	0.0214791
Station34_DCM_ALL_assembly_NODE_137_length_54335_cov_9.487012	-7.74869e-05	0.54805	0.00284826			Station34_DCM_ALL_assembly_NODE_137_length_54335_cov_9.487012	0.00762142	0.00751183	0.0549251			Station34_DCM_ALL_assembly_NODE_137_length_54335_cov_9.487012	0.0591419	3.07797e-06	0.158074			Station34_DCM_ALL_assembly_NODE_137_length_54335_cov_9.487012	-0.0721236	0.0788226	0.0280681			Station34_DCM_ALL_assembly_NODE_137_length_54335_cov_9.487012	-0.00463632	0.111734	0.0234711			Station34_DCM_ALL_assembly_NODE_137_length_54335_cov_9.487012	-0.000445661	0.17913	0.0141659			Station34_DCM_ALL_assembly_NODE_137_length_54335_cov_9.487012	-0.00293769	0.0369939	0.0340722
AFVG_250M1092	-0.000225842	0.446196	0.00457677			AFVG_250M1092	0.0151648	0.0212322	0.0410887			AFVG_250M1092	0.0613013	0.0422314	0.0320891			AFVG_250M1092	-0.16192	0.0659068	0.0306902			AFVG_250M1092	-0.0124693	0.0728167	0.0297666			AFVG_250M1092	-0.000845851	0.268252	0.00964215			AFVG_250M1092	-0.00517596	0.111822	0.0199439
AFVG_250M348	-0.000210644	0.451729	0.00446671			AFVG_250M348	0.0145372	0.0192864	0.0423592			AFVG_250M348	0.0637108	0.0250961	0.038885			AFVG_250M348	-0.156041	0.0565443	0.032955			AFVG_250M348	-0.0119683	0.0688864	0.0305953			AFVG_250M348	-0.000828997	0.250365	0.0103903			AFVG_250M348	-0.00503331	0.10137	0.0211579
Station82_SUR_COMBINED_FINAL_NODE_679_length_38824_cov_5.106528	-1.45155e-05	0.606262	0.00209782			Station82_SUR_COMBINED_FINAL_NODE_679_length_38824_cov_5.106528	0.000504875	0.423264	0.00505619			Station82_SUR_COMBINED_FINAL_NODE_679_length_38824_cov_5.106528	-0.00043628	0.879902	0.00018045			Station82_SUR_COMBINED_FINAL_NODE_679_length_38824_cov_5.106528	-0.00052512	0.95391	3.07879e-05			Station82_SUR_COMBINED_FINAL_NODE_679_length_38824_cov_5.106528	-0.00012893	0.850291	0.000334453			Station82_SUR_COMBINED_FINAL_NODE_679_length_38824_cov_5.106528	1.79138e-05	0.80531	0.000480143			Station82_SUR_COMBINED_FINAL_NODE_679_length_38824_cov_5.106528	-0.00012017	0.698753	0.00119268
Station30_DCM_ALL_assembly_NODE_171_length_49093_cov_22.523003	-0.000323808	0.441476	0.00467234			Station30_DCM_ALL_assembly_NODE_171_length_49093_cov_22.523003	0.00414403	0.660354	0.00152526			Station30_DCM_ALL_assembly_NODE_171_length_49093_cov_22.523003	0.140982	0.000840072	0.0843704			Station30_DCM_ALL_assembly_NODE_171_length_49093_cov_22.523003	-0.252627	0.060703	0.0319039			Station30_DCM_ALL_assembly_NODE_171_length_49093_cov_22.523003	-0.00579148	0.407809	0.00641286			Station30_DCM_ALL_assembly_NODE_171_length_49093_cov_22.523003	8.13761e-05	0.940283	4.43635e-05			Station30_DCM_ALL_assembly_NODE_171_length_49093_cov_22.523003	-0.00618916	0.180319	0.0142007
Station155_DCM_ALL_assembly_NODE_963_length_51446_cov_150.706914	-0.000111398	0.736112	0.0008974			Station155_DCM_ALL_assembly_NODE_963_length_51446_cov_150.706914	-0.000144579	0.984418	3.01529e-06			Station155_DCM_ALL_assembly_NODE_963_length_51446_cov_150.706914	0.0784821	0.019133	0.0424648			Station155_DCM_ALL_assembly_NODE_963_length_51446_cov_150.706914	-0.154568	0.130552	0.0208477			Station155_DCM_ALL_assembly_NODE_963_length_51446_cov_150.706914	-0.00119346	0.839225	0.000386419			Station155_DCM_ALL_assembly_NODE_963_length_51446_cov_150.706914	0.000261558	0.758905	0.000744375			Station155_DCM_ALL_assembly_NODE_963_length_51446_cov_150.706914	0.000104951	0.976162	7.11462e-06
Station122_DCM_ALL_assembly_NODE_181_length_53299_cov_30.317162	-0.000116896	0.834747	0.000343981			Station122_DCM_ALL_assembly_NODE_181_length_53299_cov_30.317162	0.0298053	0.0163541	0.0445447			Station122_DCM_ALL_assembly_NODE_181_length_53299_cov_30.317162	0.0633137	0.269138	0.0096067			Station122_DCM_ALL_assembly_NODE_181_length_53299_cov_30.317162	-0.0671952	0.527481	0.00367284			Station122_DCM_ALL_assembly_NODE_181_length_53299_cov_30.317162	-0.0140918	0.298815	0.0100846			Station122_DCM_ALL_assembly_NODE_181_length_53299_cov_30.317162	-0.00207255	0.150017	0.0162464			Station122_DCM_ALL_assembly_NODE_181_length_53299_cov_30.317162	0.000980341	0.87388	0.00020074
Station30_DCM_ALL_assembly_NODE_219_length_43386_cov_8.135330	-6.66172e-05	0.560114	0.00268023			Station30_DCM_ALL_assembly_NODE_219_length_43386_cov_8.135330	0.00184925	0.470161	0.00411477			Station30_DCM_ALL_assembly_NODE_219_length_43386_cov_8.135330	0.0317744	0.00594592	0.0580598			Station30_DCM_ALL_assembly_NODE_219_length_43386_cov_8.135330	-0.0518936	0.158795	0.0181343			Station30_DCM_ALL_assembly_NODE_219_length_43386_cov_8.135330	-0.00191029	0.460377	0.00510404			Station30_DCM_ALL_assembly_NODE_219_length_43386_cov_8.135330	-2.02141e-05	0.945393	3.70849e-05			Station30_DCM_ALL_assembly_NODE_219_length_43386_cov_8.135330	-0.00183807	0.143272	0.0169263
Station196_SUR_ALL_assembly_NODE_546_length_51837_cov_26.652910	-0.000120304	0.209487	0.012373			Station196_SUR_ALL_assembly_NODE_546_length_51837_cov_26.652910	-0.00721121	0.000614347	0.0885691			Station196_SUR_ALL_assembly_NODE_546_length_51837_cov_26.652910	-0.0499659	8.27116e-08	0.203228			Station196_SUR_ALL_assembly_NODE_546_length_51837_cov_26.652910	-0.00891295	0.774046	0.00075932			Station196_SUR_ALL_assembly_NODE_546_length_51837_cov_26.652910	-0.00230641	0.173689	0.017228			Station196_SUR_ALL_assembly_NODE_546_length_51837_cov_26.652910	0.000890813	0.000225859	0.101947			Station196_SUR_ALL_assembly_NODE_546_length_51837_cov_26.652910	-0.00153287	0.146068	0.0166942
Station31_SUR_ALL_assembly_NODE_597_length_51112_cov_4.614862	-0.000310243	0.188219	0.0135944			Station31_SUR_ALL_assembly_NODE_597_length_51112_cov_4.614862	0.012037	0.00348344	0.0652441			Station31_SUR_ALL_assembly_NODE_597_length_51112_cov_4.614862	0.0299281	0.116605	0.0192766			Station31_SUR_ALL_assembly_NODE_597_length_51112_cov_4.614862	-0.0755644	0.0542935	0.0335582			Station31_SUR_ALL_assembly_NODE_597_length_51112_cov_4.614862	-0.00679984	0.102442	0.0247318			Station31_SUR_ALL_assembly_NODE_597_length_51112_cov_4.614862	-0.000480242	0.318558	0.00783355			Station31_SUR_ALL_assembly_NODE_597_length_51112_cov_4.614862	-0.00546855	0.0343366	0.0350505
Station111_SUR_ALL_assembly_NODE_88_length_52870_cov_4.613159	0.00043893	0.772481	0.000660619			Station111_SUR_ALL_assembly_NODE_88_length_52870_cov_4.613159	0.0311687	0.358727	0.00663667			Station111_SUR_ALL_assembly_NODE_88_length_52870_cov_4.613159	-0.0238583	0.878132	0.000185849			Station111_SUR_ALL_assembly_NODE_88_length_52870_cov_4.613159	0.833691	0.0873211	0.0265806			Station111_SUR_ALL_assembly_NODE_88_length_52870_cov_4.613159	0.0677385	0.0644164	0.0316005			Station111_SUR_ALL_assembly_NODE_88_length_52870_cov_4.613159	-0.00709131	0.0683935	0.0259122			Station111_SUR_ALL_assembly_NODE_88_length_52870_cov_4.613159	0.00530769	0.751099	0.000801344
Station64_SUR_ALL_assembly_NODE_259_length_56559_cov_8.352187	-0.000279602	0.225043	0.0115682			Station64_SUR_ALL_assembly_NODE_259_length_56559_cov_8.352187	0.0158899	0.00176309	0.0744053			Station64_SUR_ALL_assembly_NODE_259_length_56559_cov_8.352187	0.0247423	0.295271	0.00862206			Station64_SUR_ALL_assembly_NODE_259_length_56559_cov_8.352187	-0.125917	0.0860646	0.0267906			Station64_SUR_ALL_assembly_NODE_259_length_56559_cov_8.352187	-0.0105313	0.0560689	0.0336909			Station64_SUR_ALL_assembly_NODE_259_length_56559_cov_8.352187	-0.000852183	0.151341	0.0161422			Station64_SUR_ALL_assembly_NODE_259_length_56559_cov_8.352187	-0.00270794	0.286602	0.00900701
Station209_MES_ALL_assembly_NODE_2103_length_35839_cov_87.226917	5.83523e-05	0.724054	0.000984818			Station209_MES_ALL_assembly_NODE_2103_length_35839_cov_87.226917	-0.00774053	0.0349857	0.0345342			Station209_MES_ALL_assembly_NODE_2103_length_35839_cov_87.226917	-0.0217477	0.197741	0.0130287			Station209_MES_ALL_assembly_NODE_2103_length_35839_cov_87.226917	-0.00681753	0.841133	0.000370232			Station209_MES_ALL_assembly_NODE_2103_length_35839_cov_87.226917	-0.00021071	0.958149	2.58564e-05			Station209_MES_ALL_assembly_NODE_2103_length_35839_cov_87.226917	0.000723017	0.0881311	0.022727			Station209_MES_ALL_assembly_NODE_2103_length_35839_cov_87.226917	0.00137175	0.449074	0.0045552
Station109_DCM_ALL_assembly_NODE_73_length_52610_cov_15.844144	-0.000119834	0.361418	0.00656296			Station109_DCM_ALL_assembly_NODE_73_length_52610_cov_15.844144	0.00504507	0.08502	0.0231753			Station109_DCM_ALL_assembly_NODE_73_length_52610_cov_15.844144	0.00215013	0.873245	0.000201181			Station109_DCM_ALL_assembly_NODE_73_length_52610_cov_15.844144	-0.0236584	0.577502	0.0028557			Station109_DCM_ALL_assembly_NODE_73_length_52610_cov_15.844144	-0.00255772	0.422968	0.00601047			Station109_DCM_ALL_assembly_NODE_73_length_52610_cov_15.844144	-0.000167716	0.620889	0.00193187			Station109_DCM_ALL_assembly_NODE_73_length_52610_cov_15.844144	-0.000257919	0.858783	0.000252213
Station124_SUR_ALL_assembly_NODE_202_length_45362_cov_4.296444	-0.000100644	0.0483124	0.0303521			Station124_SUR_ALL_assembly_NODE_202_length_45362_cov_4.296444	0.00493331	5.79271e-06	0.14997			Station124_SUR_ALL_assembly_NODE_202_length_45362_cov_4.296444	0.0051974	0.314804	0.00795555			Station124_SUR_ALL_assembly_NODE_202_length_45362_cov_4.296444	-0.0201975	0.184174	0.0161228			Station124_SUR_ALL_assembly_NODE_202_length_45362_cov_4.296444	-0.0023655	0.0395555	0.0390007			Station124_SUR_ALL_assembly_NODE_202_length_45362_cov_4.296444	-0.000174781	0.178622	0.0141989			Station124_SUR_ALL_assembly_NODE_202_length_45362_cov_4.296444	-0.000794256	0.158832	0.0156946
VTLG01007554	-0.000455389	0.384901	0.00595047			VTLG01007554	0.0408566	0.000318304	0.0973698			VTLG01007554	0.153479	0.00337487	0.06567			VTLG01007554	-0.306993	0.0611715	0.0317902			VTLG01007554	-0.0231648	0.0611597	0.0323803			VTLG01007554	-0.0019239	0.149523	0.0162855			VTLG01007554	-0.0143256	0.0121283	0.0488984
Station155_DCM_ALL_assembly_NODE_872_length_54378_cov_7.229074	-0.000209247	0.464272	0.00422482			Station155_DCM_ALL_assembly_NODE_872_length_54378_cov_7.229074	0.00468398	0.464651	0.00421766			Station155_DCM_ALL_assembly_NODE_872_length_54378_cov_7.229074	0.0335494	0.251488	0.0103415			Station155_DCM_ALL_assembly_NODE_872_length_54378_cov_7.229074	-0.120794	0.18805	0.0158437			Station155_DCM_ALL_assembly_NODE_872_length_54378_cov_7.229074	-0.00825305	0.231106	0.0133747			Station155_DCM_ALL_assembly_NODE_872_length_54378_cov_7.229074	2.94284e-05	0.968207	1.25577e-05			Station155_DCM_ALL_assembly_NODE_872_length_54378_cov_7.229074	0.00220124	0.484536	0.00388592
VTLG01015670	-4.26815e-05	0.352793	0.00680186			VTLG01015670	0.00185591	0.069979	0.0256222			VTLG01015670	0.00583118	0.214831	0.0120888			VTLG01015670	-0.00819592	0.580518	0.00281074			VTLG01015670	-0.000700133	0.525797	0.00377224			VTLG01015670	-0.000146189	0.216699	0.0119914			VTLG01015670	-6.40125e-06	0.989929	1.26947e-06
VTLG01009296	-9.16566e-05	0.488731	0.00378189			VTLG01009296	0.00800344	0.00622255	0.0574497			VTLG01009296	0.018023	0.182918	0.0139238			VTLG01009296	-0.0494069	0.24625	0.0123146			VTLG01009296	-0.00444162	0.165063	0.0179329			VTLG01009296	-0.00052268	0.124494	0.0184818			VTLG01009296	-0.00173362	0.233918	0.0112262
VTLG01000554	-5.34478e-06	0.74938	0.000806409			VTLG01000554	0.000469059	0.209472	0.0123738			VTLG01000554	0.0011589	0.498796	0.00361001			VTLG01000554	-0.00244451	0.651676	0.0018765			VTLG01000554	-0.000303248	0.456276	0.00519777			VTLG01000554	-2.82641e-05	0.512271	0.00338887			VTLG01000554	-0.00010626	0.564343	0.00264381
VTLG01010416	-9.65012e-05	0.29456	0.00864737			VTLG01010416	0.00458874	0.0249385	0.0389679			VTLG01010416	0.00825944	0.381584	0.00603378			VTLG01010416	-0.0183345	0.534704	0.00354613			VTLG01010416	-0.0023692	0.285627	0.0106481			VTLG01010416	-0.000310697	0.190183	0.0134751			VTLG01010416	-0.000156464	0.877708	0.000188647
Station64_DCM_ALL_assembly_NODE_55_length_54231_cov_4.499372	-0.000758731	0.0042146	0.0626823			Station64_DCM_ALL_assembly_NODE_55_length_54231_cov_4.499372	0.0422623	2.0296e-15	0.392391			Station64_DCM_ALL_assembly_NODE_55_length_54231_cov_4.499372	0.0303046	0.268239	0.00964269			Station64_DCM_ALL_assembly_NODE_55_length_54231_cov_4.499372	-0.126324	0.122501	0.0217417			Station64_DCM_ALL_assembly_NODE_55_length_54231_cov_4.499372	-0.018941	0.00171626	0.0881706			Station64_DCM_ALL_assembly_NODE_55_length_54231_cov_4.499372	-0.00185288	0.00648706	0.0568912			Station64_DCM_ALL_assembly_NODE_55_length_54231_cov_4.499372	-0.00694562	0.0180535	0.0435707
VTLG01003480	-0.000211908	0.268195	0.00964445			VTLG01003480	0.0120629	0.0043477	0.0622644			VTLG01003480	0.0455357	0.0192208	0.0424042			VTLG01003480	-0.157238	0.00953113	0.0600587			VTLG01003480	-0.00913005	0.0320172	0.04225			VTLG01003480	-0.000375497	0.447493	0.00455078			VTLG01003480	-0.00456168	0.029381	0.0371033
AFVG_25M121	-0.000242471	0.263913	0.0098179			AFVG_25M121	0.0137384	0.00418941	0.0627629			AFVG_25M121	0.0488678	0.0269405	0.0379529			AFVG_25M121	-0.177669	0.00981627	0.0596034			AFVG_25M121	-0.0106044	0.0306313	0.0429326			AFVG_25M121	-0.000429717	0.443479	0.00463161			AFVG_25M121	-0.00510272	0.0317097	0.0360975
Station111_SUR_ALL_assembly_NODE_177_length_39451_cov_12.005584	-0.000164489	0.316246	0.00790848			Station111_SUR_ALL_assembly_NODE_177_length_39451_cov_12.005584	0.0105868	0.00347718	0.0652683			Station111_SUR_ALL_assembly_NODE_177_length_39451_cov_12.005584	0.0210622	0.209976	0.0123467			Station111_SUR_ALL_assembly_NODE_177_length_39451_cov_12.005584	-0.0491368	0.348966	0.00805222			Station111_SUR_ALL_assembly_NODE_177_length_39451_cov_12.005584	-0.00509624	0.195482	0.0156119			Station111_SUR_ALL_assembly_NODE_177_length_39451_cov_12.005584	-0.000465979	0.270873	0.00953769			Station111_SUR_ALL_assembly_NODE_177_length_39451_cov_12.005584	0.000154118	0.932222	5.76345e-05
Station68_DCM_ALL_assembly_NODE_84_length_48681_cov_16.685559	-0.000284112	0.373978	0.0062287			Station68_DCM_ALL_assembly_NODE_84_length_48681_cov_16.685559	0.0112898	0.1136	0.0195951			Station68_DCM_ALL_assembly_NODE_84_length_48681_cov_16.685559	0.0538006	0.0991356	0.0212675			Station68_DCM_ALL_assembly_NODE_84_length_48681_cov_16.685559	-0.173342	0.0881128	0.02645			Station68_DCM_ALL_assembly_NODE_84_length_48681_cov_16.685559	-0.0127392	0.0960471	0.0256734			Station68_DCM_ALL_assembly_NODE_84_length_48681_cov_16.685559	-0.000283261	0.731482	0.00093043			Station68_DCM_ALL_assembly_NODE_84_length_48681_cov_16.685559	0.000184669	0.958246	2.18407e-05
Station124_SUR_ALL_assembly_NODE_161_length_50955_cov_9.077721	-0.00020739	0.297168	0.0085549			Station124_SUR_ALL_assembly_NODE_161_length_50955_cov_9.077721	0.0161771	0.000197969	0.103703			Station124_SUR_ALL_assembly_NODE_161_length_50955_cov_9.077721	0.0440533	0.0295164	0.0367553			Station124_SUR_ALL_assembly_NODE_161_length_50955_cov_9.077721	-0.110196	0.073873	0.0290152			Station124_SUR_ALL_assembly_NODE_161_length_50955_cov_9.077721	-0.00959415	0.0429897	0.0377272			Station124_SUR_ALL_assembly_NODE_161_length_50955_cov_9.077721	-0.000710224	0.165657	0.0150772			Station124_SUR_ALL_assembly_NODE_161_length_50955_cov_9.077721	-0.00133091	0.544229	0.00292602
Station30_DCM_ALL_assembly_NODE_183_length_47018_cov_6.980815	-0.000518837	0.466649	0.00418014			Station30_DCM_ALL_assembly_NODE_183_length_47018_cov_6.980815	0.00649206	0.684546	0.00130391			Station30_DCM_ALL_assembly_NODE_183_length_47018_cov_6.980815	0.122305	0.0925548	0.0221179			Station30_DCM_ALL_assembly_NODE_183_length_47018_cov_6.980815	-0.227126	0.324098	0.00892148			Station30_DCM_ALL_assembly_NODE_183_length_47018_cov_6.980815	-0.00354093	0.315271	0.00942432			Station30_DCM_ALL_assembly_NODE_183_length_47018_cov_6.980815	-3.09224e-05	0.986595	2.23134e-06			Station30_DCM_ALL_assembly_NODE_183_length_47018_cov_6.980815	-0.00867201	0.269036	0.00968696
GOV_bin_8622_contig-100_2	-6.39817e-05	0.583205	0.00237725			GOV_bin_8622_contig-100_2	0.003941	0.129891	0.0179692			GOV_bin_8622_contig-100_2	0.000977443	0.934846	5.28285e-05			GOV_bin_8622_contig-100_2	-0.0275369	0.465432	0.0048985			GOV_bin_8622_contig-100_2	-0.00200812	0.479261	0.00468887			GOV_bin_8622_contig-100_2	-0.000128161	0.670125	0.00143339			GOV_bin_8622_contig-100_2	-0.00120965	0.346107	0.0070481
CRP-2	0	NaN	NaN			CRP-2	0	NaN	NaN			CRP-2	0	NaN	NaN			CRP-2	0	NaN	NaN			CRP-2	0	NaN	NaN			CRP-2	0	NaN	NaN			CRP-2	0	NaN	NaN
CRP-603	0	NaN	NaN			CRP-603	0	NaN	NaN			CRP-603	0	NaN	NaN			CRP-603	0	NaN	NaN			CRP-603	0	NaN	NaN			CRP-603	0	NaN	NaN			CRP-603	0	NaN	NaN
CRP-207	-2.19102e-05	0.583205	0.00237725			CRP-207	-7.66585e-05	0.931752	5.7977e-05			CRP-207	-8.55479e-05	0.983331	3.45083e-06			CRP-207	0.00428504	0.740368	0.00101149			CRP-207	-0.000618814	0.524445	0.00379689			CRP-207	3.01405e-05	0.769914	0.000676041			CRP-207	-0.00012123	0.783095	0.000603664
VTLG01012768	-0.000272868	0.0768973	0.0244336			VTLG01012768	0.0122624	0.000184778	0.104621			VTLG01012768	0.002724	0.859756	0.000246747			VTLG01012768	-0.0442701	0.349997	0.00801796			VTLG01012768	-0.00415783	0.248392	0.012432			VTLG01012768	-0.00038427	0.321176	0.0077496			VTLG01012768	-0.00208184	0.222165	0.0118048
AFVG_250M901	0.000172169	6.317e-07	0.178099			AFVG_250M901	-0.00172152	0.0330492	0.0352769			AFVG_250M901	0.00223225	0.548998	0.0028348			AFVG_250M901	0.0129221	0.141282	0.0197462			AFVG_250M901	0.00120037	0.116851	0.0228245			AFVG_250M901	-8.10463e-05	0.38703	0.00589754			AFVG_250M901	0.000440925	0.158558	0.0157151
Station180_ZZZ_ALL_assembly_NODE_837_length_52361_cov_14.843345	-0.000270482	0.42815	0.00495078			Station180_ZZZ_ALL_assembly_NODE_837_length_52361_cov_14.843345	-0.0171243	0.0238875	0.0395346			Station180_ZZZ_ALL_assembly_NODE_837_length_52361_cov_14.843345	-0.110132	0.00133436	0.0781527			Station180_ZZZ_ALL_assembly_NODE_837_length_52361_cov_14.843345	-0.00545899	0.659652	0.00178591			Station180_ZZZ_ALL_assembly_NODE_837_length_52361_cov_14.843345	-0.000352975	0.600138	0.00257681			Station180_ZZZ_ALL_assembly_NODE_837_length_52361_cov_14.843345	0.0021828	0.0121911	0.0484525			Station180_ZZZ_ALL_assembly_NODE_837_length_52361_cov_14.843345	-0.00120666	0.748726	0.000817225
Station155_DCM_ALL_assembly_NODE_929_length_52434_cov_43.564291	-7.81777e-05	0.775405	0.000643292			Station155_DCM_ALL_assembly_NODE_929_length_52434_cov_43.564291	-0.0237768	6.41488e-05	0.118638			Station155_DCM_ALL_assembly_NODE_929_length_52434_cov_43.564291	-0.0962824	0.000442063	0.092978			Station155_DCM_ALL_assembly_NODE_929_length_52434_cov_43.564291	-0.0651777	0.43431	0.00561792			Station155_DCM_ALL_assembly_NODE_929_length_52434_cov_43.564291	-0.00542267	0.399085	0.00665448			Station155_DCM_ALL_assembly_NODE_929_length_52434_cov_43.564291	0.00246946	0.000338986	0.0965287			Station155_DCM_ALL_assembly_NODE_929_length_52434_cov_43.564291	0.00143796	0.614236	0.00202226
Station175_ZZZ_ALL_assembly_NODE_735_length_49654_cov_98.119619	-0.000776391	0.310889	0.00808482			Station175_ZZZ_ALL_assembly_NODE_735_length_49654_cov_98.119619	-0.0787117	1.76292e-06	0.165165			Station175_ZZZ_ALL_assembly_NODE_735_length_49654_cov_98.119619	-0.325049	1.89588e-05	0.134619			Station175_ZZZ_ALL_assembly_NODE_735_length_49654_cov_98.119619	-0.153176	0.209312	0.0144218			Station175_ZZZ_ALL_assembly_NODE_735_length_49654_cov_98.119619	-0.00692159	0.287492	0.0105664			Station175_ZZZ_ALL_assembly_NODE_735_length_49654_cov_98.119619	0.00940559	6.42406e-07	0.177889			Station175_ZZZ_ALL_assembly_NODE_735_length_49654_cov_98.119619	0.00471582	0.5759	0.00249017
Station102_DCM_ALL_assembly_NODE_213_length_48636_cov_5.295671	-0.00013893	0.181026	0.014044			Station102_DCM_ALL_assembly_NODE_213_length_48636_cov_5.295671	-0.00744974	0.00112195	0.0804835			Station102_DCM_ALL_assembly_NODE_213_length_48636_cov_5.295671	-0.0378277	0.000277993	0.0991777			Station102_DCM_ALL_assembly_NODE_213_length_48636_cov_5.295671	0.00911633	0.726093	0.0011305			Station102_DCM_ALL_assembly_NODE_213_length_48636_cov_5.295671	2.4455e-05	0.989422	1.65037e-06			Station102_DCM_ALL_assembly_NODE_213_length_48636_cov_5.295671	0.000783512	0.00302299	0.0671511			Station102_DCM_ALL_assembly_NODE_213_length_48636_cov_5.295671	-0.000223102	0.845531	0.000302392
VTLG01003492	-5.66134e-06	0.936573	5.0059e-05			VTLG01003492	0.00167801	0.291378	0.00876163			VTLG01003492	0.00696906	0.338256	0.00722296			VTLG01003492	-0.0165997	0.470405	0.00479051			VTLG01003492	-0.00117672	0.496455	0.00433331			VTLG01003492	-8.91203e-05	0.627081	0.00186418			VTLG01003492	-0.00063417	0.418116	0.00521026
Station137_DCM_ALL_assembly_NODE_35_length_57516_cov_6.680740	-3.49923e-05	0.694743	0.00121663			Station137_DCM_ALL_assembly_NODE_35_length_57516_cov_6.680740	0.00122494	0.539587	0.0029703			Station137_DCM_ALL_assembly_NODE_35_length_57516_cov_6.680740	-0.00217298	0.812075	0.000446732			Station137_DCM_ALL_assembly_NODE_35_length_57516_cov_6.680740	0.00579579	0.840908	0.000371297			Station137_DCM_ALL_assembly_NODE_35_length_57516_cov_6.680740	-0.000206986	0.924092	8.52382e-05			Station137_DCM_ALL_assembly_NODE_35_length_57516_cov_6.680740	-0.000258368	0.26029	0.00996739			Station137_DCM_ALL_assembly_NODE_35_length_57516_cov_6.680740	3.07535e-05	0.975049	7.79461e-06
VTLG01007587	-0.00172951	0.00125075	0.0790228			VTLG01007587	0.0835767	3.13369e-16	0.409812			VTLG01007587	0.184114	0.000378605	0.0950511			VTLG01007587	-0.50262	0.00138902	0.0898921			VTLG01007587	-0.0423105	5.9044e-05	0.140559			VTLG01007587	-0.00346494	0.00858929	0.0531303			VTLG01007587	-0.0208566	0.000382183	0.0956443
Station100_DCM_ALL_assembly_NODE_112_length_57034_cov_80.543498	-0.000409637	0.555969	0.00273719			Station100_DCM_ALL_assembly_NODE_112_length_57034_cov_80.543498	0.0195495	0.208614	0.0124203			Station100_DCM_ALL_assembly_NODE_112_length_57034_cov_80.543498	0.0424095	0.551924	0.00279355			Station100_DCM_ALL_assembly_NODE_112_length_57034_cov_80.543498	-0.0442625	0.84416	0.00035608			Station100_DCM_ALL_assembly_NODE_112_length_57034_cov_80.543498	-0.0108294	0.522151	0.00383898			Station100_DCM_ALL_assembly_NODE_112_length_57034_cov_80.543498	-0.000707339	0.693574	0.00122646			Station100_DCM_ALL_assembly_NODE_112_length_57034_cov_80.543498	0.00351652	0.646638	0.00167321
VTLG01015661	-0.000207057	0.502026	0.00355609			VTLG01015661	0.00989417	0.150894	0.0161773			VTLG01015661	0.0224194	0.478107	0.00396976			VTLG01015661	-0.0345696	0.729021	0.00110548			VTLG01015661	-0.00586131	0.43423	0.00572509			VTLG01015661	-0.000375882	0.636779	0.00176111			VTLG01015661	0.00132256	0.697455	0.00120351
Station206_SUR_ALL_assembly_NODE_675_length_47759_cov_5.003102	-0.0004012	0.536808	0.00301115			Station206_SUR_ALL_assembly_NODE_675_length_47759_cov_5.003102	-0.0457452	0.00134893	0.0780067			Station206_SUR_ALL_assembly_NODE_675_length_47759_cov_5.003102	-0.24557	0.000149492	0.107438			Station206_SUR_ALL_assembly_NODE_675_length_47759_cov_5.003102	-0.0436713	0.682628	0.00153965			Station206_SUR_ALL_assembly_NODE_675_length_47759_cov_5.003102	0.000186543	0.956168	2.83647e-05			Station206_SUR_ALL_assembly_NODE_675_length_47759_cov_5.003102	0.00514576	0.001757	0.0744518			Station206_SUR_ALL_assembly_NODE_675_length_47759_cov_5.003102	-0.00268377	0.707817	0.00111863
VTLG01002176	-0.00023467	0.420985	0.00510595			VTLG01002176	0.00055541	0.932327	5.70014e-05			VTLG01002176	0.0152771	0.60943	0.00206114			VTLG01002176	-0.0768245	0.414353	0.00612189			VTLG01002176	-0.00645158	0.362011	0.00777147			VTLG01002176	0.000244511	0.745379	0.00083328			VTLG01002176	0.000252791	0.937363	4.92054e-05
CRP-345	0	NaN	NaN			CRP-345	0	NaN	NaN			CRP-345	0	NaN	NaN			CRP-345	0	NaN	NaN			CRP-345	0	NaN	NaN			CRP-345	0	NaN	NaN			CRP-345	0	NaN	NaN
Station32_SUR_ALL_assembly_NODE_129_length_50193_cov_15.753879	0.000972699	0.270213	0.00956387			Station32_SUR_ALL_assembly_NODE_129_length_50193_cov_15.753879	0.0179398	0.364432	0.00648131			Station32_SUR_ALL_assembly_NODE_129_length_50193_cov_15.753879	0.0849989	0.347451	0.00695386			Station32_SUR_ALL_assembly_NODE_129_length_50193_cov_15.753879	0.103236	0.717807	0.00120298			Station32_SUR_ALL_assembly_NODE_129_length_50193_cov_15.753879	0.0122	0.569974	0.00302566			Station32_SUR_ALL_assembly_NODE_129_length_50193_cov_15.753879	-0.00227767	0.317109	0.00788043			Station32_SUR_ALL_assembly_NODE_129_length_50193_cov_15.753879	-0.00920827	0.343964	0.00711079
Station124_SUR_ALL_assembly_NODE_175_length_49109_cov_24.500734	-0.000332185	0.489806	0.00376325			Station124_SUR_ALL_assembly_NODE_175_length_49109_cov_24.500734	0.0349702	0.000928893	0.0830206			Station124_SUR_ALL_assembly_NODE_175_length_49109_cov_24.500734	0.059589	0.225995	0.011521			Station124_SUR_ALL_assembly_NODE_175_length_49109_cov_24.500734	-0.17653	0.231815	0.0130902			Station124_SUR_ALL_assembly_NODE_175_length_49109_cov_24.500734	-0.0164049	0.154916	0.0188172			Station124_SUR_ALL_assembly_NODE_175_length_49109_cov_24.500734	-0.0016936	0.171273	0.0146875			Station124_SUR_ALL_assembly_NODE_175_length_49109_cov_24.500734	-0.00214902	0.685318	0.00130751
Station168_IZZ_ALL_assembly_NODE_1650_length_43827_cov_77.572558	-0.000445158	0.265241	0.00976371			Station168_IZZ_ALL_assembly_NODE_1650_length_43827_cov_77.572558	-0.0581463	4.63926e-12	0.314826			Station168_IZZ_ALL_assembly_NODE_1650_length_43827_cov_77.572558	-0.170297	2.90073e-05	0.129066			Station168_IZZ_ALL_assembly_NODE_1650_length_43827_cov_77.572558	0.103337	0.407206	0.0063112			Station168_IZZ_ALL_assembly_NODE_1650_length_43827_cov_77.572558	0.0110114	0.241033	0.0128234			Station168_IZZ_ALL_assembly_NODE_1650_length_43827_cov_77.572558	0.00655232	1.60232e-11	0.301547			Station168_IZZ_ALL_assembly_NODE_1650_length_43827_cov_77.572558	0.0114205	0.0107116	0.0505682
Station158_SUR_ALL_assembly_NODE_1305_length_51952_cov_7.911864	-7.76422e-05	0.334362	0.00733988			Station158_SUR_ALL_assembly_NODE_1305_length_51952_cov_7.911864	-0.000907429	0.553617	0.00276987			Station158_SUR_ALL_assembly_NODE_1305_length_51952_cov_7.911864	0.00942525	0.177347	0.014282			Station158_SUR_ALL_assembly_NODE_1305_length_51952_cov_7.911864	-0.0212669	0.328411	0.00876449			Station158_SUR_ALL_assembly_NODE_1305_length_51952_cov_7.911864	-0.00104955	0.414498	0.00623265			Station158_SUR_ALL_assembly_NODE_1305_length_51952_cov_7.911864	0.00016974	0.335338	0.0073104			Station158_SUR_ALL_assembly_NODE_1305_length_51952_cov_7.911864	-0.000297975	0.689545	0.00127072
Station209_MES_ALL_assembly_NODE_1330_length_49909_cov_40.446504	-3.03531e-05	0.791501	0.000552311			Station209_MES_ALL_assembly_NODE_1330_length_49909_cov_40.446504	-0.00449198	0.0789406	0.0241042			Station209_MES_ALL_assembly_NODE_1330_length_49909_cov_40.446504	-0.0105753	0.368024	0.00638519			Station209_MES_ALL_assembly_NODE_1330_length_49909_cov_40.446504	-0.00619613	0.791467	0.000644121			Station209_MES_ALL_assembly_NODE_1330_length_49909_cov_40.446504	-0.000442178	0.874098	0.000235726			Station209_MES_ALL_assembly_NODE_1330_length_49909_cov_40.446504	0.000442265	0.133664	0.0176246			Station209_MES_ALL_assembly_NODE_1330_length_49909_cov_40.446504	0.000126743	0.920237	7.9894e-05
Station180_SUR_ALL_assembly_NODE_1460_length_53452_cov_85.140064	-0.000132754	0.401607	0.00554585			Station180_SUR_ALL_assembly_NODE_1460_length_53452_cov_85.140064	-0.00662515	0.0602718	0.0275181			Station180_SUR_ALL_assembly_NODE_1460_length_53452_cov_85.140064	-0.0955918	1.9904e-10	0.273802			Station180_SUR_ALL_assembly_NODE_1460_length_53452_cov_85.140064	-0.0310125	0.538655	0.00347812			Station180_SUR_ALL_assembly_NODE_1460_length_53452_cov_85.140064	-0.000245812	0.111451	0.0235078			Station180_SUR_ALL_assembly_NODE_1460_length_53452_cov_85.140064	0.000927243	0.0219356	0.0406584			Station180_SUR_ALL_assembly_NODE_1460_length_53452_cov_85.140064	-0.00165009	0.343974	0.0071105
CRP-1	0	NaN	NaN			CRP-1	0	NaN	NaN			CRP-1	0	NaN	NaN			CRP-1	0	NaN	NaN			CRP-1	0	NaN	NaN			CRP-1	0	NaN	NaN			CRP-1	0	NaN	NaN
Station52_DCM_ALL_assembly_NODE_72_length_53816_cov_18.378044	-9.2587e-05	0.628102	0.00185315			Station52_DCM_ALL_assembly_NODE_72_length_53816_cov_18.378044	0.00753419	0.0768432	0.0244425			Station52_DCM_ALL_assembly_NODE_72_length_53816_cov_18.378044	0.00575461	0.769011	0.000681511			Station52_DCM_ALL_assembly_NODE_72_length_53816_cov_18.378044	-0.0606708	0.323689	0.00893652			Station52_DCM_ALL_assembly_NODE_72_length_53816_cov_18.378044	-0.00452189	0.328607	0.00892116			Station52_DCM_ALL_assembly_NODE_72_length_53816_cov_18.378044	-0.000410287	0.404964	0.00546746			Station52_DCM_ALL_assembly_NODE_72_length_53816_cov_18.378044	-0.000862962	0.682139	0.00133557
Station122_SUR_ALL_assembly_NODE_181_length_46530_cov_23.166455	-0.00128037	0.0272693	0.0377936			Station122_SUR_ALL_assembly_NODE_181_length_46530_cov_23.166455	0.0699408	1.43065e-08	0.224378			Station122_SUR_ALL_assembly_NODE_181_length_46530_cov_23.166455	0.0680013	0.256246	0.0101373			Station122_SUR_ALL_assembly_NODE_181_length_46530_cov_23.166455	-0.0959252	0.603995	0.00247628			Station122_SUR_ALL_assembly_NODE_181_length_46530_cov_23.166455	-0.0148903	0.287807	0.0105527			Station122_SUR_ALL_assembly_NODE_181_length_46530_cov_23.166455	-0.00384401	0.00997978	0.0511238			Station122_SUR_ALL_assembly_NODE_181_length_46530_cov_23.166455	-0.00316617	0.623485	0.00191846
Station100_DCM_ALL_assembly_NODE_115_length_56772_cov_11.658956	-0.00109464	0.0272381	0.0378087			Station100_DCM_ALL_assembly_NODE_115_length_56772_cov_11.658956	0.0564719	1.11049e-07	0.199628			Station100_DCM_ALL_assembly_NODE_115_length_56772_cov_11.658956	0.0922272	0.0709539	0.0254474			Station100_DCM_ALL_assembly_NODE_115_length_56772_cov_11.658956	-0.0555492	0.727221	0.00112082			Station100_DCM_ALL_assembly_NODE_115_length_56772_cov_11.658956	-0.00686937	0.555493	0.00325818			Station100_DCM_ALL_assembly_NODE_115_length_56772_cov_11.658956	-0.00377653	0.00298063	0.0673409			Station100_DCM_ALL_assembly_NODE_115_length_56772_cov_11.658956	-0.00750025	0.173051	0.0146823
Station23_DCM_ALL_assembly_NODE_49_length_53806_cov_10.834254	-6.04841e-05	0.622278	0.00191656			Station23_DCM_ALL_assembly_NODE_49_length_53806_cov_10.834254	0.00108108	0.694359	0.00121985			Station23_DCM_ALL_assembly_NODE_49_length_53806_cov_10.834254	0.0205933	0.100043	0.021155			Station23_DCM_ALL_assembly_NODE_49_length_53806_cov_10.834254	-0.0366758	0.355195	0.00784737			Station23_DCM_ALL_assembly_NODE_49_length_53806_cov_10.834254	-0.000322296	0.457005	0.00518102			Station23_DCM_ALL_assembly_NODE_49_length_53806_cov_10.834254	-4.19853e-05	0.894587	0.000138779			Station23_DCM_ALL_assembly_NODE_49_length_53806_cov_10.834254	-0.00108235	0.423516	0.00509084
VTLG01003477	-0.00140662	0.00243298	0.0700723			VTLG01003477	0.0801587	7.42744e-19	0.462905			VTLG01003477	0.189082	4.57076e-05	0.123101			VTLG01003477	-0.526634	0.000182332	0.121088			VTLG01003477	-0.0476196	4.75242e-06	0.178441			VTLG01003477	-0.0032717	0.00589877	0.0581667			VTLG01003477	-0.0180338	0.000375814	0.0958706
VTLG01012232	-3.23897e-05	0.448583	0.00452903			VTLG01012232	0.00231175	0.0144012	0.0462341			VTLG01012232	0.00803678	0.0642413	0.0267064			VTLG01012232	-0.0171791	0.200155	0.0150126			VTLG01012232	-0.00147638	0.146904	0.0195626			VTLG01012232	-0.000116257	0.289775	0.00881981			VTLG01012232	-0.000638864	0.173985	0.0146191
Station25_DCM_ALL_assembly_NODE_326_length_46174_cov_23.453761	-0.000468552	0.705224	0.00113053			Station25_DCM_ALL_assembly_NODE_326_length_46174_cov_23.453761	0.0147393	0.595223	0.0022288			Station25_DCM_ALL_assembly_NODE_326_length_46174_cov_23.453761	0.278351	0.0268632	0.0379906			Station25_DCM_ALL_assembly_NODE_326_length_46174_cov_23.453761	-0.428461	0.283959	0.0105251			Station25_DCM_ALL_assembly_NODE_326_length_46174_cov_23.453761	-0.0238396	0.423517	0.00599628			Station25_DCM_ALL_assembly_NODE_326_length_46174_cov_23.453761	-0.000265639	0.933761	5.46063e-05			Station25_DCM_ALL_assembly_NODE_326_length_46174_cov_23.453761	-0.0152695	0.26238	0.00995917
VTLG01012261	-0.000196867	0.0588736	0.0278174			VTLG01012261	0.00731823	0.0015058	0.0765272			VTLG01012261	0.0377636	0.000317793	0.0973912			VTLG01012261	-0.0944944	0.00246382	0.0810167			VTLG01012261	-0.00544631	0.00330534	0.07784			VTLG01012261	-0.000213349	0.430255	0.00490595			VTLG01012261	-0.00270628	0.0178535	0.0437194
VTLG01010413	-0.000122255	0.117337	0.0192005			VTLG01010413	0.00405708	0.0196278	0.0421271			VTLG01010413	0.0112746	0.159135	0.015549			VTLG01010413	-0.0381354	0.125975	0.0213483			VTLG01010413	-0.00297251	0.112293	0.023399			VTLG01010413	-0.000313468	0.119587	0.0189695			VTLG01010413	-0.000344524	0.690103	0.00126591
Station109_DCM_ALL_assembly_NODE_63_length_54399_cov_65.299573	-0.000702641	0.114201	0.0195306			Station109_DCM_ALL_assembly_NODE_63_length_54399_cov_65.299573	0.0424336	1.08389e-05	0.141883			Station109_DCM_ALL_assembly_NODE_63_length_54399_cov_65.299573	0.0673107	0.140078	0.0170628			Station109_DCM_ALL_assembly_NODE_63_length_54399_cov_65.299573	-0.0863424	0.546091	0.00335254			Station109_DCM_ALL_assembly_NODE_63_length_54399_cov_65.299573	-0.00924853	0.389465	0.00692989			Station109_DCM_ALL_assembly_NODE_63_length_54399_cov_65.299573	-0.00260121	0.0226836	0.0402161			Station109_DCM_ALL_assembly_NODE_63_length_54399_cov_65.299573	-0.0046024	0.349359	0.00695399
VTLG01001733	-6.73418e-05	0.41705	0.00519285			VTLG01001733	0.00441761	0.016297	0.0445912			VTLG01001733	0.0163106	0.0534552	0.0290524			VTLG01001733	-0.0351919	0.186144	0.0159802			VTLG01001733	-0.00263036	0.188867	0.0160797			VTLG01001733	-0.00026286	0.218303	0.0119085			VTLG01001733	-0.00113761	0.212739	0.0122956
Station68_MES_COMBINED_FINAL_NODE_589_length_54561_cov_13.771566	0.000140717	0.000147543	0.107613			Station68_MES_COMBINED_FINAL_NODE_589_length_54561_cov_13.771566	-0.000293887	0.730828	0.00093515			Station68_MES_COMBINED_FINAL_NODE_589_length_54561_cov_13.771566	-0.000479531	0.90235	0.000118994			Station68_MES_COMBINED_FINAL_NODE_589_length_54561_cov_13.771566	0.0424511	0.00028486	0.114278			Station68_MES_COMBINED_FINAL_NODE_589_length_54561_cov_13.771566	0.00299285	0.000781786	0.100528			Station68_MES_COMBINED_FINAL_NODE_589_length_54561_cov_13.771566	-0.000340421	0.000390321	0.0946436			Station68_MES_COMBINED_FINAL_NODE_589_length_54561_cov_13.771566	-1.97006e-05	0.962616	1.75048e-05
AFVG_25M368	-0.00200741	0.024486	0.0392088			AFVG_25M368	0.126741	6.89547e-12	0.310607			AFVG_25M368	0.124661	0.17613	0.0143619			AFVG_25M368	-0.298254	0.295565	0.010033			AFVG_25M368	-0.0345434	0.104576	0.0244316			AFVG_25M368	-0.0068869	0.00260033	0.0691773			AFVG_25M368	-0.0134238	0.174552	0.014581
Station124_SUR_ALL_assembly_NODE_149_length_53200_cov_7.343965	-0.000286658	0.03449	0.0347202			Station124_SUR_ALL_assembly_NODE_149_length_53200_cov_7.343965	0.0159417	3.42126e-08	0.213931			Station124_SUR_ALL_assembly_NODE_149_length_53200_cov_7.343965	0.0126545	0.365868	0.00644272			Station124_SUR_ALL_assembly_NODE_149_length_53200_cov_7.343965	-0.0363642	0.403413	0.00641364			Station124_SUR_ALL_assembly_NODE_149_length_53200_cov_7.343965	-0.00676547	0.0379707	0.0396274			Station124_SUR_ALL_assembly_NODE_149_length_53200_cov_7.343965	-0.000565222	0.107369	0.0202854			Station124_SUR_ALL_assembly_NODE_149_length_53200_cov_7.343965	-0.00209659	0.162549	0.0154203
AFVG_25M29	-0.0015503	0.0205826	0.0414991			AFVG_25M29	0.104029	1.76134e-14	0.371617			AFVG_25M29	0.144981	0.0350862	0.0344968			AFVG_25M29	-0.284913	0.179683	0.0164549			AFVG_25M29	-0.0381462	0.0158109	0.0532135			AFVG_25M29	-0.00498163	0.00374263	0.064279			AFVG_25M29	-0.0198052	0.006979	0.0563438
Station30_DCM_ALL_assembly_NODE_173_length_48672_cov_19.356830	-0.000320821	0.404807	0.00547111			Station30_DCM_ALL_assembly_NODE_173_length_48672_cov_19.356830	0.0251497	0.00302013	0.0671638			Station30_DCM_ALL_assembly_NODE_173_length_48672_cov_19.356830	0.0624405	0.111832	0.0197866			Station30_DCM_ALL_assembly_NODE_173_length_48672_cov_19.356830	0.0574252	0.641836	0.001992			Station30_DCM_ALL_assembly_NODE_173_length_48672_cov_19.356830	-0.00146235	0.875299	0.000231215			Station30_DCM_ALL_assembly_NODE_173_length_48672_cov_19.356830	-0.0019155	0.0520746	0.029388			Station30_DCM_ALL_assembly_NODE_173_length_48672_cov_19.356830	-0.00628833	0.137212	0.0174469
Station102_SUR_SMARTER_KIT_NODE_13_length_57979_cov_32.405255	-0.000150547	0.778752	0.000623758			Station102_SUR_SMARTER_KIT_NODE_13_length_57979_cov_32.405255	0.0254507	0.0324518	0.0355151			Station102_SUR_SMARTER_KIT_NODE_13_length_57979_cov_32.405255	0.035014	0.523464	0.00321269			Station102_SUR_SMARTER_KIT_NODE_13_length_57979_cov_32.405255	0.240918	0.161132	0.0179344			Station102_SUR_SMARTER_KIT_NODE_13_length_57979_cov_32.405255	0.0141395	0.275176	0.0111184			Station102_SUR_SMARTER_KIT_NODE_13_length_57979_cov_32.405255	-0.00298335	0.0293944	0.0368095			Station102_SUR_SMARTER_KIT_NODE_13_length_57979_cov_32.405255	-0.00331521	0.574377	0.00251008
Station56_MES_COMBINED_FINAL_NODE_696_length_45979_cov_7.928033	-0.00292091	0.0667005	0.0262297			Station56_MES_COMBINED_FINAL_NODE_696_length_45979_cov_7.928033	0.152465	3.80738e-06	0.155355			Station56_MES_COMBINED_FINAL_NODE_696_length_45979_cov_7.928033	0.0804201	0.609027	0.00206578			Station56_MES_COMBINED_FINAL_NODE_696_length_45979_cov_7.928033	-0.383658	0.387383	0.00686234			Station56_MES_COMBINED_FINAL_NODE_696_length_45979_cov_7.928033	-0.0788944	0.0313167	0.0425912			Station56_MES_COMBINED_FINAL_NODE_696_length_45979_cov_7.928033	-0.0055311	0.160859	0.0154222			Station56_MES_COMBINED_FINAL_NODE_696_length_45979_cov_7.928033	-0.0375337	0.0320544	0.0359552
Station111_SUR_ALL_assembly_NODE_80_length_53678_cov_74.079798	-0.0025956	0.0267893	0.0380268			Station111_SUR_ALL_assembly_NODE_80_length_53678_cov_74.079798	0.129226	2.15523e-07	0.191473			Station111_SUR_ALL_assembly_NODE_80_length_53678_cov_74.079798	0.132679	0.268136	0.00964679			Station111_SUR_ALL_assembly_NODE_80_length_53678_cov_74.079798	-0.376246	0.304105	0.00968634			Station111_SUR_ALL_assembly_NODE_80_length_53678_cov_74.079798	-0.0613748	0.0277275	0.0444718			Station111_SUR_ALL_assembly_NODE_80_length_53678_cov_74.079798	-0.00455265	0.130362	0.0179255			Station111_SUR_ALL_assembly_NODE_80_length_53678_cov_74.079798	-0.0135001	0.29942	0.0085431
Station34_SUR_ALL_assembly_NODE_364_length_37825_cov_5.189807	-0.000696151	0.00315281	0.0665855			Station34_SUR_ALL_assembly_NODE_364_length_37825_cov_5.189807	0.0328068	1.3944e-11	0.303048			Station34_SUR_ALL_assembly_NODE_364_length_37825_cov_5.189807	0.117255	3.62831e-07	0.185019			Station34_SUR_ALL_assembly_NODE_364_length_37825_cov_5.189807	-0.288796	4.59714e-05	0.141916			Station34_SUR_ALL_assembly_NODE_364_length_37825_cov_5.189807	-0.0213245	5.67824e-05	0.141156			Station34_SUR_ALL_assembly_NODE_364_length_37825_cov_5.189807	-0.0012067	0.0462088	0.0309259			Station34_SUR_ALL_assembly_NODE_364_length_37825_cov_5.189807	-0.0102365	6.30571e-05	0.119752
Station155_DCM_ALL_assembly_NODE_846_length_55300_cov_83.906688	-0.000109441	0.644247	0.00168418			Station155_DCM_ALL_assembly_NODE_846_length_55300_cov_83.906688	0.00404274	0.446065	0.00457941			Station155_DCM_ALL_assembly_NODE_846_length_55300_cov_83.906688	0.0717029	0.00266447	0.0688495			Station155_DCM_ALL_assembly_NODE_846_length_55300_cov_83.906688	-0.158483	0.0272531	0.0439326			Station155_DCM_ALL_assembly_NODE_846_length_55300_cov_83.906688	-0.00639157	0.21383	0.0144049			Station155_DCM_ALL_assembly_NODE_846_length_55300_cov_83.906688	5.9433e-05	0.922583	7.46534e-05			Station155_DCM_ALL_assembly_NODE_846_length_55300_cov_83.906688	-0.000572318	0.817974	0.000421976
AFVG_250M527	5.90156e-06	8.97919e-06	0.144319			AFVG_250M527	-2.51237e-05	0.416242	0.00521085			AFVG_250M527	-2.99358e-05	0.832489	0.000353585			AFVG_250M527	0.000364507	0.414015	0.00613073			AFVG_250M527	1.97147e-05	0.182443	0.0165524			AFVG_250M527	-1.71277e-06	0.630564	0.00182675			AFVG_250M527	1.51389e-06	0.920795	7.87749e-05
VTLG01005191	-0.00117303	0.00545611	0.0592138			VTLG01005191	0.0617713	8.73153e-13	0.332341			VTLG01005191	0.157215	0.000210454	0.102889			VTLG01005191	-0.458042	0.000240669	0.116854			VTLG01005191	-0.0391189	1.83605e-05	0.15828			VTLG01005191	-0.00241431	0.0262492	0.0382944			VTLG01005191	-0.0181734	7.07496e-05	0.118223
AFVG_25M449	-0.00118716	0.00512676	0.0600499			AFVG_25M449	0.0634609	1.94412e-13	0.347727			AFVG_25M449	0.156851	0.000233153	0.101524			AFVG_25M449	-0.46184	0.000228733	0.117631			AFVG_25M449	-0.0396828	1.51428e-05	0.161177			AFVG_25M449	-0.00251175	0.021233	0.0410882			AFVG_25M449	-0.018187	7.61612e-05	0.117243
Station188_SUR_ALL_assembly_NODE_821_length_53046_cov_10.834783	-0.000266812	0.18557	0.0137576			Station188_SUR_ALL_assembly_NODE_821_length_53046_cov_10.834783	-0.00814953	0.0724389	0.0251859			Station188_SUR_ALL_assembly_NODE_821_length_53046_cov_10.834783	0.0397733	0.0550699	0.0286711			Station188_SUR_ALL_assembly_NODE_821_length_53046_cov_10.834783	-0.174537	0.0063668	0.0663005			Station188_SUR_ALL_assembly_NODE_821_length_53046_cov_10.834783	-0.00514788	0.085341	0.0274114			Station188_SUR_ALL_assembly_NODE_821_length_53046_cov_10.834783	0.00149439	0.00385564	0.063879			Station188_SUR_ALL_assembly_NODE_821_length_53046_cov_10.834783	0.00162527	0.467413	0.00419897
Station201_SUR_ALL_assembly_NODE_721_length_49226_cov_16.545504	1.1754e-05	0.841092	0.000317726			Station201_SUR_ALL_assembly_NODE_721_length_49226_cov_16.545504	-0.00560682	9.17821e-06	0.144036			Station201_SUR_ALL_assembly_NODE_721_length_49226_cov_16.545504	-0.0159142	0.00721804	0.0554597			Station201_SUR_ALL_assembly_NODE_721_length_49226_cov_16.545504	0.0147739	0.323444	0.00894552			Station201_SUR_ALL_assembly_NODE_721_length_49226_cov_16.545504	0.00215882	0.126179	0.0217216			Station201_SUR_ALL_assembly_NODE_721_length_49226_cov_16.545504	0.000493851	0.000845236	0.0842881			Station201_SUR_ALL_assembly_NODE_721_length_49226_cov_16.545504	0.001346	0.035585	0.0345815
Station32_SUR_ALL_assembly_NODE_168_length_44742_cov_34.929196	-0.000392527	0.226069	0.0115174			Station32_SUR_ALL_assembly_NODE_168_length_44742_cov_34.929196	0.0244086	0.000609773	0.0886693			Station32_SUR_ALL_assembly_NODE_168_length_44742_cov_34.929196	0.114884	0.000413214	0.0938811			Station32_SUR_ALL_assembly_NODE_168_length_44742_cov_34.929196	-0.224853	0.0300412	0.0424532			Station32_SUR_ALL_assembly_NODE_168_length_44742_cov_34.929196	-0.0166819	0.0322043	0.0421602			Station32_SUR_ALL_assembly_NODE_168_length_44742_cov_34.929196	-0.00103868	0.214403	0.0121113			Station32_SUR_ALL_assembly_NODE_168_length_44742_cov_34.929196	-0.00784804	0.0270166	0.0382121
Station100_DCM_ALL_assembly_NODE_185_length_48277_cov_5.202999	-0.000162155	0.211422	0.0122691			Station100_DCM_ALL_assembly_NODE_185_length_48277_cov_5.202999	0.0110767	9.16392e-05	0.113927			Station100_DCM_ALL_assembly_NODE_185_length_48277_cov_5.202999	0.0391545	0.00283051	0.0680362			Station100_DCM_ALL_assembly_NODE_185_length_48277_cov_5.202999	-0.0956094	0.0202081	0.0484958			Station100_DCM_ALL_assembly_NODE_185_length_48277_cov_5.202999	-0.0080518	0.00909133	0.0618942			Station100_DCM_ALL_assembly_NODE_185_length_48277_cov_5.202999	-0.000459691	0.169622	0.0148005			Station100_DCM_ALL_assembly_NODE_185_length_48277_cov_5.202999	-0.00276353	0.0521883	0.0295905
VTLG01001735	-0.000450361	0.0256515	0.0385971			VTLG01001735	0.025043	4.82633e-09	0.237223			VTLG01001735	0.0469543	0.0233098	0.0398572			VTLG01001735	-0.136056	0.0330162	0.0410225			VTLG01001735	-0.012397	0.00959248	0.0610504			VTLG01001735	-0.00126603	0.0149569	0.0457308			VTLG01001735	-0.00516158	0.0200663	0.0421611
Station125_SUR_ALL_assembly_NODE_176_length_53844_cov_13.480451	-0.000582646	0.0846	0.0232372			Station125_SUR_ALL_assembly_NODE_176_length_53844_cov_13.480451	0.0364386	5.06179e-07	0.18087			Station125_SUR_ALL_assembly_NODE_176_length_53844_cov_13.480451	0.0527783	0.128115	0.0181352			Station125_SUR_ALL_assembly_NODE_176_length_53844_cov_13.480451	-0.128467	0.176415	0.0167026			Station125_SUR_ALL_assembly_NODE_176_length_53844_cov_13.480451	-0.0156785	0.0538225	0.0343094			Station125_SUR_ALL_assembly_NODE_176_length_53844_cov_13.480451	-0.00159444	0.0672729	0.0261214			Station125_SUR_ALL_assembly_NODE_176_length_53844_cov_13.480451	-0.00142409	0.703604	0.00115271
Station102_SUR_SMARTER_KIT_NODE_15_length_55983_cov_15.559308	-0.000185512	0.433493	0.00483759			Station102_SUR_SMARTER_KIT_NODE_15_length_55983_cov_15.559308	0.0143271	0.0056767	0.0586817			Station102_SUR_SMARTER_KIT_NODE_15_length_55983_cov_15.559308	0.00464846	0.846747	0.00029524			Station102_SUR_SMARTER_KIT_NODE_15_length_55983_cov_15.559308	0.100099	0.183295	0.0161871			Station102_SUR_SMARTER_KIT_NODE_15_length_55983_cov_15.559308	0.0039287	0.48922	0.00448041			Station102_SUR_SMARTER_KIT_NODE_15_length_55983_cov_15.559308	-0.00122189	0.0418874	0.032195			Station102_SUR_SMARTER_KIT_NODE_15_length_55983_cov_15.559308	-0.00231502	0.37498	0.006252
VTLG01016337	-0.000166512	0.0416136	0.03228			VTLG01016337	0.00910191	1.3666e-07	0.197083			VTLG01016337	0.00335245	0.687548	0.00127785			VTLG01016337	-0.025194	0.331122	0.00866721			VTLG01016337	-0.00456657	0.0182855	0.0509422			VTLG01016337	-0.000301926	0.148617	0.0163577			VTLG01016337	-0.00186698	0.0380813	0.0336926
Station201_DCM_ALL_assembly_NODE_752_length_43608_cov_16.579937	6.15575e-05	0.393154	0.00574752			Station201_DCM_ALL_assembly_NODE_752_length_43608_cov_16.579937	-0.00550139	0.00049525	0.0914569			Station201_DCM_ALL_assembly_NODE_752_length_43608_cov_16.579937	-0.0210113	0.00388991	0.06376			Station201_DCM_ALL_assembly_NODE_752_length_43608_cov_16.579937	-0.00384881	0.771433	0.000777482			Station201_DCM_ALL_assembly_NODE_752_length_43608_cov_16.579937	0.000522562	0.765274	0.000836631			Station201_DCM_ALL_assembly_NODE_752_length_43608_cov_16.579937	0.000420089	0.022669	0.0402246			Station201_DCM_ALL_assembly_NODE_752_length_43608_cov_16.579937	0.000926729	0.242898	0.0108071
Station100_SUR_SMARTER_KIT_NODE_31_length_49658_cov_11.741064	-0.000308503	0.0963089	0.0216251			Station100_SUR_SMARTER_KIT_NODE_31_length_49658_cov_11.741064	0.0154863	0.000134133	0.108878			Station100_SUR_SMARTER_KIT_NODE_31_length_49658_cov_11.741064	0.00664867	0.727531	0.000959146			Station100_SUR_SMARTER_KIT_NODE_31_length_49658_cov_11.741064	-0.0289125	0.629487	0.00214291			Station100_SUR_SMARTER_KIT_NODE_31_length_49658_cov_11.741064	-0.00608677	0.174948	0.0171285			Station100_SUR_SMARTER_KIT_NODE_31_length_49658_cov_11.741064	-0.000539989	0.259865	0.0099851			Station100_SUR_SMARTER_KIT_NODE_31_length_49658_cov_11.741064	-0.000381077	0.852916	0.000273849
Station72_DCM_ALL_assembly_NODE_96_length_53747_cov_6.088970	5.43453e-05	0.499935	0.00359094			Station72_DCM_ALL_assembly_NODE_96_length_53747_cov_6.088970	0.00245607	0.172162	0.0146271			Station72_DCM_ALL_assembly_NODE_96_length_53747_cov_6.088970	0.00585563	0.477889	0.00397368			Station72_DCM_ALL_assembly_NODE_96_length_53747_cov_6.088970	0.00355285	0.891377	0.000171866			Station72_DCM_ALL_assembly_NODE_96_length_53747_cov_6.088970	0.000133913	0.94544	4.39732e-05			Station72_DCM_ALL_assembly_NODE_96_length_53747_cov_6.088970	-0.000207621	0.316993	0.00788418			Station72_DCM_ALL_assembly_NODE_96_length_53747_cov_6.088970	-0.000996913	0.260794	0.0100253
Station67_SUR_ALL_assembly_NODE_218_length_50168_cov_41.016323	-0.000227981	0.56099	0.00266829			Station67_SUR_ALL_assembly_NODE_218_length_50168_cov_41.016323	-0.000199398	0.981905	4.06656e-06			Station67_SUR_ALL_assembly_NODE_218_length_50168_cov_41.016323	-4.65765e-05	0.999076	1.06045e-08			Station67_SUR_ALL_assembly_NODE_218_length_50168_cov_41.016323	0.0421948	0.738906	0.00102334			Station67_SUR_ALL_assembly_NODE_218_length_50168_cov_41.016323	-0.00603178	0.526249	0.00376401			Station67_SUR_ALL_assembly_NODE_218_length_50168_cov_41.016323	0.000277171	0.784195	0.000592682			Station67_SUR_ALL_assembly_NODE_218_length_50168_cov_41.016323	-0.00150216	0.728333	0.000960865
VTLG01015678	-0.000927812	0.0205857	0.0414971			VTLG01015678	0.0524358	3.18066e-10	0.268528			VTLG01015678	0.0685548	0.0939139	0.0219371			VTLG01015678	-0.138386	0.275229	0.0109122			VTLG01015678	-0.0157183	0.0825008	0.0279117			VTLG01015678	-0.00262216	0.0103392	0.0506512			VTLG01015678	-0.011609	0.00830283	0.0539995
Station52_SUR_ALL_assembly_NODE_69_length_51145_cov_20.899393	-0.000665092	0.0520557	0.0293927			Station52_SUR_ALL_assembly_NODE_69_length_51145_cov_20.899393	0.0404271	2.11026e-08	0.219736			Station52_SUR_ALL_assembly_NODE_69_length_51145_cov_20.899393	0.0160744	0.646603	0.00166034			Station52_SUR_ALL_assembly_NODE_69_length_51145_cov_20.899393	-0.052751	0.623092	0.00222372			Station52_SUR_ALL_assembly_NODE_69_length_51145_cov_20.899393	-0.0137974	0.0909817	0.0264683			Station52_SUR_ALL_assembly_NODE_69_length_51145_cov_20.899393	-0.00197513	0.0238369	0.0395626			Station52_SUR_ALL_assembly_NODE_69_length_51145_cov_20.899393	-0.00770535	0.0408705	0.0327682
Station122_SUR_ALL_assembly_NODE_166_length_49405_cov_6.331469	-0.000698287	0.135004	0.0175048			Station122_SUR_ALL_assembly_NODE_166_length_49405_cov_6.331469	0.0495873	7.49632e-07	0.175954			Station122_SUR_ALL_assembly_NODE_166_length_49405_cov_6.331469	0.0146593	0.760391	0.000734944			Station122_SUR_ALL_assembly_NODE_166_length_49405_cov_6.331469	0.0767421	0.609522	0.00240143			Station122_SUR_ALL_assembly_NODE_166_length_49405_cov_6.331469	-0.00451134	0.68917	0.00150107			Station122_SUR_ALL_assembly_NODE_166_length_49405_cov_6.331469	-0.00321101	0.00711538	0.0556517			Station122_SUR_ALL_assembly_NODE_166_length_49405_cov_6.331469	-0.00554772	0.282089	0.00917665
VTLG01003473	-0.000284938	0.108078	0.0202047			VTLG01003473	0.0185294	1.08504e-06	0.171302			VTLG01003473	8.67493e-05	0.996198	1.7945e-07			VTLG01003473	-0.00301962	0.957627	2.60173e-05			VTLG01003473	-0.00602964	0.157665	0.0185714			VTLG01003473	-0.00087225	0.0552358	0.0286326			VTLG01003473	-0.00365494	0.0609073	0.0275996
Station109_DCM_ALL_assembly_NODE_214_length_36053_cov_52.424246	-0.00031154	0.348333	0.00692855			Station109_DCM_ALL_assembly_NODE_214_length_36053_cov_52.424246	0.0236432	0.00121172	0.0794489			Station109_DCM_ALL_assembly_NODE_214_length_36053_cov_52.424246	0.0100434	0.768406	0.000685191			Station109_DCM_ALL_assembly_NODE_214_length_36053_cov_52.424246	-0.0767518	0.473668	0.00472062			Station109_DCM_ALL_assembly_NODE_214_length_36053_cov_52.424246	-0.00846696	0.291859	0.0103778			Station109_DCM_ALL_assembly_NODE_214_length_36053_cov_52.424246	-0.00103222	0.228006	0.0114223			Station109_DCM_ALL_assembly_NODE_214_length_36053_cov_52.424246	-0.00329237	0.368532	0.00642233
HMO2011	-3.42581e-05	0.596422	0.00221434			HMO2011	0.000452632	0.7549	0.000770124			HMO2011	0.0154277	0.0187108	0.0427602			HMO2011	-0.0286541	0.16786	0.0173765			HMO2011	4.34798e-05	0.822637	0.000471668			HMO2011	-6.00968e-06	0.971289	1.02402e-05			HMO2011	-0.000825035	0.244907	0.0107159
Station125_MXL_ALL_assembly_NODE_184_length_53506_cov_3.844493	-0.000243727	0.0983839	0.0213615			Station125_MXL_ALL_assembly_NODE_184_length_53506_cov_3.844493	0.0164426	1.84345e-07	0.193401			Station125_MXL_ALL_assembly_NODE_184_length_53506_cov_3.844493	0.0199513	0.187977	0.0136092			Station125_MXL_ALL_assembly_NODE_184_length_53506_cov_3.844493	-0.0498407	0.224903	0.0134824			Station125_MXL_ALL_assembly_NODE_184_length_53506_cov_3.844493	-0.00674162	0.0555908	0.0338203			Station125_MXL_ALL_assembly_NODE_184_length_53506_cov_3.844493	-0.000804677	0.033918	0.0349383			Station125_MXL_ALL_assembly_NODE_184_length_53506_cov_3.844493	0.000471137	0.772931	0.000663176
Station137_MES_DO_NOT_POOL_NODE_1277_length_39768_cov_5.796087	-0.000652527	0.0360661	0.034138			Station137_MES_DO_NOT_POOL_NODE_1277_length_39768_cov_5.796087	0.0356973	7.89393e-08	0.203797			Station137_MES_DO_NOT_POOL_NODE_1277_length_39768_cov_5.796087	0.0254397	0.428338	0.00494677			Station137_MES_DO_NOT_POOL_NODE_1277_length_39768_cov_5.796087	-0.108826	0.277187	0.010824			Station137_MES_DO_NOT_POOL_NODE_1277_length_39768_cov_5.796087	-0.0143347	0.0551432	0.0339426			Station137_MES_DO_NOT_POOL_NODE_1277_length_39768_cov_5.796087	-0.00150669	0.0609042	0.0273851			Station137_MES_DO_NOT_POOL_NODE_1277_length_39768_cov_5.796087	-0.00487072	0.157453	0.0157981
Station109_DCM_ALL_assembly_NODE_44_length_57835_cov_171.164313	-0.00103918	0.338586	0.00721313			Station109_DCM_ALL_assembly_NODE_44_length_57835_cov_171.164313	0.0587416	0.014761	0.0459061			Station109_DCM_ALL_assembly_NODE_44_length_57835_cov_171.164313	-0.00493028	0.964731	1.54558e-05			Station109_DCM_ALL_assembly_NODE_44_length_57835_cov_171.164313	-0.234767	0.503808	0.00411042			Station109_DCM_ALL_assembly_NODE_44_length_57835_cov_171.164313	-0.0273216	0.300146	0.0100295			Station109_DCM_ALL_assembly_NODE_44_length_57835_cov_171.164313	-0.00184147	0.5114	0.00340287			Station109_DCM_ALL_assembly_NODE_44_length_57835_cov_171.164313	-0.00641775	0.592298	0.00228239
VTLG01012193	-0.000731513	0.0131352	0.0474587			VTLG01012193	0.0402527	2.86314e-11	0.295244			VTLG01012193	0.0353707	0.239104	0.0108956			VTLG01012193	-0.174806	0.0577936	0.032631			VTLG01012193	-0.02154	0.00168488	0.0884612			VTLG01012193	-0.00148345	0.04871	0.0302466			VTLG01012193	-0.0102752	0.00143132	0.0778001
VTLG01001737	-0.000257322	0.0847595	0.0232136			VTLG01001737	0.0151435	2.39043e-06	0.161296			VTLG01001737	0.00328738	0.830242	0.000363281			VTLG01001737	-0.0550004	0.250601	0.0120915			VTLG01001737	-0.00766193	0.0320434	0.0422374			VTLG01001737	-0.000589068	0.125241	0.0184094			VTLG01001737	-0.00394642	0.0158336	0.0453242
Station100_SUR_SMARTER_KIT_NODE_37_length_47254_cov_37.652196	-0.000859747	0.227032	0.01147			Station100_SUR_SMARTER_KIT_NODE_37_length_47254_cov_37.652196	0.0385495	0.0147229	0.0459404			Station100_SUR_SMARTER_KIT_NODE_37_length_47254_cov_37.652196	0.0463024	0.526396	0.00316762			Station100_SUR_SMARTER_KIT_NODE_37_length_47254_cov_37.652196	-0.0982756	0.669647	0.00167613			Station100_SUR_SMARTER_KIT_NODE_37_length_47254_cov_37.652196	-0.0169227	0.327769	0.00895198			Station100_SUR_SMARTER_KIT_NODE_37_length_47254_cov_37.652196	-0.00126742	0.490818	0.00374575			Station100_SUR_SMARTER_KIT_NODE_37_length_47254_cov_37.652196	0.002859	0.716223	0.00105235
